# Supplementary material for: Reduced γ-glutamyl hydrolase activity likely contributes to high folate levels in Periyakulam-1 tomato
Source: Hortic Res. 2022 Nov 19;10(1):uhac235. doi: 10.1093/hr/uhac235 (PMC9832877; doi:10.1093/hr/uhac235)
Supplement: Web_Material_uhac235 [file web_material_uhac235.zip]

Archive with 7 entries (7 files):
- Dataset S1.xlsx
- Dataset S2.xlsx
- Dataset S3.xlsx
- Dataset S4.xlsx
- Dataset S5.xlsx
- Figure S1-S8.pdf
- Tables S1-4.pdf
