# Supplementary material for: Reduced γ-glutamyl hydrolase activity likely contributes to high folate levels in Periyakulam-1 tomato
Source: Hortic Res. 2022 Nov 19;10(1):uhac235. doi: 10.1093/hr/uhac235 (PMC9832877; doi:10.1093/hr/uhac235)
Supplement: Web_Material_uhac235 [file web_material_uhac235.zip › Dataset S3.xlsx]

## Sheet: Comparison across MG, BR and RR
Dataset S3. The proteome profile of AV and PKM-1 during fruit ripening with a minimum of a single peptide match per protein
	# proteins detected in AV	# proteins detected in PKM-1
MG	3620	3308
BR	3521	3287
RR	3165	3230
only MG	704	496
only BR	502	422
only RR	518	600
MG-BR	2718	2607
BR-RR	2449	2425
MG-RR	2346	2372
MG-BR-RR	2148	2167
Only MG-BR	570	440
Only BR-RR	301	258
Only MG-RR	198	205

## Sheet: AV-MG
The list of total proteins of AV detected at the MG stage.
Accession.Number	Identified Proteins
Solyc00g019950.2.1	NADH dehydrogenase subunit 9
Solyc00g160280.1.1	NADH-quinone oxidoreductase chain 4 chloroplastic
Solyc00g244290.1.1	NADH dehydrogenase subunit 2
Solyc00g277510.2.1	Photosystem II protein D1
Solyc00g500020.1.1	Cytochrome f
Solyc00g500022.1.1	30S ribosomal protein S18 chloroplastic
Solyc00g500024.1.1	Photosystem II CP47 reaction center protein
Solyc00g500030.1.1	30S ribosomal protein S11 chloroplastic
Solyc00g500031.1.1	50S ribosomal protein L14 chloroplastic
Solyc00g500032.1.1	50S ribosomal protein L16 chloroplastic
Solyc00g500034.1.1	30S ribosomal protein S3 chloroplastic
Solyc00g500047.1.1	50S ribosomal protein L2 chloroplastic
Solyc00g500050.1.1	ATP synthase subunit alpha chloroplastic
Solyc00g500054.1.1	Photosystem II CP43 reaction center protein
Solyc00g500055.1.1	30S ribosomal protein S14 chloroplastic
Solyc00g500056.1.1	DNA-directed RNA polymerase subunit alpha
Solyc00g500057.1.1	Photosystem I P700 chlorophyll a apoprotein .1
Solyc00g500058.1.1	Photosystem I assembly protein Ycf3
Solyc00g500063.1.1	Ribulose bisphosphate carboxylase large chain
Solyc00g500064.1.1	Ycf15
Solyc00g500065.1.1	Acetyl-coenzyme A carboxylase carboxyl transferase subunit beta chloroplastic
Solyc00g500112.1.1	NADH-ubiquinone oxidoreductase chain 5
Solyc00g500140.1.1	ATP synthase epsilon chain chloroplastic
Solyc00g500184.1.1	NADH dehydrogenase subunit 7
Solyc00g500185.1.1	NADH dehydrogenase subunit 7
Solyc00g500245.1.1	Ribosomal protein S3
Solyc00g500299.1.1	Ycf15 protein
Solyc00g500302.1.1	ATPase subunit 4
Solyc00g500312.1.1	Cytochrome b
Solyc00g500322.1.1	ATP synthase subunit b chloroplastic
Solyc00g500333.1.1	ATP synthase subunit b chloroplastic
Solyc00g500345.1.1	ATP synthase subunit alpha
Solyc00g500358.1.1	ATP synthase subunit alpha
Solyc01g005020.3.1	Salt Overly Sensitive 1
Solyc01g005240.4.1	Aspartokinase
Solyc01g005250.5.1	Aspartate-semialdehyde dehydrogenase
Solyc01g005410.5.1	Caleosin
Solyc01g005490.3.1	IAA-amino acid hydrolase IL.1
Solyc01g005520.4.1	Protein LOW PSII ACCUMULATION 1 chloroplastic
Solyc01g005560.3.1	Isocitrate dehydrogenase [NADP]
Solyc01g005570.4.1	hypothetical protein
Solyc01g005620.3.1	oxoglutarate/malate translocator
Solyc01g005820.4.1	Serine/arginine-rich-splicing factor SCL30A
Solyc01g005950.4.1	Serine/threonine-protein phosphatase
Solyc01g006110.3.1	PP2A regulatory subunit TAP46
Solyc01g006160.3.1	60S acidic ribosomal protein .1
Solyc01g006170.5.1	Eukaryotic rRNA processing
Solyc01g006280.3.1	Formate--tetrahydrofolate ligase
Solyc01g006370.3.1	Callose synthase
Solyc01g006510.3.1	sorbitol related enzyme
Solyc01g006630.3.1	NAD-binding Rossmann-fold superfamily protein
Solyc01g006860.3.1	Co-chaperone HscB-like protein
Solyc01g006900.3.1	MD-2-related lipid recognition domain-containing protein / ML domain-containing protein
Solyc01g006940.5.1	RNA-binding protein CP33 chloroplastic
Solyc01g006950.3.1	syntaxin-121-like
Solyc01g006960.3.1	Trafficking protein particle complex subunit 8
Solyc01g006980.4.1	Malonyl CoA-acyl carrier protein transacylase containing protein expressed
Solyc01g007150.3.1	Coatomer subunit beta
Solyc01g007860.3.1	Ubiquitin-conjugating enzyme variant
Solyc01g007910.3.1	succinyl-CoA ligase alpha.1
Solyc01g007920.2.1	Isochorismatase-like
Solyc01g008000.3.1	ADP-ribosylation factor
Solyc01g008070.4.1	Plant/MCA23-20 protein
Solyc01g008080.3.1	40S ribosomal protein S27
Solyc01g008100.3.1	Transferring glycosyl group transferase
Solyc01g008250.3.1	Thioredoxin
Solyc01g008330.5.1	Biotin carboxylase
Solyc01g008340.3.1	L19 ribosomal protein
Solyc01g008360.3.1	RNA binding protein
Solyc01g008370.4.1	26S proteasome non-ATPase regulatory subunit 7
Solyc01g008550.4.1	phenylacetaldehyde reductase 2
Solyc01g008820.3.1	signal peptide peptidase-like
Solyc01g008850.4.1	Non-specific serine/threonine protein kinase
Solyc01g008960.3.1	Argonaute 4a
Solyc01g009020.5.1	Cysteine proteinase inhibitor
Solyc01g009050.3.1	Molybdopterin biosynthesis protein CN.1
Solyc01g009080.5.1	Zeaxanthin epoxidase chloroplastic
Solyc01g009090.3.1	Serrate RNA effector molecule
Solyc01g009100.5.1	60S ribosomal protein L30
Solyc01g009180.4.1	5-methyltetrahydropteroyltriglutamate--homocysteine methyltransferase
Solyc01g009220.3.1	inactive protein RESTRICTED TEV MOVEMENT 2-like
Solyc01g009280.4.1	Serine/threonine-protein phosphatase
Solyc01g009310.3.1	meloidogyne-induced giant cell protein DB217
Solyc01g009420.5.1	UDP-apiose/UDP-xylose synthase
Solyc01g009443.2.1	Mitochondrial inner membrane protease ATP23
Solyc01g009520.4.1	Ribosomal protein
Solyc01g009620.3.1	Cleavage and polyadenylation specificity factor subunit 5
Solyc01g009630.3.1	Cleavage and polyadenylation specificity factor subunit 5
Solyc01g009970.3.1	Hydrolase
Solyc01g009990.3.1	Peptidyl-prolyl cis-trans isomerase
Solyc01g010280.3.1	suppressor SRP40-like protein
Solyc01g010440.5.1	Glycine-rich protein
Solyc01g010540.3.1	40S ribosomal protein S9
Solyc01g010590.2.1	Peptidyl-prolyl cis-trans isomerase
Solyc01g010700.3.1	SNF1-related protein kinase regulatory subunit gamma-1-like
Solyc01g010710.5.1	Carboxypeptidase
Solyc01g010750.4.1	Ricin B lectin domain
Solyc01g010760.3.1	Mitochondrial outer membrane protein porin
Solyc01g010870.3.1	S-adenosyl-L-methionine-dependent methyltransferases superfamily protein
Solyc01g011000.3.1	Eukaryotic translation initiation factor 5A
Solyc01g011030.3.1	RING/U-box superfamily protein
Solyc01g011040.3.1	Leucine-rich repeat receptor-like protein kinase
Solyc01g011340.3.1	protein phosphatase 2A catalytic subunit 2
Solyc01g012650.1.1	Endoribonuclease Dicer-like protein 2
Solyc01g013890.3.1	Aldehyde dehydrogenase
Solyc01g014070.1.1	Cupredoxin
Solyc01g014210.1.1	ADPATP carrier protein mitochondrial
Solyc01g014850.4.1	Zinc finger transcription factor 7
Solyc01g015290.1.1	cold shock domain protein.1
Solyc01g016470.3.1	60S acidic ribosomal protein .1
Solyc01g018070.3.1	ARID/BRIGHT DNA-binding domain
Solyc01g022750.3.1	NADH dehydrogenase [ubiquinone].1
Solyc01g028810.3.1	Beta chaperonin 60
Solyc01g028860.3.1	Evolutionarily conserved C-terminal region 2
Solyc01g028900.3.1	2-oxoisovalerate dehydrogenase subunit beta mitochondrial
Solyc01g028930.4.1	TATA-box-binding protein
Solyc01g034020.3.1	Serine/threonine-protein phosphatase
Solyc01g049650.4.1	Pyruvate kinase
Solyc01g049680.3.1	Transcription factor Pur-alpha.1
Solyc01g049960.4.1	chromosome-associated kinesin
Solyc01g056810.4.1	Syntaxin
Solyc01g056850.3.1	CTP synthase
Solyc01g057000.3.1	Universal stress protein
Solyc01g057210.3.1	Mitochondrial pyruvate dehydrogenase kinase
Solyc01g057705.1.1	histidine--tRNA ligase chloroplastic/mitochondrial
Solyc01g057830.3.1	30S ribosomal protein .1
Solyc01g058140.3.1	beta-glycosidase 2
Solyc01g058390.3.1	Galactokinase
Solyc01g058730.4.1	Transmembrane protein
Solyc01g059830.3.1	Enoyl-CoA hydratase
Solyc01g059870.4.1	phytochrome B1
Solyc01g059880.3.1	Citrate synthase-like
Solyc01g059930.3.1	Adenine nucleotide alpha hydrolases-like superfamily protein
Solyc01g059965.1.1	Glucan endo-13-beta-glucosidase B
Solyc01g060040.3.1	WD40 domain-containing protein/Bromodomain domain-containing protein
Solyc01g060080.4.1	serine/threonine-protein phosphatase 4 regulatory subunit 3-like
Solyc01g060130.3.1	TOMGTPASE Mill. GTPase
Solyc01g060180.4.1	AMP-dependent synthetase/ligase
Solyc01g060470.3.1	Importin subunit alpha
Solyc01g065500.3.1	C2 calcium/lipid-binding plant phosphoribosyltransferase family protein
Solyc01g066050.3.1	Tetratricopeptide repeat-containing domain
Solyc01g066060.4.1	Multiple organellar RNA editing factor 3 mitochondrial
Solyc01g066457.1.1	Alpha/beta-Hydrolases superfamily protein
Solyc01g066480.3.1	Fumarylacetoacetate hydrolase family
Solyc01g066520.3.1	Dihydrolipoamide acetyltransferase component of pyruvate dehydrogenase complex
Solyc01g066590.3.1	Dynein light chain
Solyc01g066690.3.1	Eukaryotic translation initiation factor 2 subunit 3
Solyc01g066840.3.1	40S ribosomal protein S.1
Solyc01g066860.3.1	hypothetical protein
Solyc01g067080.3.1	dynein beta chain%2C ciliary protein
Solyc01g067550.3.1	Zinc finger transcription factor 8
Solyc01g067590.3.1	Sucrose nonfermenting 4-like protein
Solyc01g067630.3.1	NAD-binding Rossmann-fold superfamily protein
Solyc01g067720.4.1	Vesicle-associated protein 1.1
Solyc01g067730.3.1	Acyl carrier protein
Solyc01g067740.3.1	Superoxide dismutase [Cu-Zn] 1
Solyc01g067750.3.1	dehydroquinate dehydratase/shikimate:NADP oxidoreductase
Solyc01g067900.3.1	Rapid alkalinization factor 23
Solyc01g067930.5.1	Xyloglucan 6-xylosyltransferase 1
Solyc01g068020.4.1	Polyketide cyclase / dehydrase and lipid transport protein
Solyc01g068030.3.1	Polyketide cyclase / dehydrase and lipid transport protein
Solyc01g068045.2.1	Ubiquitin
Solyc01g068270.3.1	Protein kinase family protein
Solyc01g068297.2.1	SNF2-related
Solyc01g068400.3.1	Tubulin-specific chaperone A
Solyc01g068480.4.1	P-loop containing nucleoside triphosphate hydrolases superfamily protein
Solyc01g068530.3.1	40S ribosomal protein S16
Solyc01g068590.4.1	Metal ion-binding protein
Solyc01g068620.4.1	Polyketide cyclase / dehydrase and lipid transport protein
Solyc01g073650.3.1	Serine/threonine-protein phosphatase
Solyc01g073690.2.1	V-type proton ATPase subunit D
Solyc01g073740.4.1	Citrate synthase
Solyc01g073960.4.1	Protein EMSY-LIKE 3
Solyc01g073970.3.1	Histone H3
Solyc01g079090.4.1	Protoporphyrinogen oxidase
Solyc01g079220.4.1	NifU-like protein 1 chloroplastic
Solyc01g079240.3.1	Long chain acyl-CoA synthetase.1
Solyc01g079450.3.1	Peptidase S9
Solyc01g079570.3.1	Beta-D-xylosidase.1
Solyc01g079590.3.1	Late embryogenesis abundant protein family protein
Solyc01g079610.3.1	DnaJ protein ERDJ3B
Solyc01g079680.3.1	RAN GTPase-activating protein.1
Solyc01g079820.3.1	Peroxiredoxin
Solyc01g079840.3.1	NEDD8-activating enzyme .1
Solyc01g079860.3.1	ATP-dependent -NADH-hydrate dehydratase
Solyc01g079880.3.1	Aluminum induced protein with YGL and LRDR motifs
Solyc01g079970.2.1	Eukaryotic aspartyl protease family protein
Solyc01g080010.2.1	xyloglucan endoglucanase inhibitor
Solyc01g080220.3.1	endo-1314-beta-D-glucanase-like
Solyc01g080270.3.1	Alpha/beta-Hydrolases superfamily protein
Solyc01g080280.3.1	chloroplast glutamine synthetase
Solyc01g080460.3.1	Pyruvate phosphate dikinase
Solyc01g080510.3.1	interactor of constitutive active ROPs protein
Solyc01g080520.3.1	Protein kinase family protein
Solyc01g080530.3.1	2-oxoglutarate and Fe-dependent oxygenase superfamily protein
Solyc01g080640.3.1	ABC transporter C family member 4
Solyc01g080840.3.1	Protein translocase subunit SecA
Solyc01g080930.4.1	3-hydroxyisobutyryl-CoA hydrolase.1
Solyc01g080940.3.1	5-hydroxyisourate hydrolase
Solyc01g081070.3.1	Protein transport protein SEC23
Solyc01g081270.2.1	Glutathione S-transferase
Solyc01g081300.5.1	Phosphoribosylaminoimidazole-succinocarboxamide synthase
Solyc01g081310.3.1	glutathione S-transferase T3
Solyc01g081380.5.1	AUGMIN subunit 7
Solyc01g081430.4.1	Armadillo-type fold
Solyc01g081510.5.1	2-hydroxy-3-oxopropionate reductase
Solyc01g081540.4.1	Myosin-17
Solyc01g081570.3.1	DUF239 domain-containing protein/DUF4409 domain-containing protein
Solyc01g081610.3.1	Beta-hexosaminidase
Solyc01g086750.4.1	Clustered mitochondria protein
Solyc01g086850.3.1	Ras gtpase
Solyc01g086920.3.1	Leucine-rich repeat receptor-like protein
Solyc01g087040.2.1	Photosystem II PsbP
Solyc01g087070.4.1	ADPATP carrier protein mitochondrial
Solyc01g087120.3.1	ATP synthase subunit O mitochondrial
Solyc01g087520.3.1	Ferredoxin-thioredoxin reductase variable chain
Solyc01g087540.5.1	DUF642 domain-containing protein
Solyc01g087560.3.1	Methyltransferase
Solyc01g087610.3.1	Alpha-N-acetylglucosaminidase
Solyc01g087650.4.1	Conserved oligomeric Golgi complex subunit 8
Solyc01g087850.2.1	serine protease SBT3
Solyc01g088020.3.1	Protein transport protein SEC31-like protein B
Solyc01g088080.3.1	T-complex protein.1
Solyc01g088370.3.1	Eukaryotic translation initiation factor 3 subunit B
Solyc01g088480.3.1	UMP-CMP kinase Pfam:PF00406
Solyc01g088560.3.1	Rab family GTPase
Solyc01g088590.6.1	Pectinesterase inhibitor
Solyc01g088700.4.1	Eukaryotic translation initiation factor 4G
Solyc01g089970.3.1	Nucleoside diphosphate kinase
Solyc01g090190.3.1	Nuclear RNA binding protein
Solyc01g090280.4.1	Leucine carboxyl methyltransferase.1
Solyc01g090290.4.1	COP9 signalosome complex subunit 7
Solyc01g090670.3.1	nuclear pore complex protein NUP62
Solyc01g090693.1.1	3-hydroxyisobutyryl-CoA hydrolase-like protein 1 mitochondrial
Solyc01g090750.3.1	T-complex protein.1
Solyc01g090770.4.1	alanine-tRNA ligase
Solyc01g090780.3.1	CCR4-NOT transcription complex subunit.1
Solyc01g090880.3.1	Holliday junction resolvase
Solyc01g091020.3.1	Golgi SNAP receptor complex member.1
Solyc01g091160.4.1	arginase 1
Solyc01g091170.3.1	ARGINASE 2
Solyc01g091190.3.1	5-enolpyruvylshikimate-3-phosphate synthase
Solyc01g091210.3.1	RNA 2'-phosphotransferase Tp.1
Solyc01g091220.3.1	40S ribosomal protein S13
Solyc01g091460.3.1	Brefeldin A-inhibited guanine nucleotide-exchange protein 2
Solyc01g091520.3.1	Enoyl-CoA delta isomerase 1 peroxisomal
Solyc01g091530.5.1	Fasciclin-like arabinogalactan protein
Solyc01g091640.3.1	S-adenosyl-L-methionine-dependent methyltransferases superfamily protein
Solyc01g091650.3.1	COP9 signalosome complex subunit.1
Solyc01g091690.3.1	S-adenosyl-L-methionine-dependent methyltransferases superfamily protein
Solyc01g091730.3.1	Peroxisomal membrane protein 11E
Solyc01g091750.3.1	Arginine/serine-rich-splicing factor
Solyc01g091880.3.1	ATPase
Solyc01g094010.3.1	Alpha/beta-hydrolases superfamily protein
Solyc01g094050.1.1	WD-40 repeat family protein / beige-like protein
Solyc01g094200.4.1	Malic enzyme
Solyc01g094220.3.1	NAD-binding Rossmann-fold superfamily protein
Solyc01g094260.4.1	NAD-binding Rossmann-fold superfamily protein
Solyc01g094270.3.1	NAD-binding Rossmann-fold superfamily protein
Solyc01g094350.4.1	RNA helicase DEAD4
Solyc01g094370.3.1	remorin 2
Solyc01g094410.3.1	C2 calcium/lipid-binding plant phosphoribosyltransferase family protein
Solyc01g094500.3.1	Riboflavin biosynthesis protein RibD
Solyc01g094560.5.1	60S ribosomal protein L36
Solyc01g094700.5.1	Glycerol-3-phosphate acyltransferase expressed
Solyc01g094720.3.1	Phosphate transporter
Solyc01g094780.5.1	LDL receptor wingless signaling/trafficking chaperone Chr2:18921194-18922047 REVERSE LENGTH=208 201606
Solyc01g094790.3.1	Cysteine synthase
Solyc01g094810.3.1	Ubiquitin-conjugating enzyme
Solyc01g094880.3.1	Quinoprotein amine dehydrogenase beta chain-like RIC1-like guanyl-nucleotide exchange factor
Solyc01g094930.3.1	CAAX prenyl protease.1
Solyc01g094960.3.1	mitogen-activated protein kinase 5
Solyc01g095040.3.1	C-terminal binding protein AN
Solyc01g095050.3.1	cAMP-regulated phosphoprotein 19-related protein
Solyc01g095120.3.1	Proline iminopeptidase
Solyc01g095150.3.1	late embryogenesis-like protein
Solyc01g095200.3.1	proteinase inhibitor 2
Solyc01g095410.3.1	eukaryotic translation initiation factor 1A-like
Solyc01g095430.3.1	Protein CURVATURE THYLAKOID 1A chloroplastic
Solyc01g095490.3.1	Ubiquitin-conjugating enzyme
Solyc01g095670.4.1	Rhodanese-like domain-containing protein 4 chloroplastic
Solyc01g095700.3.1	Abscisic acid receptor PYL10
Solyc01g096040.5.1	Eukaryotic aspartyl protease family protein
Solyc01g096060.4.1	Exportin-2
Solyc01g096190.3.1	Ca2+-ATPase
Solyc01g096240.4.1	plant/protein
Solyc01g096270.3.1	Cytochrome b5
Solyc01g096430.4.1	NADPH:quinone oxidoreductase-like
Solyc01g096450.5.1	Eukaryotic aspartyl protease family protein
Solyc01g096490.3.1	E3 ubiquitin-protein ligase KEG
Solyc01g096530.3.1	Trafficking protein particle complex subunit
Solyc01g096540.4.1	DUF810 domain-containing protein Pfam:PF05664
Solyc01g096580.3.1	40S ribosomal protein S20
Solyc01g096600.4.1	THO complex subunit.1
Solyc01g096660.3.1	proline-rich family protein
Solyc01g096750.1.1	Argonaute4d
Solyc01g096770.2.1	Unknown protein
Solyc01g096870.5.1	Proline-tRNA ligase-like protein
Solyc01g096990.5.1	Vacuolar protein sorting-associated protein 9A
Solyc01g097010.3.1	RNA-binding KH domain-containing protein
Solyc01g097190.4.1	Ankyrin-like protein
Solyc01g097240.3.1	Pathogenesis-related protein 4
Solyc01g097280.3.1	Pathogenesis-related protein 4b
Solyc01g097300.4.1	Prefoldin subunit 4
Solyc01g097340.3.1	GDP-mannose-3'5'-epimerase
Solyc01g097350.5.1	Calcium-binding EF hand family protein
Solyc01g097450.3.1	PITH domain-containing protein
Solyc01g097460.3.1	Ribose 5-phosphate isomerase A
Solyc01g097510.4.1	annexin 3
Solyc01g097540.4.1	annexin 4
Solyc01g097760.3.1	60S ribosomal protein L7a
Solyc01g097770.4.1	phototropin 2
Solyc01g097800.3.1	Ribose-5-phosphate isomerase B
Solyc01g097810.3.1	zeta-carotene desaturase
Solyc01g097870.3.1	40S ribosomal protein S24
Solyc01g097880.4.1	tRNA-specific adenosine deaminase chloroplastic
Solyc01g097910.2.1	Rubredoxin
Solyc01g097990.4.1	N-acetyltransferase
Solyc01g098000.3.1	Elongation factor 1-delta
Solyc01g098010.4.1	N-acetyltransferase
Solyc01g098090.3.1	meloidogyne-induced giant cell protein DB214
Solyc01g098160.3.1	Cyclin-dependent kinase C-2
Solyc01g098170.3.1	Protein HASTY.1
Solyc01g098380.4.1	4-hydroxy-tetrahydrodipicolinate reductase 1 chloroplastic-like
Solyc01g098550.3.1	Tryptophan synthase alpha chain
Solyc01g098590.3.1	Phosphoglycerate mutase-like protein AT74
Solyc01g098610.4.1	glutathione synthetase 2
Solyc01g098640.3.1	UPF0603 protein chloroplastic
Solyc01g098650.2.1	GDSL esterase/lipase
Solyc01g098700.4.1	Branched-chain-amino-acid aminotransferase-like protein.1
Solyc01g098780.3.1	Signal peptidase complex subunit 3
Solyc01g098880.3.1	serine--tRNA ligase-like
Solyc01g098900.3.1	Protein YIPF
Solyc01g098910.3.1	Peroxisomal adenine nucleotide carrier.1
Solyc01g098920.4.1	Mitochondrial Rho GTPase
Solyc01g098950.3.1	Glyceraldehyde-3-phosphate dehydrogenase
Solyc01g099090.3.1	Mannosylglycoprotein endo-beta-mannosidase
Solyc01g099100.4.1	Long-chain acyl-CoA synthetase 6
Solyc01g099160.5.1	Lipoxygenase
Solyc01g099190.4.1	lipoxygenase B
Solyc01g099240.5.1	2-hydroxy-3-oxopropionate reductase
Solyc01g099280.3.1	Sucrose nonfermenting 4-like protein
Solyc01g099350.3.1	Acyl-CoA-binding domain-containing protein 4
Solyc01g099410.3.1	Histone H2A
Solyc01g099590.5.1	Glutathione S-transferase-like protein
Solyc01g099650.3.1	Formin-like protein
Solyc01g099660.4.1	Heat shock protein 70 family
Solyc01g099670.3.1	meloidogyne-induced giant cell protein db212
Solyc01g099690.3.1	ATP-dependent Clp protease proteolytic subunit
Solyc01g099700.3.1	T-box protein
Solyc01g099740.4.1	U6 snRNA-associated Sm-like protein LSm4
Solyc01g099760.4.1	26S proteasome regulatory subunit
Solyc01g099770.3.1	meloidogyne-induced giant cell protein DB141
Solyc01g099780.3.1	Translationally controlled tumor protein
Solyc01g099830.3.1	60S ribosomal protein L22
Solyc01g099840.3.1	Dormancy/auxin associated protein
Solyc01g099890.3.1	Translation machinery-associated protein 20
Solyc01g099900.4.1	60S ribosomal protein L18 putative expressed
Solyc01g100030.5.1.1	deoxyuridine triphosphatase
Solyc01g100050.3.1	TOPLESS 3
Solyc01g100320.3.1	Disulfide-isomerase-like protein
Solyc01g100350.3.1	GTP-binding protein
Solyc01g100360.4.1	Dihydrolipoyl dehydrogenase
Solyc01g100370.3.1	Adenine nucleotide alpha hydrolases-like superfamily protein
Solyc01g100380.4.1	Calreticulin
Solyc01g100500.3.1	microfibrillar-associated protein 1-like
Solyc01g100520.3.1	Clp protease 2 proteolytic subunit
Solyc01g100570.4.1	Nucleolar protein 56
Solyc01g100650.3.1	NHL repeat-containing protein 2-like
Solyc01g100720.3.1	Importin subunit alpha
Solyc01g100760.2.1	DUF538 domain-containing protein
Solyc01g100770.3.1	DUF538 domain-containing protein
Solyc01g100780.3.1	Agenet-like domain-containing protein
Solyc01g100860.3.1	ADP-ribosylation factor
Solyc01g100930.3.1	GDSL esterase/lipase
Solyc01g100970.3.1	Peptidase C15
Solyc01g101040.3.1	ATP-citrate synthase
Solyc01g101060.4.1	S-adenosyl-L-methionine synthetase
Solyc01g101240.5.1	Aspartic proteinase
Solyc01g102310.3.1	60S ribosomal protein L34
Solyc01g102330.3.1	Carbohydrate esterase putative
Solyc01g102390.4.1	Germin-like protein
Solyc01g102410.3.1	Glutamine--tRNA ligase
Solyc01g102510.4.1	Transducin/WD40 repeat-like superfamily protein
Solyc01g102660.4.1	Glutathione S-transferase
Solyc01g102710.2.1	Leucine-rich repeat receptor-like protein kinase.1
Solyc01g102800.3.1	Histidine--tRNA ligase cytoplasmic
Solyc01g102810.3.1	DNA polymerase III subunit gamma/tau
Solyc01g102820.4.1	2-C-methyl-D-erythritol 4-phosphate cytidylyltransferase
Solyc01g102940.3.1	Methionine S-methyltransferase
Solyc01g103010.4.1	Cullin-associated NEDD8-dissociated protein.1
Solyc01g103130.2.1	Dynamin
Solyc01g103140.3.1	Chloride channel protein
Solyc01g103220.3.1	Cytochrome c
Solyc01g103350.3.1	Cyclin-dependent kinase C-2
Solyc01g103370.3.1	small GTP-binding protein B
Solyc01g103380.5.1	Ras GTPase
Solyc01g103440.3.1	Phosphoribosylamine--glycine ligase
Solyc01g103450.3.1	70 kDa heat shock protein
Solyc01g103480.3.1	Coatomer subunit delta
Solyc01g103680.3.1	DUF1682 domain-containing protein
Solyc01g103800.3.1	40S ribosomal protein S12
Solyc01g103930.3.1	Transmembrane 9 superfamily member
Solyc01g103940.3.1	Protein kinase
Solyc01g104020.2.1	Embryo-specific protein
Solyc01g104040.4.1	UDP-glucose:glycoprotein glucosyltransferase
Solyc01g104070.3.1	ARM repeat superfamily protein
Solyc01g104170.3.1	Ankyrin repeat domain-containing protein 2
Solyc01g104220.3.1	Transmembrane emp24 domain-containing protein p24delta3
Solyc01g104270.4.1	protein RETICULATA-RELATED 1 chloroplastic-like
Solyc01g104370.4.1	60S acidic ribosomal protein .1
Solyc01g104490.3.1	Separase
Solyc01g104560.3.1	protein-protein interaction regulator family protein
Solyc01g104590.3.1	ribosomal protein L3
Solyc01g104680.4.1	Ran protein/TC4 protein ran2a
Solyc01g104770.4.1	Actin-related protein
Solyc01g104840.4.1	RNA-binding protein
Solyc01g104850.3.1	Carboxypeptidase
Solyc01g104880.3.1	Phosphatidylserine decarboxylase proenzyme 2
Solyc01g104920.3.1	Vesicle-fusing ATPase
Solyc01g104950.5.1	Beta-D-xylosidase 4
Solyc01g105030.3.1	Chlorophyll a-b binding protein chloroplastic
Solyc01g105050.3.1	Chlorophyll a-b binding protein chloroplastic
Solyc01g105060.3.1	3-hydroxyacyl-[acyl-carrier-protein] dehydratase FabZ
Solyc01g105130.5.1	tropomyosin Chr5:25677163-25678204 FORWARD LENGTH=158 201606
Solyc01g105140.3.1	Arginine/serine-rich splicing factor putative expressed
Solyc01g105160.4.1	Copper-transporting ATPase PAA1 chloroplastic
Solyc01g105340.4.1	Chaperone protein DnaJ
Solyc01g105410.4.1	Protein EXORDIUM-like 2
Solyc01g105450.4.1	ABC transporter G family member .1
Solyc01g105560.3.1	GTP cyclohydrolase II/34-dihydroxy-2-butanone 4-phosphate synthase
Solyc01g105660.4.1	2-oxoglutarate and Fe-dependent oxygenase superfamily protein
Solyc01g105710.3.1	FK506 binding protein 12
Solyc01g105760.1.1	protein PELPK1-like
Solyc01g105850.3.1	-camphene/tricyclene synthase chloroplastic
Solyc01g105980.3.1	vacuole protein
Solyc01g106010.3.1	Fructose-16-bisphosphatase
Solyc01g106050.4.1	Dynamin-related protein 3B
Solyc01g106080.4.1	Methylmalonate-semialdehyde dehydrogenase
Solyc01g106090.3.1	PsbP domain-containing protein 1 chloroplastic
Solyc01g106210.3.1	Heat shock protein 70 kDa
Solyc01g106260.3.1	Heat shock protein 70 kDa
Solyc01g106320.2.1	Phox/Bem1p
Solyc01g106330.3.1	Glutamyl-tRNA amidotransferase subunit A
Solyc01g106360.3.1	Fatty acid amide hydrolase
Solyc01g106430.3.1	Inorganic pyrophosphatase
Solyc01g106450.3.1	L-galactose dehydrogenase
Solyc01g106480.4.1	glyoxisomal malate dehydrogenase
Solyc01g106820.3.1	Ethylene-dependent gravitropism-deficient and yellow-green-like 3
Solyc01g107030.3.1	cyclin-like protein
Solyc01g107130.4.1	Vacuolar sorting receptor homolog
Solyc01g107150.3.1	Zinc finger protein-like 1-like protein
Solyc01g107330.5.1	SWIB domain-containing protein
Solyc01g107550.3.1	Methylthioribose kinase
Solyc01g107580.4.1	Pseudouridine synthase family protein
Solyc01g107670.3.1	Leucine-rich repeat receptor protein kinase
Solyc01g107700.4.1	Kynurenine formamidase
Solyc01g107750.3.1	phosphatidylinositol 345-trisphosphate 3-phosphatase and protein-tyrosine-phosphatase PTEN2A-like
Solyc01g107820.2.1	TOMATO WOUND-INDUCED 1
Solyc01g107860.3.1	CBS domain-containing protein-like
Solyc01g107870.3.1	Polyadenylate-binding protein
Solyc01g107968.2.1	transcription factor bHLH95-like
Solyc01g108000.3.1	Protein kinase domain
Solyc01g108030.5.1	Methylcrotonoyl-CoA carboxylase beta chain mitochondrial
Solyc01g108250.3.1	DEM2
Solyc01g108340.3.1	Peptidyl-prolyl cis-trans isomerase D
Solyc01g108490.3.1	Carboxypeptidase
Solyc01g108513.1.1	Alpha/beta-Hydrolases superfamily protein
Solyc01g108580.3.1	Alpha/beta-Hydrolases superfamily protein
Solyc01g108600.3.1	Presequence protease chloroplastic/mitochondrial-like
Solyc01g108630.3.1	ni.1
Solyc01g108660.4.1	N-acetyl-gamma-glutamyl-phosphate reductase
Solyc01g108890.3.1	BAT2 domain protein
Solyc01g109090.2.1	Unknown protein
Solyc01g109130.3.1	Proteasome assembly chaperone 2
Solyc01g109300.3.1	4-hydroxy-3-methylbut-2-enyl diphosphate reductase
Solyc01g109350.3.1	Transducin family protein / WD-40 repeat family protein
Solyc01g109360.3.1	Tyrosine-tRNA ligase-like protein
Solyc01g109400.3.1	Quinone reductase family protein
Solyc01g109410.4.1	Dolichyl-diphosphooligosaccharide--protein glycosyltransferase 48 kDa subunit
Solyc01g109520.3.1	Ras-related protein
Solyc01g109540.4.1	Coatomer subunit gamma
Solyc01g109570.4.1	Glucan endo-13-beta-glucosidase
Solyc01g109620.3.1	NADH-quinone oxidoreductase subunit I
Solyc01g109660.2.1	meloidogyne-induced giant cell protein DB275
Solyc01g109710.3.1	Adenine nucleotide alpha hydrolases-like superfamily protein
Solyc01g109850.3.1	Diaminopimelate decarboxylase
Solyc01g109890.3.1	Chaperone protein dnaJ 10
Solyc01g109930.4.1	Inositol-1-monophosphatase
Solyc01g109940.4.1	26S proteasome regulatory subunit
Solyc01g110000.3.1	Beta-galactosidase
Solyc01g110020.4.1	PHD finger family protein / bromo-adjacent homology domain-containing protein
Solyc01g110120.3.1	V-type proton ATPase subunit a
Solyc01g110300.4.1	SH3 domain-containing protein
Solyc01g110360.3.1	Fructose-bisphosphate aldolase
Solyc01g110390.2.1	NADH dehydrogenase [ubiquinone].1
Solyc01g110410.3.1	Ubiquitin fusion degradation protein
Solyc01g110450.3.1	NAD-linked oxidoreductase superfamily protein
Solyc01g110520.3.1	Amidophosphoribosyltransferase
Solyc01g110530.3.1	Peptidyl-prolyl cis-trans isomerase
Solyc01g111040.4.1	Calcium-binding EF-hand family protein
Solyc01g111060.4.1	5'-methylthioadenosine/S-adenosylhomocysteine nucleosidase.1
Solyc01g111120.4.1	Triosephosphate isomerase
Solyc01g111170.3.1	cyclophilin
Solyc01g111200.3.1	eukaryotic translation initiation factor 4B3
Solyc01g111230.3.1	Dirigent protein
Solyc01g111260.2.1	1-phosphatidylinositol phosphodiesterase
Solyc01g111280.3.1	Cold-shock protein
Solyc01g111300.4.1	Cold-shock protein
Solyc01g111370.3.1	Choline transporter-like protein
Solyc01g111400.5.1	Subtilisin-like protease-like protein
Solyc01g111450.3.1	LEY14339 proteasome alpha subunit
Solyc01g111510.3.1	Ascorbate peroxidase
Solyc01g111520.3.1	Calcium-dependent lipid-binding family protein
Solyc01g111530.3.1	E3 ubiquitin-protein ligase UPL3
Solyc01g111630.3.1	glycerate dehydrogenase
Solyc01g111640.3.1	SKP1-like protein
Solyc01g111670.4.1	transmembrane protein%2C putative
Solyc01g111690.3.1	trafficking protein particle complex subunit 2-like protein
Solyc01g111710.5.1	26S proteasome non-ATPase regulatory subunit 3
Solyc01g111760.4.1	Vacuolar ATP synthase subunit B
Solyc01g111780.5.1	Transportin-1
Solyc01g111830.3.1	Methyltransferase
Solyc01g111850.3.1	Protein aspartic protease in guard cell.1
Solyc01g111910.3.1	RNA polymerase II-associated protein.1
Solyc01g111940.4.1	Coiled-coil protein
Solyc01g112020.3.1	Pentatricopeptide repeat
Solyc01g112060.5.1	NAD-binding domain-containing protein
Solyc01g112080.3.1	Lysm domain GPI-anchored protein 2
Solyc01g112100.3.1	Flavin-containing monooxygenase
Solyc01g112150.3.1	SE.1
Solyc01g112170.3.1	Calcium-dependent protein kinase SK5
Solyc01g112280.3.1	partialaminoacylase-1
Solyc01g112290.4.1	Glutamate--tRNA ligase chloroplastic/mitochondrial
Solyc01g150144.1.1	Alpha/beta-Hydrolases superfamily protein
Solyc01g161310.1.1	MP domain-containing protein
Solyc01g162040.1.1	Pectate lyase
Solyc01g162280.1.1	ninja-family protein AFP3-like
Solyc01g163040.1.1	Gag/pol polyprotein
Solyc02g005210.3.1	Cofactor assembly of complex C
Solyc02g005350.3.1	succinyl-CoA ligase alpha 2 subunit
Solyc02g005603.1.1	UPF0664 stress-induced protein C29B12.11c
Solyc02g014150.4.1	Photosystem II stability/assembly factor HCF136
Solyc02g014300.2.1	Pectinesterase
Solyc02g014350.4.1	P-loop containing nucleoside triphosphate hydrolases superfamily protein
Solyc02g014360.3.1	Pentatricopeptide repeat-containing protein
Solyc02g014380.3.1	protein odr-4 homolog
Solyc02g020940.3.1	Glyceraldehyde-3-phosphate dehydrogenase
Solyc02g020980.4.1	4-alpha-glucanotransferase
Solyc02g021400.2.1	40S ribosomal protein S28
Solyc02g021420.3.1	villin-4-like
Solyc02g021550.3.1	Eukaryotic translation initiation factor 4E
Solyc02g021560.4.1	RNA-binding family protein
Solyc02g021650.3.1	UV damaged DNA binding protein 1
Solyc02g022870.4.1	maternal effect embryo arrest 22
Solyc02g022930.3.1	3-hydroxyisobutyrate dehydrogenase
Solyc02g023970.3.1	Obg-like ATPase.1
Solyc02g023980.4.1	ATPase
Solyc02g024050.3.1	Ferredoxin--NADP reductase chloroplastic
Solyc02g027080.2.1	Disease resistance protein family
Solyc02g030170.4.1	DWARF1/DIMINUTO
Solyc02g030243.1.1	Coatomer subunit epsilon Pfam:PF04733
Solyc02g031740.3.1	Phloem protein 2-like
Solyc02g031780.1.1	Unknown protein
Solyc02g031860.3.1	MAP kinase kinase kinase 12
Solyc02g031950.3.1	pathogenesis-related family protein
Solyc02g031970.1.1	50S ribosomal protein L7/L12
Solyc02g032930.3.1	B-cell receptor-associated 31-like
Solyc02g032940.5.1	Aspartic proteinase
Solyc02g036350.3.1	1-aminocyclopropane-1-carboxylate oxidase EF501822
Solyc02g036450.3.1	RAB GTPase
Solyc02g038803.2.1	Eukaryotic translation initiation factor 6
Solyc02g044030.1.1	C2 calcium/lipid-binding plant phosphoribosyltransferase family protein
Solyc02g044040.3.1	Dihydropyrimidine dehydrogenase
Solyc02g050240.5.1	Oligopeptidase B
Solyc02g061790.5.1	Activated RNA polymerase II transcriptional coactivator p15
Solyc02g062000.5.1	1-phosphatidylinositol-3-phosphate 5-kinase FAB1A
Solyc02g062130.5.1	Ferredoxin--NADP reductase chloroplastic
Solyc02g062140.2.1	Armadillo repeat only.1
Solyc02g062240.3.1	Small nuclear ribonucleoprotein Sm D3
Solyc02g062340.3.1	Fructose-bisphosphate aldolase
Solyc02g062460.4.1	2-oxoglutarate and Fe-dependent oxygenase superfamily protein
Solyc02g062490.4.1	2-oxoglutarate and Fe-dependent oxygenase superfamily protein
Solyc02g062500.3.1	2-oxoglutarate and Fe-dependent oxygenase superfamily protein
Solyc02g062540.3.1	Thioredoxin domain-containing protein
Solyc02g062600.3.1	GAMMA carbonic anhydrase
Solyc02g062610.3.1	Alpha/beta-Hydrolases superfamily protein
Solyc02g062620.3.1	Nuclear cap-binding protein subunit 2
Solyc02g062640.4.1	Phosphopantetheine adenylyltransferase
Solyc02g062920.3.1	U2 snRNP auxiliary factor large subunit
Solyc02g062970.3.1	Xaa-Pro aminopeptidase 2
Solyc02g063070.3.1	tft4
Solyc02g063075.1.1	Target SNARE coiled-coil-like domain-containing protein
Solyc02g063090.3.1	T-complex protein.1
Solyc02g063130.4.1	RAD23 protein
Solyc02g063150.3.1	RuBP carboxylase small subunit
Solyc02g063490.3.1	Malate dehydrogenase
Solyc02g064640.4.1	ADP-ribosylation factor-like protein 8A
Solyc02g064670.1.1	60S ribosomal protein L26
Solyc02g064700.3.1	Protein kinase superfamily protein
Solyc02g065080.4.1	Phosphoglycerate mutase-like protein 4
Solyc02g065170.3.1	L-ascorbate oxidase-like protein
Solyc02g065240.3.1	Methyl esterase.1
Solyc02g065300.1.1	Leucine--tRNA ligase cytoplasmic
Solyc02g065400.3.1	33kDa precursor protein of oxygen-evolving complex
Solyc02g065470.1.1	Pathogenesis-related protein.1
Solyc02g065630.4.1	Protein FLX-like 2
Solyc02g066930.3.1	RNA-binding protein
Solyc02g066950.5.1	Alpha-amylase 3 chloroplastic
Solyc02g067030.5.1	Non-specific serine/threonine protein kinase
Solyc02g067080.5.1	UDP-glucose 6-dehydrogenase
Solyc02g067150.5.1	glycine-rich protein Chr3:11051645-11052629 REVERSE LENGTH=294 201606
Solyc02g067180.3.1	cystathionine gamma synthase
Solyc02g067360.3.1	Protease Do-like 8 chloroplastic
Solyc02g067460.3.1	Mitochondrial outer membrane protein porin
Solyc02g067470.4.1	Hypersensitive-induced response protein
Solyc02g067690.3.1	Glycosyltransferase
Solyc02g067810.1.1	Cyclin-dependent protein kinase inhibitor SMR6
Solyc02g067840.3.1	altered inheritance of mitochondria protein 32-like
Solyc02g067860.4.1	Glucose-6-phosphate 1-epimerase
Solyc02g068050.4.1	Rubisco methyltransferase family protein
Solyc02g068090.3.1	30S ribosomal protein S.1
Solyc02g068130.4.1	Mitochondrial import receptor subunit TOM20 Pfam:PF06552
Solyc02g068150.4.1	Nuclear transport factor 2
Solyc02g068240.4.1	Diacylglycerol O-acyltransferase 2
Solyc02g068315.1.1	2-oxoglutarate and Fe-dependent oxygenase superfamily protein
Solyc02g068450.3.1	V-type proton ATPase subunit F
Solyc02g068530.5.1	UDP-N-acetylglucosamine diphosphorylase 1
Solyc02g068640.3.1	Pyrroline-5-carboxylate reductase
Solyc02g068650.2.1	tRNA -)-methyltransferase Pfam:PF02390
Solyc02g068700.3.1	Histidine triad protein
Solyc02g068740.3.1	Glycine cleavage system H protein
Solyc02g068900.3.1	Glutathione S-transferase
Solyc02g069010.4.1	Inositol-1-monophosphatase
Solyc02g069090.4.1	Cathepsin B-like cysteine proteinase
Solyc02g069100.5.1	Cathepsin B-like cysteine proteinase
Solyc02g069120.3.1	zinc finger protein ZPR1-like
Solyc02g069150.3.1	Vesicle-associated membrane protein
Solyc02g069260.3.1	Argonaute2a
Solyc02g069370.3.1	Ras-related protein Rab-5A
Solyc02g069450.3.1	Photosystem I reaction center subunit III chloroplastic
Solyc02g069460.3.1	Photosystem I reaction center subunit III chloroplastic
Solyc02g069585.1.1	Coatomer subunit epsilon Pfam:PF04733
Solyc02g069720.3.1	LS.1
Solyc02g069780.3.1	SIT4 phosphatase-associated family protein
Solyc02g069800.1.1	Alpha/beta-Hydrolases superfamily protein
Solyc02g069850.3.1	40S ribosomal protein S25
Solyc02g070100.3.1	RNA helicase DEAD7
Solyc02g070260.4.1	Outer arm dynein light chain.1
Solyc02g070310.3.1	60S ribosomal protein L32
Solyc02g070330.4.1	40S ribosomal protein S4
Solyc02g070510.3.1	Proteasome subunit alpha type
Solyc02g070550.3.1	La-related protein 6A
Solyc02g070640.3.1	60S ribosomal protein L18a
Solyc02g070670.4.1	Urease accessory protein UreG-like
Solyc02g070770.3.1	NAD-binding Rossmann-fold superfamily protein
Solyc02g070790.3.1	3-oxoacyl-[acyl-carrier-protein] synthase
Solyc02g070940.1.1	Chlorophyll a-b binding protein chloroplastic
Solyc02g071000.1.1	Chlorophyll a-b binding protein chloroplastic
Solyc02g071150.3.1	Double-stranded DNA-binding family protein
Solyc02g071160.4.1	S-adenosyl-L-methionine-dependent methyltransferases superfamily protein
Solyc02g071170.3.1	Coatomer subunit zeta-2
Solyc02g071330.4.1	SH3 domain-containing protein
Solyc02g071380.2.1	2-oxoglutarate and Fe-dependent oxygenase superfamily protein
Solyc02g071450.3.1	2-oxoglutarate and Fe-dependent oxygenase superfamily protein
Solyc02g071700.3.1	GDSL esterase/lipase
Solyc02g071750.3.1	cyclic phosphodiesterase-like
Solyc02g071820.5.1	LRR_1 domain-containing protein/Pkinase_Tyr domain-containing protein/Malectin domain-containing protein
Solyc02g071890.3.1	Histidinol dehydrogenase
Solyc02g072105.1.1	Dihydroorotase
Solyc02g072130.3.1	Protein transport protein Sec.1
Solyc02g072150.3.1	Trehalose-6-phosphate synthase
Solyc02g072160.4.1	NAD-binding Rossmann-fold superfamily protein
Solyc02g072180.3.1	RAB GTPase
Solyc02g072190.5.1	DNA-binding WRKY
Solyc02g076720.3.1	Phosphoribosylformylglycinamidine synthase
Solyc02g076980.5.1.1	Cysteine protease-like protein
Solyc02g077040.4.1	phytophthora-inhibited protease 1
Solyc02g077080.3.1	Protein trichome birefringence-like 40
Solyc02g077220.3.1	GDSL esterase/lipase
Solyc02g077410.3.1	28 kDa heat-and acid-stable phosphoprotein
Solyc02g077680.4.1	Alpha-14 glucan phosphorylase
Solyc02g077740.3.1	Nucleic acid-binding OB-fold
Solyc02g077880.3.1	Auxin-repressed protein
Solyc02g077920.4.1	Colorless non-ripening
Solyc02g077990.3.1	30S ribosomal protein S5 chloroplastic
Solyc02g078040.3.1	Pistil-specific extensin-like protein
Solyc02g078120.2.1	Eukaryotic translation initiation factor 3 subunit D
Solyc02g078260.3.1	RNA polymerase II subunit 2
Solyc02g078360.4.1	Glutaredoxin
Solyc02g078380.3.1	Stem-specific protein TSJ.1
Solyc02g078570.3.1	Epoxide hydrolase
Solyc02g078820.3.1	Lysine ketoglutarate reductase trans-splicing-like protein
Solyc02g078900.3.1	Alternative NADH dehydrogenase mitochondrial-like
Solyc02g078920.4.1	Endonuclease 3
Solyc02g078940.3.1	Oxidoreductase zinc-binding dehydrogenase family protein
Solyc02g078950.4.1	Beta-galactosidase
Solyc02g078980.3.1	TatD related DNase
Solyc02g078990.4.1	thiosulfate sulfurtransferase
Solyc02g079060.3.1	Eukaryotic translation initiation factor 3 subunit J
Solyc02g079100.3.1	Riboflavin kinase/FMN hydrolase
Solyc02g079210.3.1	Multiple organellar RNA editing factor 5 mitochondrial
Solyc02g079260.2.1	Pentatricopeptide repeat-containing protein
Solyc02g079290.3.1	FLOWERING LOCUS T/ TERMINAL FLOWER 1-like protein
Solyc02g079380.2.1	Pentatricopeptide repeat-containing protein
Solyc02g079410.2.1	Adenine nucleotide alpha hydrolases-like superfamily protein
Solyc02g079500.4.1	Peroxidase
Solyc02g079510.3.1	Peroxidase
Solyc02g079750.4.1	Quinone reductase
Solyc02g079770.3.1	Multiple organellar RNA editing factor 9 chloroplastic
Solyc02g079950.3.1	photosystem II oxygen-evolving complex protein 3
Solyc02g080150.3.1	DDE_4 domain-containing protein
Solyc02g080200.5.1	Pectinesterase
Solyc02g080420.4.1	RNA-binding protein
Solyc02g080540.1.1	ATP synthase gamma chain chloroplastic
Solyc02g080570.3.1	Soluble starch synthase
Solyc02g080630.4.1	Lactoylglutathione lyase
Solyc02g080810.3.1	Aminomethyltransferase
Solyc02g080940.3.1	Pyridoxal phosphate homeostasis protein
Solyc02g081140.3.1	plant UBX domain-containing protein 4
Solyc02g081160.3.1	Pyrophosphate--fructose 6-phosphate 1-phosphotransferase subunit beta
Solyc02g081170.5.1	plastid-lipid-associated protein chloroplastic-like
Solyc02g081190.5.1	1-aminocyclopropane-1-carboxylate oxidase 2
Solyc02g081310.3.1	50S ribosomal protein L15
Solyc02g081380.3.1	Ras-related protein Rab-5C
Solyc02g081390.3.1	Lysine-specific histone demethylase.1
Solyc02g081400.3.1	Protein DJ.1
Solyc02g081430.3.1	Microsomal glutathione s-transferase
Solyc02g081700.1.1	Proteasome subunit alpha type
Solyc02g081880.3.1	Molybdenum cofactor sulfurase
Solyc02g081980.3.1	Apyrase
Solyc02g082000.3.1	40S ribosomal protein S15
Solyc02g082030.3.1	Protein TRIGALACTOSYLDIACYLGLYCEROL 2 chloroplastic
Solyc02g082130.2.1	Surfeit locus protein 6
Solyc02g082180.3.1	DNA helicase
Solyc02g082220.3.1	Protein transport protein Sec24-like
Solyc02g082250.4.1	Thioredoxin reductase
Solyc02g082270.3.1	RNA-binding protein 38-like
Solyc02g082280.3.1	Trafficking protein particle complex subunit .1
Solyc02g082350.3.1	Plant intracellular Ras-group-related LRR protein
Solyc02g082460.3.1	Ribonuclease II family protein
Solyc02g082500.1.1	50S ribosomal protein L.1
Solyc02g082540.4.1	Calcium-binding EF hand family protein
Solyc02g082710.3.1	tail-anchored protein insertion receptor WRB-like protein
Solyc02g082740.1.1	Dirigent protein
Solyc02g082760.3.1	ethylene-responsive catalase
Solyc02g082800.3.1	Ubiquitin domain-containing protein DSK2b
Solyc02g082810.3.1	Poly polymerase I
Solyc02g082830.3.1	Phosphoserine aminotransferase
Solyc02g082840.3.1	Protein GRIP
Solyc02g082920.5.1	Class II chitinase
Solyc02g083270.4.1	anti-PCD protein 2
Solyc02g083340.4.1	Phospholipase D
Solyc02g083350.4.1	RNA polymerase 2 largest subunit 1
Solyc02g083360.1.1	Protein methionine S-oxide reductase
Solyc02g083390.4.1	2-oxoglutarate and Fe-dependent oxygenase superfamily protein
Solyc02g083500.3.1	cell wall integrity/stress response component
Solyc02g083590.3.1	dehydroquinate synthase
Solyc02g083700.4.1	Alpha-mannosidase
Solyc02g083710.3.1	26S proteasome non-ATPase regulatory subunit 4-like protein
Solyc02g083800.4.1	Cold-shock protein
Solyc02g083810.4.1	Ferredoxin--NADP reductase chloroplastic
Solyc02g083820.1.1	Armadillo repeat only 2
Solyc02g083860.3.1	2-oxoglutarate and Fe-dependent oxygenase superfamily protein
Solyc02g083900.3.1	Transformation/transcription domain associated protein
Solyc02g084030.3.1	Peptide methionine sulfoxide reductase MsrA
Solyc02g084440.4.1	Fructose-bisphosphate aldolase
Solyc02g084670.5.1	S-adenosyl-L-methionine-dependent methyltransferases superfamily protein
Solyc02g084690.3.1	FG-GAP repeat-containing protein
Solyc02g084710.3.1	Thioredoxin
Solyc02g084760.3.1	Ubiquitin-conjugating enzyme
Solyc02g084920.3.1	fruit-specific protein TOM2A11
Solyc02g085040.3.1	GAMMA carbonic anhydrase
Solyc02g085050.3.1	Soluble inorganic pyrophosphatase
Solyc02g085100.3.1	Glucose-6-phosphate 1-epimerase
Solyc02g085230.3.1	U3 small nucleolar RNA-associated protein 22
Solyc02g085290.3.1	Maf-like protein
Solyc02g085350.4.1	Succinate dehydrogenase [ubiquinone] flavoprotein subunit mitochondrial
Solyc02g085420.4.1	0.1
Solyc02g085520.4.1	Adenylosuccinate synthetase
Solyc02g085640.4.1	Xaa-Pro aminopeptidase 1
Solyc02g085700.1.1	geranylgeranyl pyrophosphate synthetase
Solyc02g085730.3.1	allene oxide cyclase
Solyc02g085790.3.1	T-complex protein.1
Solyc02g085830.5.1	RAD23 protein
Solyc02g085940.5.1	Ribulose bisphosphate carboxylase small chain
Solyc02g086000.2.1	Unknown protein
Solyc02g086160.4.1	plastidic glucose translocator 1
Solyc02g086240.3.1	60S ribosomal protein L.1
Solyc02g086454.2.1	titin isoform X6
Solyc02g086458.2.1	titin isoform X2
Solyc02g086520.3.1	Proline-rich receptor-like kinase putative
Solyc02g086560.3.1	Sirohydrochlorin ferrochelatase-like protein
Solyc02g086680.4.1	peptide deformylase AF250958
Solyc02g086790.4.1	Protein kinase
Solyc02g086820.3.1	chloroplast carbonic anhydrase
Solyc02g086830.3.1	Protease Do-like chloroplastic-like
Solyc02g086880.4.1	formate dehydrogenase
Solyc02g086890.3.1	Calcium homeostasis regulator CHo.1
Solyc02g086900.4.1	HD domain-containing metal-dependent phosphohydrolase family protein
Solyc02g086910.5.1	Peptidyl-prolyl cis-trans isomerase protein
Solyc02g086990.4.1	Cyclic nucleotide-gated ion channel-like protein
Solyc02g087190.1.1	Peroxidase
Solyc02g087240.4.1	NADH dehydrogenase [ubiquinone] flavoprotein 1 mitochondrial
Solyc02g087250.4.1	Chloroplastic group IIA intron splicing facilitator CRS1 chloroplastic
Solyc02g087300.1.1	WD40 repeat
Solyc02g087710.3.1	FACT complex subunit SSR.1
Solyc02g087750.3.1	Ubiquitin-conjugating enzyme
Solyc02g087770.3.1	Aldose 1-epimerase
Solyc02g087790.2.1	Aldose 1-epimerase
Solyc02g087800.3.1	Aldose 1-epimerase
Solyc02g087900.3.1	Cullin
Solyc02g087930.3.1	60S ribosomal protein L34
Solyc02g087970.1.1	Mini zinc finger protein
Solyc02g088000.3.1	Starch synthase chloroplastic/amyloplastic
Solyc02g088100.3.1	expansin precursor 5
Solyc02g088260.3.1	glycine-rich protein
Solyc02g088390.4.1	Lamin-like protein
Solyc02g088550.4.1	Ubiquitin conjugation factor E4
Solyc02g088610.4.1	LeHSP110/ClpB heat shock protein
Solyc02g088690.5.1	UDP-glucose 6-dehydrogenase
Solyc02g088700.4.1	Mitochondrial processing peptidase
Solyc02g088930.4.1	furry
Solyc02g089065.1.1	Protein SPIRA.1
Solyc02g089070.3.1	Eukaryotic translation initiation factor 3 subunit M
Solyc02g089100.3.1	small acidic-like protein
Solyc02g089230.3.1	DSBA-like thioredoxin domain
Solyc02g089260.4.1	Auxin transport protein BIG
Solyc02g089440.3.1	Hexosyltransferase
Solyc02g089510.3.1	Unknown protein
Solyc02g089610.2.1	S-adenosylmethionine decarboxylase 2
Solyc02g089720.3.1	Beta-glucan-binding protein.1
Solyc02g090480.4.1	Peptidyl-prolyl cis-trans isomerase CYP40
Solyc02g090570.4.1	Transducin/WD40 repeat-like superfamily protein
Solyc02g090760.4.1	hypothetical protein
Solyc02g090860.3.1	Phenylalanine--tRNA ligase alpha subunit
Solyc02g090910.3.1	RNA-binding family protein
Solyc02g090930.3.1	Lipase
Solyc02g091100.3.1	2-hydroxyacyl-CoA lyase
Solyc02g091190.5.1	Protein-lysine N-methyltransferase
Solyc02g091220.1.1	Eukaryotic translation initiation factor 5
Solyc02g091280.3.1	ATP-dependent Clp protease proteolytic subunit
Solyc02g091340.4.1	Pyridoxal kinase
Solyc02g091410.3.1	Protease Do-like 7
Solyc02g091490.4.1	fructokinase 3
Solyc02g091560.3.1	Serine hydroxymethyltransferase
Solyc02g091580.5.1	Oligopeptidase A
Solyc02g091680.5.1	Beta-D-xylosidase
Solyc02g091840.3.1	Leucine rich repeat receptor protein kinase CLAVAT.1
Solyc02g091900.4.1	Cysteine desulfurase IscS
Solyc02g091920.3.1	xyloglucan endotransglucosylase-hydrolase 7
Solyc02g091970.4.1	SlBCAT3
Solyc02g092000.3.1	transmembrane protein
Solyc02g092160.3.1	BSD domain-containing protein
Solyc02g092270.3.1	NADH dehydrogenase [ubiquinone] iron-sulfur protein 4 mitochondrial
Solyc02g092300.1.1	50S ribosomal protein L7/L12
Solyc02g092430.1.1	60S ribosomal protein L26
Solyc02g092440.3.1	Mitochondrial outer membrane protein porin 2
Solyc02g092640.4.1	Protein kinase domain
Solyc02g092670.1.1	Subtilisin-like protease
Solyc02g092880.3.1	Maternal effect embryo arrest 59
Solyc02g093080.3.1	2-oxoglutarate and Fe-dependent oxygenase superfamily protein
Solyc02g093140.4.1	CBS domain-containing protein CBSX1 chloroplastic
Solyc02g093170.5.1	Cyclin delta-3
Solyc02g093290.3.1	Nicotinate phosphoribosyltransferase
Solyc02g093300.3.1	DNA polymerase
Solyc02g093340.3.1	RNA-binding family protein
Solyc02g093370.3.1	altered inheritance of mitochondria protein 32-like
Solyc02g093440.4.1	Glucuronokinase.1
Solyc02g093530.4.1	Rab family GTPase
Solyc02g093630.3.1	Transmembrane protein
Solyc02g093640.3.1	Very-long-chain 3-oxoacyl-CoA reductase
Solyc02g093680.3.1	succinate dehydrogenase
Solyc02g093820.5.1	Plant UBX domain-containing protein 1
Solyc02g093900.3.1	Cytochrome .1
Solyc02g093920.3.1	COP9 signalosome complex subunit 3
Solyc02g094120.3.1	sulfite oxidase
Solyc02g094140.4.1	Mitochondrial import receptor subunit TOM20 Pfam:PF06552
Solyc02g094200.3.1	Nuclear transport factor 2
Solyc02g094440.4.1	Translocon-associated protein subunit beta Pfam:PF05753
Solyc02g094470.3.1	Phosphate carrier protein mitochondrial
Solyc02g094560.3.1	Aminopeptidase
Solyc02g094640.4.1	Acetyl-coenzyme A synthetase
Solyc02g150130.2.1	60S ribosomal protein L32
Solyc03g005000.4.1	Peptidase M48
Solyc03g005220.4.1	Histone H2A
Solyc03g005230.3.1	2-methyl-6-phytyl-14-hydroquinone methyltransferase chloroplastic
Solyc03g005250.5.1	ATP sulfurylase
Solyc03g005300.3.1	ADP-ribosylation factor
Solyc03g005340.4.1	Acylamino-acid-releasing enzyme
Solyc03g005580.2.1	Seed storage protein
Solyc03g005600.3.1	S-adenosyl-L-methionine-dependent methyltransferases superfamily protein
Solyc03g005680.3.1	RNA-binding family protein
Solyc03g005690.3.1	Cysteine-rich repeat secretory protein 3
Solyc03g005730.4.1	3-isopropylmalate dehydratase large subunit
Solyc03g005740.3.1	Microsomal signal peptidase 12kDa subunit
Solyc03g005760.1.1	Chlorophyll a-b binding protein chloroplastic
Solyc03g005780.3.1	Chlorophyll a-b binding protein chloroplastic
Solyc03g005870.5.1	Eukaryotic translation initiation factor 4E
Solyc03g006140.3.1	Neutral ceramidase
Solyc03g006270.3.1	RAB GTPase
Solyc03g006510.5.1	Clathrin light chain
Solyc03g006560.4.1	Alpha/beta-Hydrolases superfamily protein
Solyc03g006580.3.1	LisH and RanBPM domains containing protein
Solyc03g006680.3.1	Adenine nucleotide alpha hydrolases-like superfamily protein
Solyc03g006860.3.1	fructokinase
Solyc03g006870.3.1	Phosphoglucomutase protein
Solyc03g007050.3.1	LRR receptor-like kinase family protein
Solyc03g007100.3.1	Cleavage and polyadenylation specificity factor subunit.1
Solyc03g007110.3.1	Clp protease-related protein chloroplastic
Solyc03g007240.3.1	spermine synthasePfam:PF01564
Solyc03g007390.4.1	Pentatricopeptide repeat-containing protein
Solyc03g007480.3.1	myosin IB heavy chain
Solyc03g007520.3.1	Ubiquitin-associated/translation elongation factor EF1B protein
Solyc03g007660.4.1	NADH-ubiquinone oxidoreductase-related protein
Solyc03g007670.4.1	defense signal transduction Sgt1-2
Solyc03g007740.3.1	Reticulon-like protein
Solyc03g007810.3.1	Pyruvate kinase
Solyc03g007890.3.1	class 2 small heat shock protein Le-HSP17.6
Solyc03g007940.5.1	Pectin lyase-like superfamily protein
Solyc03g008010.3.1	PPPDE putative thiol peptidase family protein
Solyc03g019660.5.1	Thylakoid lumenal 17.9 kDa protein chloroplastic
Solyc03g019720.5.1	Gamma carbonic anhydrase-like 2 mitochondrial
Solyc03g019780.4.1	40S ribosomal protein SA
Solyc03g019790.3.1	alpha-galactosidase
Solyc03g019900.3.1	Serine/threonine-protein phosphatase
Solyc03g019940.4.1	Asparagine--tRNA ligase
Solyc03g019980.2.1	Receptor-like protein kinase
Solyc03g020060.3.1	Proteinase inhibitor type-2
Solyc03g025270.3.1	Fibrillarin
Solyc03g025340.1.1	Calcium-dependent lipid-binding family protein
Solyc03g025390.3.1	Short-chain dehydrogenase TIC 32 chloroplastic
Solyc03g025530.3.1	oxidoreductase/transition metal ion-binding protein
Solyc03g025610.3.1	Tripeptidyl-peptidase 2
Solyc03g025630.3.1	Tripeptidyl-peptidase 2
Solyc03g025720.3.1	Oxalate--CoA ligase
Solyc03g025730.3.1	Tubulin beta chain
Solyc03g025800.3.1	Heavy metal-associated isoprenylated plant protein
Solyc03g025850.3.1	remorin 1
Solyc03g025880.3.1	Cleavage and polyadenylation specificity factor subunit 5
Solyc03g025950.4.1	Membrane steroid-binding protein
Solyc03g026310.4.1	ABC transporter
Solyc03g031580.3.1	Stigma-specific Sti.1
Solyc03g031600.3.1	Peroxisomal membrane protein PMP22
Solyc03g031720.3.1	RNA-binding protein
Solyc03g031790.1.1	Oligosaccharyltransferase complex/magnesium transporter family protein
Solyc03g031800.3.1	Xyloglucan endotransglucosylase/hydrolase
Solyc03g031920.3.1	Metal-nicotianamine transporter YSL
Solyc03g032070.3.1	RuvB-like helicase
Solyc03g032160.3.1	Ubiquitin domain-containing protein DSK2b
Solyc03g033380.3.1	SPla/RYanodine receptor domain-containing protein
Solyc03g033400.4.1	Vacuolar protein sorting-associated protein 35
Solyc03g033600.3.1	Small nuclear ribonucleoprotein Sm D3
Solyc03g033620.3.1	Serine carboxypeptidase S28 family protein
Solyc03g034180.3.1	14-3-3-like protein
Solyc03g034200.3.1	KH domain-containing protein
Solyc03g034220.3.1	Tomato RuBP carboxylase small subunit
Solyc03g034430.1.1	Eukaryotic translation initiation factor 5
Solyc03g043660.3.1	Protease Do-like 7
Solyc03g043880.3.1	SlBCAT4
Solyc03g043960.3.1	ADP-ribosylation factor-like protein 8A
Solyc03g044000.1.1	60S ribosomal protein L26
Solyc03g044010.4.1	Mitochondrial outer membrane protein porin 2
Solyc03g044140.3.1	Protein kinase domain
Solyc03g044150.4.1	Subtilisin-like protease
Solyc03g044190.3.1	FAD dependent oxidoreductase
Solyc03g044470.5.1	Red chlorophyll catabolite reductase
Solyc03g044830.5.1	Transducin/WD40 repeat-like superfamily protein
Solyc03g045090.3.1	dihydroflavonol 4-reductase/flavanone protein
Solyc03g046340.3.1	ATP-dependent zinc metalloprotease FtsH
Solyc03g046470.3.1	O-fucosyltransferase family protein
Solyc03g052980.3.1	RNA helicase DEAD11
Solyc03g053010.4.1	C18orf8
Solyc03g058390.3.1	Eukaryotic translation initiation factor 5B
Solyc03g058460.1.1	Nudix hydrolase 16 mitochondrial
Solyc03g058920.3.1	Mitochondrial outer membrane protein porin
Solyc03g059010.4.1	carbon catabolite repressor protein 4 homolog 1-like
Solyc03g059310.3.1	Transducin/WD40 repeat-like superfamily protein
Solyc03g062790.3.1	Plastid-lipid associated protein PAP / fibrillin family protein
Solyc03g062890.3.1	Superoxide dismutase [Cu-Zn]
Solyc03g063110.3.1	Acyl-[acyl-carrier-protein] desaturase
Solyc03g063200.3.1	Zinc finger transcription factor 25
Solyc03g063240.3.1	Pyridoxamine 5'-phosphate oxidase-related FMN-binding protein
Solyc03g063560.3.1	Glutamate synthase
Solyc03g063880.3.1	1-acyl-sn-glycerol-3-phosphate acyltransferase 2
Solyc03g065340.3.1	Alpha-14 glucan phosphorylase
Solyc03g071560.4.1	RNA-binding protein
Solyc03g077920.1.1	C2 calcium/lipid-binding plant phosphoribosyltransferase family protein
Solyc03g078290.3.1	40S ribosomal protein S18
Solyc03g078400.3.1	actin
Solyc03g078560.1.1	F-box domain
Solyc03g078630.3.1	Polyubiquitin
Solyc03g079930.3.1	Mitochondrial glycoprotein
Solyc03g079940.4.1	mitochondrial import inner membrane translocase subunit TIM22-like
Solyc03g080050.3.1	Stomatin family protein
Solyc03g080160.4.1	Nascent polypeptide-associated complex subunit alpha-like protein
Solyc03g082440.1.1	Seven transmembrane receptor
Solyc03g082490.4.1	RNA polymerase II degradation factor
Solyc03g082580.3.1	6-phosphogluconolactonase
Solyc03g082600.4.1	Cytochrome b5
Solyc03g082660.3.1	Major facilitator superfamily protein
Solyc03g082690.3.1	RING-type E3 ubiquitin transferase
Solyc03g082720.3.1	Protein yippee-like
Solyc03g082890.4.1	Thylakoid lumenal 17.4 kDa protein chloroplastic
Solyc03g082910.4.1	Acyl-CoA-binding domain-containing protein 2
Solyc03g082920.4.1	Heat shock protein 70 family
Solyc03g082940.3.1	Importin subunit beta.1
Solyc03g083090.4.1	Starch synthase chloroplastic/amyloplastic
Solyc03g083210.4.1	Protein DEFECTIVE IN MERISTEM SILENCING 3
Solyc03g083280.4.1	Pentatricopeptide repeat-containing protein
Solyc03g083360.3.1	Pectinesterase
Solyc03g083390.5.1	Nuclear migration protein nudC
Solyc03g083430.3.1	splicing factor SF3a60 homolog
Solyc03g083520.4.1	Calmodulin
Solyc03g083610.4.1	UMP-CMP kinase Pfam:PF00406
Solyc03g083910.6.1	Acid beta-fructofuranosidase
Solyc03g083970.3.1	BAG family molecular chaperone regulator 7-like
Solyc03g093200.3.1	Cell number regulator 6
Solyc03g093360.3.1	PLAT/LH2 domain
Solyc03g093680.4.1	Protein mago nashi-like protein
Solyc03g093690.3.1	Peptide methionine sulfoxide reductase
Solyc03g093760.1.1	histone-lysine N-methyltransferase H3 lysine-9 specific SUVH6-like
Solyc03g093970.3.1	Signal recognition particle subunit SRP68
Solyc03g093980.2.1	transmembrane protein
Solyc03g094090.3.1	Polyadenylate-binding protein
Solyc03g095180.3.1	Superoxide dismutase
Solyc03g095220.3.1	Translocase of chloroplast
Solyc03g095360.3.1	Quinone oxidoreductase-like protein
Solyc03g095410.3.1	Exocyst complex component SEC10
Solyc03g095840.3.1	Eukaryotic translation initiation factor 2 subunit alpha
Solyc03g095970.3.1	Short-chain dehydrogenase reductase 4 Pfam:PF13561
Solyc03g095990.1.1	transmembrane protein
Solyc03g096000.3.1	Clathrin heavy chain
Solyc03g096290.3.1	plasma membrane intrinsic protein 1.7
Solyc03g096360.5.1	60S ribosomal protein L35a-3
Solyc03g096640.5.1	NAD-binding Rossmann-fold superfamily protein
Solyc03g096730.3.1	pollen-specific kinase partner protein
Solyc03g096810.3.1	TMPIT-like protein
Solyc03g096850.4.1	Rubredoxin family protein
Solyc03g096920.3.1	Exportin.1
Solyc03g096950.4.1	Vacuolar glucose transporter 2
Solyc03g097070.3.1	TOM1-like protein 2
Solyc03g097110.4.1	binding partner of ACD.1
Solyc03g097160.4.1	WD40 repeat
Solyc03g097180.3.1	plasma protein
Solyc03g097190.3.1	WEB family protein chloroplastic
Solyc03g097250.4.1	Low-density receptor-like protein
Solyc03g097270.3.1	cystatin 9
Solyc03g097290.4.1	Alanine--tRNA ligase
Solyc03g097370.4.1	P-loop containing nucleoside triphosphate hydrolases superfamily protein
Solyc03g097470.3.1	3-oxoacyl-[acyl-carrier-protein] synthase 3
Solyc03g097670.4.1	DNA bindingATP binding protein
Solyc03g097680.4.1	Pyruvate dehydrogenase .1
Solyc03g097700.3.1	O-methyltransferase
Solyc03g097800.5.1	V-type proton ATPase subunit C
Solyc03g097900.3.1	40S ribosomal protein S3a
Solyc03g098050.3.1	Calmodulin 6
Solyc03g098170.3.1	Tubulin-folding cofactor B
Solyc03g098180.3.1	DHH.1
Solyc03g098230.3.1	Bifunctional D-cysteine desulfhydrase/1-aminocyclopropane-1-carboxylate deaminase mitochondrial
Solyc03g098240.3.1	glutamate decarboxylase
Solyc03g098280.4.1	Argonaute 1b
Solyc03g098340.4.1	Nucleoporin protein Ndc1-Nup
Solyc03g098470.3.1	Small nuclear ribonucleoprotein E
Solyc03g098600.3.1	Dolichyl-diphosphooligosaccharide--protein glycosyltransferase subunit STT3
Solyc03g098700.1.1	Cysteine protease inhibitor.1
Solyc03g098710.1.1	Kunitz-like protease inhibitor
Solyc03g098735.1.1	Unknown protein
Solyc03g098780.2.1	Aspartic protease inhibitor.1
Solyc03g098790.3.1	cathepsin D inhibitor protein
Solyc03g110960.3.1	Nucleoside diphosphate kinase
Solyc03g111010.5.1	Glyceraldehyde-3-phosphate dehydrogenase
Solyc03g111180.3.1	Aspartyl aminopeptidase
Solyc03g111200.3.1	Adenylate kinase Pfam:PF00406
Solyc03g111230.4.1	60S ribosomal protein L17
Solyc03g111310.3.1	Snf1-related protein kinase regulatory subunit gamma.1
Solyc03g111340.4.1	Ubiquitin-like modifier-activating enzyme 5
Solyc03g111380.3.1	Tubulin gamma chain
Solyc03g111550.4.1	GDSL esterase/lipase
Solyc03g111580.3.1	Zinc finger transcription factor 27
Solyc03g111610.3.1	Haloacid dehalogenase-like hydrolase domain-containing protein Pfam:PF13419
Solyc03g111630.4.1	programmed cell death protein 4-like
Solyc03g111640.4.1	programmed cell death protein 4-like
Solyc03g111700.3.1	Metallo-hydrolase/oxidoreductase superfamily protein Pfam:PF13483
Solyc03g111720.3.1	Peptide methionine sulfoxide reductase
Solyc03g111760.3.1	Argonaute15
Solyc03g111810.2.1	Sieve element occlusion a
Solyc03g111830.4.1	Protein-L-isoaspartate O-methyltransferase Pfam:PF01135
Solyc03g111840.3.1	RNA-binding protein
Solyc03g111850.3.1	Indole-3-glycerol phosphate synthase
Solyc03g112070.4.1	D-3-phosphoglycerate dehydrogenase
Solyc03g112150.1.1	Elongation factor Tu
Solyc03g112230.4.1	P.1
Solyc03g112270.3.1	Plant intracellular Ras-group-related LRR protein
Solyc03g112360.1.1	60S ribosomal protein L27a
Solyc03g112640.3.1	Sec14p-like phosphatidylinositol transfer family protein
Solyc03g112650.3.1	heme-binding protein 2-like
Solyc03g112660.3.1	protein MODIFIER OF SN.1
Solyc03g112850.3.1	60S ribosomal protein L44
Solyc03g112870.3.1	Phosphoenolpyruvate/phosphate translocator 1 chloroplastic
Solyc03g112910.3.1	Pantothenate kinase 2
Solyc03g112960.1.1	Pectinesterase
Solyc03g113000.3.1	RINT1-like protein MAG2
Solyc03g113020.3.1	Vacuolar protein sorting-associated protein 29
Solyc03g113030.5.1	Aldose 1-epimerase
Solyc03g113220.3.1	Hypersensitive-induced response protein
Solyc03g113240.3.1	Transmembrane protein putative
Solyc03g113400.4.1	TOMLH.1
Solyc03g113730.3.1	B12D protein
Solyc03g113780.3.1	NADH-hydrate epimerase
Solyc03g113790.4.1	Glucose-1-phosphate adenylyltransferase family protein
Solyc03g113800.3.1	Aldehyde dehydrogenase
Solyc03g113980.3.1	Calmodulin binding protein-like
Solyc03g114050.3.1	39S ribosomal protein L47 mitochondrial
Solyc03g114060.3.1	Bromo adjacent homology domain
Solyc03g114150.3.1	Aldehyde dehydrogenase
Solyc03g114340.3.1	1-deoxy-D-xylulose-5-phosphate reductoisomerase
Solyc03g114460.3.1	Acetyl-coenzyme A synthetase
Solyc03g114500.4.1	Enolase
Solyc03g114590.3.1	Protein kinase domain
Solyc03g114710.4.1	Glycosyltransferase
Solyc03g114800.1.1	Sulfotransferase
Solyc03g114830.3.1	FRUITFULL-like MADS-box 2
Solyc03g114860.4.1	alpha-14-glucan-protein synthase [UDP-forming] 2-like
Solyc03g114920.1.1	Pentatricopeptide repeat
Solyc03g114930.3.1	PsbP-like protein 1 chloroplastic
Solyc03g114950.2.1	ABC transporter B family member 27
Solyc03g115020.3.1	Wiskott-aldrich syndrome family protein putative
Solyc03g115110.4.1	ATP synthase subunit gamma
Solyc03g115230.3.1	Solanum lycopersicum heat shock protein
Solyc03g115360.3.1	40S ribosomal protein S19
Solyc03g115380.3.1	UDP-glucose 6-dehydrogenase
Solyc03g115630.3.1	Carbamoyl-phosphate synthase small chain
Solyc03g115740.2.1	Galactosyl transferase GMA12/MNN10 family protein
Solyc03g115760.3.1	Vesicle transport v-SNARE protein
Solyc03g115820.3.1	Ribulose-phosphate 3-epimerase-like
Solyc03g115980.1.1	Geranylgeranyl diphosphate reductase chloroplastic
Solyc03g115990.3.1	Malate dehydrogenase
Solyc03g116110.3.1	Alpha/beta-Hydrolases superfamily protein
Solyc03g116590.3.1	Embryo-specific protein
Solyc03g116790.4.1	Chaperone protein DnaJ
Solyc03g116810.4.1	Signal recognition particle 54 kDa protein
Solyc03g116850.3.1	Cyclic nucleotide-gated channel 6
Solyc03g117020.4.1	Stromal cell-derived factor 2-like protein
Solyc03g117040.3.1	XH/XS domain-containing protein
Solyc03g117330.4.1	Proline-tRNA ligase
Solyc03g117430.3.1	Cobalamin biosynthesis protein CobW
Solyc03g117470.3.1	Calcineurin subunit B
Solyc03g117480.4.1	Pyrophosphate-energized vacuolar membrane proton pump
Solyc03g117490.5.1	Glycerol kinase
Solyc03g117740.3.1	nuclear protein
Solyc03g117890.3.1	ACT domain-containing protein
Solyc03g117940.3.1	U2 small nuclear ribonucleoprotein A Pfam:PF14580
Solyc03g117980.3.1	whitefly-induced gp91-phox
Solyc03g118005.1.1	Unknown protein
Solyc03g118010.4.1	Nuclease domain-containing protein 1-like
Solyc03g118020.3.1	Nuclease domain-containing protein 1-like
Solyc03g118030.3.1	Glutamyl-tRNA amidotransferase subunit A
Solyc03g118040.3.1	calnexin
Solyc03g118120.3.1	Transferring glycosyl group transferase
Solyc03g118170.3.1	Glycine--tRNA ligase
Solyc03g118270.1.1	GDP-mannose 46-dehydratase
Solyc03g118370.3.1	Carboxypeptidase
Solyc03g118510.3.1	Ovary receptor kinase 27
Solyc03g118550.3.1	TPR repeat-containing thioredoxin TDX
Solyc03g118640.3.1	Ketose-bisphosphate aldolase class-II family protein
Solyc03g118650.3.1	Aldose 1-epimerase
Solyc03g118710.3.1	Calcium-dependent lipid-binding family protein
Solyc03g118760.5.1	Tubulin beta chain
Solyc03g118800.3.1	RNA binding protein
Solyc03g118910.1.1	T-complex protein.1
Solyc03g119010.4.1	Pre-mRNA-splicing factor SPF27-like protein
Solyc03g119040.3.1	LeArcA2 protein containing 7 WD40 repeats
Solyc03g119080.4.1	beta-mannosidase enzyme
Solyc03g119090.3.1	Transducin/WD40 repeat protein
Solyc03g119130.3.1	HMG-Y-related protein A
Solyc03g119170.3.1	Ribosomal protein S24/S35
Solyc03g119200.4.1	L-Ala-D/L-amino acid epimerase
Solyc03g119310.3.1	Unknown protein
Solyc03g119360.3.1	40S ribosomal protein S7
Solyc03g119380.3.1	50S ribosomal protein L14
Solyc03g119400.3.1	DUF639 domain-containing protein
Solyc03g119690.3.1	Eukaryotic aspartyl protease family protein
Solyc03g119860.3.1	Peptidyl-prolyl cis-trans isomerase
Solyc03g120010.4.1	Transducin/WD40 repeat-like superfamily protein
Solyc03g120090.1.1	Pyridoxal 5'-phosphate synthase pdxS subunit
Solyc03g120270.4.1	Coatomer subunit beta'
Solyc03g120280.1.1	Nuclear pore complex protein NUP50A
Solyc03g120350.3.1	N-alpha-acetyltransferase 15 NatA auxiliary subunit-like
Solyc03g120410.3.1	Nucleotide-diphospho-sugar transferases superfamily protein
Solyc03g120430.3.1	D-glycerate 3-kinase
Solyc03g120450.4.1	Aminotransferase
Solyc03g120540.3.1	Peroxyureidoacrylate/ureidoacrylate amidohydrolase
Solyc03g120630.5.1	30S ribosomal protein S17 chloroplastic
Solyc03g120670.3.1	2-hydroxyacid dehydrogenase
Solyc03g120700.3.1	Vps51/Vps67 family protein
Solyc03g120720.3.1	Protein disulfide isomerase-like 1-5
Solyc03g120750.3.1	Ras-related protein
Solyc03g120780.3.1	Ribosomal protein L37
Solyc03g120850.5.1	Chaperonin 60 beta
Solyc03g120880.4.1	Nuclear pore complex protein NUP35
Solyc03g120990.3.1	Malic enzyme
Solyc03g121040.5.1	Taurine catabolism dioxygenase TauD/TfdA
Solyc03g121070.3.1	hexokinase
Solyc03g121270.3.1	IAA-amino acid hydrolase ILR1-like protein
Solyc03g121330.3.1	60S ribosomal protein L28
Solyc03g121360.1.1	Charged multivesicular body protein 1-like
Solyc03g121380.3.1	Mitochondrial outer membrane import complex protein METAXIN
Solyc03g121410.3.1	Serine/threonine-protein phosphatase 2A 55 kDa regulatory subunit B
Solyc03g121500.3.1	Protein FLX-like 3
Solyc03g121580.3.1	WD-40 repeat-containing protein MSI4-like
Solyc03g121590.3.1	Protein ROOT HAIR DEFECTIVE 3 homolog
Solyc03g121640.3.1	Chaperonin-60 kDa protein
Solyc03g121710.2.1	RNA-binding family protein
Solyc03g121720.2.1	Glyoxylate reductase 2
Solyc03g121800.4.1	cop.1
Solyc03g121860.1.1	Mitochondrial import inner membrane translocase subunit TIM23-like protein Pfam:PF02466
Solyc03g121910.1.1	Threonine synthase
Solyc03g121980.3.1	Developmentally-regulated GTP-binding protein 2
Solyc03g122090.3.1	25.3 kDa vesicle transport protein
Solyc03g122310.4.1	Aldehyde dehydrogenase
Solyc03g122350.3.1	Cytochrome P450
Solyc03g123490.1.1	Subtilisin-like protease-like protein
Solyc03g123610.4.1	Alanine aminotransferase 2
Solyc03g123620.4.1	Pectinesterase
Solyc03g123630.4.1	pectin methylesterase pmeu1
Solyc03g123730.5.1	26S protease regulatory subunit 7
Solyc03g123740.4.1	Ovule receptor-like kinase 28
Solyc03g123760.3.1	phytoene desaturase
Solyc03g123800.3.1	MAP kinase kinase 2
Solyc03g123830.5.1	D-3-phosphoglycerate dehydrogenase
Solyc03g123870.3.1	Exocyst complex component EXO84B
Solyc03g123880.3.1	Glutamyl-tRNA reductase-binding protein chloroplastic
Solyc03g160690.1.1	Gag/pol polyprotein
Solyc04g005030.4.1	Phosphoglucosamine mutase family protein
Solyc04g005080.3.1	Pyruvate dehydrogenase .1
Solyc04g005160.3.1	6-phosphogluconate dehydrogenase decarboxylating
Solyc04g005340.2.1	Alpha-14-glucan-protein synthase [udp-forming].1
Solyc04g005350.3.1	Glycine-rich RNA-binding protein 3 mitochondrial
Solyc04g005450.3.1	Purple acid phosphatase
Solyc04g005650.3.1	Peroxisomal nicotinamide adenine dinucleotide carrier
Solyc04g006970.4.1	Phosphoenolpyruvate carboxylase
Solyc04g007070.3.1	Disease resistance protein
Solyc04g007120.4.1	Ubiquitin receptor RAD23c
Solyc04g007150.3.1	Glycoside hydrolase family .1
Solyc04g007160.1.1	alpha-xylosidase 1-like
Solyc04g007260.5.1	Thioesterase-like protein
Solyc04g007280.3.1	Nuclear pore complex protein NUP98A
Solyc04g007460.5.1	Phox/Bem1p
Solyc04g007550.4.1	ATP synthase subunit beta
Solyc04g007560.3.1	BR.1
Solyc04g007770.3.1	Sn.1
Solyc04g007860.3.1	ENTH/ANTH/VHS superfamily protein
Solyc04g007970.3.1	Ubiquitin-conjugating enzyme variant
Solyc04g007980.3.1	2-oxoglutarate and Fe-dependent oxygenase superfamily protein
Solyc04g008070.3.1	cyclinSDS
Solyc04g008240.3.1	2-oxoglutarate and Fe-dependent oxygenase superfamily protein
Solyc04g008280.2.1	4-hydroxy-4-methyl-2-oxoglutarate aldolase
Solyc04g008310.3.1	Glycosyltransferase
Solyc04g008330.1.1	Glycosyltransferase
Solyc04g008460.4.1	Ribosomal protein L15
Solyc04g008500.4.1	Protein indeterminate-domain 6 chloroplastic
Solyc04g008510.3.1	UBX domain-containing protein
Solyc04g008520.3.1	Outer envelope pore protein 37 chloroplastic
Solyc04g008590.3.1	Pyruvate dehydrogenase .1
Solyc04g008730.3.1	Alpha-galactosidase
Solyc04g008740.3.1	Pyruvate kinase
Solyc04g008760.3.1	Homoserine kinase
Solyc04g008800.4.1	protein translocase subunit Chr3:18946880-18948048 REVERSE LENGTH=188 201606
Solyc04g008810.3.1	40S ribosomal protein S26
Solyc04g009030.3.1	Glyceraldehyde-3-phosphate dehydrogenase
Solyc04g009190.3.1	UPF0664 stress-induced protein C29B12.11c
Solyc04g009200.3.1	glutamate 1-semialdehyde 21-aminomutase
Solyc04g009230.5.1	Thioredoxin-like protein 4A
Solyc04g009310.5.1	ATP-dependent Clp protease proteolytic subunit
Solyc04g009350.3.1	Histidinol-phosphate aminotransferase
Solyc04g009410.3.1	Proteasome subunit beta
Solyc04g009420.3.1	PsbP domain-containing protein
Solyc04g009540.1.1	50S ribosomal protein L10
Solyc04g009620.5.1	Chorismate synthase
Solyc04g009630.3.1	Alpha-glucosidase
Solyc04g009650.5.1	Diphosphomevalonate decarboxylase
Solyc04g009770.3.1	DnaJ protein
Solyc04g009800.3.1	Calcium dependent protein kinase
Solyc04g009820.3.1	GRF1-interacting factor.1
Solyc04g009950.3.1	cell division cycle 5
Solyc04g010220.3.1	centrosomal protein of 135 kDa-like protein
Solyc04g010240.3.1	60S ribosomal protein L35
Solyc04g010260.3.1	Splicing factor 3B subunit 3
Solyc04g011350.3.1	2-oxoglutarate dehydrogenase .1
Solyc04g011360.3.1	GTP-binding protein
Solyc04g011370.5.1	Actin-depolymerizing factor
Solyc04g011390.1.1	Histone H4
Solyc04g011400.3.1	UDP-glucuronic acid decarboxylase
Solyc04g011430.3.1	Ubiquitin conjugating enzyme
Solyc04g011440.4.1	ethylene-responsive heat shock protein cognate 70
Solyc04g011500.3.1	Actin
Solyc04g011510.5.1	Triosephosphate isomerase
Solyc04g011600.5.1	Glycerol-3-phosphate acyltransferase 5
Solyc04g012040.3.1	26S proteasome non-ATPase regulatory subunit 12-like protein
Solyc04g012120.3.1	SIG5 14-3-3 family protein
Solyc04g012180.5.1	Ras-related protein Rab11A
Solyc04g014270.3.1	ATP-dependent 6-phosphofructokinase
Solyc04g014400.4.1	LOW QUALITY PROTEIN: LRR receptor-like serine/threonine-protein kinase GS.1
Solyc04g014460.4.1	THO complex subunit 4D
Solyc04g014480.3.1	15.7 kDa heat shock protein peroxisomal
Solyc04g014490.1.1	B-cell receptor-associated-like protein
Solyc04g014570.3.1	Transmembrane 9 superfamily member
Solyc04g014600.3.1	Adenine nucleotide alpha hydrolases-like superfamily protein
Solyc04g014670.3.1	Short-chain dehydrogenase/reductase SDR Pfam:PF13561
Solyc04g014720.5.1	60S ribosomal protein L6
Solyc04g014740.3.1	BAG family molecular chaperone regulator 5 mitochondrial
Solyc04g015040.3.1	Peptidylprolyl isomerase
Solyc04g015050.3.1	Trafficking protein particle complex subunit
Solyc04g015100.3.1	Acetyl-CoA C-acetyltransferase
Solyc04g015150.4.1	Phosphoglycolate phosphatase
Solyc04g015330.3.1	Phosphoglycerate mutase family protein
Solyc04g015340.3.1	Carboxypeptidase
Solyc04g015540.1.1	fission regulator-like protein
Solyc04g015560.4.1	Glycosyl hydrolase family protein
Solyc04g015610.3.1	DUF642 domain-containing protein
Solyc04g015620.3.1	DUF642 domain-containing protein
Solyc04g015680.3.1	insulin degrading enzyme
Solyc04g015690.4.1	Insulinase family protein
Solyc04g015830.3.1	Villin
Solyc04g016210.4.1	Glycosyltransferase
Solyc04g016220.5.1	Glycosyltransferase
Solyc04g016335.1.1	40S ribosomal protein S4
Solyc04g016360.3.1	S-formylglutathione hydrolase
Solyc04g016520.3.1	UDP-N-acetylglucosamine--dolichyl-phosphate N-acetylglucosaminephosphotransferase
Solyc04g017680.3.1	50S ribosomal protein L22
Solyc04g017700.5.1	N-acetylglucosaminyl transferase component family protein / Gpi1 family protein
Solyc04g024550.1.1	Protein Ycf2
Solyc04g024690.1.1	Unknown protein
Solyc04g025160.3.1	ATPase ASN.1
Solyc04g025670.5.1	protein LSM12 homolog
Solyc04g025870.4.1	AP.1
Solyc04g025940.3.1	Trehalose-6-phosphate synthase
Solyc04g026030.3.1	Spermidine synthase Pfam:PF01564
Solyc04g026100.1.1	40S ribosomal protein S16
Solyc04g040160.4.1	Protochlorophyllide-dependent translocon component 52 chloroplastic
Solyc04g040180.3.1	S-adenosyl-L-methionine-dependent methyltransferases superfamily protein
Solyc04g045340.3.1	Phosphoglucomutase cytoplasmic
Solyc04g045480.3.1	Ubiquitin thioesterase
Solyc04g047720.4.1	ER membrane protein complex subunit 10
Solyc04g047770.3.1	VHS domain-containing protein
Solyc04g048900.3.1	Calreticulin
Solyc04g049070.3.1	alpha glucosidase II
Solyc04g049160.3.1	Calcium-dependent protein kinase
Solyc04g049180.3.1	rhomboid-like protein 19
Solyc04g049330.3.1	V-type proton ATPase subunit G
Solyc04g049350.4.1	chorismate synthase.1
Solyc04g049450.3.1	Protein disulfide-isomerase
Solyc04g049630.3.1	Peptidase S9
Solyc04g049710.3.1	Protein TONNEAU 1b
Solyc04g049720.4.1	Leukotriene A-4 hydrolase-like protein
Solyc04g050060.1.1	Unknown protein
Solyc04g050170.4.1	Leucine-rich receptor-like protein kinase family protein
Solyc04g050190.4.1	Heme oxygenase-like multi-helical HAD-like domain protein
Solyc04g050240.3.1	Vacuolar protein sorting-associated protein 26B
Solyc04g050390.3.1	60S ribosomal protein L12
Solyc04g050510.3.1	Translational activator GCN1-like protein
Solyc04g050520.3.1	Translational activator GC.1
Solyc04g050920.3.1	DNA-directed RNA polymerase subunit alpha
Solyc04g051120.4.1	chitinase-like protein
Solyc04g051200.2.1	Alpha-14-glucan-protein synthase
Solyc04g051380.1.1	S-acyltransferase
Solyc04g051830.5.1	Developmentally-regulated GTP-binding protein 1
Solyc04g053080.5.1	Cysteine proteinases superfamily protein
Solyc04g053120.3.1	4-alpha-glucanotransferase
Solyc04g054310.3.1	Alanine-glyoxylate aminotransferase 2
Solyc04g054400.3.1	NAD-binding Rossmann-fold superfamily protein
Solyc04g054470.4.1	MICOS complex subunit MIC60
Solyc04g054480.3.1	U-box domain-containing protein
Solyc04g054710.3.1	Aminotransferase
Solyc04g054830.4.1	Type I inositol polyphosphate 5-phosphatase 5
Solyc04g054980.3.1	PLAT/LH2 domain
Solyc04g055010.3.1	Protein SCO1-like protein 2 mitochondrial
Solyc04g055170.3.1	annexin p35
Solyc04g055200.3.1	Asparagine synthetase
Solyc04g056270.4.1	ER66
Solyc04g056330.1.1	AIG2-like family protein
Solyc04g056350.1.1	Zinc finger family protein
Solyc04g056390.3.1	Isopentenyl-diphosphate Delta-isomerase
Solyc04g057990.4.1	Zinc finger transcription factor 33
Solyc04g058070.3.1	UDP-sugar pyrophosphorylase
Solyc04g058090.3.1	Phosphoribosylformylglycinamidine cyclo-ligase
Solyc04g058100.3.1	Metallothionein-like protein
Solyc04g063230.3.1	S-adenosyl-L-methionine-dependent methyltransferases superfamily protein
Solyc04g063280.3.1	ENTH/VHS Target of Myb protein.1
Solyc04g063290.3.1	40S ribosomal protein S2
Solyc04g064500.5.1	Protein phosphatase 2C
Solyc04g064510.3.1	RAB GTPase
Solyc04g064550.1.1	gras6
Solyc04g064670.3.1	Photosystem II reaction center PsbP family protein
Solyc04g064710.3.1	Alcohol dehydrogenase
Solyc04g064820.3.1	Vacuolar protein sorting-associated protein 45-like protein
Solyc04g064870.3.1	Pathogen-related protein
Solyc04g071050.4.1	RNA-binding protein 2-like
Solyc04g071160.3.1	Basic-leucine zipper transcription factor family protein
Solyc04g071260.3.1	Actin
Solyc04g071320.5.1	ubiquitin carboxyl-terminal hydrolase FAM188A-like
Solyc04g071340.5.1	Fructose-16-bisphosphatase
Solyc04g071350.3.1	Exocyst complex component SEC5B
Solyc04g071540.4.1	Sterol 3-beta-glucosyltransferase
Solyc04g071580.3.1	Abscicic acid stress ripening 2
Solyc04g071610.5.1	Abscisic stress-ripening protein 3
Solyc04g071700.3.1	5-formyltetrahydrofolate cyclo-ligase-like protein
Solyc04g071880.3.1	Pyrophosphate-energized membrane proton pump
Solyc04g071890.4.1	Peroxidase
Solyc04g071900.5.1	Peroxidase
Solyc04g071930.5.1	Chlorophyll a/b binding protein domain-containing protein
Solyc04g071940.3.1	NAD-binding Rossmann-fold superfamily protein Pfam:PF13561
Solyc04g072030.1.1	Dynamin-related protein 4C
Solyc04g072032.1.1	Microsomal signal peptidase 25 kDa subunit-like protein
Solyc04g072039.1.1	Hypoxanthine phosphoribosyltransferase
Solyc04g072047.1.1	MALE GAMETOPHYTE DEFECTIVE.1
Solyc04g072060.4.1	Ras-related protein
Solyc04g072240.3.1	Oxidoreductase
Solyc04g072260.3.1	Midasin
Solyc04g072290.3.1	Exocyst complex component SEC6
Solyc04g072390.3.1	alkylated DNA repair protein alkB homolog 8-like
Solyc04g072410.4.1	Transport protein particle component
Solyc04g072560.3.1	Regulator of Vps4 activity in the MVB pathway protein
Solyc04g072630.4.1	sporulation-specific protein
Solyc04g072660.4.1	60S ribosomal protein L30
Solyc04g072670.4.1	Apoptotic chromatin condensation inducer in the nucleus
Solyc04g072680.2.1	Apoptotic chromatin condensation inducer in the nucleus
Solyc04g072850.5.1	Beta-D-xylosidase
Solyc04g072870.2.1	Glycosyl hydrolase family protein
Solyc04g073990.3.1	annexin p34
Solyc04g074040.3.1	Arginine/serine-rich splicing factor putative expressed
Solyc04g074230.3.1	SIG74 14-3-3 family protein
Solyc04g074290.3.1	S-adenosyl-L-methionine-dependent methyltransferases superfamily protein
Solyc04g074430.3.1	Protein EXORDIUM-like 1
Solyc04g074450.1.1	Protein EXORDIUM-like.1
Solyc04g074480.3.1	DAHP synthase 2 precursor
Solyc04g074510.3.1	tft3 14-3-3
Solyc04g074580.1.1	Histone H3
Solyc04g074640.5.1	Ascorbate peroxidase
Solyc04g074690.3.1	Mitochondrial ribosomal protein L27
Solyc04g074720.3.1	FAM.1
Solyc04g074750.3.1	RNA-binding protein CP33 chloroplastic
Solyc04g074900.3.1	40S ribosomal protein S.1
Solyc04g074960.5.1	Dihydrofolate reductase
Solyc04g076050.4.1	Divalent-cation tolerance protein CutA
Solyc04g076060.3.1	tft10
Solyc04g076090.3.1	glucose-6-phosphate isomerase
Solyc04g076200.3.1	Adenine nucleotide alpha hydrolases-like superfamily protein
Solyc04g076230.3.1	AP-4 complex subunit mu
Solyc04g076320.5.1	Argininosuccinate lyase
Solyc04g076380.4.1	NADPH--cytochrome P450 reductase
Solyc04g076470.1.1	Tetratricopeptide repeat -like superfamily protein
Solyc04g076500.4.1	BEACH domain
Solyc04g076620.4.1	E3 ubiquitin-protein ligase UPL2
Solyc04g076790.3.1	Serine hydroxymethyltransferase
Solyc04g076820.1.1	Phox/Bem1p
Solyc04g076830.4.1	Phosphoglycerate mutase-like protein
Solyc04g076880.3.1	phosphoenolpyruvate carboxykinase
Solyc04g077020.3.1	Tubulin alpha chain
Solyc04g077040.3.1	Xylulose kinase
Solyc04g077060.3.1	KH domain-containing protein
Solyc04g077360.3.1	G-type lectin S-receptor-like serine/threonine-protein kinase
Solyc04g077390.3.1	G-type lectin S-receptor-like serine/threonine-protein kinase
Solyc04g077650.3.1	Serine carboxypeptidase-like 17
Solyc04g077670.3.1	Serine carboxypeptidase-like 18
Solyc04g077780.3.1	LIM domain-containing protein
Solyc04g077790.3.1	metallocarboxypeptidase inhibitor
Solyc04g077970.5.1	Adenine phosphoribosyltransferase 3
Solyc04g078195.1.1	Gibberellin-regulated protein
Solyc04g078290.5.1	Cytochrome P450
Solyc04g078340.3.1	Cytochrome P450
Solyc04g078380.3.1	MF.1
Solyc04g078800.3.1	Lipase
Solyc04g078820.4.1	annexin 7
Solyc04g078910.3.1	Thioredoxin-like 4 chloroplastic
Solyc04g078920.3.1	Sterol carrier protein 2
Solyc04g078970.4.1	Protein WEAK CHLOROPLAST MOVEMENT UNDER BLUE LIGHT 1
Solyc04g079060.3.1	Serine carboxypeptidase
Solyc04g079180.3.1	Succinate dehydrogenase subunit 5 mitochondrial
Solyc04g079200.3.1	26S proteasome non-ATPase regulatory subunit 14 homolog
Solyc04g079270.4.1	Sorting and assembly machinery component 50-like protein
Solyc04g079440.3.1	Serpin-ZX
Solyc04g079720.5.1	HXXXD-type acyl-transferase family protein
Solyc04g080080.3.1	Glycosyltransferase
Solyc04g080140.4.1	alpha-1%2C6-mannosyl-glycoprotein 2-beta-N-acetylglucosaminyltransferase
Solyc04g080160.3.1	COP9 signalosome complex subunit 4
Solyc04g080180.1.1	membrane protein
Solyc04g080190.3.1	Outer envelope pore protein 24 chloroplastic
Solyc04g080230.3.1	DUF1195 domain-containing protein
Solyc04g080360.4.1	S-adenosyl-L-methionine-dependent methyltransferases superfamily protein
Solyc04g080390.5.1	plasma membrane fusion protein Chr5:17150505-17151641 REVERSE LENGTH=229 201606
Solyc04g080440.4.1	Maf-like protein
Solyc04g080570.3.1	GAMMA carbonic anhydrase
Solyc04g080590.4.1	Proteasome subunit alpha type
Solyc04g080610.3.1	Ornithine carbamoyltransferase
Solyc04g080630.5.1	50S ribosomal protein L31
Solyc04g080670.3.1	Inositol-pentakisphosphate 2-kinase
Solyc04g080850.3.1	Thioredoxin
Solyc04g080870.1.1	Lon protease 2
Solyc04g080873.2.1	Xylem cysteine proteinase 1
Solyc04g080900.3.1	GTPase OBG
Solyc04g080960.4.1	pre-pro-cysteine proteinase
Solyc04g080980.2.1	Coatomer subunit alpha
Solyc04g080990.2.1	S-type anion channel SLA.1
Solyc04g081220.3.1	39S ribosomal protein
Solyc04g081230.3.1	TLD-domain containing nucleolar protein
Solyc04g081300.4.1	Endoglucanase
Solyc04g081320.4.1	Protein disulfide-isomerase LQY1 chloroplastic
Solyc04g081330.5.1	DUF3119 domain-containing protein
Solyc04g081340.3.1	HVA22-like protein
Solyc04g081400.3.1	plastidic hexokinase
Solyc04g081440.3.1	beta-fructofuranosidase
Solyc04g081490.3.1	beta-tubulin
Solyc04g081550.3.1	Thaumatin-like protein.1
Solyc04g081570.3.1	Heat shock protein 90
Solyc04g081740.3.1	prostaglandin E synthase 2-like
Solyc04g081820.3.1	la-related protein 1C-like
Solyc04g081880.4.1	DNA/RNA-binding protein Alba-like protein
Solyc04g081970.3.1	Thioredoxin
Solyc04g082000.4.1	Phospholipase D
Solyc04g082010.1.1	pre-plastocyanin
Solyc04g082140.3.1	pectinesterase
Solyc04g082160.4.1	Ubiquitin
Solyc04g082250.3.1	FtsH-like protein precursor
Solyc04g082300.2.1	WD40 repeat
Solyc04g082400.3.1	14-alpha-glucan-branching enzyme
Solyc04g082550.2.1	Trehalose 6-phosphate phosphatase
Solyc04g082560.4.1	Calcium-binding ef-hand-containing protein
Solyc04g082590.3.1	TLR4 regulator/MIR-interacting MSAP protein
Solyc04g082630.3.1	Glyceraldehyde-3-phosphate dehydrogenase
Solyc04g082640.3.1	inner membrane localized protein
Solyc04g082670.4.1	Dolichyl-diphosphooligosaccharide--protein glycosyltransferase subunit.1
Solyc04g082700.3.1	Tonoplast monosaccharide transporter 2
Solyc04g082770.4.1	RNA-binding protein 38-like
Solyc04g082780.3.1	NAD-binding Rossmann-fold superfamily protein
Solyc04g082790.5.1	DEAD-box ATP-dependent RNA helicase 38
Solyc04g082800.3.1	subtilisin-like protease
Solyc04g082880.4.1	Pyrophosphate--fructose 6-phosphate 1-phosphotransferase subunit alpha
Solyc04g150158.1.1	40S ribosomal protein S15a
Solyc04g160720.1.1	ATP-dependent DNA helicase
Solyc05g005020.4.1	Alpha-Glucan Water Dikinase
Solyc05g005080.3.1	Endoglucanase
Solyc05g005130.3.1	Prf
Solyc05g005200.3.1	Pyrrolidone-carboxylate peptidase-like protein
Solyc05g005280.4.1	Poly [ADP-ribose] polymerase
Solyc05g005330.3.1	Disease resistance protein
Solyc05g005460.3.1	D.1
Solyc05g005480.2.1	Quinone oxidoreductase-like protein
Solyc05g005490.4.1	carbonic anhydrase
Solyc05g005510.3.1	Nucleic acid-binding OB-fold protein
Solyc05g005550.4.1	BURP domain
Solyc05g005570.3.1	BURP domain
Solyc05g005700.4.1	Aldehyde dehydrogenase
Solyc05g005710.4.1	spermidine synthasePfam:PF01564
Solyc05g005770.3.1	NHL domain-containing protein
Solyc05g005780.3.1	AP.1
Solyc05g005800.5.1	Threonine--tRNA ligase cytoplasmic
Solyc05g005865.1.1	MLP-like protein
Solyc05g005880.2.1	30S ribosomal protein S13 putative expressed
Solyc05g005930.3.1	Glycosyltransferase
Solyc05g006080.1.1	Oligosaccharyltransferase complex subunit OSTC-like
Solyc05g006215.1.1	Nucleic acid-binding OB-fold protein
Solyc05g006220.3.1	IAA-amino acid hydrolase ILR1-like.1
Solyc05g006520.5.1	Pyruvate dehydrogenase E1 component subunit alpha
Solyc05g006590.3.1	protein phosphatase 2A catalytic subunit 1
Solyc05g006740.5.1	Glutathione S-transferase
Solyc05g006890.1.1	Eukaryotic translation initiation factor 5A
Solyc05g007030.4.1	heat-inducible transcription repressor
Solyc05g007060.4.1	Plant/T7N9-9 protein
Solyc05g007070.2.1	Alpha-amylase
Solyc05g007100.3.1	Single-stranded DNA-binding protein WHY1 chloroplastic
Solyc05g007260.3.1	Ribulose-phosphate 3-epimerase
Solyc05g007440.3.1	ARM repeat superfamily protein
Solyc05g007560.3.1	60S ribosomal protein L34
Solyc05g007830.3.1	expansin12
Solyc05g008010.3.1	60S ribosomal protein L.1
Solyc05g008180.3.1	Nicotinate-nucleotide pyrophosphorylase [carboxylating]
Solyc05g008450.3.1	Phenol hydroxylase reductase
Solyc05g008580.3.1	CDP-diacylglycerol--serine O-phosphatidyltransferase.1
Solyc05g008600.3.1	ripening regulated protein
Solyc05g008750.3.1	Style cell-cycle inhibitor.1
Solyc05g008780.4.1	Calponin-like domain protein
Solyc05g008830.3.1	Octicosapeptide/Phox/Bem1p family protein
Solyc05g008870.3.1	Nucleotidylyl transferase superfamily protein
Solyc05g009030.5.1	3-isopropylmalate dehydrogenase
Solyc05g009160.3.1	Chaperone protein dnaJ 16
Solyc05g009190.4.1	chlorophyll a/b-binding protein
Solyc05g009220.3.1	Glutamine--tRNA ligase
Solyc05g009260.1.1	Protein TRANSPORT INHIBITOR RESPONSE.1
Solyc05g009290.4.1	protein FLX-like 3
Solyc05g009470.4.1	Glycoside hydrolase family .1
Solyc05g009530.3.1	Dihydrolipoamide acetyltransferase component of pyruvate dehydrogenase complex
Solyc05g009600.4.1	Protein phosphatase 2A regulatory subunit A
Solyc05g009920.4.1	P-loop containing nucleoside triphosphate hydrolases superfamily protein
Solyc05g009940.4.1	oxidoreductase/transition metal ion-binding protein
Solyc05g009980.4.1	Protein decapping 5
Solyc05g010015.1.1	Nudix hydrolase.1
Solyc05g010160.3.1	Importin-9
Solyc05g010250.3.1	Acyl-CoA N-acyltransferase
Solyc05g010260.5.1	6-phosphogluconate dehydrogenase decarboxylating
Solyc05g010300.4.1	DNA-directed RNA polymerase family protein
Solyc05g010670.3.1	Heat shock protein
Solyc05g010685.1.1	Glycosyltransferase
Solyc05g011980.4.1	Unknown protein
Solyc05g012070.3.1	UDP-glucose:protein transglucosylase-like protein
Solyc05g012110.4.1	6-phosphogluconolactonase
Solyc05g012173.2.1	defensin-like protein 183
Solyc05g012260.3.1	Purple acid phosphatase
Solyc05g012270.3.1	Argininosuccinate synthase
Solyc05g012340.4.1	Erlin-2
Solyc05g012390.4.1	Pentatricopeptide repeat
Solyc05g012420.5.1	14-3-3 protein
Solyc05g012480.4.1	Mitochondrial processing peptidase
Solyc05g012510.3.1	Alpha-14 glucan phosphorylase
Solyc05g012590.4.1	Ankyrin repeat
Solyc05g013030.1.1	26S proteasome non-ATPase regulatory subunit .1
Solyc05g013050.3.1	Vesicle transport v-SNARE protein
Solyc05g013070.3.1	Protein kinase domain
Solyc05g013160.4.1	ribulose-15 bisphosphate carboxylase/oxygenase large subunit N-methyltransferase chloroplastic
Solyc05g013240.5.1	DUF538 family protein%2C putative Chr1:20617326-20617853 FORWARD LENGTH=175 201606
Solyc05g013320.1.1	Protein kinase
Solyc05g013340.3.1	AP.1
Solyc05g013380.3.1	Alanine aminotransferase 2
Solyc05g013690.5.1	GDSL esterase/lipase
Solyc05g013700.4.1	Plant specific eukaryotic initiation factor 4B
Solyc05g013720.3.1	Alpha-galactosidase
Solyc05g013820.4.1	Proteasome subunit beta
Solyc05g013850.2.1	Sieve element occlusion b
Solyc05g013990.3.1	T-complex protein.1
Solyc05g014000.5.1	Pectate lyase
Solyc05g014200.3.1	TGN-localized SYP41-interacting protein
Solyc05g014310.3.1	multidrug resistance protein
Solyc05g014470.3.1	glyceraldehyde 3-phosphate dehydrogenase
Solyc05g014640.3.1	Serine-rich adhesin for platelets-like protein
Solyc05g015390.3.1	REF/SRPP-like protein
Solyc05g015650.3.1	Calmodulin-binding transcription activator 4
Solyc05g017760.4.1	Acetyl-CoA C-acetyltransferase
Solyc05g017890.4.1	THO complex subunit 2
Solyc05g017950.3.1	anion:sodium symporter
Solyc05g018410.3.1	3-hydroxyisobutyryl-CoA hydrolase-like protein mitochondrial-like
Solyc05g018417.1.1	3-hydroxyisobutyryl-CoA hydrolase-like protein 3 mitochondrial
Solyc05g018490.3.1	hypothetical protein
Solyc05g018520.3.1	NADH-cytochrome b5 reductase
Solyc05g018570.3.1	26S protease regulatory subunit 8
Solyc05g018630.1.1	Regulator of chromosome condensation family protein
Solyc05g018700.4.1	Protein disulfide-isomerase
Solyc05g023710.3.1	nucleolar complex protein 2 homolog
Solyc05g023770.5.1	Coiled-coil domain-containing protein SCD2
Solyc05g024235.1.1	Enoyl CoA hydratase-like protein
Solyc05g024410.4.1	Nitrile-specifier protein 4
Solyc05g025500.3.1	Glucan endo-13-beta-glucosidase 5
Solyc05g025810.3.1	Strictosidine synthase
Solyc05g026050.4.1	Vacuolar protein sorting-associated protein 32
Solyc05g026510.4.1	Sister-chromatid cohesion protein 3
Solyc05g026540.3.1	transmembrane protein
Solyc05g026560.3.1	ARM repeat superfamily protein
Solyc05g032850.3.1	Evolutionarily conserved C-terminal region 2
Solyc05g041200.5.1	4-hydroxyphenylpyruvate dioxygenase
Solyc05g041910.3.1	Cytochrome b5.1
Solyc05g046280.3.1	Pentatricopeptide repeat
Solyc05g046330.5.1	Dolichyl-diphosphooligosaccharide--protein glycosyltransferase subunit 2
Solyc05g046390.3.1	neuronal acetylcholine receptor subunit alpha-5
Solyc05g047520.4.1	Helicase
Solyc05g047600.5.1	Non-specific serine/threonine protein kinase
Solyc05g047690.3.1	Histone deacetylase complex subunit SAP18
Solyc05g048760.3.1	phosphomannomutase
Solyc05g049950.3.1	Small nuclear ribonucleoprotein-associated protein
Solyc05g049960.5.1	ELM2 domain-containing protein
Solyc05g049970.3.1	mitogen-activated protein kinase 6
Solyc05g050120.3.1	cytosolic NADP-malic enzyme
Solyc05g050130.5.1	Acidic endochitinase
Solyc05g050530.3.1	Pyridoxine/pyridoxamine 5'-phosphate oxidase 2
Solyc05g050600.3.1	Dynamin-like protein
Solyc05g050800.3.1	Phosphoglycerate mutase family protein
Solyc05g050970.5.1	Transketolase
Solyc05g051000.3.1	40S ribosomal protein S13
Solyc05g051010.4.1	Dihydroflavonol-4-reductase
Solyc05g051400.5.1	Mitochondrial uncoupling protein 6
Solyc05g051570.3.1	Rab family GTPase
Solyc05g051660.1.1	Alpha/beta-Hydrolases superfamily protein
Solyc05g051700.3.1	Iron-sulfur assembly protein IscA chloroplastic
Solyc05g051750.3.1	TOMPRORNA prosystemin
Solyc05g051780.4.1	Gamma-glutamyltranspeptidase.1
Solyc05g051790.3.1	DNA-directed RNA polymerase RPB5 subunit
Solyc05g051840.1.1	Trafficking protein particle complex subunit 12-like protein
Solyc05g052070.3.1	small GTP-binding protein C
Solyc05g052140.4.1	ATP synthase subunit delta' mitochondrial
Solyc05g052150.4.1	ATP synthase subunit delta' mitochondrial
Solyc05g052160.4.1	Translocase of chloroplast
Solyc05g052200.4.1	Protein kinase family protein with ARM repeat domain-containing protein
Solyc05g052240.3.1	Chalcone-flavonone isomerase family protein
Solyc05g052260.3.1	O-acetyl-ADP-ribose deacetylase
Solyc05g052310.3.1	Alpha-soluble NSF attachment protein Pfam:PF14938
Solyc05g052470.3.1	Ferritin
Solyc05g052500.5.1	S-adenosyl-L-methionine-dependent methyltransferases superfamily protein
Solyc05g052510.4.1	Clathrin heavy chain
Solyc05g052760.4.1	Phosphoinositide phospholipase C
Solyc05g052800.3.1	60S ribosomal protein L35a-3
Solyc05g052920.5.1	Folylpolyglutamate synthase
Solyc05g052970.4.1	S-adenosyl-L-methionine-dependent methyltransferases superfamily protein
Solyc05g053100.3.1	Dihydrolipoyl dehydrogenase-like protein
Solyc05g053140.3.1	26S proteasome non-ATPase regulatory subunit 13
Solyc05g053230.3.1	Protein kinase superfamily protein
Solyc05g053300.3.1	dihydrolipoamide dehydrogenase precursor
Solyc05g053410.5.1	Phytochrome
Solyc05g053430.3.1	DNA-directed RNA polymerase subunit
Solyc05g053470.3.1	60 kDa chaperonin
Solyc05g053540.3.1	Dihydroxy-acid dehydratase
Solyc05g053600.3.1	Pleiotropic drug resistance protein
Solyc05g053620.3.1	F-box protein PP2-B11-like
Solyc05g053650.3.1	26S proteasome non-ATPase regulatory subunit.1
Solyc05g053670.3.1	60S ribosomal protein L13a
Solyc05g053730.3.1	stress response NST1-like protein
Solyc05g053780.4.1	RNA binding protein
Solyc05g053810.3.1	Serine hydroxymethyltransferase
Solyc05g053830.3.1	Protein transport protein SEC23
Solyc05g053940.3.1	Ras-related small GTP-binding protein
Solyc05g054060.3.1	UTP--glucose-1-phosphate uridylyltransferase
Solyc05g054070.5.1	60S ribosomal protein L6
Solyc05g054090.3.1	induced stolen tip protein TUB8-like
Solyc05g054120.1.1	Cysteine proteinase inhibitor
Solyc05g054240.3.1	Arginine methyltransferase
Solyc05g054310.4.1	Elongation factor
Solyc05g054315.1.1	Epoxide hydrolase
Solyc05g054350.3.1	Epoxide hydrolase
Solyc05g054370.2.1	Acyl-CoA dehydrogenase family member 10
Solyc05g054490.3.1	3-oxo-5-alpha-steroid 4-dehydrogenase
Solyc05g054540.4.1	Ubiquitin-conjugating enzyme E2
Solyc05g054545.1.1	Ubiquitin conjugating enzyme
Solyc05g054580.3.1	60S acidic ribosomal protein P0
Solyc05g054640.4.1	2-oxoglutarate dehydrogenase .1
Solyc05g054710.3.1	Beta-hexosaminidase
Solyc05g054760.5.1	Glutathione S-transferase
Solyc05g054810.5.1	60S ribosomal protein L35
Solyc05g054910.3.1	SAC3/GANP/Nin1/mts3/eIF-3 p25
Solyc05g054940.3.1	Nitrilase-like protein.1
Solyc05g054980.3.1	Serine/threonine protein phosphatase 2A regulatory subunit B subunit alpha-like protein
Solyc05g055000.5.1	Cysteine desulfurase
Solyc05g055060.3.1	Serine/threonine-protein phosphatase
Solyc05g055090.4.1	Ubiquitin carboxyl-terminal hydrolase 12
Solyc05g055160.3.1	DnaJ protein
Solyc05g055170.3.1	charged multivesicular body protein 5-like
Solyc05g055200.5.1	Double Clp-N motif-containing P-loop nucleoside triphosphate hydrolases superfamily protein
Solyc05g055210.4.1	Eukaryotic peptide chain release factor subunit 1
Solyc05g055230.2.1	40S ribosomal protein S17
Solyc05g055310.3.1	Heavy metal transport protein
Solyc05g055330.3.1	Pleiotropic drug resistance protein 2
Solyc05g055400.5.1	Cytochrome P450
Solyc05g055450.3.1	Protein BT.1
Solyc05g055600.4.1	Vacuolar protein-sorting-associated protein 33-like protein
Solyc05g055640.4.1	60S ribosomal protein L38
Solyc05g055700.3.1	Zinc-binding dehydrogenase
Solyc05g055760.3.1	isopentenyl diphosphate isomerase
Solyc05g055770.3.1	basic leucine zipper and W2 domain-containing protein 2-like
Solyc05g055990.4.1	plasma membrane intrinsic protein 2.12
Solyc05g056000.3.1	Alpha/beta-Hydrolases superfamily protein
Solyc05g056060.5.1	Ubiquitin-like superfamily protein
Solyc05g056110.3.1	mRNA-decapping enzyme subunit 2
Solyc05g056160.3.1	Proteasome subunit beta
Solyc05g056230.5.1	Calreticulin
Solyc05g056250.3.1	Aspartate--tRNA ligase cytoplasmic
Solyc05g056270.3.1	Phosphoenolpyruvate carboxylase family protein
Solyc05g056280.2.1	Luc7-related protein
Solyc05g056310.3.1	T-complex protein.1
Solyc05g056390.2.1	10 kDa chaperonin
Solyc05g056490.4.1	3'5'-bisphosphate nucleotidase
Solyc05g056540.4.1	Alcohol dehydrogenase-like protein
Solyc05g056570.3.1	Calcium-dependent protein kinase
Solyc05g056580.3.1	S-adenosyl-L-methionine-dependent methyltransferases superfamily protein
Solyc06g005060.3.1	elongation factor 1-alpha
Solyc06g005150.3.1	ascorbate peroxidase
Solyc06g005160.4.1	cytosolic ascorbate peroxidase 1
Solyc06g005170.3.1	mitogen-activated protein kinase 3
Solyc06g005260.3.1	Glutaredoxin
Solyc06g005360.3.1	Actin-depolymerizing factor
Solyc06g005490.3.1	Triosephosphate isomerase
Solyc06g005710.3.1	Protein TIC 62 chloroplastic
Solyc06g005800.3.1	Serine/threonine-protein phosphatase
Solyc06g005860.3.1	3'-5'-exoribonuclease family protein
Solyc06g005910.5.1	Tubulin beta chain
Solyc06g005940.3.1	Protein disulfide-isomerase
Solyc06g005970.2.1	Glycosyl hydrolase family protein
Solyc06g006000.3.1	Maternal effect embryo arrest 59
Solyc06g006100.3.1	Anthranilate synthase
Solyc06g007200.4.1	Methionine aminopeptidase 2A
Solyc06g007310.5.1	TatD family
Solyc06g007320.3.1	Ubiquitin activating enzyme .1
Solyc06g007340.3.1	gamma-interferon-inducible lysosomal thiol reductase-like
Solyc06g007470.3.1	40S ribosomal protein S26
Solyc06g007520.4.1	60S ribosomal protein L10
Solyc06g007570.3.1	40S ribosomal protein S8
Solyc06g007620.3.1	DUF538 domain-containing protein
Solyc06g007670.4.1	60S ribosomal protein L5-like
Solyc06g007710.5.1	Mitochondrial import receptor subunit TOM40-1
Solyc06g007760.4.1	Ycf54-like protein
Solyc06g007780.3.1	Nuclear transport factor 2 family protein with RNA binding domain-containing protein
Solyc06g007800.5.1	Mitochondrial inner membrane translocase subunit Tim17/Tim22/Tim23/peroxisomal protein PMP24
Solyc06g007930.3.1	Cytochrome b5
Solyc06g007960.5.1	O-methyltransferase
Solyc06g007980.4.1	Sterol 3-beta-glucosyltransferase
Solyc06g008090.3.1	Myosin
Solyc06g008170.3.1	Ribosomal protein L17
Solyc06g008260.3.1	Ribosomal protein L14
Solyc06g008340.5.1	Adaptin ear-binding coat-associated protein
Solyc06g008570.1.1	collagen alpha-1 chain
Solyc06g008740.3.1	Zinc finger transcription factor 40
Solyc06g008785.1.1	Plant resistance protein
Solyc06g008860.3.1	0.1
Solyc06g009020.2.1	Glutathione S-transferase
Solyc06g009050.3.1	Adenine nucleotide alpha hydrolases-like superfamily protein
Solyc06g009190.5.1	Pectinesterase
Solyc06g009210.5.1	Ribosomal protein L19
Solyc06g009220.4.1	Isoamylase 3 chloroplastic
Solyc06g009370.5.1	TolB protein-related protein
Solyc06g009400.3.1	PII-like protein
Solyc06g009530.3.1	Carbohydrate-binding-like fold
Solyc06g009630.1.1	Calvin cycle protein cp12 chloroplastic-like
Solyc06g009660.3.1	GTP-binding protein
Solyc06g009750.4.1	importin alpha
Solyc06g009940.1.1	Photosystem I P700 chlorophyll a apoprotein .1
Solyc06g010130.1.1	Unknown protein
Solyc06g011280.3.1	Elongation factor 1-gamma
Solyc06g011400.2.1	Chaperone protein ClpB
Solyc06g011610.1.1	Purine permease
Solyc06g016750.3.1	Nuclear factor Y subunit C10
Solyc06g019170.3.1	Delta-1-pyrroline-5-carboxylate synthase
Solyc06g034020.3.1	Peptide methionine sulfoxide reductase MsrA
Solyc06g034120.5.1	Quinone oxidoreductase
Solyc06g034160.3.1	Autophagy-related protein 3
Solyc06g034220.3.1	Vesicle-associated protein 1.1
Solyc06g034233.1.1	Ribonuclease H
Solyc06g035870.3.1	Membrane steroid-binding protein
Solyc06g035920.3.1	Remorin
Solyc06g035970.3.1	Tubulin beta chain
Solyc06g035980.5.1	Actin-depolymerizing factor
Solyc06g036110.1.1	Calcium-dependent lipid-binding family protein
Solyc06g036290.3.1	heat shock protein 90
Solyc06g036330.1.1	Ornithine cyclodeaminase
Solyc06g036350.3.1	NADH-ubiquinone oxidoreductase-related protein
Solyc06g036430.3.1	Reticulon-like protein
Solyc06g048410.4.1	iron superoxide dismutase
Solyc06g048540.3.1	Fe-S cluster assembly ATP-binding protein
Solyc06g048610.3.1	tRNA-binding domain
Solyc06g048730.3.1	Uroporphyrinogen decarboxylase
Solyc06g048910.2.1	Disease resistance protein
Solyc06g049080.3.1	thioredoxin peroxidase 1
Solyc06g050120.3.1	60S ribosomal protein L7a
Solyc06g050130.3.1	Alpha-galactosidase
Solyc06g050170.4.1	Potassium transporter
Solyc06g050500.2.1	abscisic acid receptor PYL4-like
Solyc06g050550.4.1	Sorting nexin 2A
Solyc06g050590.3.1	Biotin/lipoyl attachment
Solyc06g050690.3.1	Cation H antiporter 15-like protein
Solyc06g050770.3.1	Alpha-soluble NSF attachment protein Pfam:PF14938
Solyc06g050980.3.1	Ferritin
Solyc06g051020.2.1	Peptide-N4-asparagine amidase A
Solyc06g051200.3.1	50S ribosomal protein L3
Solyc06g051270.3.1	Glucose-1-phosphate adenylyltransferase family protein
Solyc06g051310.3.1	Clathrin heavy chain
Solyc06g051720.3.1	GDSL esterase/lipase CPRD49
Solyc06g051810.5.1	XH/XS domain protein
Solyc06g051900.3.1	Folylpolyglutamate synthase
Solyc06g052030.3.1	Importin subunit beta.1
Solyc06g052050.4.1	Heat shock protein 70 family
Solyc06g052080.4.1	RNA-binding protein 1-like
Solyc06g053140.3.1	Rhodanese-like domain-containing protein 14 chloroplastic
Solyc06g053180.4.1	Cytochrome b5
Solyc06g053200.3.1	6-phosphogluconolactonase
Solyc06g053385.2.1	Signal recognition particle 14 kDa protein
Solyc06g053400.3.1	Isopropylmalate synthase
Solyc06g053430.5.1	15 kDa selenoprotein-like
Solyc06g053460.3.1	Prefoldin 2
Solyc06g053470.3.1	Proteasome assembly chaperone
Solyc06g053480.3.1	Acyl-[acyl-carrier-protein] desaturase
Solyc06g053600.4.1	Aldo/keto reductase
Solyc06g053695.1.1	Unknown protein
Solyc06g054250.4.1	5'-nucleotidase surE-like protein
Solyc06g054260.1.1	photosystem.1
Solyc06g054320.1.1	Dirigent protein
Solyc06g054410.4.1	IAA-amino acid hydrolase IL.1
Solyc06g054490.3.1	2-oxoglutarate and Fe-dependent oxygenase superfamily protein
Solyc06g054530.3.1	NAD-binding Rossmann-fold superfamily protein
Solyc06g054590.3.1	transmembrane protein
Solyc06g059740.4.1	Alcohol dehydrogenase
Solyc06g060260.3.1	Stromal ascorbate peroxidase
Solyc06g060290.4.1	Protein disulfide-isomerase
Solyc06g060300.1.1	zinc-ribbon domain protein
Solyc06g060340.3.1	Photosystem II 22 kDa protein chloroplastic
Solyc06g060420.3.1	Prolyl-tRNA synthetase associated domain-containing protein 1-like
Solyc06g060660.1.1	transmembrane protein
Solyc06g060790.1.1	3-isopropylmalate dehydratase small subunit 3
Solyc06g060850.3.1	Ubiquitin carboxyl-terminal hydrolase
Solyc06g061030.3.1	Two-component response regulator APRR2-like protein
Solyc06g061070.3.1	Glycine cleavage system H protein
Solyc06g061180.2.1	Abscisic acid receptor PY.1
Solyc06g062350.4.1	RuvB-like helicase
Solyc06g062510.3.1	Charged multivesicular body protein.1
Solyc06g062530.4.1	Serine/threonine-protein phosphatase 2A 55 kDa regulatory subunit B
Solyc06g062590.5.1	Transmembrane 9 superfamily member
Solyc06g062660.4.1	Beta-galactosidase
Solyc06g062810.1.1	Glycylpeptide N-tetradecanoyltransferase
Solyc06g062840.4.1	Threonine synthase chloroplastic
Solyc06g062940.5.1	Ring box protein
Solyc06g062950.1.1	Subtilisin-like protease
Solyc06g063000.3.1	Oligouridylate-binding protein 1A
Solyc06g063090.4.1	Alanine aminotransferase 2
Solyc06g063140.4.1	26S protease regulatory subunit 7
Solyc06g063240.3.1	O-fucosyltransferase family protein
Solyc06g063290.3.1	Pyridoxamine 5'-phosphate oxidase family protein
Solyc06g063360.4.1	Protein STRUBBELIG-RECEPTOR FAMILY 5
Solyc06g063370.3.1	Chlorophyll a-b binding protein chloroplastic
Solyc06g064460.4.1	60S ribosomal protein L7a
Solyc06g064470.5.1	60S ribosomal protein L7a
Solyc06g064630.3.1	Ribosomal protein L15
Solyc06g064810.3.1	zinc finger/BTB domain protein
Solyc06g064940.3.1	Patellin-5
Solyc06g065170.4.1	Vacuolar protein-sorting-associated protein 11-like protein
Solyc06g065270.4.1	Adenylate kinase Pfam:PF00406
Solyc06g065320.4.1	Protein disulfide isomerase-like protein putative
Solyc06g065390.5.1	50S ribosomal protein L21 chloroplastic
Solyc06g065470.4.1	RNA-binding protein 8A-like
Solyc06g065480.4.1	Protein-tyrosine-phosphatase PT.1
Solyc06g065520.3.1	T-complex protein.1
Solyc06g065570.3.1	N-alpha-acetyltransferase 50
Solyc06g065710.3.1	Sister chromatid cohesion PDS5-like protein
Solyc06g065740.5.1	CHD3-type chromatin-remodeling factor PICKLE
Solyc06g065840.3.1	Trafficking protein particle complex II-specific subunit-like protein
Solyc06g065950.4.1	Vesicle-associated membrane protein
Solyc06g065980.3.1	DNA/RNA-binding protein Alba-like
Solyc06g066000.3.1	ATP synthase subunit b' chloroplastic
Solyc06g066030.4.1	Protein WVD2-like.1
Solyc06g066060.3.1	CGI-144
Solyc06g066310.3.1	Phosphomevalonate kinase
Solyc06g066320.3.1	Transcription factor IIS
Solyc06g066410.3.1	Profilin
Solyc06g066430.3.1	SUN-like protein 18
Solyc06g066610.4.1	Golgin candidate 5
Solyc06g066620.4.1	Protein CURVATURE THYLAKOID 1C chloroplastic
Solyc06g066640.3.1	Photosystem I reaction center subunit VI chloroplastic
Solyc06g066730.3.1	Coatomer subunit beta'
Solyc06g066790.3.1	N-alpha-acetyltransferase 15 NatA auxiliary subunit-like
Solyc06g066800.2.1	Nucleotide-diphospho-sugar transferases superfamily protein
Solyc06g067920.3.1	Cytochrome .1
Solyc06g067930.2.1	Cytochrome P450
Solyc06g067940.4.1	Cytochrome c oxidase subunit 5b-1 mitochondrial
Solyc06g067990.3.1	Lys-63-specific deubiquitinase BRCC36
Solyc06g068010.3.1	Biotin carboxyl carrier protein of acetyl-CoA carboxylase
Solyc06g068030.3.1	Trafficking protein particle complex subunit 2
Solyc06g068050.3.1	DNA/RNA-binding protein Alba-like
Solyc06g068090.3.1	phospholipase PLDa1
Solyc06g068230.4.1	Tetratricopeptide repeat -like superfamily protein
Solyc06g068290.1.1	Triphosphate tunel metalloenzyme 3
Solyc06g068320.3.1	Proline-tRNA ligase
Solyc06g068670.3.1	ACT domain-containing protein
Solyc06g068710.3.1	40S ribosomal protein S27
Solyc06g068860.3.1	Alpha-mannosidase
Solyc06g068950.4.1	Phosphoethanolamine N-methyltransferase
Solyc06g069010.3.1	LeArc.1
Solyc06g069020.5.1	Elongation factor
Solyc06g069030.3.1	microbial collagenase
Solyc06g069090.3.1	40S ribosomal protein S7
Solyc06g069180.3.1	Phosphatase 2A regulatory A subunit
Solyc06g069470.3.1	Glycerophosphodiester phosphodiesterase GDPD5
Solyc06g069530.3.1	Biotin carboxyl carrier protein of acetyl-CoA carboxylase
Solyc06g069620.1.1	Plant calmodulin-binding-like protein
Solyc06g069770.3.1	protein DCL chloroplastic
Solyc06g071000.3.1	Aldehyde dehydrogenase
Solyc06g071050.5.1	Hypersensitive-induced response protein
Solyc06g071100.4.1	plasma membrane H+-ATPase
Solyc06g071200.3.1	Transportin-3
Solyc06g071280.4.1	Enhanced disease susceptibility.1
Solyc06g071290.3.1	Aldehyde dehydrogenase
Solyc06g071310.4.1	LIM domain-containing protein
Solyc06g071330.4.1	Nucleobase-ascorbate transporter 8
Solyc06g071460.3.1	Exosome complex component rrp40-like protein
Solyc06g071470.4.1	Peroxisomal membrane protein PEX14
Solyc06g071720.1.1	60S ribosomal protein L27a
Solyc06g071790.3.1	Elongation factor Tu
Solyc06g071870.3.1	60S ribosomal protein L17
Solyc06g071880.4.1	60S ribosomal protein L17
Solyc06g071910.3.1	3-oxoacyl-[acyl-carrier-protein] reductase chloroplastic Pfam:PF13561
Solyc06g071920.5.1	Glyceraldehyde-3-phosphate dehydrogenase
Solyc06g071960.4.1	Nucleoside diphosphate kinase
Solyc06g072100.3.1	ABC transporter
Solyc06g072120.3.1	40S ribosomal protein SA
Solyc06g072300.4.1	Argonaute 1
Solyc06g072380.3.1	34-dihydroxy-2-butanone kinase
Solyc06g072440.3.1	B-cell receptor-associated-like protein
Solyc06g072470.5.1	50S ribosomal protein L29 chloroplastic
Solyc06g072490.3.1	40S ribosomal protein S3a
Solyc06g072570.5.1	Ubiquitin-conjugating enzyme
Solyc06g072580.3.1	Pyruvate dehydrogenase .1
Solyc06g072660.4.1	DEK
Solyc06g072740.1.1	Inositol-tetrakisphosphate 1-kinase
Solyc06g072770.3.1	Binding partner of acd.1
Solyc06g072845.1.1	hypothetical protein
Solyc06g072950.4.1	ABC transporter
[truncated: 1,622 more rows]

## Sheet: AV-BR
The list of total proteins of AV detected at the BR stage
Accession.Number	Identified Proteins
Solyc00g160280.1.1	NADH-quinone oxidoreductase chain 4 chloroplastic
Solyc00g500022.1.1	30S ribosomal protein S18 chloroplastic
Solyc00g500030.1.1	30S ribosomal protein S11 chloroplastic
Solyc00g500034.1.1	30S ribosomal protein S3 chloroplastic
Solyc00g500056.1.1	DNA-directed RNA polymerase subunit alpha
Solyc00g500184.1.1	NADH dehydrogenase subunit 7
Solyc00g500322.1.1	ATP synthase subunit b chloroplastic
Solyc01g005410.5.1	Caleosin
Solyc01g005520.4.1	Protein LOW PSII ACCUMULATION 1 chloroplastic
Solyc01g005620.3.1	oxoglutarate/malate translocator
Solyc01g005870.4.1	Cf-like protein
Solyc01g005950.4.1	Serine/threonine-protein phosphatase
Solyc01g005960.3.1	RNA helicase DEAD1
Solyc01g006110.3.1	PP2A regulatory subunit TAP46
Solyc01g006160.3.1	60S acidic ribosomal protein .1
Solyc01g006240.3.1	Inactive protein restricted tev movement.1
Solyc01g006630.3.1	NAD-binding Rossmann-fold superfamily protein
Solyc01g006980.4.1	Malonyl CoA-acyl carrier protein transacylase containing protein expressed
Solyc01g007940.4.1	Alanine aminotransferase 2
Solyc01g008080.3.1	40S ribosomal protein S27
Solyc01g008100.3.1	Transferring glycosyl group transferase
Solyc01g008230.5.1	TCP transcription factor 15
Solyc01g008340.3.1	L19 ribosomal protein
Solyc01g008370.4.1	26S proteasome non-ATPase regulatory subunit 7
Solyc01g008810.3.1	RING/U-box superfamily protein
Solyc01g008820.3.1	signal peptide peptidase-like
Solyc01g009280.4.1	Serine/threonine-protein phosphatase
Solyc01g009430.3.1	hypothetical protein
Solyc01g009970.3.1	Hydrolase
Solyc01g009990.3.1	Peptidyl-prolyl cis-trans isomerase
Solyc01g010250.4.1	6-phosphogluconolactonase
Solyc01g010830.4.1	Haloacid dehalogenase-like hydrolase-like protein Pfam:PF13419
Solyc01g014210.1.1	ADPATP carrier protein mitochondrial
Solyc01g014850.4.1	Zinc finger transcription factor 7
Solyc01g018070.3.1	ARID/BRIGHT DNA-binding domain
Solyc01g020470.3.1	NADH dehydrogenase subunit 9
Solyc01g028900.3.1	2-oxoisovalerate dehydrogenase subunit beta mitochondrial
Solyc01g049680.3.1	Transcription factor Pur-alpha.1
Solyc01g057210.3.1	Mitochondrial pyruvate dehydrogenase kinase
Solyc01g057830.3.1	30S ribosomal protein .1
Solyc01g059830.3.1	Enoyl-CoA hydratase
Solyc01g059930.3.1	Adenine nucleotide alpha hydrolases-like superfamily protein
Solyc01g066310.4.1	Acyl-CoA dehydrogenase family member 10
Solyc01g066520.3.1	Dihydrolipoamide acetyltransferase component of pyruvate dehydrogenase complex
Solyc01g066860.3.1	hypothetical protein
Solyc01g067550.3.1	Zinc finger transcription factor 8
Solyc01g067730.3.1	Acyl carrier protein
Solyc01g073650.3.1	Serine/threonine-protein phosphatase
Solyc01g073690.2.1	V-type proton ATPase subunit D
Solyc01g073970.3.1	Histone H3
Solyc01g079680.3.1	RAN GTPase-activating protein.1
Solyc01g079820.3.1	Peroxiredoxin
Solyc01g080460.3.1	Pyruvate phosphate dikinase
Solyc01g081310.3.1	glutathione S-transferase T3
Solyc01g087250.3.1	carotenoid cleavage dioxygenase 1A
Solyc01g090670.3.1	nuclear pore complex protein NUP62
Solyc01g091160.4.1	arginase 1
Solyc01g091530.5.1	Fasciclin-like arabinogalactan protein
Solyc01g094010.3.1	Alpha/beta-hydrolases superfamily protein
Solyc01g094280.3.1	Bifunctional protein folD
Solyc01g094340.3.1	Acetyl-coenzyme A carboxylase carboxyl transferase subunit alpha
Solyc01g094640.4.1	DUF37.1
Solyc01g094780.5.1	LDL receptor wingless signaling/trafficking chaperone Chr2:18921194-18922047 REVERSE LENGTH=208 201606
Solyc01g095050.3.1	cAMP-regulated phosphoprotein 19-related protein
Solyc01g095200.3.1	proteinase inhibitor 2
Solyc01g095490.3.1	Ubiquitin-conjugating enzyme
Solyc01g095670.4.1	Rhodanese-like domain-containing protein 4 chloroplastic
Solyc01g096270.3.1	Cytochrome b5
Solyc01g096990.5.1	Vacuolar protein sorting-associated protein 9A
Solyc01g097010.3.1	RNA-binding KH domain-containing protein
Solyc01g097340.3.1	GDP-mannose-3'5'-epimerase
Solyc01g097450.3.1	PITH domain-containing protein
Solyc01g097460.3.1	Ribose 5-phosphate isomerase A
Solyc01g097540.4.1	annexin 4
Solyc01g097760.3.1	60S ribosomal protein L7a
Solyc01g097800.3.1	Ribose-5-phosphate isomerase B
Solyc01g097880.4.1	tRNA-specific adenosine deaminase chloroplastic
Solyc01g098640.3.1	UPF0603 protein chloroplastic
Solyc01g098900.3.1	Protein YIPF
Solyc01g099190.4.1	lipoxygenase B
Solyc01g099520.3.1	Rapid alkalinization factor
Solyc01g099620.3.1	Respiratory burst oxidase-like protein
Solyc01g099660.4.1	Heat shock protein 70 family
Solyc01g099860.3.1	Serine/threonine-protein phosphatase
Solyc01g099890.3.1	Translation machinery-associated protein 20
Solyc01g100370.3.1	Adenine nucleotide alpha hydrolases-like superfamily protein
Solyc01g100480.3.1	hypothetical protein
Solyc01g100780.3.1	Agenet-like domain-containing protein
Solyc01g102660.4.1	Glutathione S-transferase
Solyc01g102960.3.1	22.0 kDa class IV heat shock protein
Solyc01g103010.4.1	Cullin-associated NEDD8-dissociated protein.1
Solyc01g103140.3.1	Chloride channel protein
Solyc01g103450.3.1	70 kDa heat shock protein
Solyc01g103480.3.1	Coatomer subunit delta
Solyc01g104020.2.1	Embryo-specific protein
Solyc01g104170.3.1	Ankyrin repeat domain-containing protein 2
Solyc01g104770.4.1	Actin-related protein
Solyc01g105060.3.1	3-hydroxyacyl-[acyl-carrier-protein] dehydratase FabZ
Solyc01g105130.5.1	tropomyosin Chr5:25677163-25678204 FORWARD LENGTH=158 201606
Solyc01g105140.3.1	Arginine/serine-rich splicing factor putative expressed
Solyc01g105340.4.1	Chaperone protein DnaJ
Solyc01g105420.4.1	Phospho-2-dehydro-3-deoxyheptonate aldolase
Solyc01g106050.4.1	Dynamin-related protein 3B
Solyc01g106210.3.1	Heat shock protein 70 kDa
Solyc01g106320.2.1	Phox/Bem1p
Solyc01g106360.3.1	Fatty acid amide hydrolase
Solyc01g106430.3.1	Inorganic pyrophosphatase
Solyc01g108250.3.1	DEM2
Solyc01g108513.1.1	Alpha/beta-Hydrolases superfamily protein
Solyc01g108560.4.1	Alpha/beta-Hydrolases superfamily protein
Solyc01g108580.3.1	Alpha/beta-Hydrolases superfamily protein
Solyc01g108660.4.1	N-acetyl-gamma-glutamyl-phosphate reductase
Solyc01g109930.4.1	Inositol-1-monophosphatase
Solyc01g110450.3.1	NAD-linked oxidoreductase superfamily protein
Solyc01g111020.3.1	Pentatricopeptide repeat-containing protein MRL1 chloroplastic
Solyc01g111060.4.1	5'-methylthioadenosine/S-adenosylhomocysteine nucleosidase.1
Solyc01g111420.3.1	Ribosomal protein .1
Solyc01g111450.3.1	LEY14339 proteasome alpha subunit
Solyc01g111640.3.1	SKP1-like protein
Solyc01g112060.5.1	NAD-binding domain-containing protein
Solyc01g150176.2.1	Gibberellin regulated protein
Solyc02g005210.3.1	Cofactor assembly of complex C
Solyc02g014150.4.1	Photosystem II stability/assembly factor HCF136
Solyc02g020940.3.1	Glyceraldehyde-3-phosphate dehydrogenase
Solyc02g024020.3.1	Calcium-dependent ARF-type GTPase activating protein family
Solyc02g030080.5.1	WD repeat-containing protein 43-like
Solyc02g030110.2.1	Vacuolar protein sorting-associated protein 54 chloroplastic
Solyc02g030170.4.1	DWARF1/DIMINUTO
Solyc02g031740.3.1	Phloem protein 2-like
Solyc02g038805.1.1	RING/U-box superfamily protein
Solyc02g049070.5.1	ribosomal RNA small subunit methyltransferase J Chr5:2763914-2765431 FORWARD LENGTH=346 201606
Solyc02g062130.5.1	Ferredoxin--NADP reductase chloroplastic
Solyc02g062140.2.1	Armadillo repeat only.1
Solyc02g062540.3.1	Thioredoxin domain-containing protein
Solyc02g063090.3.1	T-complex protein.1
Solyc02g065080.4.1	Phosphoglycerate mutase-like protein 4
Solyc02g065470.1.1	Pathogenesis-related protein.1
Solyc02g067810.1.1	Cyclin-dependent protein kinase inhibitor SMR6
Solyc02g068090.3.1	30S ribosomal protein S.1
Solyc02g068150.4.1	Nuclear transport factor 2
Solyc02g068330.2.1	2-oxoglutarate and Fe-dependent oxygenase superfamily protein
Solyc02g068740.3.1	Glycine cleavage system H protein
Solyc02g068900.3.1	Glutathione S-transferase
Solyc02g069010.4.1	Inositol-1-monophosphatase
Solyc02g069090.4.1	Cathepsin B-like cysteine proteinase
Solyc02g069100.5.1	Cathepsin B-like cysteine proteinase
Solyc02g069260.3.1	Argonaute2a
Solyc02g069585.1.1	Coatomer subunit epsilon Pfam:PF04733
Solyc02g069850.3.1	40S ribosomal protein S25
Solyc02g070390.3.1	protein PLASTID TRANSCRIPTIONALLY ACTIVE 12
Solyc02g070510.3.1	Proteasome subunit alpha type
Solyc02g070770.3.1	NAD-binding Rossmann-fold superfamily protein
Solyc02g070800.2.1	DUF5.1
Solyc02g071160.4.1	S-adenosyl-L-methionine-dependent methyltransferases superfamily protein
Solyc02g071320.4.1	Unknown protein
Solyc02g071800.3.1	Protein kinase domain
Solyc02g072510.3.1	transcriptional regulator family protein
Solyc02g077740.3.1	Nucleic acid-binding OB-fold
Solyc02g077880.3.1	Auxin-repressed protein
Solyc02g077920.4.1	Colorless non-ripening
Solyc02g077990.3.1	30S ribosomal protein S5 chloroplastic
Solyc02g078570.3.1	Epoxide hydrolase
Solyc02g078940.3.1	Oxidoreductase zinc-binding dehydrogenase family protein
Solyc02g078950.4.1	Beta-galactosidase
Solyc02g079000.5.1	ATP-dependent zinc metalloprotease FTSH 12 chloroplastic
Solyc02g079410.2.1	Adenine nucleotide alpha hydrolases-like superfamily protein
Solyc02g079500.4.1	Peroxidase
Solyc02g079950.3.1	photosystem II oxygen-evolving complex protein 3
Solyc02g080540.1.1	ATP synthase gamma chain chloroplastic
Solyc02g080880.4.1	Aspartic proteinase
Solyc02g080940.3.1	Pyridoxal phosphate homeostasis protein
Solyc02g081240.1.1	Glutathione S-transferase
Solyc02g081830.4.1	Haloacid dehalogenase-like hydrolase superfamily protein Pfam:PF00702
Solyc02g081960.3.1	SWAP /surp domain-containing protein
Solyc02g081980.3.1	Apyrase
Solyc02g082660.3.1	DNA mismatch repair protein MLH3
Solyc02g082690.3.1	Transducin/WD40 repeat-like superfamily protein
Solyc02g083320.3.1	RNA-binding family protein
Solyc02g083590.3.1	dehydroquinate synthase
Solyc02g083700.4.1	Alpha-mannosidase
Solyc02g083710.3.1	26S proteasome non-ATPase regulatory subunit 4-like protein
Solyc02g083860.3.1	2-oxoglutarate and Fe-dependent oxygenase superfamily protein
Solyc02g084920.3.1	fruit-specific protein TOM2A11
Solyc02g085040.3.1	GAMMA carbonic anhydrase
Solyc02g085050.3.1	Soluble inorganic pyrophosphatase
Solyc02g085100.3.1	Glucose-6-phosphate 1-epimerase
Solyc02g085520.4.1	Adenylosuccinate synthetase
Solyc02g086000.2.1	Unknown protein
Solyc02g086360.3.1	Octicosapeptide/Phox/Bem1p family protein
Solyc02g086600.3.1	Polyribonucleotide nucleotidyltransferase
Solyc02g087190.1.1	Peroxidase
Solyc02g087770.3.1	Aldose 1-epimerase
Solyc02g088390.4.1	Lamin-like protein
Solyc02g088690.5.1	UDP-glucose 6-dehydrogenase
Solyc02g090420.2.1	50S ribosomal protein L25
Solyc02g091490.4.1	fructokinase 3
Solyc02g091530.4.1	Protein PTST chloroplastic
Solyc02g091900.4.1	Cysteine desulfurase IscS
Solyc02g091960.4.1	Protein CROWDED NUCLEI 4
Solyc02g091970.4.1	SlBCAT3
Solyc02g092440.3.1	Mitochondrial outer membrane protein porin 2
Solyc02g093080.3.1	2-oxoglutarate and Fe-dependent oxygenase superfamily protein
Solyc02g093310.3.1	PI-PLC X domain-containing protein
Solyc02g093440.4.1	Glucuronokinase.1
Solyc02g093520.3.1	E3 ubiquitin-protein ligase RGLG2-like
Solyc02g093920.3.1	COP9 signalosome complex subunit 3
Solyc02g094440.4.1	Translocon-associated protein subunit beta Pfam:PF05753
Solyc03g005020.3.1	Lipase
Solyc03g005300.3.1	ADP-ribosylation factor
Solyc03g005340.4.1	Acylamino-acid-releasing enzyme
Solyc03g005730.4.1	3-isopropylmalate dehydratase large subunit
Solyc03g005780.3.1	Chlorophyll a-b binding protein chloroplastic
Solyc03g006530.3.1	Hydroxyproline-rich glycoprotein family protein
Solyc03g007000.4.1	Peptidase M48
Solyc03g007240.3.1	spermine synthasePfam:PF01564
Solyc03g007810.3.1	Pyruvate kinase
Solyc03g007980.1.1	Site-determining protein
Solyc03g019900.3.1	Serine/threonine-protein phosphatase
Solyc03g025270.3.1	Fibrillarin
Solyc03g025610.3.1	Tripeptidyl-peptidase 2
Solyc03g025630.3.1	Tripeptidyl-peptidase 2
Solyc03g025800.3.1	Heavy metal-associated isoprenylated plant protein
Solyc03g025850.3.1	remorin 1
Solyc03g025950.4.1	Membrane steroid-binding protein
Solyc03g031860.3.1	Phytoene synthase 1Pfam:PF00494
Solyc03g034200.3.1	KH domain-containing protein
Solyc03g044010.4.1	Mitochondrial outer membrane protein porin 2
Solyc03g044190.3.1	FAD dependent oxidoreductase
Solyc03g044470.5.1	Red chlorophyll catabolite reductase
Solyc03g046590.3.1	AUGMIN subunit 5
Solyc03g058390.3.1	Eukaryotic translation initiation factor 5B
Solyc03g058920.3.1	Mitochondrial outer membrane protein porin
Solyc03g059310.3.1	Transducin/WD40 repeat-like superfamily protein
Solyc03g062790.3.1	Plastid-lipid associated protein PAP / fibrillin family protein
Solyc03g063240.3.1	Pyridoxamine 5'-phosphate oxidase-related FMN-binding protein
Solyc03g063600.4.1	Guanylate kinase.1
Solyc03g063750.3.1	Exostosin family protein
Solyc03g078560.1.1	F-box domain
Solyc03g079940.4.1	mitochondrial import inner membrane translocase subunit TIM22-like
Solyc03g082420.3.1	Small heat shock protein chloroplastic
Solyc03g082580.3.1	6-phosphogluconolactonase
Solyc03g082600.4.1	Cytochrome b5
Solyc03g083090.4.1	Starch synthase chloroplastic/amyloplastic
Solyc03g083210.4.1	Protein DEFECTIVE IN MERISTEM SILENCING 3
Solyc03g083250.3.1	ATP-dependent Clp protease ATP-binding subunit ClpX
Solyc03g083390.5.1	Nuclear migration protein nudC
Solyc03g083430.3.1	splicing factor SF3a60 homolog
Solyc03g083900.4.1	monocopper oxidase-like protein SKU5
Solyc03g083970.3.1	BAG family molecular chaperone regulator 7-like
Solyc03g093310.3.1	F-box protein
Solyc03g093690.3.1	Peptide methionine sulfoxide reductase
Solyc03g095360.3.1	Quinone oxidoreductase-like protein
Solyc03g095840.3.1	Eukaryotic translation initiation factor 2 subunit alpha
Solyc03g095850.1.1	Peptide-N4-asparagine amidase A
Solyc03g095900.5.1	2-oxoglutarate and Fe-dependent oxygenase superfamily protein
Solyc03g096730.3.1	pollen-specific kinase partner protein
Solyc03g097020.4.1	ATPase family AAA domain-containing protein 3-like
Solyc03g097110.4.1	binding partner of ACD.1
Solyc03g098000.3.1	Alanine-tRNA ligase putative
Solyc03g098160.3.1	protein NRDE2 homolog
Solyc03g111010.5.1	Glyceraldehyde-3-phosphate dehydrogenase
Solyc03g111250.3.1	SWI/SNF complex component SNF12-like protein
Solyc03g111580.3.1	Zinc finger transcription factor 27
Solyc03g111760.3.1	Argonaute15
Solyc03g112070.4.1	D-3-phosphoglycerate dehydrogenase
Solyc03g112270.3.1	Plant intracellular Ras-group-related LRR protein
Solyc03g112590.4.1	Cell division cycle protein 48-like protein
Solyc03g112850.3.1	60S ribosomal protein L44
Solyc03g113030.5.1	Aldose 1-epimerase
Solyc03g113730.3.1	B12D protein
Solyc03g113770.3.1	NADH-hydrate epimerase
Solyc03g114050.3.1	39S ribosomal protein L47 mitochondrial
Solyc03g114430.1.1	transmembrane protein
Solyc03g114500.4.1	Enolase
Solyc03g114860.4.1	alpha-14-glucan-protein synthase [UDP-forming] 2-like
Solyc03g115020.3.1	Wiskott-aldrich syndrome family protein putative
Solyc03g115110.4.1	ATP synthase subunit gamma
Solyc03g115980.1.1	Geranylgeranyl diphosphate reductase chloroplastic
Solyc03g116590.3.1	Embryo-specific protein
Solyc03g116790.4.1	Chaperone protein DnaJ
Solyc03g117040.3.1	XH/XS domain-containing protein
Solyc03g117280.4.1	envelope glycoprotein B
Solyc03g117740.3.1	nuclear protein
Solyc03g117870.3.1	4-coumarate:CoA ligase
Solyc03g117940.3.1	U2 small nuclear ribonucleoprotein A Pfam:PF14580
Solyc03g118030.3.1	Glutamyl-tRNA amidotransferase subunit A
Solyc03g118650.3.1	Aldose 1-epimerase
Solyc03g119360.3.1	40S ribosomal protein S7
Solyc03g119730.3.1	Histone deacetylase
Solyc03g120010.4.1	Transducin/WD40 repeat-like superfamily protein
Solyc03g120090.1.1	Pyridoxal 5'-phosphate synthase pdxS subunit
Solyc03g120450.4.1	Aminotransferase
Solyc03g120540.3.1	Peroxyureidoacrylate/ureidoacrylate amidohydrolase
Solyc03g120780.3.1	Ribosomal protein L37
Solyc03g121040.5.1	Taurine catabolism dioxygenase TauD/TfdA
Solyc03g121070.3.1	hexokinase
Solyc03g121270.3.1	IAA-amino acid hydrolase ILR1-like protein
Solyc03g121640.3.1	Chaperonin-60 kDa protein
Solyc03g122310.4.1	Aldehyde dehydrogenase
Solyc03g122340.3.1	lipoxygenase D
Solyc03g123610.4.1	Alanine aminotransferase 2
Solyc03g123740.4.1	Ovule receptor-like kinase 28
Solyc03g123760.3.1	phytoene desaturase
Solyc04g005080.3.1	Pyruvate dehydrogenase .1
Solyc04g005450.3.1	Purple acid phosphatase
Solyc04g007120.4.1	Ubiquitin receptor RAD23c
Solyc04g007560.3.1	BR.1
Solyc04g007980.3.1	2-oxoglutarate and Fe-dependent oxygenase superfamily protein
Solyc04g008310.3.1	Glycosyltransferase
Solyc04g008500.4.1	Protein indeterminate-domain 6 chloroplastic
Solyc04g008700.3.1	Pre-mRNA-processing protein 40C
Solyc04g009200.3.1	glutamate 1-semialdehyde 21-aminomutase
Solyc04g009350.3.1	Histidinol-phosphate aminotransferase
Solyc04g009410.3.1	Proteasome subunit beta
Solyc04g009770.3.1	DnaJ protein
Solyc04g009810.3.1	Protein pelota homolog
Solyc04g012160.4.1	SNF1-related kinase
Solyc04g014270.3.1	ATP-dependent 6-phosphofructokinase
Solyc04g014400.4.1	LOW QUALITY PROTEIN: LRR receptor-like serine/threonine-protein kinase GS.1
Solyc04g014460.4.1	THO complex subunit 4D
Solyc04g014480.3.1	15.7 kDa heat shock protein peroxisomal
Solyc04g014720.5.1	60S ribosomal protein L6
Solyc04g014800.3.1	myo-inositol monophosphatase 1
Solyc04g015340.3.1	Carboxypeptidase
Solyc04g015610.3.1	DUF642 domain-containing protein
Solyc04g015830.3.1	Villin
Solyc04g016220.5.1	Glycosyltransferase
Solyc04g016290.3.1	Rho_N domain-containing protein
Solyc04g016335.1.1	40S ribosomal protein S4
Solyc04g017680.3.1	50S ribosomal protein L22
Solyc04g026030.3.1	Spermidine synthase Pfam:PF01564
Solyc04g040160.4.1	Protochlorophyllide-dependent translocon component 52 chloroplastic
Solyc04g047720.4.1	ER membrane protein complex subunit 10
Solyc04g050190.4.1	Heme oxygenase-like multi-helical HAD-like domain protein
Solyc04g050240.3.1	Vacuolar protein sorting-associated protein 26B
Solyc04g050930.3.1	violaxanthin de-epoxidase
Solyc04g051830.5.1	Developmentally-regulated GTP-binding protein 1
Solyc04g053120.3.1	4-alpha-glucanotransferase
Solyc04g056330.1.1	AIG2-like family protein
Solyc04g056390.3.1	Isopentenyl-diphosphate Delta-isomerase
Solyc04g058090.3.1	Phosphoribosylformylglycinamidine cyclo-ligase
Solyc04g064670.3.1	Photosystem II reaction center PsbP family protein
Solyc04g064710.3.1	Alcohol dehydrogenase
Solyc04g070970.4.1	ABC transporter G family member 27
Solyc04g071130.1.1	SKP1-interacting partner 15
Solyc04g071140.3.1	Serine decarboxylase
Solyc04g071260.3.1	Actin
Solyc04g071340.5.1	Fructose-16-bisphosphatase
Solyc04g071580.3.1	Abscicic acid stress ripening 2
Solyc04g071680.2.1	Receptor protein kinase putative
Solyc04g071880.3.1	Pyrophosphate-energized membrane proton pump
Solyc04g071940.3.1	NAD-binding Rossmann-fold superfamily protein Pfam:PF13561
Solyc04g072047.1.1	MALE GAMETOPHYTE DEFECTIVE.1
Solyc04g072140.4.1	tRNA pseudouridine synthase
Solyc04g072160.3.1	ripening regulated protein DDTFR8
Solyc04g072290.3.1	Exocyst complex component SEC6
Solyc04g072410.4.1	Transport protein particle component
Solyc04g072850.5.1	Beta-D-xylosidase
Solyc04g074040.3.1	Arginine/serine-rich splicing factor putative expressed
Solyc04g074230.3.1	SIG74 14-3-3 family protein
Solyc04g074640.5.1	Ascorbate peroxidase
Solyc04g075000.1.1	Serine/threonine-protein kinase-like protein
Solyc04g076200.3.1	Adenine nucleotide alpha hydrolases-like superfamily protein
Solyc04g076790.3.1	Serine hydroxymethyltransferase
Solyc04g076820.1.1	Phox/Bem1p
Solyc04g078820.4.1	annexin 7
Solyc04g079000.4.1	Protein TIC 22 chloroplastic
Solyc04g079270.4.1	Sorting and assembly machinery component 50-like protein
Solyc04g079960.1.1	geranylgeranyl pyrophosphate synthase 2
Solyc04g080440.4.1	Maf-like protein
Solyc04g081050.2.1	Calcium-binding tetratricopeptide family protein
Solyc04g081210.4.1	SUN-like protein 14
Solyc04g081330.5.1	DUF3119 domain-containing protein
Solyc04g081400.3.1	plastidic hexokinase
Solyc04g081500.3.1	BRCA1-A complex subunit BRE
Solyc05g005510.3.1	Nucleic acid-binding OB-fold protein
Solyc05g005710.4.1	spermidine synthasePfam:PF01564
Solyc05g006810.4.1	24-dichlorophenol 6-monooxygenase
Solyc05g007260.3.1	Ribulose-phosphate 3-epimerase
Solyc05g007810.3.1	KH domain-containing protein
Solyc05g008180.3.1	Nicotinate-nucleotide pyrophosphorylase [carboxylating]
Solyc05g008290.4.1	Multicopper oxidase LP.1
Solyc05g009220.3.1	Glutamine--tRNA ligase
Solyc05g009470.4.1	Glycoside hydrolase family .1
Solyc05g009530.3.1	Dihydrolipoamide acetyltransferase component of pyruvate dehydrogenase complex
Solyc05g009920.4.1	P-loop containing nucleoside triphosphate hydrolases superfamily protein
Solyc05g009980.4.1	Protein decapping 5
Solyc05g010250.3.1	Acyl-CoA N-acyltransferase
Solyc05g011960.4.1	DnaJ domain-containing protein
Solyc05g012070.3.1	UDP-glucose:protein transglucosylase-like protein
Solyc05g012110.4.1	6-phosphogluconolactonase
Solyc05g012270.3.1	Argininosuccinate synthase
Solyc05g012650.4.1	DUF863 domain-containing protein
Solyc05g013720.3.1	Alpha-galactosidase
Solyc05g013850.2.1	Sieve element occlusion b
Solyc05g014000.5.1	Pectate lyase
Solyc05g014280.4.1	small heat shock protein 1
Solyc05g015930.4.1	GYF-like protein
Solyc05g016330.3.1	Cytochrome P450
Solyc05g018410.3.1	3-hydroxyisobutyryl-CoA hydrolase-like protein mitochondrial-like
Solyc05g018570.3.1	26S protease regulatory subunit 8
Solyc05g024410.4.1	Nitrile-specifier protein 4
Solyc05g026050.4.1	Vacuolar protein sorting-associated protein 32
Solyc05g026560.3.1	ARM repeat superfamily protein
Solyc05g031600.3.1	Tryptophan aminotransferase-related protein 2
Solyc05g041200.5.1	4-hydroxyphenylpyruvate dioxygenase
Solyc05g047600.5.1	Non-specific serine/threonine protein kinase
Solyc05g049950.3.1	Small nuclear ribonucleoprotein-associated protein
Solyc05g050040.3.1	WRKY transcription factor 62
Solyc05g050120.3.1	cytosolic NADP-malic enzyme
Solyc05g050960.4.1	DNA repair protein RAD.1
Solyc05g050970.5.1	Transketolase
Solyc05g052140.4.1	ATP synthase subunit delta' mitochondrial
Solyc05g053550.3.1	chalcone synthase 2
Solyc05g053690.2.1	Ubiquitinyl hydrolase.1
Solyc05g054315.1.1	Epoxide hydrolase
Solyc05g054545.1.1	Ubiquitin conjugating enzyme
Solyc05g054910.3.1	SAC3/GANP/Nin1/mts3/eIF-3 p25
Solyc05g054980.3.1	Serine/threonine protein phosphatase 2A regulatory subunit B subunit alpha-like protein
Solyc05g055000.5.1	Cysteine desulfurase
Solyc05g055170.3.1	charged multivesicular body protein 5-like
Solyc05g055200.5.1	Double Clp-N motif-containing P-loop nucleoside triphosphate hydrolases superfamily protein
Solyc05g055230.2.1	40S ribosomal protein S17
Solyc05g055640.4.1	60S ribosomal protein L38
Solyc05g056230.5.1	Calreticulin
Solyc05g056580.3.1	S-adenosyl-L-methionine-dependent methyltransferases superfamily protein
Solyc06g005370.3.1	Cofactor-independent phosphoglycerate mutase
Solyc06g007200.4.1	Methionine aminopeptidase 2A
Solyc06g007340.3.1	gamma-interferon-inducible lysosomal thiol reductase-like
Solyc06g007670.4.1	60S ribosomal protein L5-like
Solyc06g008170.3.1	Ribosomal protein L17
Solyc06g008260.3.1	Ribosomal protein L14
Solyc06g008570.1.1	collagen alpha-1 chain
Solyc06g008940.4.1	Elongation factor Tu
Solyc06g009050.3.1	Adenine nucleotide alpha hydrolases-like superfamily protein
Solyc06g009130.3.1	Magnesium/proton exchanger family member
Solyc06g009210.5.1	Ribosomal protein L19
Solyc06g009790.4.1	Pectin lyase-like superfamily protein
Solyc06g009830.3.1	Fumarate hydratase class II
Solyc06g011380.2.1	Chaperone protein ClpB
Solyc06g034220.3.1	Vesicle-associated protein 1.1
Solyc06g035920.3.1	Remorin
Solyc06g050550.4.1	Sorting nexin 2A
Solyc06g050590.3.1	Biotin/lipoyl attachment
Solyc06g051020.2.1	Peptide-N4-asparagine amidase A
Solyc06g051200.3.1	50S ribosomal protein L3
Solyc06g051310.3.1	Clathrin heavy chain
Solyc06g051620.3.1	Phosphoinositide phospholipase C
Solyc06g051800.3.1	expansin 1
Solyc06g053200.3.1	6-phosphogluconolactonase
Solyc06g053470.3.1	Proteasome assembly chaperone
Solyc06g053630.3.1	Serine/threonine-protein phosphatase
Solyc06g054260.1.1	photosystem.1
Solyc06g054320.1.1	Dirigent protein
Solyc06g060300.1.1	zinc-ribbon domain protein
Solyc06g062350.4.1	RuvB-like helicase
Solyc06g062590.5.1	Transmembrane 9 superfamily member
Solyc06g062950.1.1	Subtilisin-like protease
Solyc06g065270.4.1	Adenylate kinase Pfam:PF00406
Solyc06g065490.3.1	Photosystem II reaction center PsbP family protein
Solyc06g066790.3.1	N-alpha-acetyltransferase 15 NatA auxiliary subunit-like
Solyc06g068010.3.1	Biotin carboxyl carrier protein of acetyl-CoA carboxylase
Solyc06g068760.3.1	Chromophore lyase CRL chloroplastic
Solyc06g069210.3.1	protein CASP
Solyc06g069430.3.1	FRUITFULL-like MADS-box 1
Solyc06g071000.3.1	Aldehyde dehydrogenase
Solyc06g071050.5.1	Hypersensitive-induced response protein
Solyc06g071470.4.1	Peroxisomal membrane protein PEX14
Solyc06g071910.3.1	3-oxoacyl-[acyl-carrier-protein] reductase chloroplastic Pfam:PF13561
Solyc06g072470.5.1	50S ribosomal protein L29 chloroplastic
Solyc06g072660.4.1	DEK
Solyc06g072950.4.1	ABC transporter
Solyc06g073090.3.1	chloroplast-specific ribosomal protein chloroplast-specific ribosomal protein
Solyc06g073150.3.1	COP9 signalosome complex subunit 5
Solyc06g073430.4.1	40S ribosomal protein S29-like
Solyc06g073900.3.1	Succinate dehydrogenase subunit 6 mitochondrial
Solyc06g074840.3.1	Vacuolar sorting-associated protein 24-like
Solyc06g075050.2.1	Alpha carbonic anhydrase 7
Solyc06g075180.1.1	60S ribosomal protein L12
Solyc06g075340.5.1	Carbamoyl-phosphate synthase large chain-like protein
Solyc06g075540.3.1	HAD-superfamily hydrolase
Solyc06g076020.3.1	heat shock protein 70 kD
Solyc06g076090.3.1	Actin
Solyc06g076520.1.1	Class I heat shock protein
Solyc06g076640.3.1	Tubulin beta chain
Solyc06g076660.3.1	proliferating cell nuclear antigen
Solyc06g076750.3.1	Major facilitator superfamily protein
Solyc06g081980.1.1	Pyridoxal 5'-phosphate synthase pdxS subunit
Solyc06g082560.3.1	Chaperone protein ClpB
Solyc06g082580.4.1	Eukaryotic translation initiation factor 2 subunit beta
Solyc06g082630.4.1	26S protease regulatory subunit 6B-like protein
Solyc06g082930.3.1	FRIGIDA-like protein
Solyc06g083690.3.1	Glutaredoxin-C5 chloroplastic
Solyc06g083820.3.1	Ribosomal protein L14
Solyc06g084020.4.1	histone H1
Solyc06g084260.3.1	Fatty-acid-binding protein.1
Solyc06g084390.3.1	ER auxin binding 1
Solyc06g084440.3.1	NPL4-like protein
Solyc06g150137.1.1	Cytochrome P450
Solyc07g005390.3.1	Aldehyde dehydrogenase 11A3
Solyc07g005760.3.1	hydroxycinnamoyl CoA quinate transferase
Solyc07g005960.3.1	Carboxypeptidase
Solyc07g006070.1.1	GDP-L-fucose synthase
Solyc07g006240.4.1	DNA-directed RNA polymerase III subunit RPC8
Solyc07g006280.3.1	Tetraspanin
Solyc07g006520.3.1	Preprotein translocase subunit SECY chloroplastic
Solyc07g007110.4.1	Peptidyl-prolyl cis-trans isomerase
Solyc07g008350.3.1	Mitochondrial outer membrane protein porin 4
Solyc07g016200.3.1	Proteasome subunit beta
Solyc07g017400.3.1	26S proteasome regulatory subunit RPN13
Solyc07g017490.3.1	Suppressor of mec-8 and unc-52 protein-like protein 2
Solyc07g017900.3.1	Glucose-6-phosphate 1-epimerase
Solyc07g021540.3.1	GRAM domain-containing protein
Solyc07g032090.4.1	transcription initiation factor IIF subunit beta-like
Solyc07g041870.3.1	Tubulin--tyrosine ligase-like protein 12
Solyc07g042315.1.1	3-oxoacyl-[acyl-carrier-protein] synthase
Solyc07g042550.3.1	sucrose synthase
Solyc07g043120.1.1	Glycosyltransferase
Solyc07g043160.1.1	Glycosyltransferase
Solyc07g043320.3.1	myosin heavy chain%2C embryonic smooth protein
Solyc07g043560.4.1	Heat shock protein 70 kDa
Solyc07g043570.3.1	NAD-linked oxidoreductase superfamily protein
Solyc07g044760.3.1	RNA helicase DEAD23
Solyc07g045080.3.1	2-alkenal reductase -dependent)-like
Solyc07g045090.3.1	2-alkenal reductase -dependent)-like
Solyc07g045150.3.1	period circadian protein
Solyc07g045350.4.1	Acetyl-CoA C-acetyltransferase
Solyc07g047960.3.1	WRKY transcription factor 1
Solyc07g048110.4.1	ERD family protein
Solyc07g049530.3.1	1-aminocyclopropane-1-carboxylate oxidase 1
Solyc07g053180.3.1	Outer arm dynein light chain.1
Solyc07g053220.2.1	G-type lectin S-receptor-like serine/threonine-protein kinase
Solyc07g053360.5.1	Late embryogenesis abundant protein
Solyc07g053990.4.1	DUF14.1
Solyc07g054190.4.1	Riboflavin synthase
Solyc07g054200.5.1	Pre-mRNA splicing factor
Solyc07g054210.3.1	light dependent NADH:protochlorophyllide oxidoreductase 2
Solyc07g055060.3.1	Phosphoenolpyruvate carboxylase
Solyc07g055840.3.1	Citrate synthase
Solyc07g055860.4.1	type 5 protein serine/threonine phosphatase 62 kDa isoform
Solyc07g055920.4.1	Tomato AGAMOUS-like 1
Solyc07g056030.3.1	Nuclear-interacting partner of ALK
Solyc07g056060.4.1	transmembrane protein
Solyc07g056450.3.1	Glutathione S-transferase
Solyc07g056490.5.1	Glutathione S-transferase-like protein
Solyc07g061800.5.1	Heme-binding-like protein
Solyc07g061960.3.1	Beta-lactamase-like
Solyc07g062130.3.1	trifunctional UDP-glucose 46-dehydratase/UDP-4-keto-6-deoxy-D-glucose 35-epimerase/UDP-4-keto-L-rhamnose-reductase RH.1
Solyc07g062610.4.1	Protein DJ-1-like protein B
Solyc07g063410.3.1	NAC domain protein
Solyc07g063550.3.1	Arf GTPase activating protein
Solyc07g063680.5.1	Adenine nucleotide alpha hydrolases-like superfamily protein
Solyc07g063740.2.1	Ferredoxin-like protein
Solyc07g064010.3.1	Formin-like protein
Solyc07g064130.2.1	Polyubiquitin
Solyc07g064160.3.1	Thiamine thiazole synthase chloroplastic Pfam:PF01946
Solyc07g064510.3.1	RNA-binding protein
Solyc07g064970.4.1	65-kDa microtubule-associated protein 1-like Pfam:PF03999
Solyc07g065540.1.1	Fasciclin-like arabinogalactan protein
Solyc07g065600.3.1	Inner centromere protein ARK-binding region protein
Solyc07g065900.3.1	Fructose-bisphosphate aldolase
Solyc07g066060.3.1	Transducin/WD40 repeat-like superfamily protein
Solyc07g066270.5.1	6-phosphogluconolactonase
Solyc07g066470.3.1	Porphobilinogen deaminase chloroplastic
Solyc07g066580.3.1	Sulfurtransferase
Solyc07g150138.1.1	Unknown protein
Solyc08g005020.3.1	nucleolin
Solyc08g005770.3.1	alcohol acyl transferase
Solyc08g006040.3.1	40S ribosomal protein S6
Solyc08g006430.4.1	Sarcosine oxidase
Solyc08g006510.3.1	Rossmann-fold NAD-binding domain-containing protein
Solyc08g007010.4.1	Fe-S cluster assembly protein
Solyc08g008020.1.1	C2 calcium/lipid-binding plant phosphoribosyltransferase family protein
Solyc08g008340.4.1	Nucleoside diphosphate kinase
Solyc08g008530.1.1	Aldehyde-lyase domain
Solyc08g013670.3.1	Photosystem I reaction center subunit N chloroplastic
Solyc08g014060.4.1	Eukaryotic translation initiation factor 2A
Solyc08g014340.3.1	Cysteine synthase
Solyc08g015630.3.1	Inositol-tetrakisphosphate 1-kinase
Solyc08g015960.3.1	Aminoacyl tRNA synthase complex-interacting multifunctional protein.1
Solyc08g016170.3.1	3-oxoacyl-[acyl-carrier-protein] synthase
Solyc08g016210.3.1	LOW QUALITY PROTEIN: LRR receptor-like serine/threonine-protein kinase GS.1
Solyc08g016510.3.1	Proteasome subunit alpha type
Solyc08g016750.3.1	Pyruvate dehydrogenase .1
Solyc08g021990.3.1	26S proteasome regulatory subunit
Solyc08g022210.4.1	Methylthioribose-1-phosphate isomerase
Solyc08g028690.4.1	NAD-binding Rossmann-fold superfamily protein Pfam:PF13561
Solyc08g029000.3.1	Lipoxygenase
Solyc08g029110.3.1	Protein MEM.1
Solyc08g029190.3.1	Octicosapeptide/Phox/Bem1p domain-containing protein / tetratricopeptide repeat -containing protein
Solyc08g041870.3.1	Aspartate aminotransferase
Solyc08g043170.5.1	Delta-1-pyrroline-5-carboxylate synthase
Solyc08g048550.3.1	Protease Do-like 5 chloroplastic
Solyc08g060957.2.1	zinc finger BED domain-containing protein RICESLEEPER 2-like
Solyc08g061320.3.1	Polyadenylate-binding protein-interacting protein 7
Solyc08g061843.1.1	40S ribosomal protein S3 putative expressed
Solyc08g062190.3.1	Carbon-nitrogen hydrolase
Solyc08g062700.3.1	Peptidyl-prolyl cis-trans isomerase
Solyc08g065780.2.1	Vacuolar processing enzyme
Solyc08g065790.3.1	vacuolar processing enzyme
Solyc08g066700.3.1	Exosome complex exonuclease RRP46-like protein
Solyc08g067100.2.1	Eukaryotic aspartyl protease family protein
Solyc08g067160.3.1	Alpha/beta-Hydrolases superfamily protein
Solyc08g067370.1.1	serine/arginine repetitive matrix protein
Solyc08g067840.3.1	Photosystem II reaction center PsbP family protein
Solyc08g068310.3.1	La protein.1
Solyc08g068330.4.1	Aspartate aminotransferase
Solyc08g068370.3.1	target of Myb protein 1-like
Solyc08g068590.4.1	Plastid lipid-associated protein/fibrillin conserved domain
Solyc08g069110.3.1	UDP-glucose 46-dehydratase
Solyc08g074790.3.1	Eukaryotic translation initiation factor 3 subunit G
Solyc08g075780.5.1	Ubiquitin-fold modifier 1
Solyc08g076140.3.1	Phosphomevalonate kinase
Solyc08g076530.3.1	binding partner of ACD.1
Solyc08g076570.3.1	Phosphatidylinositol-glycan biosynthesis class X protein
Solyc08g076920.3.1	Arf GTPase activating protein
Solyc08g077140.1.1	Pentatricopeptide repeat-containing protein chloroplastic
Solyc08g077240.3.1	S-adenosyl-L-methionine-dependent methyltransferases superfamily protein
Solyc08g077300.3.1	UMP-CMP kinase Pfam:PF00406
Solyc08g077360.3.1	Dynamin
Solyc08g077920.3.1	Isocitrate dehydrogenase [NAD] subunit mitochondrial
Solyc08g078130.4.1	Enoyl-CoA hydratase
Solyc08g078200.2.1	Plasma membrane ATPase
Solyc08g078250.4.1	Alpha/beta-Hydrolases superfamily protein
Solyc08g079170.3.1	Hsp70-Hsp90 organizing protein.1
Solyc08g079235.2.1	Plant invertase/pectin methylesterase inhibitor superfamily protein
Solyc08g079470.3.1	Glycine cleavage T-protein
Solyc08g080050.4.1	PGR5-like protein 1A chloroplastic
Solyc08g080370.3.1	Acetylornithine aminotransferase mitochondrial
Solyc08g080410.3.1	Plant ubx domain-containing protein 8
Solyc08g080510.4.1	Replication factor C subunit 2
Solyc08g080650.3.1	PATHOGENESIS RELATED PROTEIN P23
Solyc08g081010.3.1	gamma-glutamylcysteine synthetase 1
Solyc08g081200.3.1	Short-chain dehydrogenase TIC 32 chloroplastic
Solyc08g081910.3.1	V-type proton ATPase subunit E
Solyc08g082280.4.1	Long chain acyl-CoA synthetase 2
Solyc08g082700.3.1	26S proteasome non-ATPase regulatory subunit 8
Solyc08g082730.4.1	DUF1664 domain-containing protein
Solyc08g083040.4.1	Serine/threonine-protein kinase fray2
Solyc08g160260.1.1	Putative membrane lipoprotein Chr5:5797371-5797949 REVERSE LENGTH=192 201606
Solyc08g160350.1.1	Selenium binding protein
Solyc09g005590.3.1	SelT-like protein
Solyc09g005700.3.1	Diaminopimelate epimerase
Solyc09g007180.3.1	Adenylate kinase Pfam:PF00406
Solyc09g007190.3.1	Thioredoxin-like protein AAED1 chloroplastic
Solyc09g007520.3.1	Peroxidase
Solyc09g007560.4.1	50S ribosomal protein L5
Solyc09g007640.4.1	Serine carboxypeptidase-like 50
Solyc09g007850.3.1	RNA-binding protein
Solyc09g007890.1.1	Phenylalanine ammonia-lyase
Solyc09g007940.3.1	Adenosine kinase
Solyc09g008240.3.1	ABC transporter
Solyc09g008320.5.1	Xyloglucan endotransglucosylase/hydrolase
Solyc09g009100.4.1	Heat stress transcription factor A3
Solyc09g009170.4.1	ACI14
Solyc09g009390.3.1	Monodehydroascorbate reductase
Solyc09g009690.3.1	Inosine/uridine-preferring nucleoside hydrolase domain-containing protein
Solyc09g009990.5.1	GATA zinc finger protein Chr3:19510513-19512547 FORWARD LENGTH=475 201606
Solyc09g010130.4.1	Sorting nexin 1-like protein
Solyc09g010190.3.1	Peptidyl-prolyl cis-trans isomerase
Solyc09g010330.4.1	Nascent polypeptide-associated complex subunit beta
Solyc09g010400.3.1	Histone H2A
Solyc09g010460.3.1	Eukaryotic translation initiation factor 3 subunit A
Solyc09g010520.3.1	ADP-ribosylation factor GTPase-activating protein.1
Solyc09g011020.4.1	Tetratricopeptide repeat -like superfamily protein
Solyc09g011030.3.1	Hsp70 nucleotide exchange factor FE.1
Solyc09g011240.3.1	NAD-linked oxidoreductase superfamily protein
Solyc09g011880.3.1	protein SSUH2 homolog
Solyc09g011950.2.1	Peptidyl-prolyl cis-trans isomerase PASTICCINO1
Solyc09g013080.3.1	Acetyl-coenzyme A carboxylase carboxyl transferase subunit alpha
Solyc09g014450.4.1	Clathrin light chain
Solyc09g014770.3.1	AMP deaminase
Solyc09g015830.3.1	Receptor protein kinase-like protein
Solyc09g015840.4.1	receptor-like protein kinase FERONIA
Solyc09g015930.3.1	RNA helicase DEAD28
Solyc09g018230.1.1	RING-type E3 ubiquitin transferase
Solyc09g018730.4.1	Ubiquitin carboxyl-terminal hydrolase
Solyc09g018790.3.1	Succinic semialdehyde reductase isofom1
Solyc09g025210.3.1	alcohol dehydrogenase-2
Solyc09g031650.3.1	Mediator of RNA polymerase II transcription subunit 12-like protein
Solyc09g031930.3.1	KH domain-containing protein
Solyc09g055540.2.1	Unknown protein
Solyc09g056340.3.1	Ras-related protein RABA5b
Solyc09g059620.4.1	Sterile alpha motif domain-containing protein
Solyc09g061440.4.1	hypothetical protein
Solyc09g061620.3.1	Vesicle-associated membrane protein
Solyc09g063130.3.1	Photosystem I reaction center subunit IV
Solyc09g064450.3.1	NADH dehydrogenase
Solyc09g064720.3.1	endo-1314-beta-D-glucanase-like
Solyc09g065180.3.1	binding protein precursor AF106660
Solyc09g065190.3.1	Ran GTPase-activating protein.1
Solyc09g065520.5.1	Homocysteine S-methyltransferase
Solyc09g065870.4.1	E3 ubiquitin-protein ligase RGLG2
Solyc09g066100.3.1	Histone .1
Solyc09g066430.3.1	Ribosomal protein L14
Solyc09g073000.3.1	Elongation factor Tu
Solyc09g074410.5.1	NAD-binding Rossmann-fold superfamily protein
Solyc09g075290.3.1	60S ribosomal protein L18
Solyc09g075300.3.1	Epoxide hydrolase 2
Solyc09g075370.3.1	Ribosomal protein L46
Solyc09g075390.4.1	GTP pyrophosphokinase ppGpp synthetase II Guanosine-3'5'-bis 3'-pyrophosphohydrolase
Solyc09g075830.3.1	Protein TIME FOR COFFEE
Solyc09g076040.3.1	XS domain
Solyc09g082460.3.1	Homocysteine S-methyltransferase
Solyc09g082520.3.1	40S ribosomal protein S3a
Solyc09g082770.3.1	Transmembrane emp24 domain-containing protein p24beta3
Solyc09g083130.3.1	Acylamino-acid-releasing enzyme
Solyc09g090150.5.1	Seed storage protein
Solyc09g090660.3.1	WD40 repeat
Solyc09g090720.3.1	26S proteasome non-ATPase regulatory subunit 13
Solyc09g090750.3.1	Haloacid dehalogenase-like hydrolase domain-containing protein Pfam:PF13419
Solyc09g091050.4.1	C2 calcium-dependent membrane targeting
Solyc09g091070.3.1	Malate dehydrogenase
Solyc09g091170.4.1	NADH dehydrogenase [ubiquinone].1
Solyc09g091240.4.1	GDT1-like protein 2 chloroplastic
Solyc09g091510.3.1	chalcone synthase 1
Solyc09g092500.1.1	UDP-glycosyltransferase 75.1
Solyc09g092510.3.1	hypothetical protein
Solyc09g098080.5.1	Glycosyltransferase
Solyc09g161530.1.1	G-type lectin S-receptor-like serine/threonine-protein kinase
Solyc10g005110.3.1	Oxygen-dependent coproporphyrinogen-III oxidase chloroplastic
Solyc10g005410.5.1	Terpene synthase
Solyc10g005800.3.1	Cwf15 / Cwc15 cell cycle control family protein
Solyc10g005890.3.1	DNA damage-inducible protein.1
Solyc10g005960.1.1	Fasciclin-like arabinogalactan protein
Solyc10g006230.4.1	Chlorophyll a-b binding protein chloroplastic
Solyc10g006760.3.1	Adenine nucleotide alpha hydrolases-like superfamily protein
Solyc10g007320.3.1	Uroporphyrinogen decarboxylase
Solyc10g007760.5.1	Ribose-phosphate pyrophosphokinase
Solyc10g007840.3.1	Glutamyl-tRNA amidotransferase subunit A
Solyc10g008140.3.1	Prohibitin
Solyc10g008740.3.1	Mg-protoporphyrin IX chelatase
Solyc10g008770.3.1	Nudix hydrolase 22 chloroplastic
Solyc10g011740.3.1	Ubiquitin-conjugating enzyme
Solyc10g018350.2.1	Vesicle-associated protein 1-4
Solyc10g038130.3.1	Pectin acetylesterase
Solyc10g044950.1.1	Unknown protein
Solyc10g045540.2.1	Tetratricopeptide repeat -like superfamily protein
Solyc10g045550.2.1	ras-related protein RABA2a
Solyc10g047320.2.1	Disease resistance protein
Solyc10g047500.2.1	Glycosyltransferase AER61 uncharacterized
Solyc10g047950.2.1	Inorganic pyrophosphatase
Solyc10g049210.3.1	Serine carboxypeptidase
Solyc10g049620.2.1	Progesterone 5-beta-reductase 4
Solyc10g051350.2.1	NADH-quinone oxidoreductase subunit I
Solyc10g052490.2.1	Isoflavone reductase homolog
Solyc10g055810.2.1	chitinase Z15140
Solyc10g074590.2.1	Pantothenate kinase
Solyc10g074690.2.1	retinal-binding protein
Solyc10g075070.3.1	Non-specific lipid-transfer protein
Solyc10g076510.2.1	Pyruvate decarboxylase
Solyc10g077070.2.1	Histone-lysine n-methyltransferase h3 lysine-9 specific suv.1
Solyc10g078740.2.1	Enoyl-[acyl-carrier-protein] reductase [NADH]
Solyc10g078930.2.1	Activator of 90 kDa heat shock protein ATPase-like protein.1
Solyc10g079370.3.1	Transcription initiation factor IIB
Solyc10g079500.2.1	Inosine-5'-monophosphate dehydrogenase
Solyc10g079610.2.1	Strictosidine synthase family protein
Solyc10g080440.2.1	TBCC domain-containing protein 1-like
Solyc10g080520.3.1	E3 ubiquitin-protein ligase CHFR
Solyc10g080660.3.1	Eukaryotic translation initiation factor NCBP
Solyc10g080840.1.1	Cytochrome P450
Solyc10g080890.2.1	NAD-binding Rossmann-fold superfamily protein
Solyc10g081030.3.1	Nascent polypeptide-associated complex subunit alpha-like protein
Solyc10g081130.2.1	Proteasome subunit alpha type
Solyc10g081240.3.1	GrpE protein homolog
Solyc10g081440.2.1	NADH-cytochrome b5 reductase
Solyc10g081610.2.1	Ubiquitin carboxyl-terminal hydrolase 12
Solyc10g081660.2.1	sucrose phosphatase AF493563
Solyc10g081820.3.1	Exp.1
Solyc10g083440.3.1	Glycosyltransferase
Solyc10g083570.3.1	Fructose-bisphosphate aldolase
Solyc10g083640.2.1	Zinc finger transcription factor 64
Solyc10g083790.3.1	CYP97C11
Solyc10g083870.2.1	Ankyrin repeat-containing protein
Solyc10g083970.1.1	S-adenosylmethionine synthase
Solyc10g084400.2.1	Glutathione S-transferase
Solyc10g084640.1.1	N-acetyltransferase
Solyc10g085550.3.1	Enolase
Solyc10g085830.2.1	O-methyltransferase putative
Solyc10g085870.1.1	Glycosyltransferase
Solyc10g085970.3.1	Protein MODIFIER OF SN.1
Solyc10g086580.2.1	Ribulose bisphosphate carboxylase/oxygenase activase chloroplastic
Solyc10g150145.2.1	Late embryogenesis abundant hydroxyproline-rich glycoprotein family
Solyc11g005460.2.1	ENTH/VHS Target of Myb protein.1
Solyc11g006020.2.1	NADH dehydrogenase-like complex O
Solyc11g006060.3.1	Rubisco accumulation factor 1 chloroplastic
Solyc11g006070.3.1	Peptidyl-prolyl cis-trans isomerase
Solyc11g006190.3.1	AT-hook motif nuclear-localized protein.1
Solyc11g006250.2.1	GDSL-motif lipase/hydrolase family protein 2
Solyc11g006340.2.1	Phosphoribosylaminoimidazole carboxylase
Solyc11g006550.3.1	urate oxidase
Solyc11g006990.2.1	Protein trichome birefringence-like 36
Solyc11g007690.3.1	Pyruvate kinase
Solyc11g007830.2.1	protein tyrosine phosphatase
Solyc11g007920.1.1	Histone H2B
Solyc11g008770.2.1	LET.1
Solyc11g010120.2.1	Peroxidase
Solyc11g010190.1.1	Prohibitin
Solyc11g010950.2.1	Elongator complex protein 4
Solyc11g012070.3.1	Phospholipase/carboxylesterase/thioesterase
Solyc11g012140.2.1	Isoleucine--tRNA ligase cytoplasmic
Solyc11g012410.2.1	myo-inositol monophosphatase 3
Solyc11g012910.2.1	Gamma-glutamylcyclotransferase
Solyc11g012970.2.1	Peptidase M20/M25/M40 family protein
Solyc11g013110.2.1	2-oxoglutarate and Fe-dependent oxygenase superfamily protein
Solyc11g013440.2.1	Eukaryotic translation initiation factor 3 subunit F
Solyc11g013880.1.1	G-type lectin S-receptor-like serine/threonine-protein kinase
Solyc11g017250.2.1	Dihydrolipoamide acetyltransferase component of pyruvate dehydrogenase complex
Solyc11g018550.5.1	Stromal ascorbate peroxidase
Solyc11g020040.2.1	heat shock protein 70
Solyc11g020060.2.1	D-3-phosphoglycerate dehydrogenase
Solyc11g020960.2.1	Proteinase inhibitor type-2
Solyc11g022540.3.1	Transmembrane 9 superfamily member
Solyc11g027870.2.1	MICOS complex subunit Mic10-like protein
Solyc11g030720.2.1	2-alkenal reductase -dependent)
Solyc11g033270.2.1	MAP kinase kinase kinase 82
Solyc11g033288.1.1	Transaldolase
Solyc11g042430.2.1	Protein phosphatase methylesterase.1
Solyc11g044310.2.1	Proline iminopeptidase
Solyc11g044530.2.1	Plastid-lipid associated protein PAP / fibrillin family protein
Solyc11g062270.2.1	Signal recognition particle subunit SRP72
Solyc11g064850.2.1	Hyp O-arabinosyltransferase-like protein
Solyc11g065270.2.1	copper ion binding protein
Solyc11g066670.1.1	Glycosyltransferase
Solyc11g066830.2.1	Zinc finger transcription factor 68
Solyc11g066910.3.1	Syntaxin
Solyc11g067060.3.1	Protein-tyrosine phosphatase
Solyc11g067160.2.1	Aldo/keto reductase family oxidoreductase
Solyc11g068350.2.1	Unknown protein
Solyc11g068500.2.1	Sec23/sec24 transport family protein
Solyc11g068540.2.1	beta-alanine synthase
Solyc11g068830.2.1	Uridine 5'-monophosphate synthase
Solyc11g069000.2.1	T-complex protein.1
Solyc11g069090.2.1	ATP-binding ABC transporter
Solyc11g069170.2.1	Cytochrome B561 amino-terminal protein
Solyc11g069400.2.1	Protein disulfide-isomerase
Solyc11g069490.3.1	SIT4 phosphatase-associated family protein
Solyc11g069570.2.1	Cytokinin riboside 5'-monophosphate phosphoribohydrolase
Solyc11g071280.2.1	4-amino-4-deoxychorismate lyase
Solyc11g071800.2.1	Strictosidine synthase
Solyc11g072010.3.1	Homoserine dehydrogenase
Solyc11g072400.3.1	Exonuclease V chloroplastic
Solyc11g072510.3.1	NAD-binding Rossmann-fold superfamily protein
Solyc11g072690.2.1	LES294902 3-desoxy-D-manno octulosonic acid-8-phosphate synthase
Solyc11g072880.2.1	Calcium-transporting ATPase
Solyc11g072950.3.1	E3 UFM1-protein ligase 1-like protein
Solyc11g073200.2.1	11-S seed storage protein
Solyc12g005630.2.1	Cytochrome b6-f complex iron-sulfur subunit
Solyc12g005760.2.1	Peroxisome biogenesis protein 22
Solyc12g005860.2.1	Aconitate hydratase
Solyc12g006180.2.1	RNA-binding family protein
Solyc12g006290.2.1	Reticulon-like protein
Solyc12g006805.2.1	SOUL heme-binding family protein
Solyc12g007000.3.1	DUF538 domain-containing protein
Solyc12g007120.2.1	Signal peptidase I
Solyc12g008570.3.1	Arginine-tRNA ligase
Solyc12g008690.3.1	IAA-amino acid hydrolase ILR1-like protein
Solyc12g008720.2.1	60S ribosomal protein L.1
Solyc12g008890.3.1	Zinc finger CCCH domain-containing protein 64-like
Solyc12g009100.2.1	FRIGIDA interacting protein.1
Solyc12g010060.2.1	Eukaryotic translation initiation factor 5A
Solyc12g010740.3.1	protein STRUBBELIG-RECEPTOR FAMILY 3-like
Solyc12g010910.2.1	Phospholipase A1-IIdelta
Solyc12g011310.2.1	Glutathione S-transferase-like protein
Solyc12g015860.2.1	farnesyl pyrophosphate synthase
Solyc12g015910.1.1	SufE-like protein chloroplastic-like
Solyc12g017570.2.1	Guanosine nucleotide diphosphate dissociation inhibitor
Solyc12g019750.3.1	polypyrimidine tract-binding protein homolog 3
Solyc12g019870.1.1	receptor-like protein 12
Solyc12g021170.2.1	Electron transfer flavoprotein-ubiquinone oxidoreductase
Solyc12g032950.3.1	CBS domain-containing protein putative expressed
Solyc12g035130.2.1	RNA helicase DEAD36
Solyc12g035240.2.1	DUF14.1
Solyc12g037980.2.1	actin-related protein 4-like
Solyc12g038950.3.1	40S ribosomal protein S15
Solyc12g042830.3.1	Class I heat shock protein
Solyc12g042990.3.1	CASC3/Barentsz eIF4AIII binding protein
Solyc12g043120.2.1	Heat shock protein 70 family
Solyc12g055820.3.1	Cinnamyl-alcohol dehydrogenase
Solyc12g055830.2.1	Soluble inorganic pyrophosphatase
Solyc12g055990.2.1	Abscisic acid receptor PYL10
Solyc12g056120.1.1	6-phosphogluconate dehydrogenase decarboxylating
Solyc12g056830.1.1	ATP synthase subunit delta chloroplastic-like
Solyc12g088220.2.1	SlBCAT1
Solyc12g089310.2.1	Tubulin beta chain
Solyc12g094430.1.1	Glutathione S-transferase
Solyc12g094640.4.1	Glyceraldehyde-3-phosphate dehydrogenase
Solyc12g095930.2.1	Serine hydroxymethyltransferase
Solyc12g096760.2.1	2-alkenal reductase -dependent)
Solyc12g096870.1.1	Glycosyltransferase
Solyc12g098150.2.1	Voltage-dependent potassium channel beta subunit
Solyc12g098440.2.1	RPM1-interacting protein 4-like
Solyc12g098600.1.1	Glycosyltransferase
Solyc12g098740.2.1	clathrin interactor EPSIN 2-like
Solyc12g099160.2.1	Carboxypeptidase
Solyc12g099400.2.1	hypothetical protein
Solyc12g100120.2.1	Proline-tRNA ligase
Solyc12g100220.2.1	NAD-binding Rossmann-fold superfamily protein
Solyc00g500032.1.1	50S ribosomal protein L16 chloroplastic
Solyc01g009010.3.1	4-diphosphocytidyl-2-C-methyl-D-erythritol kinase
Solyc01g034020.3.1	Serine/threonine-protein phosphatase
Solyc01g067660.3.1	14-alpha-glucan-maltohydrolase
Solyc01g079450.3.1	Peptidase S9
Solyc01g094560.5.1	60S ribosomal protein L36
Solyc01g096450.5.1	Eukaryotic aspartyl protease family protein
Solyc01g096660.3.1	proline-rich family protein
Solyc01g098780.3.1	Signal peptidase complex subunit 3
Solyc01g100360.4.1	Dihydrolipoyl dehydrogenase
Solyc01g100720.3.1	Importin subunit alpha
Solyc01g102400.3.1	Germin-like protein
Solyc01g104840.4.1	RNA-binding protein
Solyc01g106450.3.1	L-galactose dehydrogenase
Solyc01g107700.4.1	Kynurenine formamidase
Solyc01g107990.3.1	PI-PLC X domain-containing protein
Solyc01g108030.5.1	Methylcrotonoyl-CoA carboxylase beta chain mitochondrial
Solyc01g109300.3.1	4-hydroxy-3-methylbut-2-enyl diphosphate reductase
Solyc01g111150.2.1	Translocon-associated protein subunit alpha
Solyc01g111630.3.1	glycerate dehydrogenase
Solyc01g111940.4.1	Coiled-coil protein
Solyc02g063490.3.1	Malate dehydrogenase
Solyc02g065240.3.1	Methyl esterase.1
Solyc02g067030.5.1	Non-specific serine/threonine protein kinase
Solyc02g067180.3.1	cystathionine gamma synthase
Solyc02g067690.3.1	Glycosyltransferase
Solyc02g067860.4.1	Glucose-6-phosphate 1-epimerase
Solyc02g071890.3.1	Histidinol dehydrogenase
Solyc02g072160.4.1	NAD-binding Rossmann-fold superfamily protein
Solyc02g077670.3.1	DnaJ-like protein
Solyc02g081400.3.1	Protein DJ.1
Solyc02g081880.3.1	Molybdenum cofactor sulfurase
Solyc02g082000.3.1	40S ribosomal protein S15
Solyc02g082350.3.1	Plant intracellular Ras-group-related LRR protein
Solyc02g082800.3.1	Ubiquitin domain-containing protein DSK2b
Solyc02g084030.3.1	Peptide methionine sulfoxide reductase MsrA
Solyc02g084440.4.1	Fructose-bisphosphate aldolase
Solyc02g085570.4.1	U2 snRNP auxiliary factor large subunit
Solyc02g085790.3.1	T-complex protein.1
Solyc02g086830.3.1	Protease Do-like chloroplastic-like
Solyc02g087110.3.1	Alpha-dioxygenase
Solyc02g093530.4.1	Rab family GTPase
Solyc03g005230.3.1	2-methyl-6-phytyl-14-hydroquinone methyltransferase chloroplastic
Solyc03g007740.3.1	Reticulon-like protein
Solyc03g019790.3.1	alpha-galactosidase
Solyc03g082440.1.1	Seven transmembrane receptor
Solyc03g093360.3.1	PLAT/LH2 domain
Solyc03g095180.3.1	Superoxide dismutase
Solyc03g097470.3.1	3-oxoacyl-[acyl-carrier-protein] synthase 3
Solyc03g097700.3.1	O-methyltransferase
Solyc03g098170.3.1	Tubulin-folding cofactor B
Solyc03g113780.3.1	NADH-hydrate epimerase
Solyc03g114510.5.1	Plant cysteine oxidase
Solyc03g115360.3.1	40S ribosomal protein S19
Solyc03g115990.3.1	Malate dehydrogenase
Solyc03g117630.1.1	Heat shock 70 kDa protein
Solyc03g119040.3.1	LeArcA2 protein containing 7 WD40 repeats
Solyc03g120670.3.1	2-hydroxyacid dehydrogenase
Solyc03g120990.3.1	Malic enzyme
Solyc04g014600.3.1	Adenine nucleotide alpha hydrolases-like superfamily protein
Solyc04g015100.3.1	Acetyl-CoA C-acetyltransferase
Solyc04g049450.3.1	Protein disulfide-isomerase
Solyc04g072400.4.1	hypothetical protein
Solyc04g077650.3.1	Serine carboxypeptidase-like 17
Solyc04g080550.5.1	Isoflavone reductase-like protein
Solyc04g080570.3.1	GAMMA carbonic anhydrase
Solyc04g080590.4.1	Proteasome subunit alpha type
Solyc04g080610.3.1	Ornithine carbamoyltransferase
Solyc04g082460.4.1	Catalase
Solyc04g082780.3.1	NAD-binding Rossmann-fold superfamily protein
Solyc04g150158.1.1	40S ribosomal protein S15a
Solyc05g008830.3.1	Octicosapeptide/Phox/Bem1p family protein
Solyc05g010810.1.1	Phosphatidylinositol 4-kinase gamma 7
Solyc05g015390.3.1	REF/SRPP-like protein
Solyc05g018417.1.1	3-hydroxyisobutyryl-CoA hydrolase-like protein 3 mitochondrial
Solyc05g018520.3.1	NADH-cytochrome b5 reductase
Solyc05g054090.3.1	induced stolen tip protein TUB8-like
Solyc05g054350.3.1	Epoxide hydrolase
Solyc05g054710.3.1	Beta-hexosaminidase
Solyc05g056170.3.1	Phenylalanine ammonia-lyase
Solyc05g056490.4.1	3'5'-bisphosphate nucleotidase
Solyc06g005150.3.1	ascorbate peroxidase
Solyc06g005710.3.1	Protein TIC 62 chloroplastic
Solyc06g006000.3.1	Maternal effect embryo arrest 59
Solyc06g009020.2.1	Glutathione S-transferase
Solyc06g011370.4.1	Chaperone protein ClpB
Solyc06g060260.3.1	Stromal ascorbate peroxidase
Solyc06g060850.3.1	Ubiquitin carboxyl-terminal hydrolase
Solyc06g061170.3.1	Mitochondrial carnitine/acylcarnitine carrier-like protein
Solyc06g066800.2.1	Nucleotide-diphospho-sugar transferases superfamily protein
Solyc06g069090.3.1	40S ribosomal protein S7
Solyc06g073390.3.1	farnesyl protein transferase subunit A
Solyc06g082120.5.1	Ran-binding protein 1
Solyc07g005810.3.1	Eukaryotic translation initiation factor isoform 4G.1
Solyc07g007750.3.1	Defensin protein Pfam:PF00304
Solyc07g017610.3.1	Saccharopine dehydrogenase / Homospermidine synthase
Solyc07g045240.3.1	RNA-binding family protein
Solyc07g053610.3.1	Homeobox domain-containing protein/DDT domain-containing protein
Solyc07g054460.4.1	H/ACA ribonucleoprotein complex non-core subunit NA.1
Solyc07g055320.4.1	ATP-dependent zinc metalloprotease ftsh chloroplastic-like
Solyc07g061900.3.1	50S ribosomal protein L4
Solyc07g062030.3.1	Chalcone-flavonone isomerase family protein
Solyc08g005800.4.1	Pectin acetylesterase
Solyc08g015860.3.1	Guanosine nucleotide diphosphate dissociation inhibitor
Solyc08g065220.3.1	glycine decarboxylase p-protein
Solyc08g075730.3.1	Fe-S cluster assembly protein DRE2
Solyc08g077180.3.1	Pyruvate kinase
Solyc08g078510.3.1	GRAM domain family protein
Solyc08g083320.4.1	Starch synthase chloroplastic/amyloplastic
Solyc09g005740.3.1	Protein SLOW GREEN 1 chloroplastic
Solyc09g007900.5.1	Phenylalanine ammonia-lyase
Solyc09g009530.4.1	Alpha/beta-Hydrolases superfamily protein
Solyc09g011080.3.1	Ribulose bisphosphate carboxylase/oxygenase activase chloroplastic
Solyc09g011660.3.1	Adenine nucleotide alpha hydrolases-like superfamily protein
Solyc09g065830.4.1	NADH dehydrogenase Pfam:PF01257
Solyc09g072560.5.1	11S globulin seed storage protein 2
Solyc09g074320.3.1	Serine/threonine-protein phosphatase
Solyc09g082320.3.1	Proteasome subunit beta
Solyc09g082730.5.1	NAD-linked oxidoreductase aldo/keto reductase family protein
Solyc09g090580.3.1	translation initiation factor iso4E
Solyc09g092090.4.1	50S ribosomal protein L13
Solyc09g092550.4.1	Pentatricopeptide repeat superfamily protein
Solyc10g005100.3.1	Plasma membrane-associated cation-binding protein.1
Solyc10g006650.3.1	Quinone reductase
Solyc10g006930.4.1	Plant intracellular Ras-group-related LRR protein
Solyc10g007310.1.1	Protein LIGHT-DEPENDENT SHORT HYPOCOTYLS 10
Solyc10g008640.3.1	Diacylglycerol kinase
Solyc10g081530.2.1	V-type proton ATPase subunit
Solyc10g081650.2.1	carotenoid isomerase
Solyc10g081920.2.1	Coatomer subunit beta
Solyc10g085230.2.1	ripening-related mRNA 1b
Solyc10g085590.1.1	Protein ELC
Solyc10g086010.2.1	60S ribosomal protein L4
Solyc11g007720.2.1	Dihydrolipoamide acetyltransferase component of pyruvate dehydrogenase complex
Solyc11g007990.2.1	chloroplast malate dehydrogenase
Solyc11g008990.2.1	Phage shock protein A PspA
Solyc11g011610.2.1	UPF0678 fatty acid-binding protein-like protein
Solyc11g012110.2.1	60S ribosomal protein L6
Solyc11g018500.3.1	Beta-galactosidase
Solyc11g069270.2.1	beta-galactosidase 5
Solyc11g072640.3.1	Zinc-binding dehydrogenase
Solyc12g007310.3.1	Lactoylglutathione lyase
Solyc12g009410.2.1	Pyruvate dehydrogenase .1
Solyc12g010950.2.1	2-alkenal reductase -dependent)
Solyc12g011000.2.1	Citrate synthase
Solyc12g013690.2.1	Monooxygenase
Solyc12g014050.2.1	Zinc-binding dehydrogenase putative
Solyc12g014270.4.1	Peptide-N4-asparagine amidase A
Solyc12g040510.2.1	Guanine nucleotide-binding protein subunit beta-like protein
Solyc12g044290.2.1	Malonate--CoA ligase
Solyc12g056530.2.1	Fructose-16-bisphosphatase
Solyc12g057110.2.1	14-3-3 protein
Solyc12g089150.2.1	Syntaxin-.1
Solyc12g096550.2.1	Pheophorbide a oxygenase
Solyc12g098830.2.1	5-nucleotidase
Solyc01g006510.3.1	sorbitol related enzyme
Solyc01g080010.2.1	xyloglucan endoglucanase inhibitor
Solyc01g104850.3.1	Carboxypeptidase
Solyc01g109540.4.1	Coatomer subunit gamma
Solyc02g036350.3.1	1-aminocyclopropane-1-carboxylate oxidase EF501822
Solyc02g050240.5.1	Oligopeptidase B
Solyc02g088260.3.1	glycine-rich protein
Solyc03g006680.3.1	Adenine nucleotide alpha hydrolases-like superfamily protein
Solyc03g006860.3.1	fructokinase
Solyc03g025530.3.1	oxidoreductase/transition metal ion-binding protein
Solyc03g111830.4.1	Protein-L-isoaspartate O-methyltransferase Pfam:PF01135
Solyc03g123800.3.1	MAP kinase kinase 2
Solyc04g007160.1.1	alpha-xylosidase 1-like
Solyc04g058070.3.1	UDP-sugar pyrophosphorylase
Solyc05g005480.2.1	Quinone oxidoreductase-like protein
Solyc05g008600.3.1	ripening regulated protein
Solyc06g009220.4.1	Isoamylase 3 chloroplastic
Solyc06g063240.3.1	O-fucosyltransferase family protein
Solyc07g006790.3.1	Acetyltransferase component of pyruvate dehydrogenase complex
Solyc07g018360.3.1	Elongation factor Ts mitochondrial
Solyc08g074290.3.1	Myosin heavy chain-like protein
Solyc08g074410.5.1	Tryptophan--tRNA ligase cytoplasmic
Solyc09g010370.3.1	Rab family GTPase
Solyc09g059040.3.1	Oxidoreductase zinc-binding dehydrogenase family protein
Solyc09g082340.2.1	vicilin
Solyc10g086190.3.1	Adenosine kinase
Solyc11g006970.2.1	ACT domain-containing protein
Solyc11g022590.1.1	trypsin inhibitor-like protein precursor
Solyc11g065670.1.1	60S ribosomal protein L12
Solyc11g066130.1.1	osmotin
Solyc12g099430.2.1	Alpha/beta-Hydrolases superfamily protein
Solyc01g110360.3.1	Fructose-bisphosphate aldolase
Solyc02g031950.3.1	pathogenesis-related family protein
Solyc04g079200.3.1	26S proteasome non-ATPase regulatory subunit 14 homolog
Solyc07g065090.2.1	Polygalacturonase inhibiting protein
Solyc08g076450.3.1	NAD-binding Rossmann-fold superfamily protein
Solyc10g050110.1.1	Leucine-rich repeat family protein
Solyc11g066290.2.1	Phosphatase DCR2
Solyc12g009960.2.1	Eukaryotic translation initiation factor isoform 4G.1
Solyc12g098490.2.1	Serine hydroxymethyltransferase
Solyc09g082720.3.1	NAD-linked oxidoreductase aldo/keto reductase family protein
Solyc02g081170.5.1	plastid-lipid-associated protein chloroplastic-like
Solyc03g063560.3.1	Glutamate synthase
Solyc06g072300.4.1	Argonaute 1
Solyc00g019950.2.1	NADH dehydrogenase subunit 9
Solyc00g500024.1.1	Photosystem II CP47 reaction center protein
Solyc00g500033.1.1	Ribosomal protein L2 plastid
Solyc00g500054.1.1	Photosystem II CP43 reaction center protein
Solyc00g500065.1.1	Acetyl-coenzyme A carboxylase carboxyl transferase subunit beta chloroplastic
Solyc00g500302.1.1	ATPase subunit 4
Solyc01g005820.4.1	Serine/arginine-rich-splicing factor SCL30A
Solyc01g006090.3.1	Eukaryotic rRNA processing
Solyc01g006540.4.1	lipoxygenase C
Solyc01g006640.1.1	AMP-dependent synthetase/ligase
Solyc01g006960.3.1	Trafficking protein particle complex subunit 8
Solyc01g008360.3.1	RNA binding protein
Solyc01g008420.3.1	Protein DETOXIFICATION
Solyc01g008550.4.1	phenylacetaldehyde reductase 2
Solyc01g009030.5.1	dgd1 suppressor 1 Chr5:3974374-3978066 REVERSE LENGTH=602 201606
Solyc01g009230.4.1	sitiens
Solyc01g049650.4.1	Pyruvate kinase
Solyc01g059990.4.1	Serine/threonine-protein phosphatase 7 long form-like protein
Solyc01g066740.3.1	Transducin/WD40 repeat-like superfamily protein
Solyc01g068240.3.1	Ubiquitin carboxyl-terminal hydrolase 24
Solyc01g068590.4.1	Metal ion-binding protein
Solyc01g074030.3.1	Beta-glucosidase
Solyc01g079880.3.1	Aluminum induced protein with YGL and LRDR motifs
Solyc01g079960.2.1	Eukaryotic aspartyl protease family protein
Solyc01g079970.2.1	Eukaryotic aspartyl protease family protein
Solyc01g080930.4.1	3-hydroxyisobutyryl-CoA hydrolase.1
Solyc01g086850.3.1	Ras gtpase
Solyc01g087120.3.1	ATP synthase subunit O mitochondrial
Solyc01g087560.3.1	Methyltransferase
Solyc01g087610.3.1	Alpha-N-acetylglucosaminidase
Solyc01g088030.4.1	Structure-specific endonuclease subunit sl.1
Solyc01g088700.4.1	Eukaryotic translation initiation factor 4G
Solyc01g088800.4.1	RNA binding protein
Solyc01g089970.3.1	Nucleoside diphosphate kinase
Solyc01g090430.3.1	NRC1
Solyc01g090693.1.1	3-hydroxyisobutyryl-CoA hydrolase-like protein 1 mitochondrial
Solyc01g090910.3.1	Vesicle-associated protein 1.1
Solyc01g091460.3.1	Brefeldin A-inhibited guanine nucleotide-exchange protein 2
Solyc01g091690.3.1	S-adenosyl-L-methionine-dependent methyltransferases superfamily protein
Solyc01g094030.3.1	CLB1
Solyc01g094150.3.1	AAA-type ATPase family protein
Solyc01g094190.3.1	dTDP-4-dehydrorhamnose reductase
Solyc01g094500.3.1	Riboflavin biosynthesis protein RibD
Solyc01g094960.3.1	mitogen-activated protein kinase 5
Solyc01g095120.3.1	Proline iminopeptidase
Solyc01g096160.4.1	L-fucokinase/GDP-L-fucose pyrophosphorylase
Solyc01g096240.4.1	plant/protein
Solyc01g096430.4.1	NADPH:quinone oxidoreductase-like
Solyc01g096870.5.1	Proline-tRNA ligase-like protein
Solyc01g096900.3.1	DNA gyrase subunit A
Solyc01g097870.3.1	40S ribosomal protein S24
Solyc01g097890.2.1	DNA-binding storekeeper transcriptional regulator
Solyc01g098090.3.1	meloidogyne-induced giant cell protein DB214
Solyc01g098550.3.1	Tryptophan synthase alpha chain
Solyc01g098590.3.1	Phosphoglycerate mutase-like protein AT74
Solyc01g098950.3.1	Glyceraldehyde-3-phosphate dehydrogenase
Solyc01g099110.4.1	Xaa-Pro aminopeptidase
Solyc01g099240.5.1	2-hydroxy-3-oxopropionate reductase
Solyc01g099670.3.1	meloidogyne-induced giant cell protein db212
Solyc01g099780.3.1	Translationally controlled tumor protein
Solyc01g099840.3.1	Dormancy/auxin associated protein
Solyc01g100330.3.1	Zinc finger matrin-type protein 2
Solyc01g100520.3.1	Clp protease 2 proteolytic subunit
Solyc01g103220.3.1	Cytochrome c
Solyc01g104190.2.1	maternal effect embryo arrest 9
Solyc01g104270.4.1	protein RETICULATA-RELATED 1 chloroplastic-like
Solyc01g104920.3.1	Vesicle-fusing ATPase
Solyc01g105280.3.1	Protein phosphatase 2C
Solyc01g105660.4.1	2-oxoglutarate and Fe-dependent oxygenase superfamily protein
Solyc01g105710.3.1	FK506 binding protein 12
Solyc01g106010.3.1	Fructose-16-bisphosphatase
Solyc01g106820.3.1	Ethylene-dependent gravitropism-deficient and yellow-green-like 3
Solyc01g107820.2.1	TOMATO WOUND-INDUCED 1
Solyc01g109360.3.1	Tyrosine-tRNA ligase-like protein
Solyc01g109560.3.1	Guanine nucleotide-binding protein subunit beta
Solyc01g110480.4.1	Basic-leucine zipper transcription factor family protein
Solyc01g110530.3.1	Peptidyl-prolyl cis-trans isomerase
Solyc01g111140.3.1	Protein XAP5 CIRCADIAN TIMEKEEPER
Solyc01g111230.3.1	Dirigent protein
Solyc01g111350.3.1	Major facilitator superfamily protein
Solyc01g111510.3.1	Ascorbate peroxidase
Solyc01g111560.3.1	Rac-like GTP binding protein
Solyc01g111670.4.1	transmembrane protein%2C putative
Solyc01g111710.5.1	26S proteasome non-ATPase regulatory subunit 3
Solyc01g160700.1.1	B3 domain-containing protein
Solyc02g020980.4.1	4-alpha-glucanotransferase
Solyc02g030450.3.1	Protein ROOT HAIR DEFECTIVE 3 homolog
Solyc02g031780.1.1	Unknown protein
Solyc02g062240.3.1	Small nuclear ribonucleoprotein Sm D3
Solyc02g062780.4.1	ATP-dependent DNA helicase DD.1
Solyc02g064640.4.1	ADP-ribosylation factor-like protein 8A
Solyc02g064700.3.1	Protein kinase superfamily protein
Solyc02g064940.1.1	Leucine-rich repeat family protein
Solyc02g067530.5.1	Oxoglutarate/iron-dependent oxygenase
Solyc02g068240.4.1	Diacylglycerol O-acyltransferase 2
Solyc02g068315.1.1	2-oxoglutarate and Fe-dependent oxygenase superfamily protein
Solyc02g069370.3.1	Ras-related protein Rab-5A
Solyc02g069750.3.1	Choline/ethanolamine kinase
Solyc02g070100.3.1	RNA helicase DEAD7
Solyc02g070550.3.1	La-related protein 6A
Solyc02g070640.3.1	60S ribosomal protein L18a
Solyc02g070670.4.1	Urease accessory protein UreG-like
Solyc02g071700.3.1	GDSL esterase/lipase
Solyc02g071750.3.1	cyclic phosphodiesterase-like
Solyc02g076980.5.1.1	Cysteine protease-like protein
Solyc02g077100.3.1	Phospholipase A1-IIgamma
Solyc02g078040.3.1	Pistil-specific extensin-like protein
Solyc02g078990.4.1	thiosulfate sulfurtransferase
Solyc02g079170.3.1	External alternative NADH-ubiquinone oxidoreductase B1 mitochondrial
Solyc02g079590.3.1	Receptor protein kinase
Solyc02g079880.3.1	Eukaryotic translation initiation factor-related protein
Solyc02g081130.3.1	PHD finger family protein / bromo-adjacent homology domain-containing protein
Solyc02g081380.3.1	Ras-related protein Rab-5C
Solyc02g082250.4.1	Thioredoxin reductase
Solyc02g082400.4.1	Transcription factor jumonji domain-containing protein
Solyc02g082560.1.1	CTP synthase
Solyc02g082920.5.1	Class II chitinase
Solyc02g084640.4.1	Aldehyde dehydrogenase
Solyc02g085420.4.1	0.1
Solyc02g085780.3.1	Regulator of chromosome condensation family protein
Solyc02g087290.3.1	Alpha-mannosidase
Solyc02g087930.3.1	60S ribosomal protein L34
Solyc02g087970.1.1	Mini zinc finger protein
Solyc02g088000.3.1	Starch synthase chloroplastic/amyloplastic
Solyc02g088230.3.1	Phosphate transporter PHO1-like protein 9
Solyc02g088550.4.1	Ubiquitin conjugation factor E4
Solyc02g089090.3.1	Receptor-like protein kinase FERONIA
Solyc02g089150.5.1	PI-PLC X domain-containing protein
Solyc02g089340.4.1	DNA-directed RNA polymerase
Solyc02g090350.4.1	Geraniol 8-hydroxylase
Solyc02g090390.4.1	Protein kinase
Solyc02g091680.5.1	Beta-D-xylosidase
Solyc02g092000.3.1	transmembrane protein
Solyc02g092160.3.1	BSD domain-containing protein
Solyc02g093210.3.1	PI-PLC X domain-containing protein
Solyc02g094140.4.1	Mitochondrial import receptor subunit TOM20 Pfam:PF06552
Solyc02g150120.1.1	Calcium-binding EF hand family protein
Solyc03g005600.3.1	S-adenosyl-L-methionine-dependent methyltransferases superfamily protein
Solyc03g005690.3.1	Cysteine-rich repeat secretory protein 3
Solyc03g006080.4.1	leucine-rich repeat receptor protein kinase EMS1-like
Solyc03g007670.4.1	defense signal transduction Sgt1-2
Solyc03g019890.3.1	beta-galactosidase 7
Solyc03g020030.3.1	Proteinase inhibitor type-2
Solyc03g025720.3.1	Oxalate--CoA ligase
Solyc03g031790.1.1	Oligosaccharyltransferase complex/magnesium transporter family protein
Solyc03g032070.3.1	RuvB-like helicase
Solyc03g033500.4.1	Cold-shock protein
Solyc03g033620.3.1	Serine carboxypeptidase S28 family protein
Solyc03g043750.3.1	Alternative NADH-ubiquinone oxidoreductase C1 chloroplastic/mitochondrial
Solyc03g052980.3.1	RNA helicase DEAD11
Solyc03g082640.3.1	P-loop containing nucleoside triphosphate hydrolases superfamily protein
Solyc03g082920.4.1	Heat shock protein 70 family
Solyc03g095470.3.1	Import inner membrane translocase subunit
Solyc03g095620.5.1	Protein kinase superfamily protein
Solyc03g096000.3.1	Clathrin heavy chain
Solyc03g097250.4.1	Low-density receptor-like protein
Solyc03g097360.3.1	Protein BOLA4 chloroplastic/mitochondrial
Solyc03g098340.4.1	Nucleoporin protein Ndc1-Nup
Solyc03g098790.3.1	cathepsin D inhibitor protein
Solyc03g111180.3.1	Aspartyl aminopeptidase
Solyc03g111670.3.1	Protein kinase
Solyc03g111850.3.1	Indole-3-glycerol phosphate synthase
Solyc03g111970.4.1	Cytochrome P450 71A6
Solyc03g112150.1.1	Elongation factor Tu
Solyc03g112530.3.1	WD40 repeat-containing protein
Solyc03g113240.3.1	Transmembrane protein putative
Solyc03g113980.3.1	Calmodulin binding protein-like
Solyc03g114270.1.1	hypothetical protein
Solyc03g115630.3.1	Carbamoyl-phosphate synthase small chain
Solyc03g116760.3.1	PTI1-like tyrosine-protein kinase
Solyc03g117480.4.1	Pyrophosphate-energized vacuolar membrane proton pump
Solyc03g118120.3.1	Transferring glycosyl group transferase
Solyc03g118430.3.1	Peptidase M16
Solyc03g118760.5.1	Tubulin beta chain
Solyc03g119200.4.1	L-Ala-D/L-amino acid epimerase
Solyc03g120350.3.1	N-alpha-acetyltransferase 15 NatA auxiliary subunit-like
Solyc03g120410.3.1	Nucleotide-diphospho-sugar transferases superfamily protein
Solyc03g120430.3.1	D-glycerate 3-kinase
Solyc03g120720.3.1	Protein disulfide isomerase-like 1-5
Solyc03g120750.3.1	Ras-related protein
Solyc03g120880.4.1	Nuclear pore complex protein NUP35
Solyc03g121370.3.1	40S ribosomal protein S15a
Solyc03g122360.3.1	Cytochrome P450
Solyc04g005030.4.1	Phosphoglucosamine mutase family protein
Solyc04g005650.3.1	Peroxisomal nicotinamide adenine dinucleotide carrier
Solyc04g007280.3.1	Nuclear pore complex protein NUP98A
Solyc04g007460.5.1	Phox/Bem1p
Solyc04g007860.3.1	ENTH/ANTH/VHS superfamily protein
Solyc04g008010.4.1	Protein VAC14-like protein
Solyc04g008640.3.1	conserved oligomeric Golgi complex subunit 3
Solyc04g008680.4.1	Cell division cycle and apoptosis regulator protein.1
Solyc04g008800.4.1	protein translocase subunit Chr3:18946880-18948048 REVERSE LENGTH=188 201606
Solyc04g008810.3.1	40S ribosomal protein S26
Solyc04g009290.1.1	Disease resistance protein
Solyc04g009830.3.1	SW.1
Solyc04g009950.3.1	cell division cycle 5
Solyc04g010080.3.1	Diphthine--ammonia ligase
Solyc04g014490.1.1	B-cell receptor-associated-like protein
Solyc04g015750.3.1	CobN/magnesium chelatase
Solyc04g017930.1.1	Aminotransferase-like plant mobile domain family protein
Solyc04g025300.3.1	sgs3 innate immune response protein
Solyc04g049180.3.1	rhomboid-like protein 19
Solyc04g049940.2.1	Unknown protein
Solyc04g051800.3.1	ABC transporter-like
Solyc04g064870.3.1	Pathogen-related protein
Solyc04g064880.4.1	Pathogen-related protein
Solyc04g071050.4.1	RNA-binding protein 2-like
Solyc04g071160.3.1	Basic-leucine zipper transcription factor family protein
Solyc04g071730.3.1	Syntaxin-.1
Solyc04g071900.5.1	Peroxidase
Solyc04g072030.1.1	Dynamin-related protein 4C
Solyc04g072037.1.1	LRR receptor-like kinase
Solyc04g072390.3.1	alkylated DNA repair protein alkB homolog 8-like
Solyc04g074450.1.1	Protein EXORDIUM-like.1
Solyc04g074480.3.1	DAHP synthase 2 precursor
Solyc04g074580.1.1	Histone H3
Solyc04g076230.3.1	AP-4 complex subunit mu
Solyc04g076470.1.1	Tetratricopeptide repeat -like superfamily protein
Solyc04g077560.3.1	CW7
Solyc04g077670.3.1	Serine carboxypeptidase-like 18
Solyc04g077780.3.1	LIM domain-containing protein
Solyc04g080160.3.1	COP9 signalosome complex subunit 4
Solyc04g080240.4.1	GYF domain-containing protein
Solyc04g080850.3.1	Thioredoxin
Solyc04g080980.2.1	Coatomer subunit alpha
Solyc04g081880.4.1	DNA/RNA-binding protein Alba-like protein
Solyc04g082010.1.1	pre-plastocyanin
Solyc04g082550.2.1	Trehalose 6-phosphate phosphatase
Solyc05g005330.3.1	Disease resistance protein
Solyc05g005460.3.1	D.1
Solyc05g005865.1.1	MLP-like protein
Solyc05g005930.3.1	Glycosyltransferase
Solyc05g006530.4.1	DEAD-box ATP-dependent RNA helicase ISE2 chloroplastic
Solyc05g007170.3.1	Prf
Solyc05g008750.3.1	Style cell-cycle inhibitor.1
Solyc05g008870.3.1	Nucleotidylyl transferase superfamily protein
Solyc05g009140.3.1	Metallo-beta-lactamase superfamily protein
Solyc05g010100.4.1	tRNA-specific adenosine deaminase
Solyc05g012340.4.1	Erlin-2
Solyc05g013700.4.1	Plant specific eukaryotic initiation factor 4B
Solyc05g013820.4.1	Proteasome subunit beta
Solyc05g017760.4.1	Acetyl-CoA C-acetyltransferase
Solyc05g041910.3.1	Cytochrome b5.1
Solyc05g047450.3.1	Methyl-CpG-binding domain-containing protein 2
Solyc05g047690.3.1	Histone deacetylase complex subunit SAP18
Solyc05g050800.3.1	Phosphoglycerate mutase family protein
Solyc05g051790.3.1	DNA-directed RNA polymerase RPB5 subunit
Solyc05g052920.5.1	Folylpolyglutamate synthase
Solyc05g053230.3.1	Protein kinase superfamily protein
Solyc05g053410.5.1	Phytochrome
Solyc05g053470.3.1	60 kDa chaperonin
Solyc05g053620.3.1	F-box protein PP2-B11-like
Solyc05g053940.3.1	Ras-related small GTP-binding protein
Solyc05g054120.1.1	Cysteine proteinase inhibitor
Solyc05g054310.4.1	Elongation factor
Solyc05g055060.3.1	Serine/threonine-protein phosphatase
Solyc05g055280.2.1	Ferredoxin
Solyc05g055440.1.1	Histone H2B
Solyc05g055600.4.1	Vacuolar protein-sorting-associated protein 33-like protein
Solyc05g055770.3.1	basic leucine zipper and W2 domain-containing protein 2-like
Solyc05g056570.3.1	Calcium-dependent protein kinase
Solyc05g150127.1.1	Pleckstrin homology domain-containing protein
Solyc05g161990.1.1	zinc finger BED domain-containing protein RICESLEEPER 2-like
Solyc06g005260.3.1	Glutaredoxin
Solyc06g008160.4.1	Protein FLUORESCENT IN BLUE LIGHT chloroplastic
Solyc06g008520.4.1	Bet1-like SNARE 1.1
Solyc06g008740.3.1	Zinc finger transcription factor 40
Solyc06g008960.3.1	mediator of RNA polymerase II transcription subunit 33A-like
Solyc06g009400.3.1	PII-like protein
Solyc06g035870.3.1	Membrane steroid-binding protein
Solyc06g048720.1.1	NHL domain-containing protein
Solyc06g050120.3.1	60S ribosomal protein L7a
Solyc06g050770.3.1	Alpha-soluble NSF attachment protein Pfam:PF14938
Solyc06g051570.4.1	NF-X1-type zinc finger protein NFXL2
Solyc06g051960.3.1	Pectinesterase
Solyc06g052030.3.1	Importin subunit beta.1
Solyc06g053460.3.1	Prefoldin 2
Solyc06g053670.1.1	Enoyl-CoA delta isomerase 2 peroxisomal
Solyc06g053695.1.1	Unknown protein
Solyc06g054410.4.1	IAA-amino acid hydrolase IL.1
Solyc06g060290.4.1	Protein disulfide-isomerase
Solyc06g060460.3.1	transmembrane protein
Solyc06g060490.3.1	Basic-leucine zipper transcription factor family protein
Solyc06g061150.3.1	AP-2 complex subunit mu
Solyc06g063000.3.1	Oligouridylate-binding protein 1A
Solyc06g063290.3.1	Pyridoxamine 5'-phosphate oxidase family protein
Solyc06g064470.5.1	60S ribosomal protein L7a
Solyc06g065320.4.1	Protein disulfide isomerase-like protein putative
Solyc06g065580.3.1	Uridine kinase
Solyc06g066320.3.1	Transcription factor IIS
Solyc06g066440.3.1	hexokinase 2
Solyc06g071280.4.1	Enhanced disease susceptibility.1
Solyc06g071720.1.1	60S ribosomal protein L27a
Solyc06g072110.4.1	testis-expressed sequence 2 protein-like
Solyc06g072570.5.1	Ubiquitin-conjugating enzyme
Solyc06g073280.3.1	LL-diaminopimelate aminotransferase
Solyc06g073300.1.1	60S ribosomal protein L27
Solyc06g073550.3.1	La-related protein.1
Solyc06g073587.1.1	Cysteine proteinase inhibitor
Solyc06g074670.4.1	UDP-apiose/UDP-xylose synthase
Solyc06g075620.3.1	60S ribosomal protein L35
Solyc06g076890.1.1	Pleckstrin homology domain-containing protein.1
Solyc06g082793.1.1	Mitochondrial import receptor subunit TOM40.1
Solyc06g082870.4.1	60S ribosomal protein L5
Solyc06g083730.3.1	Nuclear transport factor 2 family protein with RNA binding domain-containing protein
Solyc06g083790.3.1	succinyl CoA ligase beta subunit
Solyc06g083870.3.1	structural maintenance of chromosomes 1
Solyc06g160650.1.1	Ferric reduction oxidase 2
Solyc07g005210.3.1	Outer membrane lipoprotein blc-like
Solyc07g006000.3.1	50S ribosomal protein L35
Solyc07g006150.3.1	transmembrane protein
Solyc07g006380.3.1	Defensin-like protein
Solyc07g006500.3.1	trehalose-6-phosphate synthase 1
Solyc07g006640.3.1	ADP-ribosylation factor
Solyc07g006670.1.1	HXXXD-type acyl-transferase family protein
Solyc07g006780.3.1	Carbohydrate kinase
Solyc07g006990.3.1	Pentatricopeptide repeat-containing protein
Solyc07g007210.3.1	Elongation factor 2
Solyc07g007370.3.1	Ubiquitin-associated /TS-N domain-containing protein
Solyc07g007870.3.1	12-oxophytodienoate reductase 3
Solyc07g008160.3.1	nuclear pore complex protein NUP155
Solyc07g008720.4.1	Nascent polypeptide-associated complex subunit beta
Solyc07g009140.3.1	26S proteasome non-ATPase regulatory subunit 6
Solyc07g009320.3.1	Mitochondrial outer membrane import complex protein METAXIN
Solyc07g025210.3.1	Pentatricopeptide repeat-containing protein
Solyc07g026720.3.1	Calcium-transporting ATPase
Solyc07g039320.2.1	WD-40 repeat-containing protein MSI4
Solyc07g041310.3.1	40S ribosomal protein S3 putative expressed
Solyc07g044840.3.1	23-bisphosphoglycerate-independent phosphoglycerate mutase
Solyc07g045160.3.1	ATP-dependent 6-phosphofructokinase
Solyc07g045540.4.1	Glucose-6-phosphate 1-dehydrogenase
Solyc07g049360.3.1	Small ubiquitin-related modifier
Solyc07g053560.3.1	phosphorelay protein
Solyc07g053720.3.1	Tyrosine aminotransferase
Solyc07g053860.3.1	RNA polymerase II subunit 5-mediating protein homolog isoform X2
Solyc07g054290.1.1	Photosystem II Psb27 protein
Solyc07g056140.3.1	ADP-glucose pyrophosphorylase small subunit
Solyc07g062500.3.1	Cytochrome
Solyc07g062660.4.1	transcription factor GTE4-like
Solyc07g063440.3.1	Trafficking protein particle complex II-specific subunit-like protein
Solyc07g063520.3.1	Organic solute transporter ostalpha protein
Solyc07g063900.3.1	RNA binding protein
Solyc07g064690.1.1	50S ribosomal protein L34
Solyc07g064930.3.1	GrpE protein homolog
Solyc07g065275.1.1	NADH-ubiquinone oxidoreductase
Solyc08g005060.3.1	cobalt ion binding protein
Solyc08g006330.3.1	UDP-xylose phenolic glycosyltransferase
Solyc08g006350.3.1	Glycosyltransferase
Solyc08g006770.3.1	2-oxoglutarate and Fe-dependent oxygenase superfamily protein
Solyc08g006880.3.1	ABC transporter
Solyc08g007140.4.1	60S ribosomal protein L37a
Solyc08g007410.5.1	YbaK/aminoacyl-tRNA synthetase-associated domain-containing protein
Solyc08g008330.3.1	hypothetical protein
Solyc08g015660.3.1	67-dimethyl-8-ribityllumazine synthase
Solyc08g016420.3.1	prefoldin subunit 6-like
Solyc08g016720.1.1	9-cis-epoxycarotenoid dioxygenase2
Solyc08g059650.1.1	Unknown protein
Solyc08g062780.2.1	bHLH transcription factor 089
Solyc08g063080.3.1	UDP-sulfoquinovose synthase
Solyc08g066100.3.1	ATP-dependent 6-phosphofructokinase
Solyc08g066330.3.1	LEY17225 cyclin-dependent protein kinase A-1
Solyc08g067030.3.1	DUF642 domain-containing protein
Solyc08g067880.4.1	hypothetical protein
Solyc08g068180.3.1	Ribosomal protein L37
Solyc08g069030.4.1	aminolevulinic acid dehydratase
Solyc08g074390.3.1	Glucan endo-13-beta-glucosidase 5
Solyc08g074840.1.1	Eukaryotic translation initiation factor 3 subunit G
Solyc08g075390.4.1	Nudix hydrolase 3
Solyc08g077420.3.1	Regulator of nonsense transcripts 1-like protein
Solyc08g078400.3.1	peroxisomal acyl-CoA oxidase 1B
Solyc08g078720.3.1	14.7 kDa heat shock protein
Solyc08g079260.3.1	TPR repeat-containing thioredoxin TDX
Solyc08g080640.2.1	NP24 protein precursor
Solyc08g081410.3.1	Golgin candidate 6
Solyc08g082530.4.1	ATP-dependent zinc metalloprotease FtsH
Solyc08g161230.1.1	GAG-pre-integrase domain Gag-polypeptide of LTR copia-type
Solyc09g005600.3.1	Transducin family protein / WD-40 repeat family protein
Solyc09g005970.1.1	ABC transporter G family member
Solyc09g008280.2.1	S-adenosyl-L-methionine synthetase Z24743
Solyc09g008620.3.1	Polyadenylate-binding protein
Solyc09g009790.4.1	Pentatricopeptide repeat
Solyc09g010000.5.1	2-oxoglutarate and Fe-dependent oxygenase superfamily protein
Solyc09g010080.4.1	Beta-fructofuranosidase
Solyc09g010280.3.1	LETM1-like
Solyc09g010600.1.1	RING/U-box superfamily protein
Solyc09g011070.1.1	Lectin receptor kinase
Solyc09g057670.3.1	Peptidylprolyl isomerase
Solyc09g059270.3.1	ER lumen protein retaining receptor
Solyc09g072900.4.1	endo-1314-beta-D-glucanase-like
Solyc09g075030.3.1	nucleolar protein 16-like
Solyc09g075430.3.1	Ribosomal protein L19
Solyc09g082650.4.1	12-dihydroxy-3-keto-5-methylthiopentene dioxygenase
Solyc09g083080.4.1	Nucleolar protein 58
Solyc09g083210.3.1	Protein kinase-like domain-containing protein
Solyc09g090060.3.1	Serine/threonine-protein phosphatase
Solyc09g090520.3.1	RNA-binding family protein
Solyc09g090900.4.1	3-isopropylmalate dehydratase large subunit
Solyc09g090990.2.1	Major allergen Pru ar.1
Solyc09g091260.3.1	Leucine-rich repeat receptor-like protein kinase
Solyc09g091570.2.1	2-octaprenyl-3-methyl-6-methoxy-14-benzoquinol hydroxylase
Solyc09g091580.3.1	Protein kinase domain
Solyc09g091840.4.1	Glutathione reductase
Solyc09g091850.4.1	Non-lysosomal glucosylceramidase
Solyc09g092160.2.1	beta-galactosidase 2
Solyc09g092450.3.1	Long-chain acyl-CoA synthetase
Solyc09g092530.4.1	Protein TIC 22-like chloroplastic
Solyc09g097910.5.1	30S ribosomal protein s1-like
Solyc09g098000.5.1	NAD-linked oxidoreductase aldo/keto reductase family protein
Solyc09g098240.4.1	Importin beta-like SAD2
Solyc09g150139.1.1	Zf-CCHC domain-containing protein
Solyc10g004000.1.1	Dicer-like.1
Solyc10g005510.3.1	Glyceraldehyde-3-phosphate dehydrogenase
Solyc10g005530.3.1	Nuclear cap-binding protein subunit.1
Solyc10g006030.3.1	30S ribosomal protein S10 chloroplastic
Solyc10g006070.3.1	40S ribosomal protein S8
Solyc10g006330.3.1	protein PLASTID MOVEMENT IMPAIRED.1
Solyc10g006490.3.1	Trafficking protein particle complex subunit
Solyc10g009570.3.1	Rhodanese-like domain-containing protein 4 chloroplastic
Solyc10g017690.1.1	Protein kinase
Solyc10g018590.2.1	Plastid lipid-associated protein/fibrillin conserved domain-containing protein
Solyc10g037960.3.1	2-oxoglutarate and Fe-dependent oxygenase superfamily protein
Solyc10g044710.2.1	TPR repeat
Solyc10g045290.2.1	Kinase interacting family protein
Solyc10g049710.2.1	ATP-dependent Clp protease proteolytic subunit
Solyc10g050060.2.1	C2 domain-containing protein
Solyc10g052880.1.1	Inactive leucine-rich repeat receptor-like protein kinase
Solyc10g055670.2.1	Vacuolar ATP synthase subunit B
Solyc10g074620.3.1	Cellulose synthase
Solyc10g074890.2.1	Protein kinase domain
Solyc10g074910.2.1	Acetyltransferase NSI
Solyc10g075150.2.1	Non-specific lipid-transfer protein
Solyc10g075160.1.1	Ferredoxin
Solyc10g076350.2.1	Macrophage migration inhibitory factor
Solyc10g078180.3.1	cyclinT1_1
Solyc10g078540.3.1	H/ACA ribonucleoprotein complex subunit
Solyc10g078550.4.1	glutamate dehydrogenase
Solyc10g078690.3.1	Outer envelope pore protein 16-3 chloroplastic/mitochondrial Pfam:PF02466
Solyc10g078830.2.1	Phosducin
Solyc10g078960.2.1	60S ribosomal protein L.1
Solyc10g079110.2.1	1-acyl-sn-glycerol-3-phosphate acyltransferase 2
Solyc10g079860.2.1	LEQB L.esculentum TomQ'b betaglucanase
Solyc10g079930.1.1	Glycosyltransferase
Solyc10g080090.3.1	zinc finger BED domain-containing protein DAYSLEEPER-like
Solyc10g080320.3.1	Adenylosuccinate synthetase
Solyc10g080710.2.1	asparaginyl-tRNA synthetase
Solyc10g080760.2.1	Nudix hydrolase 16 mitochondrial
Solyc10g081730.2.1	Protein WVD2-like.1
Solyc10g083290.4.1	invertase 6
Solyc10g083780.1.1	Vacuolar protein-sorting-associated protein 37-like protein 2
Solyc10g084270.2.1	Importin subunit alpha
Solyc10g084620.4.1	hypothetical protein Chr3:19883986-19885192 FORWARD LENGTH=226 201606
Solyc10g086350.2.1	Rab family GTPase
Solyc10g086520.2.1	expansin 6
Solyc10g086780.2.1	2-oxoglutarate and Fe-dependent oxygenase superfamily protein
Solyc10g150146.1.1	40S ribosomal protein S17
Solyc11g005080.1.1	Protein TolB
Solyc11g005150.3.1	entensin X55687
Solyc11g005620.1.1	Acetylglutamate kinase
Solyc11g006400.2.1	Mitochondrial glycoprotein
Solyc11g007740.2.1	Ribosome recycling factor
Solyc11g008280.3.1	Carboxypeptidase
Solyc11g008810.2.1	Beta-hexosaminidase
Solyc11g008980.1.1	Protein TIC 20-II chloroplastic
Solyc11g010200.3.1	14-3-3 family protein AF079104
Solyc11g011020.2.1	Ovary receptor kinase .1
Solyc11g011040.2.1	ADP-ribosylation factor-like protein 8B
Solyc11g011420.3.1	Peptidylprolyl isomerase
Solyc11g011450.2.1	Glutathione-dependent formaldehyde-activating enzyme/centromere protein V
Solyc11g011760.3.1	voltage-dependent L-type calcium channel subunit
Solyc11g012740.2.1	regulation of nuclear pre-mRNA domain-containing protein 1B-like
Solyc11g013260.3.1	Prohibitin
Solyc11g017280.2.1	leucine-rich repeat receptor-like tyrosine-protein kinase PXC3
Solyc11g027880.2.1	Patellin-5
Solyc11g039840.2.1	Cytochrome b-.1
Solyc11g042620.3.1	Nuclear transport factor 2 -like protein
Solyc11g043130.2.1	Phosphatidylinositol 4-kinase alpha.1
Solyc11g043190.1.1	Ribosomal protein L5
Solyc11g045120.3.1	Translation initiation factor SU.1
Solyc11g051160.2.1	Patellin.1
Solyc11g065120.3.1	Regulator of chromosome condensation family with FYVE zinc finger domain-containing protein
Solyc11g065530.1.1	Alpha/beta-Hydrolases superfamily protein
Solyc11g065930.4.1	Xanthine dehydrogenase
Solyc11g066040.2.1	RING-type E3 ubiquitin transferase
Solyc11g066100.2.1	Heat shock protein 70
Solyc11g066160.1.1	Histone H4
Solyc11g066300.3.1	CRS2-associated factor 2 chloroplastic
Solyc11g066890.1.1	Arogenate dehydratase
Solyc11g067200.2.1	Protein HIRA
Solyc11g068670.2.1	Nicalin
Solyc11g068790.2.1	FAM210B-like protein%2C putative
Solyc11g069010.2.1	Alpha-L-fucosidase.1
Solyc11g069050.2.1	4-coumarate--CoA ligase-like 7
Solyc11g069180.2.1	Isovaleryl-CoA dehydrogenase
Solyc11g069700.2.1	Elongation factor 1-alpha
Solyc11g069790.2.1	60 kDa chaperonin
Solyc11g069950.2.1	FtsH protease
Solyc11g071490.2.1	60S ribosomal protein l30-like
Solyc11g072340.2.1	Serine/arginine-rich-splicing factor RS40
Solyc11g072630.2.1	mitogen-activated protein kinase 4
Solyc12g005180.2.1	Chloroplast lipocalin
Solyc12g005200.3.1	Electron transfer flavoprotein subunit alpha mitochondrial
Solyc12g005750.1.1	B-box zinc finger protein 32
Solyc12g005870.4.1	NEDD8-activating enzyme E1 regulatory subunit
Solyc12g006550.2.1	Ribosome biogenesis regulatory protein
Solyc12g006790.3.1	Argonaute10b
Solyc12g008360.2.1	Dolichyl-diphosphooligosaccharide--protein glycosyltransferase subunit STT3A
Solyc12g008370.3.1	SNW domain-containing protein.1
Solyc12g008970.3.1	O-acyltransferase
Solyc12g009020.2.1	MAP kinase kinase 1
Solyc12g009510.1.1	receptor-like protein 12
Solyc12g009590.2.1	Methyl-CpG-binding domain-containing protein .1
Solyc12g011340.2.1	Polyadenylate-binding protein-interacting protein 10
Solyc12g013920.2.1	Protein yippee-like
Solyc12g036200.2.1	Peptidyl-prolyl cis-trans isomerase Pfam:PF13616
Solyc12g036790.2.1	NADH dehydrogenase [ubiquinone].1
Solyc12g038970.3.1	Agmatine deiminase
Solyc12g042070.3.1	Auxin Response Factor 2B
Solyc12g042920.2.1	Cytochrome .1
Solyc12g044860.3.1	ethylene-responsive RNA helicase
Solyc12g044940.2.1	NAD-binding Rossmann-fold superfamily protein
Solyc12g055800.3.1	vacuolar H+-ATPase .1
Solyc12g077590.2.1	Peptidyl-tRNA hydrolase PTH2 family
Solyc12g088450.3.1	C5orf35
Solyc12g094680.3.1	Protein kinase
Solyc12g094720.4.1	PsbP family
Solyc12g095960.3.1	RNA-binding KH domain protein
Solyc12g096150.2.1	60S ribosomal protein L13
Solyc12g098980.2.1	Pto kinase interactor 1
Solyc12g099080.3.1	ADP ribosylation factor
Solyc12g099200.2.1	Invertase inhibitor
Solyc12g099360.2.1	AMP-dependent synthetase/ligase
Solyc12g099890.2.1	Protein SD.1
Solyc12g100200.2.1	UPF00.1
Solyc12g161510.1.1	Aspartic proteinase CDR1
Solyc00g277510.2.1	Photosystem II protein D1
Solyc00g500345.1.1	ATP synthase subunit alpha
Solyc01g009390.4.1	mRNA-decapping enzyme-like protein
Solyc01g010540.3.1	40S ribosomal protein S9
Solyc01g010760.3.1	Mitochondrial outer membrane protein porin
Solyc01g057000.3.1	Universal stress protein
Solyc01g067080.3.1	dynein beta chain%2C ciliary protein
Solyc01g067900.3.1	Rapid alkalinization factor 23
Solyc01g068045.2.1	Ubiquitin
Solyc01g080530.3.1	2-oxoglutarate and Fe-dependent oxygenase superfamily protein
Solyc01g080850.4.1	Protein transport protein SEC23
Solyc01g087040.2.1	Photosystem II PsbP
Solyc01g088560.3.1	Rab family GTPase
Solyc01g088590.6.1	Pectinesterase inhibitor
Solyc01g091650.3.1	COP9 signalosome complex subunit.1
Solyc01g091730.3.1	Peroxisomal membrane protein 11E
Solyc01g094540.4.1	Small nuclear ribonucleoprotein-associated protein
Solyc01g096520.3.1	Peptidyl-prolyl cis-trans isomerase
Solyc01g096580.3.1	40S ribosomal protein S20
Solyc01g098610.4.1	glutathione synthetase 2
Solyc01g098700.4.1	Branched-chain-amino-acid aminotransferase-like protein.1
Solyc01g099090.3.1	Mannosylglycoprotein endo-beta-mannosidase
Solyc01g103800.3.1	40S ribosomal protein S12
Solyc01g105050.3.1	Chlorophyll a-b binding protein chloroplastic
Solyc01g107860.3.1	CBS domain-containing protein-like
Solyc01g108340.3.1	Peptidyl-prolyl cis-trans isomerase D
Solyc01g109710.3.1	Adenine nucleotide alpha hydrolases-like superfamily protein
Solyc01g110390.2.1	NADH dehydrogenase [ubiquinone].1
Solyc01g111250.3.1	1-phosphatidylinositol phosphodiesterase
Solyc01g111300.4.1	Cold-shock protein
Solyc01g112020.3.1	Pentatricopeptide repeat
Solyc01g112150.3.1	SE.1
Solyc01g112280.3.1	partialaminoacylase-1
Solyc02g021400.2.1	40S ribosomal protein S28
Solyc02g024050.3.1	Ferredoxin--NADP reductase chloroplastic
Solyc02g032480.4.1	Nuclear pore complex protein NUP214
Solyc02g038803.2.1	Eukaryotic translation initiation factor 6
Solyc02g062340.3.1	Fructose-bisphosphate aldolase
Solyc02g066930.3.1	RNA-binding protein
Solyc02g066950.5.1	Alpha-amylase 3 chloroplastic
Solyc02g067210.3.1	KH domain-containing protein
Solyc02g069120.3.1	zinc finger protein ZPR1-like
Solyc02g069460.3.1	Photosystem I reaction center subunit III chloroplastic
Solyc02g078360.4.1	Glutaredoxin
Solyc02g079060.3.1	Eukaryotic translation initiation factor 3 subunit J
Solyc02g080570.3.1	Soluble starch synthase
Solyc02g083820.1.1	Armadillo repeat only 2
Solyc02g084600.4.1	Leucine-rich repeat receptor-like protein kinase family protein
Solyc02g084760.3.1	Ubiquitin-conjugating enzyme
Solyc02g086240.3.1	60S ribosomal protein L.1
Solyc02g086454.2.1	titin isoform X6
Solyc02g087780.3.1	Aldose 1-epimerase
Solyc02g087790.2.1	Aldose 1-epimerase
Solyc02g087810.3.1	Aldose 1-epimerase
Solyc02g090360.3.1	L-ascorbate oxidase-like protein
Solyc02g093600.3.1	Class I heat shock protein
Solyc02g093630.3.1	Transmembrane protein
Solyc02g094120.3.1	sulfite oxidase
Solyc03g007270.3.1	Protein phosphatase 2C family protein
Solyc03g007470.4.1	Ubiquitin conjugating enzyme
Solyc03g007940.5.1	Pectin lyase-like superfamily protein
Solyc03g031720.3.1	RNA-binding protein
Solyc03g063880.3.1	1-acyl-sn-glycerol-3-phosphate acyltransferase 2
Solyc03g065340.3.1	Alpha-14 glucan phosphorylase
Solyc03g082490.4.1	RNA polymerase II degradation factor
Solyc03g083280.4.1	Pentatricopeptide repeat-containing protein
Solyc03g083520.4.1	Calmodulin
Solyc03g093160.3.1	LUC7-related
Solyc03g095410.3.1	Exocyst complex component SEC10
Solyc03g095970.3.1	Short-chain dehydrogenase reductase 4 Pfam:PF13561
Solyc03g096990.4.1	Cytochrome P450
Solyc03g097270.3.1	cystatin 9
Solyc03g097800.5.1	V-type proton ATPase subunit C
Solyc03g098050.3.1	Calmodulin 6
Solyc03g098700.1.1	Cysteine protease inhibitor.1
Solyc03g111340.4.1	Ubiquitin-like modifier-activating enzyme 5
Solyc03g111840.3.1	RNA-binding protein
Solyc03g112870.3.1	Phosphoenolpyruvate/phosphate translocator 1 chloroplastic
Solyc03g117430.3.1	Cobalamin biosynthesis protein CobW
Solyc03g119130.3.1	HMG-Y-related protein A
Solyc03g120280.1.1	Nuclear pore complex protein NUP50A
Solyc03g120630.5.1	30S ribosomal protein S17 chloroplastic
Solyc04g009620.5.1	Chorismate synthase
Solyc04g009800.3.1	Calcium dependent protein kinase
Solyc04g011440.4.1	ethylene-responsive heat shock protein cognate 70
Solyc04g014740.3.1	BAG family molecular chaperone regulator 5 mitochondrial
Solyc04g015040.3.1	Peptidylprolyl isomerase
Solyc04g024690.1.1	Unknown protein
Solyc04g025540.3.1	Anthranilate phosphoribosyltransferase
Solyc04g026100.1.1	40S ribosomal protein S16
Solyc04g047750.3.1	Alpha-taxilin
Solyc04g054710.3.1	Aminotransferase
Solyc04g054980.3.1	PLAT/LH2 domain
Solyc04g071320.5.1	ubiquitin carboxyl-terminal hydrolase FAM188A-like
Solyc04g072240.3.1	Oxidoreductase
Solyc04g074290.3.1	S-adenosyl-L-methionine-dependent methyltransferases superfamily protein
Solyc04g076620.4.1	E3 ubiquitin-protein ligase UPL2
Solyc04g079440.3.1	Serpin-ZX
Solyc04g080140.4.1	alpha-1%2C6-mannosyl-glycoprotein 2-beta-N-acetylglucosaminyltransferase
Solyc04g080873.2.1	Xylem cysteine proteinase 1
Solyc05g005250.3.1	pantothenate kinase family protein AB211526
Solyc05g006520.5.1	Pyruvate dehydrogenase E1 component subunit alpha
Solyc05g009190.4.1	chlorophyll a/b-binding protein
Solyc05g013030.1.1	26S proteasome non-ATPase regulatory subunit .1
Solyc05g013240.5.1	DUF538 family protein%2C putative Chr1:20617326-20617853 FORWARD LENGTH=175 201606
Solyc05g014310.3.1	multidrug resistance protein
Solyc05g018630.1.1	Regulator of chromosome condensation family protein
Solyc05g051000.3.1	40S ribosomal protein S13
Solyc05g054060.3.1	UTP--glucose-1-phosphate uridylyltransferase
Solyc05g054370.2.1	Acyl-CoA dehydrogenase family member 10
Solyc05g055160.3.1	DnaJ protein
Solyc05g055450.3.1	Protein BT.1
Solyc06g005060.3.1	elongation factor 1-alpha
Solyc06g005940.3.1	Protein disulfide-isomerase
Solyc06g007620.3.1	DUF538 domain-containing protein
Solyc06g007760.4.1	Ycf54-like protein
Solyc06g009370.5.1	TolB protein-related protein
Solyc06g017970.4.1	TRAF-like family protein
Solyc06g049080.3.1	thioredoxin peroxidase 1
Solyc06g050500.2.1	abscisic acid receptor PYL4-like
Solyc06g051270.3.1	Glucose-1-phosphate adenylyltransferase family protein
Solyc06g053430.5.1	15 kDa selenoprotein-like
Solyc06g060790.1.1	3-isopropylmalate dehydratase small subunit 3
Solyc06g062500.4.1	60S ribosomal protein L28
Solyc06g062530.4.1	Serine/threonine-protein phosphatase 2A 55 kDa regulatory subunit B
Solyc06g062810.1.1	Glycylpeptide N-tetradecanoyltransferase
Solyc06g062840.4.1	Threonine synthase chloroplastic
Solyc06g065470.4.1	RNA-binding protein 8A-like
Solyc06g065640.3.1	Transcriptional corepressor LEUNIG
Solyc06g069530.3.1	Biotin carboxyl carrier protein of acetyl-CoA carboxylase
Solyc06g071490.3.1	serine/threonine-protein kinase ATM
Solyc06g074510.5.1	Phosphoglycerate/bisphosphoglycerate mutase family protein
Solyc06g082220.4.1	Transcription initiation factor TFIID subunit 15b
Solyc07g026770.3.1	ATP synthase subunit G mitochondrial-like
Solyc07g044850.3.1	WD repeat-containing protein 26-like
Solyc07g049150.2.1	Dicer-like 3
Solyc07g052240.3.1	L-ascorbate oxidase-like protein
Solyc07g052470.3.1	Syntaxin-132
Solyc07g053690.3.1	Nucleic acid-binding OB-fold
Solyc07g055290.3.1	LES245570 Rab.1
Solyc07g056420.4.1	glutathione S-transferase AY082341
Solyc07g056540.3.1	glycolate oxidase X92888
Solyc07g065030.3.1	Syntaxin
Solyc07g065510.4.1	RNA recognition motif domain
Solyc07g065680.3.1	WEB family protein
Solyc08g006720.4.1	Glutathione peroxidase
Solyc08g014420.4.1	mitogen-activated protein kinase 2
Solyc08g014550.3.1	60S ribosomal protein L9
Solyc08g016670.3.1	calcyclin-binding protein-like
Solyc08g048450.4.1	ornithine aminotransferase
Solyc08g065190.3.1	Fe transport protein 3 chloroplastic
Solyc08g068300.3.1	Coiled-coil domain-containing protein 25
Solyc08g076220.3.1	Phosphoribulokinase
Solyc08g077500.4.1	Pleckstrin homology domain
Solyc08g079020.3.1	Adenine phosphoribosyltransferase
Solyc08g079110.4.1	Thylakoid lumenal protein chloroplastic
Solyc08g079180.3.1	Elongation factor G
Solyc08g079240.4.1	dimethylallyl%2C adenosine tRNA methylthiotransferase
Solyc08g082180.3.1	Abscisic acid receptor PYL8
Solyc08g082850.3.1	ABC transporter F family member 3
Solyc08g082970.5.1	Plant ubx domain-containing protein 10
Solyc08g083110.4.1	Methionine gamma-lyase
Solyc09g008410.3.1	Peptidyl-prolyl cis-trans isomerase
Solyc09g009030.4.1	Histone deacetylase HD.1
Solyc09g042750.3.1	Acyl-coenzyme A thioesterase 9 mitochondrial
Solyc09g064370.4.1	S-glutathione dehydrogenase
Solyc09g075130.3.1	Small nuclear ribonucleoprotein Sm D2
Solyc09g075200.5.1	U2 small nuclear ribonucleoprotein B
Solyc09g075450.3.1	Fumarate hydratase class II
Solyc09g082540.3.1	Tetratricopeptide repeat -like superfamily protein
Solyc09g082630.3.1	12-dihydroxy-3-keto-5-methylthiopentene dioxygenase
Solyc10g006600.4.1	Gluconokinase
Solyc10g006880.3.1	NAC domain protein
Solyc10g007720.4.1	Conserved oligomeric Golgi complex subunit 5
Solyc10g037950.2.1	2-oxoglutarate and Fe-dependent oxygenase superfamily protein
Solyc10g047000.2.1	WD40 repeat
Solyc10g047030.3.1	LEXYL1
Solyc10g074740.2.1	Calcium-binding protein CAST
Solyc10g074970.1.1	Transmembrane receptor
Solyc10g079890.2.1	Calcium-binding EF-hand family protein
Solyc10g080430.1.1	C2 calcium/lipid-binding plant phosphoribosyltransferase family protein
Solyc10g081060.2.1	Syntaxin
Solyc10g081120.3.1	alpha-L-arabinofuranosidase
Solyc10g081180.2.1	RNA-binding protein
Solyc10g081310.2.1	Histidine triad protein
Solyc10g082030.2.1	Peroxiredoxin
Solyc10g084320.3.1	Subtilisin-like protease
Solyc11g008430.2.1	Ras-related protein Rab-5C
Solyc11g008630.3.1	HXXXD-type acyl-transferase family protein
Solyc11g008870.2.1	Methylenetetrahydrofolate reductase
Solyc11g010450.2.1	ATP-dependent 6-phosphofructokinase
Solyc11g011130.3.1	THO complex subunit 4D
Solyc11g011910.2.1	Transmembrane 9 superfamily member
Solyc11g033280.2.1	ATP-dependent RNA helicase
Solyc11g043210.3.1	Dynamin-related protein 3B
Solyc11g044750.3.1	Single-stranded DNA-binding protein
Solyc11g062070.3.1	Outer envelope protein 80 chloroplastic
Solyc11g065490.2.1	protein RETICULATA-RELATED 4 chloroplastic-like
Solyc11g066440.2.1	lethal leaf spot 1
Solyc11g067260.3.1	Alpha/beta-Hydrolases superfamily protein
Solyc11g069720.2.1	Cell division cycle protein 48-like protein
Solyc11g070030.2.1	NADH-quinone oxidoreductase subunit B
Solyc11g073250.2.1	Histone H2A
Solyc12g006450.2.1	gamma-aminobutyrate transaminase subunit precursor isozyme 3
Solyc12g006870.2.1	Alpha/beta-Hydrolases superfamily protein
Solyc12g006990.2.1	Arf GTPase activating protein
Solyc12g007200.2.1	Cyclin-dependent kinase F.1
Solyc12g014100.2.1	homogentisate 12-dioxygenase
Solyc12g014440.2.1	BNR/Asp-box repeat family protein
Solyc12g094380.2.1	Thioredoxin superfamily protein
Solyc12g098820.2.1	Protein kinase superfamily protein
Solyc01g008070.4.1	Plant/MCA23-20 protein
Solyc01g067750.3.1	dehydroquinate dehydratase/shikimate:NADP oxidoreductase
Solyc01g090190.3.1	Nuclear RNA binding protein
Solyc01g091170.3.1	ARGINASE 2
Solyc01g094350.4.1	RNA helicase DEAD4
Solyc01g097190.4.1	Ankyrin-like protein
Solyc02g067360.3.1	Protease Do-like 8 chloroplastic
Solyc02g077080.3.1	Protein trichome birefringence-like 40
Solyc02g079930.3.1	phosphosulfolactate synthase
Solyc03g006140.3.1	Neutral ceramidase
Solyc03g113020.3.1	Vacuolar protein sorting-associated protein 29
Solyc03g115760.3.1	Vesicle transport v-SNARE protein
Solyc03g119310.3.1	Unknown protein
Solyc04g011360.3.1	GTP-binding protein
Solyc04g015560.4.1	Glycosyl hydrolase family protein
Solyc04g064510.3.1	RAB GTPase
Solyc04g082560.4.1	Calcium-binding ef-hand-containing protein
Solyc05g005780.3.1	AP.1
Solyc05g013690.5.1	GDSL esterase/lipase
Solyc05g054940.3.1	Nitrilase-like protein.1
Solyc05g056160.3.1	Proteasome subunit beta
Solyc05g056270.3.1	Phosphoenolpyruvate carboxylase family protein
Solyc06g007710.5.1	Mitochondrial import receptor subunit TOM40-1
Solyc06g034020.3.1	Peptide methionine sulfoxide reductase MsrA
Solyc06g051720.3.1	GDSL esterase/lipase CPRD49
Solyc06g053480.3.1	Acyl-[acyl-carrier-protein] desaturase
Solyc06g084310.4.1	Small nuclear ribonucleoprotein Sm .1
Solyc07g016150.4.1	ripening regulated protein DDTFR10
Solyc07g047850.3.1	Chlorophyll a-b binding protein chloroplastic
Solyc07g055300.3.1	Trehalose-6-phosphate synthase
Solyc07g064590.3.1	inducible plastid-lipid associated protein
Solyc07g064950.3.1	Trigger factor
Solyc08g075100.4.1	Initiation factor 4F subunit
Solyc08g080170.3.1	3-hydroxy-3-methylglutaryl coenzyme A synthase
Solyc08g080680.4.1	Calcium-dependent lipid-binding family protein
Solyc09g008070.5.1	Cell division cycle protein 48-like protein
Solyc09g061230.3.1	Cytochrome b5
Solyc09g090330.3.1	harpin binding protein 1
Solyc10g007700.3.1	Rab family GTPase
Solyc10g080210.2.1	polygalacturonase
Solyc11g007170.2.1	Katanin p60 ATPase-containing subunit .1
Solyc11g008620.2.1	Phosphoglycolate phosphatase
Solyc11g011140.2.1	50S ribosomal protein l23-like
Solyc12g010390.2.1	Transmembrane 9 superfamily member
Solyc12g099110.2.1	30S ribosomal protein .1
Solyc01g106090.3.1	PsbP domain-containing protein 1 chloroplastic
Solyc01g108890.3.1	BAT2 domain protein
Solyc01g111520.3.1	Calcium-dependent lipid-binding family protein
Solyc02g070020.1.1	UDP-Glycosyltransferase superfamily protein
Solyc04g077040.3.1	Xylulose kinase
Solyc04g082880.4.1	Pyrophosphate--fructose 6-phosphate 1-phosphotransferase subunit alpha
Solyc06g011400.2.1	Chaperone protein ClpB
Solyc06g050130.3.1	Alpha-galactosidase
Solyc07g055210.3.1	Aspartate aminotransferase
Solyc07g065080.4.1	Fimbrin-3
Solyc08g076480.3.1	Plastid lipid-associated protein chloroplastic-like
Solyc08g079090.4.1	Monocopper oxidase-like protein sku5
Solyc09g075460.3.1	Pectin lyase-like superfamily protein
Solyc10g074580.2.1	glycerol kinase
Solyc11g012900.3.1	Tetratricopeptide repeat -like superfamily protein
Solyc11g069040.3.1	glyoxalase 1
Solyc12g062860.2.1	Adenine nucleotide alpha hydrolases-like superfamily protein
Solyc01g102510.4.1	Transducin/WD40 repeat-like superfamily protein
Solyc02g063150.3.1	RuBP carboxylase small subunit
Solyc06g009750.4.1	importin alpha
Solyc07g062970.3.1	protein phosphatase 2C
Solyc11g012160.2.1	Fumarylacetoacetase
Solyc05g012260.3.1	Purple acid phosphatase
Solyc01g010440.5.1	Glycine-rich protein
Solyc01g010750.4.1	Ricin B lectin domain
Solyc01g080280.3.1	chloroplast glutamine synthetase
Solyc01g081380.5.1	AUGMIN subunit 7
Solyc01g086720.3.1	C2 calcium/lipid-binding plant phosphoribosyltransferase family protein
Solyc01g105370.4.1	2-nitropropane dioxygenase-like protein
Solyc01g105410.4.1	Protein EXORDIUM-like 2
Solyc02g031860.3.1	MAP kinase kinase kinase 12
Solyc02g032930.3.1	B-cell receptor-associated 31-like
Solyc02g067840.3.1	altered inheritance of mitochondria protein 32-like
Solyc02g069670.4.1	alpha-glucosidase
Solyc03g006510.5.1	Clathrin light chain
Solyc03g098710.1.1	Kunitz-like protease inhibitor
Solyc03g112660.3.1	protein MODIFIER OF SN.1
Solyc03g123840.4.1	RNA-binding family protein
Solyc04g012040.3.1	26S proteasome non-ATPase regulatory subunit 12-like protein
Solyc04g048900.3.1	Calreticulin
Solyc04g051200.2.1	Alpha-14-glucan-protein synthase
Solyc04g063350.3.1	2-oxoisovalerate dehydrogenase subunit alpha 2 mitochondrial
Solyc04g064500.5.1	Protein phosphatase 2C
Solyc04g064570.3.1	Ribosome maturation protein SBDS
Solyc05g013340.3.1	AP.1
Solyc05g050130.5.1	Acidic endochitinase
Solyc05g052760.4.1	Phosphoinositide phospholipase C
Solyc05g053140.3.1	26S proteasome non-ATPase regulatory subunit 13
Solyc05g055090.4.1	Ubiquitin carboxyl-terminal hydrolase 12
Solyc06g007120.3.1	PI-phospholipase C4
Solyc06g073840.3.1	Outer envelope protein .1
Solyc06g074780.1.1	Histone H2B
Solyc06g083300.4.1	Nuclear transport factor 2 family protein with RNA binding domain-containing protein
Solyc07g053150.3.1	Frataxin mitochondrial
Solyc07g056660.4.1	Vacuolar sorting protein 39
Solyc08g023440.3.1	Early-responsive to dehydration stress protein
Solyc08g048500.3.1	KH domain-containing protein
Solyc08g083500.2.1	Cytochrome P450
Solyc09g005350.3.1	DnaJ-like protein
Solyc09g011300.3.1	Uracil phosphoribosyltransferase Pfam:PF14681
Solyc09g011590.4.1	Glutathione S-transferase-like protein
Solyc09g011600.3.1	glutathione S-transferase
Solyc09g011920.3.1	uncoupling protein AF472619
Solyc09g075120.3.1	UDP-glucuronic acid decarboxylase 4
Solyc09g089940.1.1	DUF2828 domain-containing protein
Solyc09g090700.1.1	Succinate semialdehyde dehydrogenase
Solyc09g098550.4.1	plant UBX domain-containing protein .1
Solyc10g047630.2.1	N-carbamoylputrescine amidase
Solyc10g054670.3.1	Unknown protein
Solyc10g074980.2.1	Vacuolar sorting receptor protein
Solyc10g083160.2.1	TLD-domain containing nucleolar protein
Solyc10g086650.1.1	Glyoxal oxidase
Solyc11g006320.2.1	Ubiquitin carboxyl-terminal hydrolase 12
Solyc11g011930.3.1	Isocitrate dehydrogenase [NADP]
Solyc11g066410.2.1	50S ribosomal protein L9
Solyc11g072520.3.1	Arogenate dehydratase
Solyc12g005910.2.1	B-cell receptor-associated 31-like
Solyc12g006380.2.1	2-oxoglutarate-dependent dioxygenase
Solyc12g015780.2.1	DNA-directed RNA polymerase
Solyc12g056240.2.1	Glutathione peroxidase
Solyc01g005490.3.1	IAA-amino acid hydrolase IL.1
Solyc01g028860.3.1	Evolutionarily conserved C-terminal region 2
Solyc01g080510.3.1	interactor of constitutive active ROPs protein
Solyc01g081610.3.1	Beta-hexosaminidase
Solyc01g096040.5.1	Eukaryotic aspartyl protease family protein
Solyc01g097240.3.1	Pathogenesis-related protein 4
Solyc01g099350.3.1	Acyl-CoA-binding domain-containing protein 4
Solyc01g099410.3.1	Histone H2A
Solyc01g110410.3.1	Ubiquitin fusion degradation protein
Solyc02g067080.5.1	UDP-glucose 6-dehydrogenase
Solyc02g068380.3.1	Allantoate deiminase/N-carbamoyl-L-amino-acid hydrolase
Solyc02g071380.2.1	2-oxoglutarate and Fe-dependent oxygenase superfamily protein
Solyc02g078260.3.1	RNA polymerase II subunit 2
Solyc02g078900.3.1	Alternative NADH dehydrogenase mitochondrial-like
Solyc02g085730.3.1	allene oxide cyclase
Solyc02g089070.3.1	Eukaryotic translation initiation factor 3 subunit M
Solyc02g093370.3.1	altered inheritance of mitochondria protein 32-like
Solyc02g093820.5.1	Plant UBX domain-containing protein 1
Solyc03g032120.3.1	Expressed protein
Solyc03g098740.1.1	Biotic cell death-associated protein
Solyc03g118550.3.1	TPR repeat-containing thioredoxin TDX
Solyc04g005690.4.1	SWAP /surp domain-containing protein
Solyc04g014670.3.1	Short-chain dehydrogenase/reductase SDR Pfam:PF13561
Solyc04g063280.3.1	ENTH/VHS Target of Myb protein.1
Solyc05g005880.2.1	30S ribosomal protein S13 putative expressed
Solyc05g010150.3.1	HD domain-containing protein 2
Solyc05g055760.3.1	isopentenyl diphosphate isomerase
Solyc05g056540.4.1	Alcohol dehydrogenase-like protein
Solyc06g052080.4.1	RNA-binding protein 1-like
Solyc06g063090.4.1	Alanine aminotransferase 2
Solyc06g084000.4.1	RNA-binding KH domain-containing protein
[truncated: 1,523 more rows]

## Sheet: AV-RR
The list of total proteins of AV detected at the RR stage
Accession.Number	Identified Proteins
Solyc00g019950.2.1	NADH dehydrogenase subunit 9
Solyc00g160660.1.1	Zinc finger C-x8-C-x5-C-x3-H type family protein
Solyc00g277510.2.1	Photosystem II protein D1
Solyc00g500020.1.1	Cytochrome f
Solyc00g500022.1.1	30S ribosomal protein S18 chloroplastic
Solyc00g500023.1.1	ATP-dependent Clp protease proteolytic subunit
Solyc00g500024.1.1	Photosystem II CP47 reaction center protein
Solyc00g500030.1.1	30S ribosomal protein S11 chloroplastic
Solyc00g500031.1.1	50S ribosomal protein L14 chloroplastic
Solyc00g500034.1.1	30S ribosomal protein S3 chloroplastic
Solyc00g500035.1.1	50S ribosomal protein L2
Solyc00g500047.1.1	50S ribosomal protein L2 chloroplastic
Solyc00g500050.1.1	ATP synthase subunit alpha chloroplastic
Solyc00g500052.1.1	DNA-directed RNA polymerase subunit beta''
Solyc00g500054.1.1	Photosystem II CP43 reaction center protein
Solyc00g500056.1.1	DNA-directed RNA polymerase subunit alpha
Solyc00g500063.1.1	Ribulose bisphosphate carboxylase large chain
Solyc00g500064.1.1	Ycf15
Solyc00g500065.1.1	Acetyl-coenzyme A carboxylase carboxyl transferase subunit beta chloroplastic
Solyc00g500088.2.1	Protein TIC 214
Solyc00g500140.1.1	ATP synthase epsilon chain chloroplastic
Solyc00g500184.1.1	NADH dehydrogenase subunit 7
Solyc00g500185.1.1	NADH dehydrogenase subunit 7
Solyc00g500312.1.1	Cytochrome b
Solyc00g500322.1.1	ATP synthase subunit b chloroplastic
Solyc00g500345.1.1	ATP synthase subunit alpha
Solyc00g500358.1.1	ATP synthase subunit alpha
Solyc01g005020.3.1	Salt Overly Sensitive 1
Solyc01g005210.4.1	Trehalose-6-phosphate synthase
Solyc01g005250.5.1	Aspartate-semialdehyde dehydrogenase
Solyc01g005490.3.1	IAA-amino acid hydrolase IL.1
Solyc01g005560.3.1	Isocitrate dehydrogenase [NADP]
Solyc01g005620.3.1	oxoglutarate/malate translocator
Solyc01g005820.4.1	Serine/arginine-rich-splicing factor SCL30A
Solyc01g006110.3.1	PP2A regulatory subunit TAP46
Solyc01g006280.3.1	Formate--tetrahydrofolate ligase
Solyc01g006430.3.1	Fatty acid desaturase
Solyc01g006510.3.1	sorbitol related enzyme
Solyc01g006540.4.1	lipoxygenase C
Solyc01g006555.2.1	Lipoxygenase
Solyc01g006610.2.1	2-oxoglutarate and Fe-dependent oxygenase superfamily protein
Solyc01g006630.3.1	NAD-binding Rossmann-fold superfamily protein
Solyc01g006860.3.1	Co-chaperone HscB-like protein
Solyc01g006900.3.1	MD-2-related lipid recognition domain-containing protein / ML domain-containing protein
Solyc01g006940.5.1	RNA-binding protein CP33 chloroplastic
Solyc01g006960.3.1	Trafficking protein particle complex subunit 8
Solyc01g006980.4.1	Malonyl CoA-acyl carrier protein transacylase containing protein expressed
Solyc01g007070.3.1	BEL1-like homeodomain protein 3
Solyc01g007150.3.1	Coatomer subunit beta
Solyc01g007860.3.1	Ubiquitin-conjugating enzyme variant
Solyc01g007910.3.1	succinyl-CoA ligase alpha.1
Solyc01g007920.2.1	Isochorismatase-like
Solyc01g008000.3.1	ADP-ribosylation factor
Solyc01g008070.4.1	Plant/MCA23-20 protein
Solyc01g008080.3.1	40S ribosomal protein S27
Solyc01g008100.3.1	Transferring glycosyl group transferase
Solyc01g008110.5.1	Cytochrome P450
Solyc01g008160.4.1	Protein SLOW GREEN 1 chloroplastic
Solyc01g008290.3.1	Dihydroorotate dehydrogenase mitochondrial
Solyc01g008320.3.1	Shoot gravitropism 2 protein
Solyc01g008330.5.1	Biotin carboxylase
Solyc01g008370.4.1	26S proteasome non-ATPase regulatory subunit 7
Solyc01g008479.1.1	Unknown protein
Solyc01g008550.4.1	phenylacetaldehyde reductase 2
Solyc01g008620.5.1	Glucan endo-13-beta-glucosidase
Solyc01g008710.5.1.1	mannan endo-14-beta-mannosidase
Solyc01g008850.4.1	Non-specific serine/threonine protein kinase
Solyc01g008960.3.1	Argonaute 4a
Solyc01g009010.3.1	4-diphosphocytidyl-2-C-methyl-D-erythritol kinase
Solyc01g009030.5.1	dgd1 suppressor 1 Chr5:3974374-3978066 REVERSE LENGTH=602 201606
Solyc01g009050.3.1	Molybdopterin biosynthesis protein CN.1
Solyc01g009090.3.1	Serrate RNA effector molecule
Solyc01g009100.5.1	60S ribosomal protein L30
Solyc01g009120.3.1	Histone deacetylase
Solyc01g009180.4.1	5-methyltetrahydropteroyltriglutamate--homocysteine methyltransferase
Solyc01g009310.3.1	meloidogyne-induced giant cell protein DB217
Solyc01g009390.4.1	mRNA-decapping enzyme-like protein
Solyc01g009420.5.1	UDP-apiose/UDP-xylose synthase
Solyc01g009520.4.1	Ribosomal protein
Solyc01g009620.3.1	Cleavage and polyadenylation specificity factor subunit 5
Solyc01g009630.3.1	Cleavage and polyadenylation specificity factor subunit 5
Solyc01g009920.3.1	Histidine kinase- DNA gyrase B- and HSP90-like ATPase family protein
Solyc01g009990.3.1	Peptidyl-prolyl cis-trans isomerase
Solyc01g010250.4.1	6-phosphogluconolactonase
Solyc01g010440.5.1	Glycine-rich protein
Solyc01g010540.3.1	40S ribosomal protein S9
Solyc01g010590.2.1	Peptidyl-prolyl cis-trans isomerase
Solyc01g010700.3.1	SNF1-related protein kinase regulatory subunit gamma-1-like
Solyc01g010750.4.1	Ricin B lectin domain
Solyc01g010760.3.1	Mitochondrial outer membrane protein porin
Solyc01g010870.3.1	S-adenosyl-L-methionine-dependent methyltransferases superfamily protein
Solyc01g010940.3.1	Transmembrane emp24 domain-containing protein p24delta7
Solyc01g011000.3.1	Eukaryotic translation initiation factor 5A
Solyc01g011340.3.1	protein phosphatase 2A catalytic subunit 2
Solyc01g014150.1.1	NL0E
Solyc01g014210.1.1	ADPATP carrier protein mitochondrial
Solyc01g014850.4.1	Zinc finger transcription factor 7
Solyc01g018070.3.1	ARID/BRIGHT DNA-binding domain
Solyc01g028810.3.1	Beta chaperonin 60
Solyc01g028860.3.1	Evolutionarily conserved C-terminal region 2
Solyc01g028900.3.1	2-oxoisovalerate dehydrogenase subunit beta mitochondrial
Solyc01g034020.3.1	Serine/threonine-protein phosphatase
Solyc01g049650.4.1	Pyruvate kinase
Solyc01g049680.3.1	Transcription factor Pur-alpha.1
Solyc01g049960.4.1	chromosome-associated kinesin
Solyc01g056810.4.1	Syntaxin
Solyc01g057000.3.1	Universal stress protein
Solyc01g057840.3.1	Nuclear export mediator factor Nemf
Solyc01g058140.3.1	beta-glycosidase 2
Solyc01g058390.3.1	Galactokinase
Solyc01g059830.3.1	Enoyl-CoA hydratase
Solyc01g059880.3.1	Citrate synthase-like
Solyc01g059930.3.1	Adenine nucleotide alpha hydrolases-like superfamily protein
Solyc01g059965.1.1	Glucan endo-13-beta-glucosidase B
Solyc01g060130.3.1	TOMGTPASE Mill. GTPase
Solyc01g060280.4.1	AMSH-like ubiquitin thioesterase.1
Solyc01g060470.3.1	Importin subunit alpha
Solyc01g065530.3.1	COBRA-like protein
Solyc01g066050.3.1	Tetratricopeptide repeat-containing domain
Solyc01g066100.3.1	Glycosyltransferase
Solyc01g066520.3.1	Dihydrolipoamide acetyltransferase component of pyruvate dehydrogenase complex
Solyc01g066590.3.1	Dynein light chain
Solyc01g066690.3.1	Eukaryotic translation initiation factor 2 subunit 3
Solyc01g066740.3.1	Transducin/WD40 repeat-like superfamily protein
Solyc01g066840.3.1	40S ribosomal protein S.1
Solyc01g066860.3.1	hypothetical protein
Solyc01g067080.3.1	dynein beta chain%2C ciliary protein
Solyc01g067100.4.1	Cullin
Solyc01g067550.3.1	Zinc finger transcription factor 8
Solyc01g067590.3.1	Sucrose nonfermenting 4-like protein
Solyc01g067630.3.1	NAD-binding Rossmann-fold superfamily protein
Solyc01g067660.3.1	14-alpha-glucan-maltohydrolase
Solyc01g067730.3.1	Acyl carrier protein
Solyc01g067740.3.1	Superoxide dismutase [Cu-Zn] 1
Solyc01g067750.3.1	dehydroquinate dehydratase/shikimate:NADP oxidoreductase
Solyc01g067890.4.1	1-D-deoxyxylulose 5-phosphate synthase
Solyc01g067900.3.1	Rapid alkalinization factor 23
Solyc01g068045.2.1	Ubiquitin
Solyc01g068240.3.1	Ubiquitin carboxyl-terminal hydrolase 24
Solyc01g068280.3.1	Protein CHROMATIN REMODELING 24
Solyc01g068400.3.1	Tubulin-specific chaperone A
Solyc01g068480.4.1	P-loop containing nucleoside triphosphate hydrolases superfamily protein
Solyc01g068530.3.1	40S ribosomal protein S16
Solyc01g068590.4.1	Metal ion-binding protein
Solyc01g073690.2.1	V-type proton ATPase subunit D
Solyc01g073740.4.1	Citrate synthase
Solyc01g073970.3.1	Histone H3
Solyc01g079090.4.1	Protoporphyrinogen oxidase
Solyc01g079220.4.1	NifU-like protein 1 chloroplastic
Solyc01g079450.3.1	Peptidase S9
Solyc01g079490.2.1	Vacuolar protein sorting-associated protein 51-like protein
Solyc01g079590.3.1	Late embryogenesis abundant protein family protein
Solyc01g079610.3.1	DnaJ protein ERDJ3B
Solyc01g079680.3.1	RAN GTPase-activating protein.1
Solyc01g079820.3.1	Peroxiredoxin
Solyc01g079840.3.1	NEDD8-activating enzyme .1
Solyc01g079860.3.1	ATP-dependent -NADH-hydrate dehydratase
Solyc01g079880.3.1	Aluminum induced protein with YGL and LRDR motifs
Solyc01g080010.2.1	xyloglucan endoglucanase inhibitor
Solyc01g080040.3.1	Dual specificity protein phosphatase.1
Solyc01g080170.3.1	Hydroxymethylglutaryl-CoA lyase mitochondrial
Solyc01g080220.3.1	endo-1314-beta-D-glucanase-like
Solyc01g080410.3.1	Peptide-methionine -S-oxide reductase
Solyc01g080460.3.1	Pyruvate phosphate dikinase
Solyc01g080510.3.1	interactor of constitutive active ROPs protein
Solyc01g080640.3.1	ABC transporter C family member 4
Solyc01g080700.4.1	Inosine-uridine preferring nucleoside hydrolase family protein
Solyc01g080840.3.1	Protein translocase subunit SecA
Solyc01g080930.4.1	3-hydroxyisobutyryl-CoA hydrolase.1
Solyc01g080940.3.1	5-hydroxyisourate hydrolase
Solyc01g081070.3.1	Protein transport protein SEC23
Solyc01g081270.2.1	Glutathione S-transferase
Solyc01g081300.5.1	Phosphoribosylaminoimidazole-succinocarboxamide synthase
Solyc01g081310.3.1	glutathione S-transferase T3
Solyc01g081380.5.1	AUGMIN subunit 7
Solyc01g081430.4.1	Armadillo-type fold
Solyc01g081510.5.1	2-hydroxy-3-oxopropionate reductase
Solyc01g081610.3.1	Beta-hexosaminidase
Solyc01g086750.4.1	Clustered mitochondria protein
Solyc01g086890.3.1	G-patch domain-containing protein/Surp domain-containing protein
Solyc01g087120.3.1	ATP synthase subunit O mitochondrial
Solyc01g087250.3.1	carotenoid cleavage dioxygenase 1A
Solyc01g087470.3.1	Peptidylprolyl isomerase
Solyc01g087540.5.1	DUF642 domain-containing protein
Solyc01g087560.3.1	Methyltransferase
Solyc01g087610.3.1	Alpha-N-acetylglucosaminidase
Solyc01g087650.4.1	Conserved oligomeric Golgi complex subunit 8
Solyc01g087680.4.1	UPF0114 domain-containing protein
Solyc01g087820.2.1	Subtilisin-like protease
Solyc01g087850.2.1	serine protease SBT3
Solyc01g088000.4.1	S-adenosyl-L-methionine-dependent methyltransferases superfamily protein
Solyc01g088020.3.1	Protein transport protein SEC31-like protein B
Solyc01g088080.3.1	T-complex protein.1
Solyc01g088090.3.1	Pheophytinase chloroplastic
Solyc01g088170.4.1	aldehyde oxidase 2
Solyc01g088370.3.1	Eukaryotic translation initiation factor 3 subunit B
Solyc01g088400.4.1	ECERIFERUM 1
Solyc01g088560.3.1	Rab family GTPase
Solyc01g088590.6.1	Pectinesterase inhibitor
Solyc01g088700.4.1	Eukaryotic translation initiation factor 4G
Solyc01g089870.3.1	Pentatricopeptide repeat-containing protein
Solyc01g089970.3.1	Nucleoside diphosphate kinase
Solyc01g090190.3.1	Nuclear RNA binding protein
Solyc01g090200.5.1	Glycine-tRNA ligase
Solyc01g090280.4.1	Leucine carboxyl methyltransferase.1
Solyc01g090290.4.1	COP9 signalosome complex subunit 7
Solyc01g090410.3.1	Alpha/beta-Hydrolases superfamily protein
Solyc01g090693.1.1	3-hydroxyisobutyryl-CoA hydrolase-like protein 1 mitochondrial
Solyc01g090750.3.1	T-complex protein.1
Solyc01g090780.3.1	CCR4-NOT transcription complex subunit.1
Solyc01g091070.3.1	Methionine aminopeptidase
Solyc01g091160.4.1	arginase 1
Solyc01g091170.3.1	ARGINASE 2
Solyc01g091190.3.1	5-enolpyruvylshikimate-3-phosphate synthase
Solyc01g091220.3.1	40S ribosomal protein S13
Solyc01g091460.3.1	Brefeldin A-inhibited guanine nucleotide-exchange protein 2
Solyc01g091530.5.1	Fasciclin-like arabinogalactan protein
Solyc01g091640.3.1	S-adenosyl-L-methionine-dependent methyltransferases superfamily protein
Solyc01g091650.3.1	COP9 signalosome complex subunit.1
Solyc01g091690.3.1	S-adenosyl-L-methionine-dependent methyltransferases superfamily protein
Solyc01g091730.3.1	Peroxisomal membrane protein 11E
Solyc01g091750.3.1	Arginine/serine-rich-splicing factor
Solyc01g091880.3.1	ATPase
Solyc01g094010.3.1	Alpha/beta-hydrolases superfamily protein
Solyc01g094030.3.1	CLB1
Solyc01g094060.4.1	BEACH domain-containing protein
Solyc01g094200.4.1	Malic enzyme
Solyc01g094220.3.1	NAD-binding Rossmann-fold superfamily protein
Solyc01g094260.4.1	NAD-binding Rossmann-fold superfamily protein
Solyc01g094270.3.1	NAD-binding Rossmann-fold superfamily protein
Solyc01g094280.3.1	Bifunctional protein folD
Solyc01g094290.3.1	K efflux antiporter 1 chloroplastic
Solyc01g094350.4.1	RNA helicase DEAD4
Solyc01g094370.3.1	remorin 2
Solyc01g094410.3.1	C2 calcium/lipid-binding plant phosphoribosyltransferase family protein
Solyc01g094540.4.1	Small nuclear ribonucleoprotein-associated protein
Solyc01g094550.3.1	Acyl-CoA thioesterase family protein Pfam:PF13622
Solyc01g094560.5.1	60S ribosomal protein L36
Solyc01g094670.4.1	Aberrant root formation protein
Solyc01g094760.3.1	Origin of replication complex subunit 5
Solyc01g094790.3.1	Cysteine synthase
Solyc01g094930.3.1	CAAX prenyl protease.1
Solyc01g094940.4.1	Protein kinase superfamily protein
Solyc01g094960.3.1	mitogen-activated protein kinase 5
Solyc01g095120.3.1	Proline iminopeptidase
Solyc01g095140.5.1	Desiccation protectant protein Lea14-like protein
Solyc01g095150.3.1	late embryogenesis-like protein
Solyc01g095200.3.1	proteinase inhibitor 2
Solyc01g095240.4.1	Calcium-transporting ATPase 2 endoplasmic reticulum-type
Solyc01g095410.3.1	eukaryotic translation initiation factor 1A-like
Solyc01g095490.3.1	Ubiquitin-conjugating enzyme
Solyc01g095670.4.1	Rhodanese-like domain-containing protein 4 chloroplastic
Solyc01g095900.4.1	Tetratricopeptide repeat -like superfamily protein
Solyc01g096010.4.1	Embryo defective 1703
Solyc01g096040.5.1	Eukaryotic aspartyl protease family protein
Solyc01g096060.4.1	Exportin-2
Solyc01g096160.4.1	L-fucokinase/GDP-L-fucose pyrophosphorylase
Solyc01g096240.4.1	plant/protein
Solyc01g096270.3.1	Cytochrome b5
Solyc01g096350.3.1	CDPK-related kinase 4
Solyc01g096430.4.1	NADPH:quinone oxidoreductase-like
Solyc01g096450.5.1	Eukaryotic aspartyl protease family protein
Solyc01g096490.3.1	E3 ubiquitin-protein ligase KEG
Solyc01g096520.3.1	Peptidyl-prolyl cis-trans isomerase
Solyc01g096580.3.1	40S ribosomal protein S20
Solyc01g096660.3.1	proline-rich family protein
Solyc01g096700.4.1	DnaJ domain-containing protein
Solyc01g096830.3.1	Cation-transporting ATPase
Solyc01g096870.5.1	Proline-tRNA ligase-like protein
Solyc01g096990.5.1	Vacuolar protein sorting-associated protein 9A
Solyc01g097010.3.1	RNA-binding KH domain-containing protein
Solyc01g097190.4.1	Ankyrin-like protein
Solyc01g097240.3.1	Pathogenesis-related protein 4
Solyc01g097280.3.1	Pathogenesis-related protein 4b
Solyc01g097340.3.1	GDP-mannose-3'5'-epimerase
Solyc01g097350.5.1	Calcium-binding EF hand family protein
Solyc01g097440.3.1	Peptide-N-asparagine amidase
Solyc01g097450.3.1	PITH domain-containing protein
Solyc01g097460.3.1	Ribose 5-phosphate isomerase A
Solyc01g097530.3.1	Photosystem II protein .1
Solyc01g097540.4.1	annexin 4
Solyc01g097770.4.1	phototropin 2
Solyc01g097800.3.1	Ribose-5-phosphate isomerase B
Solyc01g097810.3.1	zeta-carotene desaturase
Solyc01g097870.3.1	40S ribosomal protein S24
Solyc01g097880.4.1	tRNA-specific adenosine deaminase chloroplastic
Solyc01g097890.2.1	DNA-binding storekeeper transcriptional regulator
Solyc01g097910.2.1	Rubredoxin
Solyc01g098000.3.1	Elongation factor 1-delta
Solyc01g098090.3.1	meloidogyne-induced giant cell protein DB214
Solyc01g098110.5.1	Acyltransferase-like protein chloroplastic
Solyc01g098160.3.1	Cyclin-dependent kinase C-2
Solyc01g098170.3.1	Protein HASTY.1
Solyc01g098180.3.1	translation initiation factor eIF-2B subunit epsilon isoform .1
Solyc01g098230.3.1	Mitochondrial import inner membrane translocase subunit TIM44-2
Solyc01g098550.3.1	Tryptophan synthase alpha chain
Solyc01g098610.4.1	glutathione synthetase 2
Solyc01g098700.4.1	Branched-chain-amino-acid aminotransferase-like protein.1
Solyc01g098780.3.1	Signal peptidase complex subunit 3
Solyc01g098880.3.1	serine--tRNA ligase-like
Solyc01g098920.4.1	Mitochondrial Rho GTPase
Solyc01g099010.3.1	GDSL esterase/lipase At5g03980-like
Solyc01g099050.3.1	GDSL esterase/lipase At5g03980-like
Solyc01g099090.3.1	Mannosylglycoprotein endo-beta-mannosidase
Solyc01g099100.4.1	Long-chain acyl-CoA synthetase 6
Solyc01g099110.4.1	Xaa-Pro aminopeptidase
Solyc01g099160.5.1	Lipoxygenase
Solyc01g099190.4.1	lipoxygenase B
Solyc01g099200.3.1	Lipoxygenase
Solyc01g099210.3.1	Lipoxygenase
Solyc01g099240.5.1	2-hydroxy-3-oxopropionate reductase
Solyc01g099350.3.1	Acyl-CoA-binding domain-containing protein 4
Solyc01g099410.3.1	Histone H2A
Solyc01g099650.3.1	Formin-like protein
Solyc01g099660.4.1	Heat shock protein 70 family
Solyc01g099670.3.1	meloidogyne-induced giant cell protein db212
Solyc01g099690.3.1	ATP-dependent Clp protease proteolytic subunit
Solyc01g099700.3.1	T-box protein
Solyc01g099740.4.1	U6 snRNA-associated Sm-like protein LSm4
Solyc01g099760.4.1	26S proteasome regulatory subunit
Solyc01g099770.3.1	meloidogyne-induced giant cell protein DB141
Solyc01g099780.3.1	Translationally controlled tumor protein
Solyc01g099830.3.1	60S ribosomal protein L22
Solyc01g099860.3.1	Serine/threonine-protein phosphatase
Solyc01g099890.3.1	Translation machinery-associated protein 20
Solyc01g099900.4.1	60S ribosomal protein L18 putative expressed
Solyc01g100050.3.1	TOPLESS 3
Solyc01g100080.3.1	Single-stranded DNA-binding protein mitochondrial
Solyc01g100320.3.1	Disulfide-isomerase-like protein
Solyc01g100350.3.1	GTP-binding protein
Solyc01g100360.4.1	Dihydrolipoyl dehydrogenase
Solyc01g100370.3.1	Adenine nucleotide alpha hydrolases-like superfamily protein
Solyc01g100380.4.1	Calreticulin
Solyc01g100390.3.1	Pyrophosphate-energized vacuolar membrane proton pump
Solyc01g100520.3.1	Clp protease 2 proteolytic subunit
Solyc01g100570.4.1	Nucleolar protein 56
Solyc01g100650.3.1	NHL repeat-containing protein 2-like
Solyc01g100720.3.1	Importin subunit alpha
Solyc01g100750.2.1	DUF538 domain-containing protein
Solyc01g100760.2.1	DUF538 domain-containing protein
Solyc01g100770.3.1	DUF538 domain-containing protein
Solyc01g100860.3.1	ADP-ribosylation factor
Solyc01g100970.3.1	Peptidase C15
Solyc01g101015.1.1	Unknown protein
Solyc01g101040.3.1	ATP-citrate synthase
Solyc01g101060.4.1	S-adenosyl-L-methionine synthetase
Solyc01g101180.5.1	Terpene synthase
Solyc01g101190.3.1	Terpene synthase
Solyc01g101240.5.1	Aspartic proteinase
Solyc01g102310.3.1	60S ribosomal protein L34
Solyc01g102330.3.1	Carbohydrate esterase putative
Solyc01g102350.3.1	Pectin acetylesterase
Solyc01g102390.4.1	Germin-like protein
Solyc01g102410.3.1	Glutamine--tRNA ligase
Solyc01g102510.4.1	Transducin/WD40 repeat-like superfamily protein
Solyc01g102560.2.1	Eukaryotic translation initiation factor 3 subunit C
Solyc01g102570.5.1	Eukaryotic translation initiation factor 3 subunit C
Solyc01g102660.4.1	Glutathione S-transferase
Solyc01g102750.3.1	PHD finger protein ALFIN-LIKE 6
Solyc01g102800.3.1	Histidine--tRNA ligase cytoplasmic
Solyc01g102820.4.1	2-C-methyl-D-erythritol 4-phosphate cytidylyltransferase
Solyc01g102940.3.1	Methionine S-methyltransferase
Solyc01g102960.3.1	22.0 kDa class IV heat shock protein
Solyc01g103010.4.1	Cullin-associated NEDD8-dissociated protein.1
Solyc01g103220.3.1	Cytochrome c
Solyc01g103370.3.1	small GTP-binding protein B
Solyc01g103380.5.1	Ras GTPase
Solyc01g103440.3.1	Phosphoribosylamine--glycine ligase
Solyc01g103450.3.1	70 kDa heat shock protein
Solyc01g103480.3.1	Coatomer subunit delta
Solyc01g103530.3.1	Leucine-rich receptor-like protein kinase family protein putative
Solyc01g103710.4.1	NifU-like protein 2 chloroplastic
Solyc01g103800.3.1	40S ribosomal protein S12
Solyc01g103850.5.1	ubiquitin-like domain-containing CTD phosphatase
Solyc01g103930.3.1	Transmembrane 9 superfamily member
Solyc01g103940.3.1	Protein kinase
Solyc01g104020.2.1	Embryo-specific protein
Solyc01g104040.4.1	UDP-glucose:glycoprotein glucosyltransferase
Solyc01g104070.3.1	ARM repeat superfamily protein
Solyc01g104170.3.1	Ankyrin repeat domain-containing protein 2
Solyc01g104490.3.1	Separase
Solyc01g104560.3.1	protein-protein interaction regulator family protein
Solyc01g104590.3.1	ribosomal protein L3
Solyc01g104680.4.1	Ran protein/TC4 protein ran2a
Solyc01g104770.4.1	Actin-related protein
Solyc01g104840.4.1	RNA-binding protein
Solyc01g104850.3.1	Carboxypeptidase
Solyc01g104920.3.1	Vesicle-fusing ATPase
Solyc01g104950.5.1	Beta-D-xylosidase 4
Solyc01g105060.3.1	3-hydroxyacyl-[acyl-carrier-protein] dehydratase FabZ
Solyc01g105160.4.1	Copper-transporting ATPase PAA1 chloroplastic
Solyc01g105220.3.1	alternative oxidase 2
Solyc01g105280.3.1	Protein phosphatase 2C
Solyc01g105340.4.1	Chaperone protein DnaJ
Solyc01g105370.4.1	2-nitropropane dioxygenase-like protein
Solyc01g105380.2.1	Phospho-2-dehydro-3-deoxyheptonate aldolase
Solyc01g105410.4.1	Protein EXORDIUM-like 2
Solyc01g105420.4.1	Phospho-2-dehydro-3-deoxyheptonate aldolase
Solyc01g105660.4.1	2-oxoglutarate and Fe-dependent oxygenase superfamily protein
Solyc01g105710.3.1	FK506 binding protein 12
Solyc01g105970.3.1	Magnesium-dependent phosphatase.1
Solyc01g105980.3.1	vacuole protein
Solyc01g106010.3.1	Fructose-16-bisphosphatase
Solyc01g106050.4.1	Dynamin-related protein 3B
Solyc01g106080.4.1	Methylmalonate-semialdehyde dehydrogenase
Solyc01g106210.3.1	Heat shock protein 70 kDa
Solyc01g106260.3.1	Heat shock protein 70 kDa
Solyc01g106320.2.1	Phox/Bem1p
Solyc01g106330.3.1	Glutamyl-tRNA amidotransferase subunit A
Solyc01g106360.3.1	Fatty acid amide hydrolase
Solyc01g106430.3.1	Inorganic pyrophosphatase
Solyc01g106450.3.1	L-galactose dehydrogenase
Solyc01g106620.2.1	pathogenesis-related protein 1-like
Solyc01g106770.4.1	Serine/threonine-protein kinase TOR
Solyc01g106820.3.1	Ethylene-dependent gravitropism-deficient and yellow-green-like 3
Solyc01g106880.3.1	Ribosomal RNA small subunit methyltransferase E
Solyc01g107130.4.1	Vacuolar sorting receptor homolog
Solyc01g107150.3.1	Zinc finger protein-like 1-like protein
Solyc01g107550.3.1	Methylthioribose kinase
Solyc01g107640.3.1	Protein TIC 21 chloroplastic
Solyc01g107670.3.1	Leucine-rich repeat receptor protein kinase
Solyc01g107700.4.1	Kynurenine formamidase
Solyc01g107750.3.1	phosphatidylinositol 345-trisphosphate 3-phosphatase and protein-tyrosine-phosphatase PTEN2A-like
Solyc01g107820.2.1	TOMATO WOUND-INDUCED 1
Solyc01g107860.3.1	CBS domain-containing protein-like
Solyc01g107870.3.1	Polyadenylate-binding protein
Solyc01g107950.2.1	bHLH transcription factor 008
Solyc01g107990.3.1	PI-PLC X domain-containing protein
Solyc01g108030.5.1	Methylcrotonoyl-CoA carboxylase beta chain mitochondrial
Solyc01g108250.3.1	DEM2
Solyc01g108280.3.1	Protein kinase
Solyc01g108513.1.1	Alpha/beta-Hydrolases superfamily protein
Solyc01g108540.3.1	Alpha/beta-Hydrolases superfamily protein
Solyc01g108560.4.1	Alpha/beta-Hydrolases superfamily protein
Solyc01g108570.3.1	Alpha/beta-Hydrolases superfamily protein
Solyc01g108580.3.1	Alpha/beta-Hydrolases superfamily protein
Solyc01g108600.3.1	Presequence protease chloroplastic/mitochondrial-like
Solyc01g108650.3.1	embryo defective 1273
Solyc01g108660.4.1	N-acetyl-gamma-glutamyl-phosphate reductase
Solyc01g108840.3.1	Receptor protein kinase
Solyc01g108880.4.1	2-oxoglutarate and Fe-dependent oxygenase superfamily protein
Solyc01g109080.3.1	Serine/threonine-protein kinase SM.1
Solyc01g109300.3.1	4-hydroxy-3-methylbut-2-enyl diphosphate reductase
Solyc01g109350.3.1	Transducin family protein / WD-40 repeat family protein
Solyc01g109360.3.1	Tyrosine-tRNA ligase-like protein
Solyc01g109410.4.1	Dolichyl-diphosphooligosaccharide--protein glycosyltransferase 48 kDa subunit
Solyc01g109520.3.1	Ras-related protein
Solyc01g109540.4.1	Coatomer subunit gamma
Solyc01g109570.4.1	Glucan endo-13-beta-glucosidase
Solyc01g109620.3.1	NADH-quinone oxidoreductase subunit I
Solyc01g109660.2.1	meloidogyne-induced giant cell protein DB275
Solyc01g109710.3.1	Adenine nucleotide alpha hydrolases-like superfamily protein
Solyc01g109830.3.1	Bifunctional dihydrofolate reductase-thymidylate synthase
Solyc01g109850.3.1	Diaminopimelate decarboxylase
Solyc01g109890.3.1	Chaperone protein dnaJ 10
Solyc01g109940.4.1	26S proteasome regulatory subunit
Solyc01g110120.3.1	V-type proton ATPase subunit a
Solyc01g110300.4.1	SH3 domain-containing protein
Solyc01g110360.3.1	Fructose-bisphosphate aldolase
Solyc01g110390.2.1	NADH dehydrogenase [ubiquinone].1
Solyc01g110410.3.1	Ubiquitin fusion degradation protein
Solyc01g110450.3.1	NAD-linked oxidoreductase superfamily protein
Solyc01g110520.3.1	Amidophosphoribosyltransferase
Solyc01g111040.4.1	Calcium-binding EF-hand family protein
Solyc01g111060.4.1	5'-methylthioadenosine/S-adenosylhomocysteine nucleosidase.1
Solyc01g111120.4.1	Triosephosphate isomerase
Solyc01g111170.3.1	cyclophilin
Solyc01g111200.3.1	eukaryotic translation initiation factor 4B3
Solyc01g111230.3.1	Dirigent protein
Solyc01g111250.3.1	1-phosphatidylinositol phosphodiesterase
Solyc01g111300.4.1	Cold-shock protein
Solyc01g111350.3.1	Major facilitator superfamily protein
Solyc01g111450.3.1	LEY14339 proteasome alpha subunit
Solyc01g111510.3.1	Ascorbate peroxidase
Solyc01g111520.3.1	Calcium-dependent lipid-binding family protein
Solyc01g111630.3.1	glycerate dehydrogenase
Solyc01g111710.5.1	26S proteasome non-ATPase regulatory subunit 3
Solyc01g111760.4.1	Vacuolar ATP synthase subunit B
Solyc01g111780.5.1	Transportin-1
Solyc01g112020.3.1	Pentatricopeptide repeat
Solyc01g112080.3.1	Lysm domain GPI-anchored protein 2
Solyc01g112100.3.1	Flavin-containing monooxygenase
Solyc01g112150.3.1	SE.1
Solyc01g112230.4.1	Plant EC metallothionein-like protein
Solyc01g112280.3.1	partialaminoacylase-1
Solyc01g112290.4.1	Glutamate--tRNA ligase chloroplastic/mitochondrial
Solyc01g150176.2.1	Gibberellin regulated protein
Solyc01g160360.1.1	UDP-glucuronic acid decarboxylase
Solyc01g162300.1.1	UBN2_3 domain-containing protein
Solyc02g005350.3.1	succinyl-CoA ligase alpha 2 subunit
Solyc02g005603.1.1	UPF0664 stress-induced protein C29B12.11c
Solyc02g014150.4.1	Photosystem II stability/assembly factor HCF136
Solyc02g014300.2.1	Pectinesterase
Solyc02g020940.3.1	Glyceraldehyde-3-phosphate dehydrogenase
Solyc02g020980.4.1	4-alpha-glucanotransferase
Solyc02g021400.2.1	40S ribosomal protein S28
Solyc02g021420.3.1	villin-4-like
Solyc02g021560.4.1	RNA-binding family protein
Solyc02g021650.3.1	UV damaged DNA binding protein 1
Solyc02g022930.3.1	3-hydroxyisobutyrate dehydrogenase
Solyc02g023970.3.1	Obg-like ATPase.1
Solyc02g023980.4.1	ATPase
Solyc02g024020.3.1	Calcium-dependent ARF-type GTPase activating protein family
Solyc02g024050.3.1	Ferredoxin--NADP reductase chloroplastic
Solyc02g030080.5.1	WD repeat-containing protein 43-like
Solyc02g030170.4.1	DWARF1/DIMINUTO
Solyc02g030450.3.1	Protein ROOT HAIR DEFECTIVE 3 homolog
Solyc02g031780.1.1	Unknown protein
Solyc02g031860.3.1	MAP kinase kinase kinase 12
Solyc02g031910.2.1	P.1
Solyc02g031950.3.1	pathogenesis-related family protein
Solyc02g032330.3.1	3beta-hydroxysteroid-dehydrogenase/decarboxylase isoform 3
Solyc02g032930.3.1	B-cell receptor-associated 31-like
Solyc02g036270.4.1	Disease resistance protein
Solyc02g036350.3.1	1-aminocyclopropane-1-carboxylate oxidase EF501822
Solyc02g038690.1.1	Histone H2B
Solyc02g038803.2.1	Eukaryotic translation initiation factor 6
Solyc02g044030.1.1	C2 calcium/lipid-binding plant phosphoribosyltransferase family protein
Solyc02g044040.3.1	Dihydropyrimidine dehydrogenase
Solyc02g049070.5.1	ribosomal RNA small subunit methyltransferase J Chr5:2763914-2765431 FORWARD LENGTH=346 201606
Solyc02g050240.5.1	Oligopeptidase B
Solyc02g061790.5.1	Activated RNA polymerase II transcriptional coactivator p15
Solyc02g062000.5.1	1-phosphatidylinositol-3-phosphate 5-kinase FAB1A
Solyc02g062140.2.1	Armadillo repeat only.1
Solyc02g062240.3.1	Small nuclear ribonucleoprotein Sm D3
Solyc02g062340.3.1	Fructose-bisphosphate aldolase
Solyc02g062350.3.1	protein CHAPERONE-LIKE PROTEIN OF POR1 chloroplastic
Solyc02g062460.4.1	2-oxoglutarate and Fe-dependent oxygenase superfamily protein
Solyc02g062490.4.1	2-oxoglutarate and Fe-dependent oxygenase superfamily protein
Solyc02g062500.3.1	2-oxoglutarate and Fe-dependent oxygenase superfamily protein
Solyc02g062540.3.1	Thioredoxin domain-containing protein
Solyc02g062600.3.1	GAMMA carbonic anhydrase
Solyc02g062620.3.1	Nuclear cap-binding protein subunit 2
Solyc02g062810.4.1	Signal recognition particle subunit SRP68
Solyc02g062970.3.1	Xaa-Pro aminopeptidase 2
Solyc02g063070.3.1	tft4
Solyc02g063090.3.1	T-complex protein.1
Solyc02g063130.4.1	RAD23 protein
Solyc02g063150.3.1	RuBP carboxylase small subunit
Solyc02g063490.3.1	Malate dehydrogenase
Solyc02g064640.4.1	ADP-ribosylation factor-like protein 8A
Solyc02g064700.3.1	Protein kinase superfamily protein
Solyc02g064940.1.1	Leucine-rich repeat family protein
Solyc02g065240.3.1	Methyl esterase.1
Solyc02g065280.3.1	Methylesterase.1
Solyc02g065300.1.1	Leucine--tRNA ligase cytoplasmic
Solyc02g065400.3.1	33kDa precursor protein of oxygen-evolving complex
Solyc02g065470.1.1	Pathogenesis-related protein.1
Solyc02g066930.3.1	RNA-binding protein
Solyc02g067030.5.1	Non-specific serine/threonine protein kinase
Solyc02g067080.5.1	UDP-glucose 6-dehydrogenase
Solyc02g067180.3.1	cystathionine gamma synthase
Solyc02g067210.3.1	KH domain-containing protein
Solyc02g067460.3.1	Mitochondrial outer membrane protein porin
Solyc02g067470.4.1	Hypersensitive-induced response protein
Solyc02g067690.3.1	Glycosyltransferase
Solyc02g067810.1.1	Cyclin-dependent protein kinase inhibitor SMR6
Solyc02g067840.3.1	altered inheritance of mitochondria protein 32-like
Solyc02g067860.4.1	Glucose-6-phosphate 1-epimerase
Solyc02g068050.4.1	Rubisco methyltransferase family protein
Solyc02g068130.4.1	Mitochondrial import receptor subunit TOM20 Pfam:PF06552
Solyc02g068150.4.1	Nuclear transport factor 2
Solyc02g068315.1.1	2-oxoglutarate and Fe-dependent oxygenase superfamily protein
Solyc02g068330.2.1	2-oxoglutarate and Fe-dependent oxygenase superfamily protein
Solyc02g068380.3.1	Allantoate deiminase/N-carbamoyl-L-amino-acid hydrolase
Solyc02g068450.3.1	V-type proton ATPase subunit F
Solyc02g068530.5.1	UDP-N-acetylglucosamine diphosphorylase 1
Solyc02g068640.3.1	Pyrroline-5-carboxylate reductase
Solyc02g068700.3.1	Histidine triad protein
Solyc02g068740.3.1	Glycine cleavage system H protein
Solyc02g068900.3.1	Glutathione S-transferase
Solyc02g069010.4.1	Inositol-1-monophosphatase
Solyc02g069090.4.1	Cathepsin B-like cysteine proteinase
Solyc02g069100.5.1	Cathepsin B-like cysteine proteinase
Solyc02g069120.3.1	zinc finger protein ZPR1-like
Solyc02g069150.3.1	Vesicle-associated membrane protein
Solyc02g069200.3.1	iron-regulated transporter 1
Solyc02g069250.5.1	Alcohol dehydrogenase superfamily
Solyc02g069260.3.1	Argonaute2a
Solyc02g069450.3.1	Photosystem I reaction center subunit III chloroplastic
Solyc02g069460.3.1	Photosystem I reaction center subunit III chloroplastic
Solyc02g069585.1.1	Coatomer subunit epsilon Pfam:PF04733
Solyc02g069640.4.1	Gamma-soluble NSF attachment protein
Solyc02g069670.4.1	alpha-glucosidase
Solyc02g069800.1.1	Alpha/beta-Hydrolases superfamily protein
Solyc02g069850.3.1	40S ribosomal protein S25
Solyc02g070020.1.1	UDP-Glycosyltransferase superfamily protein
Solyc02g070100.3.1	RNA helicase DEAD7
Solyc02g070310.3.1	60S ribosomal protein L32
Solyc02g070330.4.1	40S ribosomal protein S4
Solyc02g070510.3.1	Proteasome subunit alpha type
Solyc02g070570.4.1	40S ribosomal protein S14
Solyc02g070640.3.1	60S ribosomal protein L18a
Solyc02g070670.4.1	Urease accessory protein UreG-like
Solyc02g070770.3.1	NAD-binding Rossmann-fold superfamily protein
Solyc02g070790.3.1	3-oxoacyl-[acyl-carrier-protein] synthase
Solyc02g070940.1.1	Chlorophyll a-b binding protein chloroplastic
Solyc02g071150.3.1	Double-stranded DNA-binding family protein
Solyc02g071180.3.1	DUF1296 domain-containing protein
Solyc02g071330.4.1	SH3 domain-containing protein
Solyc02g071450.3.1	2-oxoglutarate and Fe-dependent oxygenase superfamily protein
Solyc02g071890.3.1	Histidinol dehydrogenase
Solyc02g072105.1.1	Dihydroorotase
Solyc02g072130.3.1	Protein transport protein Sec.1
Solyc02g072160.4.1	NAD-binding Rossmann-fold superfamily protein
Solyc02g072310.3.1	Protein NSP-INTERACTING KINASE.1
Solyc02g076710.3.1	Cysteine protease CP14
Solyc02g076720.3.1	Phosphoribosylformylglycinamidine synthase
Solyc02g076760.3.1	N-anthranilate isomerase
Solyc02g076870.4.1	Hydrolase-like protein family
Solyc02g077260.3.1	SUN-like protein5
Solyc02g077410.3.1	28 kDa heat-and acid-stable phosphoprotein
Solyc02g077670.3.1	DnaJ-like protein
Solyc02g077680.4.1	Alpha-14 glucan phosphorylase
Solyc02g077710.1.1	protein E6-like
Solyc02g077920.4.1	Colorless non-ripening
Solyc02g078020.3.1	Telomerase activating protein es.1
Solyc02g078040.3.1	Pistil-specific extensin-like protein
Solyc02g078120.2.1	Eukaryotic translation initiation factor 3 subunit D
Solyc02g078260.3.1	RNA polymerase II subunit 2
Solyc02g078360.4.1	Glutaredoxin
Solyc02g078380.3.1	Stem-specific protein TSJ.1
Solyc02g078570.3.1	Epoxide hydrolase
Solyc02g078900.3.1	Alternative NADH dehydrogenase mitochondrial-like
Solyc02g078940.3.1	Oxidoreductase zinc-binding dehydrogenase family protein
Solyc02g078950.4.1	Beta-galactosidase
Solyc02g078980.3.1	TatD related DNase
Solyc02g078990.4.1	thiosulfate sulfurtransferase
Solyc02g079060.3.1	Eukaryotic translation initiation factor 3 subunit J
Solyc02g079100.3.1	Riboflavin kinase/FMN hydrolase
Solyc02g079170.3.1	External alternative NADH-ubiquinone oxidoreductase B1 mitochondrial
Solyc02g079200.1.1	ARM repeat superfamily protein
Solyc02g079210.3.1	Multiple organellar RNA editing factor 5 mitochondrial
Solyc02g079410.2.1	Adenine nucleotide alpha hydrolases-like superfamily protein
Solyc02g079440.3.1	FAD-binding Berberine family protein
Solyc02g079500.4.1	Peroxidase
Solyc02g079510.3.1	Peroxidase
Solyc02g079750.4.1	Quinone reductase
Solyc02g079880.3.1	Eukaryotic translation initiation factor-related protein
Solyc02g079930.3.1	phosphosulfolactate synthase
Solyc02g080060.1.1	Cysteine-rich receptor-like protein kinase 29
Solyc02g080180.1.1	Oligosaccharyltransferase complex/magnesium transporter family protein
Solyc02g080420.4.1	RNA-binding protein
Solyc02g080540.1.1	ATP synthase gamma chain chloroplastic
Solyc02g080570.3.1	Soluble starch synthase
Solyc02g080630.4.1	Lactoylglutathione lyase
Solyc02g080670.3.1	L-ascorbate oxidase-like protein
Solyc02g080810.3.1	Aminomethyltransferase
Solyc02g080880.4.1	Aspartic proteinase
Solyc02g080940.3.1	Pyridoxal phosphate homeostasis protein
Solyc02g081030.4.1	ERD family protein
Solyc02g081140.3.1	plant UBX domain-containing protein 4
Solyc02g081160.3.1	Pyrophosphate--fructose 6-phosphate 1-phosphotransferase subunit beta
Solyc02g081170.5.1	plastid-lipid-associated protein chloroplastic-like
Solyc02g081310.3.1	50S ribosomal protein L15
Solyc02g081400.3.1	Protein DJ.1
Solyc02g081420.3.1	P-loop containing nucleoside triphosphate hydrolase
Solyc02g081700.1.1	Proteasome subunit alpha type
Solyc02g081830.4.1	Haloacid dehalogenase-like hydrolase superfamily protein Pfam:PF00702
Solyc02g081880.3.1	Molybdenum cofactor sulfurase
Solyc02g081960.3.1	SWAP /surp domain-containing protein
Solyc02g081970.4.1	Vacuolar-sorting receptor.1
Solyc02g082000.3.1	40S ribosomal protein S15
Solyc02g082030.3.1	Protein TRIGALACTOSYLDIACYLGLYCEROL 2 chloroplastic
Solyc02g082100.4.1	RING/U-box superfamily protein
Solyc02g082220.3.1	Protein transport protein Sec24-like
Solyc02g082250.4.1	Thioredoxin reductase
Solyc02g082270.3.1	RNA-binding protein 38-like
Solyc02g082560.1.1	CTP synthase
Solyc02g082760.3.1	ethylene-responsive catalase
Solyc02g082800.3.1	Ubiquitin domain-containing protein DSK2b
Solyc02g082830.3.1	Phosphoserine aminotransferase
Solyc02g082920.5.1	Class II chitinase
Solyc02g082930.3.1	acidic extracellular 27 kD chitinase
Solyc02g083590.3.1	dehydroquinate synthase
Solyc02g083700.4.1	Alpha-mannosidase
Solyc02g083710.3.1	26S proteasome non-ATPase regulatory subunit 4-like protein
Solyc02g083800.4.1	Cold-shock protein
Solyc02g083810.4.1	Ferredoxin--NADP reductase chloroplastic
Solyc02g083860.3.1	2-oxoglutarate and Fe-dependent oxygenase superfamily protein
Solyc02g084020.3.1	Small nuclear ribonucleoprotein Sm D3
Solyc02g084440.4.1	Fructose-bisphosphate aldolase
Solyc02g084600.4.1	Leucine-rich repeat receptor-like protein kinase family protein
Solyc02g084640.4.1	Aldehyde dehydrogenase
Solyc02g084760.3.1	Ubiquitin-conjugating enzyme
Solyc02g084920.3.1	fruit-specific protein TOM2A11
Solyc02g085040.3.1	GAMMA carbonic anhydrase
Solyc02g085050.3.1	Soluble inorganic pyrophosphatase
Solyc02g085100.3.1	Glucose-6-phosphate 1-epimerase
Solyc02g085350.4.1	Succinate dehydrogenase [ubiquinone] flavoprotein subunit mitochondrial
Solyc02g085420.4.1	0.1
Solyc02g085520.4.1	Adenylosuccinate synthetase
Solyc02g085640.4.1	Xaa-Pro aminopeptidase 1
Solyc02g085670.3.1	Major facilitator superfamily protein
Solyc02g085730.3.1	allene oxide cyclase
Solyc02g085790.3.1	T-complex protein.1
Solyc02g085810.3.1	HEAT repeat-containing protein 5B
Solyc02g085830.5.1	RAD23 protein
Solyc02g085940.5.1	Ribulose bisphosphate carboxylase small chain
Solyc02g086160.4.1	plastidic glucose translocator 1
Solyc02g086240.3.1	60S ribosomal protein L.1
Solyc02g086452.1.1	titin isoform X3
Solyc02g086454.2.1	titin isoform X6
Solyc02g086458.2.1	titin isoform X2
Solyc02g086500.3.1	Protein RS.1
Solyc02g086560.3.1	Sirohydrochlorin ferrochelatase-like protein
Solyc02g086610.4.1	Isocitrate dehydrogenase [NADP]
Solyc02g086680.4.1	peptide deformylase AF250958
Solyc02g086820.3.1	chloroplast carbonic anhydrase
Solyc02g086830.3.1	Protease Do-like chloroplastic-like
Solyc02g086880.4.1	formate dehydrogenase
Solyc02g087110.3.1	Alpha-dioxygenase
Solyc02g087190.1.1	Peroxidase
Solyc02g087240.4.1	NADH dehydrogenase [ubiquinone] flavoprotein 1 mitochondrial
Solyc02g087250.4.1	Chloroplastic group IIA intron splicing facilitator CRS1 chloroplastic
Solyc02g087300.1.1	WD40 repeat
Solyc02g087880.3.1	Tubulin alpha chain
Solyc02g087930.3.1	60S ribosomal protein L34
Solyc02g087980.3.1	Structural maintenance of chromosomes protein
Solyc02g088260.3.1	glycine-rich protein
Solyc02g088490.3.1	Saccharopine dehydrogenase
Solyc02g088550.4.1	Ubiquitin conjugation factor E4
Solyc02g088610.4.1	LeHSP110/ClpB heat shock protein
Solyc02g088620.3.1	Membrane-anchored ubiquitin-fold protein
Solyc02g088700.4.1	Mitochondrial processing peptidase
Solyc02g088920.4.1	Nuclear transport factor 2 family protein with RNA binding domain-containing protein
Solyc02g089070.3.1	Eukaryotic translation initiation factor 3 subunit M
Solyc02g089080.2.1	Protein RALF-like 27
Solyc02g089150.5.1	PI-PLC X domain-containing protein
Solyc02g089230.3.1	DSBA-like thioredoxin domain
Solyc02g089260.4.1	Auxin transport protein BIG
Solyc02g089280.3.1	40S ribosomal protein S9-2
Solyc02g089610.2.1	S-adenosylmethionine decarboxylase 2
Solyc02g089720.3.1	Beta-glucan-binding protein.1
Solyc02g090090.3.1	ethylene responsive proteinase inhibitor 1
Solyc02g090360.3.1	L-ascorbate oxidase-like protein
Solyc02g090390.4.1	Protein kinase
Solyc02g090490.3.1	Patatin
Solyc02g090570.4.1	Transducin/WD40 repeat-like superfamily protein
Solyc02g090760.4.1	hypothetical protein
Solyc02g090910.3.1	RNA-binding family protein
Solyc02g091100.3.1	2-hydroxyacyl-CoA lyase
Solyc02g091190.5.1	Protein-lysine N-methyltransferase
Solyc02g091290.3.1	Methionyl-tRNA formyltransferase
Solyc02g091340.4.1	Pyridoxal kinase
Solyc02g091410.3.1	Protease Do-like 7
Solyc02g091490.4.1	fructokinase 3
Solyc02g091560.3.1	Serine hydroxymethyltransferase
Solyc02g091580.5.1	Oligopeptidase A
Solyc02g091680.5.1	Beta-D-xylosidase
Solyc02g091780.1.1	Kinesin-like protein
Solyc02g091840.3.1	Leucine rich repeat receptor protein kinase CLAVAT.1
Solyc02g091900.4.1	Cysteine desulfurase IscS
Solyc02g091960.4.1	Protein CROWDED NUCLEI 4
Solyc02g091970.4.1	SlBCAT3
Solyc02g092160.3.1	BSD domain-containing protein
Solyc02g092430.1.1	60S ribosomal protein L26
Solyc02g092440.3.1	Mitochondrial outer membrane protein porin 2
Solyc02g092580.3.1	Peroxidase
Solyc02g092640.4.1	Protein kinase domain
Solyc02g092670.1.1	Subtilisin-like protease
Solyc02g092860.3.1	Cytochrome P450
Solyc02g092880.3.1	Maternal effect embryo arrest 59
Solyc02g093080.3.1	2-oxoglutarate and Fe-dependent oxygenase superfamily protein
Solyc02g093140.4.1	CBS domain-containing protein CBSX1 chloroplastic
Solyc02g093170.5.1	Cyclin delta-3
Solyc02g093290.3.1	Nicotinate phosphoribosyltransferase
Solyc02g093340.3.1	RNA-binding family protein
Solyc02g093440.4.1	Glucuronokinase.1
Solyc02g093520.3.1	E3 ubiquitin-protein ligase RGLG2-like
Solyc02g093530.4.1	Rab family GTPase
Solyc02g093580.5.1	Pectate lyase
Solyc02g093630.3.1	Transmembrane protein
Solyc02g093640.3.1	Very-long-chain 3-oxoacyl-CoA reductase
Solyc02g093680.3.1	succinate dehydrogenase
Solyc02g093820.5.1	Plant UBX domain-containing protein 1
Solyc02g093900.3.1	Cytochrome .1
Solyc02g093920.3.1	COP9 signalosome complex subunit 3
Solyc02g093970.4.1	Protein kinase domain
Solyc02g094120.3.1	sulfite oxidase
Solyc02g094140.4.1	Mitochondrial import receptor subunit TOM20 Pfam:PF06552
Solyc02g094150.4.1	Sua5/YciO/YrdC/YwlC family protein
Solyc02g094440.4.1	Translocon-associated protein subunit beta Pfam:PF05753
Solyc02g094470.3.1	Phosphate carrier protein mitochondrial
Solyc02g094560.3.1	Aminopeptidase
Solyc02g094640.4.1	Acetyl-coenzyme A synthetase
Solyc03g005020.3.1	Lipase
Solyc03g005080.4.1	Protoporphyrinogen oxidase
Solyc03g005230.3.1	2-methyl-6-phytyl-14-hydroquinone methyltransferase chloroplastic
Solyc03g005260.3.1	ATP sulfurylase
Solyc03g005340.4.1	Acylamino-acid-releasing enzyme
Solyc03g005690.3.1	Cysteine-rich repeat secretory protein 3
Solyc03g005730.4.1	3-isopropylmalate dehydratase large subunit
Solyc03g005760.1.1	Chlorophyll a-b binding protein chloroplastic
Solyc03g005780.3.1	Chlorophyll a-b binding protein chloroplastic
Solyc03g005870.5.1	Eukaryotic translation initiation factor 4E
Solyc03g006080.4.1	leucine-rich repeat receptor protein kinase EMS1-like
Solyc03g006140.3.1	Neutral ceramidase
Solyc03g006330.5.1	Leucine-rich repeat receptor-like serine/threonine-protein kinase
Solyc03g006560.4.1	Alpha/beta-Hydrolases superfamily protein
Solyc03g006570.3.1	SNF2 domain-containing protein / helicase domain-containing protein / zinc finger protein-like protein
Solyc03g006580.3.1	LisH and RanBPM domains containing protein
Solyc03g006680.3.1	Adenine nucleotide alpha hydrolases-like superfamily protein
Solyc03g006860.3.1	fructokinase
Solyc03g006870.3.1	Phosphoglucomutase protein
Solyc03g007000.4.1	Peptidase M48
Solyc03g007240.3.1	spermine synthasePfam:PF01564
Solyc03g007520.3.1	Ubiquitin-associated/translation elongation factor EF1B protein
Solyc03g007660.4.1	NADH-ubiquinone oxidoreductase-related protein
Solyc03g007670.4.1	defense signal transduction Sgt1-2
Solyc03g007740.3.1	Reticulon-like protein
Solyc03g007810.3.1	Pyruvate kinase
Solyc03g007840.1.1	Pentatricopeptide repeat
Solyc03g007890.3.1	class 2 small heat shock protein Le-HSP17.6
Solyc03g007940.5.1	Pectin lyase-like superfamily protein
Solyc03g007980.1.1	Site-determining protein
Solyc03g019720.5.1	Gamma carbonic anhydrase-like 2 mitochondrial
Solyc03g019730.5.1	SUMO activating enzyme 1B
Solyc03g019780.4.1	40S ribosomal protein SA
Solyc03g019790.3.1	alpha-galactosidase
Solyc03g019900.3.1	Serine/threonine-protein phosphatase
Solyc03g019940.4.1	Asparagine--tRNA ligase
Solyc03g025270.3.1	Fibrillarin
Solyc03g025340.1.1	Calcium-dependent lipid-binding family protein
Solyc03g025530.3.1	oxidoreductase/transition metal ion-binding protein
Solyc03g025610.3.1	Tripeptidyl-peptidase 2
Solyc03g025630.3.1	Tripeptidyl-peptidase 2
Solyc03g025720.3.1	Oxalate--CoA ligase
Solyc03g025730.3.1	Tubulin beta chain
Solyc03g025800.3.1	Heavy metal-associated isoprenylated plant protein
Solyc03g025850.3.1	remorin 1
Solyc03g025950.4.1	Membrane steroid-binding protein
Solyc03g031570.5.1	Cytochrome b561 and DOMON domain-containing protein
Solyc03g031670.3.1	calcium-dependent protein kinase
Solyc03g031700.5.1	Fe-S cluster assembly protein SufB
Solyc03g031720.3.1	RNA-binding protein
Solyc03g031800.3.1	Xyloglucan endotransglucosylase/hydrolase
Solyc03g031860.3.1	Phytoene synthase 1Pfam:PF00494
Solyc03g031920.3.1	Metal-nicotianamine transporter YSL
Solyc03g031990.4.1	Auxin efflux carrier
Solyc03g032070.3.1	RuvB-like helicase
Solyc03g032160.3.1	Ubiquitin domain-containing protein DSK2b
Solyc03g033400.4.1	Vacuolar protein sorting-associated protein 35
Solyc03g033540.3.1	calcium-dependent protein kinase2
Solyc03g033640.3.1	Transmembrane/coiled-coil protein
Solyc03g034080.5.1	Acidic leucine-rich nuclear phosphoprotein 32-related protein
Solyc03g034180.3.1	14-3-3-like protein
Solyc03g034200.3.1	KH domain-containing protein
Solyc03g034220.3.1	Tomato RuBP carboxylase small subunit
Solyc03g034430.1.1	Eukaryotic translation initiation factor 5
Solyc03g043750.3.1	Alternative NADH-ubiquinone oxidoreductase C1 chloroplastic/mitochondrial
Solyc03g044000.1.1	60S ribosomal protein L26
Solyc03g044010.4.1	Mitochondrial outer membrane protein porin 2
Solyc03g044190.3.1	FAD dependent oxidoreductase
Solyc03g044470.5.1	Red chlorophyll catabolite reductase
Solyc03g045050.4.1	Nuclear matrix constituent-like protein.1
Solyc03g045090.3.1	dihydroflavonol 4-reductase/flavanone protein
Solyc03g052980.3.1	RNA helicase DEAD11
Solyc03g053010.4.1	C18orf8
Solyc03g058390.3.1	Eukaryotic translation initiation factor 5B
Solyc03g058920.3.1	Mitochondrial outer membrane protein porin
Solyc03g059030.4.1	CDK5RAP3-like protein
Solyc03g059310.3.1	Transducin/WD40 repeat-like superfamily protein
Solyc03g059393.1.1	Unknown protein
Solyc03g059420.4.1	Sister chromatid cohesion protein
Solyc03g062650.3.1	thyroid adenoma-associated protein homolog
Solyc03g062790.3.1	Plastid-lipid associated protein PAP / fibrillin family protein
Solyc03g062890.3.1	Superoxide dismutase [Cu-Zn]
Solyc03g063110.3.1	Acyl-[acyl-carrier-protein] desaturase
Solyc03g063200.3.1	Zinc finger transcription factor 25
Solyc03g063340.3.1	DNA polymerase delta small subunit
Solyc03g063560.3.1	Glutamate synthase
Solyc03g063750.3.1	Exostosin family protein
Solyc03g063880.3.1	1-acyl-sn-glycerol-3-phosphate acyltransferase 2
Solyc03g065340.3.1	Alpha-14 glucan phosphorylase
Solyc03g071560.4.1	RNA-binding protein
Solyc03g078020.4.1	Peptide chain release factor.1
Solyc03g078100.3.1	Pectinesterase
Solyc03g078280.3.1	Phenylalanine ammonia-lyase
Solyc03g078290.3.1	40S ribosomal protein S18
Solyc03g078300.3.1	NBS-LRR resistance protein
Solyc03g078400.3.1	actin
Solyc03g078560.1.1	F-box domain
Solyc03g078570.3.1	Rab family GTPase
Solyc03g078630.3.1	Polyubiquitin
Solyc03g079930.3.1	Mitochondrial glycoprotein
Solyc03g079940.4.1	mitochondrial import inner membrane translocase subunit TIM22-like
Solyc03g080050.3.1	Stomatin family protein
Solyc03g080160.4.1	Nascent polypeptide-associated complex subunit alpha-like protein
Solyc03g082420.3.1	Small heat shock protein chloroplastic
Solyc03g082440.1.1	Seven transmembrane receptor
Solyc03g082490.4.1	RNA polymerase II degradation factor
Solyc03g082580.3.1	6-phosphogluconolactonase
Solyc03g082600.4.1	Cytochrome b5
Solyc03g082680.4.1	neuroblastoma-amplified sequence protein
Solyc03g082690.3.1	RING-type E3 ubiquitin transferase
Solyc03g082710.4.1	RNA-binding protein 1-like
Solyc03g082910.4.1	Acyl-CoA-binding domain-containing protein 2
Solyc03g082920.4.1	Heat shock protein 70 family
Solyc03g082940.3.1	Importin subunit beta.1
Solyc03g083090.4.1	Starch synthase chloroplastic/amyloplastic
Solyc03g083280.4.1	Pentatricopeptide repeat-containing protein
Solyc03g083310.4.1	Zinc finger C2H2
Solyc03g083390.5.1	Nuclear migration protein nudC
Solyc03g083520.4.1	Calmodulin
Solyc03g083610.4.1	UMP-CMP kinase Pfam:PF00406
Solyc03g083900.4.1	monocopper oxidase-like protein SKU5
Solyc03g083910.6.1	Acid beta-fructofuranosidase
Solyc03g083970.3.1	BAG family molecular chaperone regulator 7-like
Solyc03g093110.3.1	Xyloglucan endotransglucosylase/hydrolase
Solyc03g093360.3.1	PLAT/LH2 domain
Solyc03g093370.3.1	protein DYAD
Solyc03g093520.3.1	ATP-dependent 6-phosphofructokinase
Solyc03g093680.4.1	Protein mago nashi-like protein
Solyc03g093690.3.1	Peptide methionine sulfoxide reductase
Solyc03g093970.3.1	Signal recognition particle subunit SRP68
Solyc03g095180.3.1	Superoxide dismutase
Solyc03g095360.3.1	Quinone oxidoreductase-like protein
Solyc03g095410.3.1	Exocyst complex component SEC10
Solyc03g095470.3.1	Import inner membrane translocase subunit
Solyc03g095620.5.1	Protein kinase superfamily protein
Solyc03g095840.3.1	Eukaryotic translation initiation factor 2 subunit alpha
Solyc03g095900.5.1	2-oxoglutarate and Fe-dependent oxygenase superfamily protein
Solyc03g095907.1.1	2-oxoglutarate and Fe-dependent oxygenase superfamily protein
Solyc03g096000.3.1	Clathrin heavy chain
Solyc03g096810.3.1	TMPIT-like protein
Solyc03g096850.4.1	Rubredoxin family protein
Solyc03g096920.3.1	Exportin.1
Solyc03g096950.4.1	Vacuolar glucose transporter 2
Solyc03g096960.4.1	hypothetical protein Chr1:2715296-2716351 REVERSE LENGTH=123 201606
Solyc03g096990.4.1	Cytochrome P450
Solyc03g097070.3.1	TOM1-like protein 2
Solyc03g097110.4.1	binding partner of ACD.1
Solyc03g097270.3.1	cystatin 9
Solyc03g097290.4.1	Alanine--tRNA ligase
Solyc03g097440.3.1	11-beta-hydroxysteroid dehydrogenase 1A
Solyc03g097470.3.1	3-oxoacyl-[acyl-carrier-protein] synthase 3
Solyc03g097670.4.1	DNA bindingATP binding protein
Solyc03g097680.4.1	Pyruvate dehydrogenase .1
Solyc03g097700.3.1	O-methyltransferase
Solyc03g097740.1.1	ARM repeat superfamily protein
Solyc03g097800.5.1	V-type proton ATPase subunit C
Solyc03g097900.3.1	40S ribosomal protein S3a
Solyc03g098000.3.1	Alanine-tRNA ligase putative
Solyc03g098050.3.1	Calmodulin 6
Solyc03g098170.3.1	Tubulin-folding cofactor B
Solyc03g098180.3.1	DHH.1
Solyc03g098230.3.1	Bifunctional D-cysteine desulfhydrase/1-aminocyclopropane-1-carboxylate deaminase mitochondrial
Solyc03g098240.3.1	glutamate decarboxylase
Solyc03g098280.4.1	Argonaute 1b
Solyc03g098290.4.1	Sucrose synthase
Solyc03g098340.4.1	Nucleoporin protein Ndc1-Nup
Solyc03g098460.3.1	NAD-binding Rossmann-fold superfamily protein
Solyc03g098600.3.1	Dolichyl-diphosphooligosaccharide--protein glycosyltransferase subunit STT3
Solyc03g098700.1.1	Cysteine protease inhibitor.1
Solyc03g098730.1.1	Kunitz-type protease inhibitor
Solyc03g098740.1.1	Biotic cell death-associated protein
Solyc03g110960.3.1	Nucleoside diphosphate kinase
Solyc03g111010.5.1	Glyceraldehyde-3-phosphate dehydrogenase
Solyc03g111180.3.1	Aspartyl aminopeptidase
Solyc03g111200.3.1	Adenylate kinase Pfam:PF00406
Solyc03g111230.4.1	60S ribosomal protein L17
Solyc03g111340.4.1	Ubiquitin-like modifier-activating enzyme 5
Solyc03g111550.4.1	GDSL esterase/lipase
Solyc03g111570.4.1	callose synthase 10
Solyc03g111640.4.1	programmed cell death protein 4-like
Solyc03g111670.3.1	Protein kinase
Solyc03g111690.4.1	Pectate lyase
Solyc03g111720.3.1	Peptide methionine sulfoxide reductase
Solyc03g111730.3.1	KDEL-tailed cysteine endopeptidase
Solyc03g111810.2.1	Sieve element occlusion a
Solyc03g111830.4.1	Protein-L-isoaspartate O-methyltransferase Pfam:PF01135
Solyc03g111840.3.1	RNA-binding protein
Solyc03g111850.3.1	Indole-3-glycerol phosphate synthase
Solyc03g111970.4.1	Cytochrome P450 71A6
Solyc03g112070.4.1	D-3-phosphoglycerate dehydrogenase
Solyc03g112150.1.1	Elongation factor Tu
Solyc03g112170.1.1	pectinesterase inhibitor-like
Solyc03g112230.4.1	P.1
Solyc03g112320.4.1	ferric reduction oxidase 8 mitochondrial
Solyc03g112350.4.1	RNA helicase DEAD12
Solyc03g112360.1.1	60S ribosomal protein L27a
Solyc03g112650.3.1	heme-binding protein 2-like
Solyc03g112660.3.1	protein MODIFIER OF SN.1
Solyc03g112850.3.1	60S ribosomal protein L44
Solyc03g112870.3.1	Phosphoenolpyruvate/phosphate translocator 1 chloroplastic
Solyc03g113020.3.1	Vacuolar protein sorting-associated protein 29
Solyc03g113030.5.1	Aldose 1-epimerase
Solyc03g113220.3.1	Hypersensitive-induced response protein
Solyc03g113330.3.1	Nodulin-like / Major Facilitator Superfamily protein
Solyc03g113400.4.1	TOMLH.1
Solyc03g113420.4.1	Protein NRT1/ PTR FAMILY 2.9
Solyc03g113780.3.1	NADH-hydrate epimerase
Solyc03g113790.4.1	Glucose-1-phosphate adenylyltransferase family protein
Solyc03g113800.3.1	Aldehyde dehydrogenase
Solyc03g113930.3.1	22.0 kDa class IV heat shock protein
Solyc03g113990.4.1	Thiol-disulfide oxidoreductase DCC
Solyc03g114030.3.1	PermeaseI-like protein
Solyc03g114150.3.1	Aldehyde dehydrogenase
Solyc03g114160.1.1	RING-type E3 ubiquitin transferase
Solyc03g114340.3.1	1-deoxy-D-xylulose-5-phosphate reductoisomerase
Solyc03g114500.4.1	Enolase
Solyc03g114590.3.1	Protein kinase domain
Solyc03g114690.4.1	Transducin family protein / WD-40 repeat family protein
Solyc03g114710.4.1	Glycosyltransferase
Solyc03g114860.4.1	alpha-14-glucan-protein synthase [UDP-forming] 2-like
Solyc03g115110.4.1	ATP synthase subunit gamma
Solyc03g115230.3.1	Solanum lycopersicum heat shock protein
Solyc03g115360.3.1	40S ribosomal protein S19
Solyc03g115380.3.1	UDP-glucose 6-dehydrogenase
Solyc03g115460.3.1	transmembrane protein
Solyc03g115540.2.1	bHLH transcription factor 024
Solyc03g115630.3.1	Carbamoyl-phosphate synthase small chain
Solyc03g115760.3.1	Vesicle transport v-SNARE protein
Solyc03g115820.3.1	Ribulose-phosphate 3-epimerase-like
Solyc03g115990.3.1	Malate dehydrogenase
Solyc03g116110.3.1	Alpha/beta-Hydrolases superfamily protein
Solyc03g116570.3.1	Thiol-disulfide oxidoreductase DCC family protein
Solyc03g116590.3.1	Embryo-specific protein
Solyc03g116760.3.1	PTI1-like tyrosine-protein kinase
Solyc03g116790.4.1	Chaperone protein DnaJ
Solyc03g116810.4.1	Signal recognition particle 54 kDa protein
Solyc03g117020.4.1	Stromal cell-derived factor 2-like protein
Solyc03g117040.3.1	XH/XS domain-containing protein
Solyc03g117280.4.1	envelope glycoprotein B
Solyc03g117430.3.1	Cobalamin biosynthesis protein CobW
Solyc03g117480.4.1	Pyrophosphate-energized vacuolar membrane proton pump
Solyc03g117630.1.1	Heat shock 70 kDa protein
Solyc03g117740.3.1	nuclear protein
Solyc03g117780.3.1	Ubiquitin receptor RAD23c
Solyc03g117870.3.1	4-coumarate:CoA ligase
Solyc03g117890.3.1	ACT domain-containing protein
Solyc03g117940.3.1	U2 small nuclear ribonucleoprotein A Pfam:PF14580
Solyc03g117980.3.1	whitefly-induced gp91-phox
Solyc03g117990.1.1	hypothetical protein
Solyc03g118010.4.1	Nuclease domain-containing protein 1-like
Solyc03g118020.3.1	Nuclease domain-containing protein 1-like
Solyc03g118030.3.1	Glutamyl-tRNA amidotransferase subunit A
Solyc03g118040.3.1	calnexin
Solyc03g118120.3.1	Transferring glycosyl group transferase
Solyc03g118170.3.1	Glycine--tRNA ligase
Solyc03g118270.1.1	GDP-mannose 46-dehydratase
Solyc03g118340.3.1	ATP-dependent Clp protease ATP-binding subunit ClpC
Solyc03g118390.3.1	Coiled-coil domain-containing protein SCD2
Solyc03g118420.4.1	NF-X1-type zinc finger protein NFX.1
Solyc03g118430.3.1	Peptidase M16
Solyc03g118550.3.1	TPR repeat-containing thioredoxin TDX
Solyc03g118610.4.1	SURF1-like protein
Solyc03g118640.3.1	Ketose-bisphosphate aldolase class-II family protein
Solyc03g118650.3.1	Aldose 1-epimerase
Solyc03g118670.3.1	ERAD-associated E3 ubiquitin-protein ligase component HRD3A
Solyc03g118690.4.1	Amidase
Solyc03g118910.1.1	T-complex protein.1
Solyc03g119040.3.1	LeArcA2 protein containing 7 WD40 repeats
Solyc03g119080.4.1	beta-mannosidase enzyme
Solyc03g119090.3.1	Transducin/WD40 repeat protein
Solyc03g119130.3.1	HMG-Y-related protein A
Solyc03g119170.3.1	Ribosomal protein S24/S35
Solyc03g119270.1.1	AP-3 complex subunit delta
Solyc03g119380.3.1	50S ribosomal protein L14
Solyc03g119420.3.1	Fe-S cluster assembly protein DRE2
Solyc03g119650.3.1	DENN domain and WD repeat-containing protein SC.1
Solyc03g119730.3.1	Histone deacetylase
Solyc03g120010.4.1	Transducin/WD40 repeat-like superfamily protein
Solyc03g120090.1.1	Pyridoxal 5'-phosphate synthase pdxS subunit
Solyc03g120270.4.1	Coatomer subunit beta'
Solyc03g120280.1.1	Nuclear pore complex protein NUP50A
Solyc03g120350.3.1	N-alpha-acetyltransferase 15 NatA auxiliary subunit-like
Solyc03g120430.3.1	D-glycerate 3-kinase
Solyc03g120480.3.1	Putative eukaryotic LigT
Solyc03g120540.3.1	Peroxyureidoacrylate/ureidoacrylate amidohydrolase
Solyc03g120570.3.1	Protein NRT1/ PTR FAMILY 1.1
Solyc03g120630.5.1	30S ribosomal protein S17 chloroplastic
Solyc03g120670.3.1	2-hydroxyacid dehydrogenase
Solyc03g120720.3.1	Protein disulfide isomerase-like 1-5
Solyc03g120780.3.1	Ribosomal protein L37
Solyc03g120850.5.1	Chaperonin 60 beta
Solyc03g120880.4.1	Nuclear pore complex protein NUP35
Solyc03g120980.4.1	Pleiotropic drug resistance transporter 5
Solyc03g120990.3.1	Malic enzyme
Solyc03g121040.5.1	Taurine catabolism dioxygenase TauD/TfdA
Solyc03g121270.3.1	IAA-amino acid hydrolase ILR1-like protein
Solyc03g121330.3.1	60S ribosomal protein L28
Solyc03g121360.1.1	Charged multivesicular body protein 1-like
Solyc03g121410.3.1	Serine/threonine-protein phosphatase 2A 55 kDa regulatory subunit B
Solyc03g121500.3.1	Protein FLX-like 3
Solyc03g121580.3.1	WD-40 repeat-containing protein MSI4-like
Solyc03g121590.3.1	Protein ROOT HAIR DEFECTIVE 3 homolog
Solyc03g121640.3.1	Chaperonin-60 kDa protein
Solyc03g121710.2.1	RNA-binding family protein
Solyc03g121720.2.1	Glyoxylate reductase 2
Solyc03g121860.1.1	Mitochondrial import inner membrane translocase subunit TIM23-like protein Pfam:PF02466
Solyc03g121960.3.1	Phospholipid:diacylglycerol acyltransferase
Solyc03g121980.3.1	Developmentally-regulated GTP-binding protein 2
Solyc03g122310.4.1	Aldehyde dehydrogenase
Solyc03g122350.3.1	Cytochrome P450
Solyc03g123540.3.1	17.4 kDa class III heat shock protein
Solyc03g123610.4.1	Alanine aminotransferase 2
Solyc03g123630.4.1	pectin methylesterase pmeu1
Solyc03g123730.5.1	26S protease regulatory subunit 7
Solyc03g123760.3.1	phytoene desaturase
Solyc03g123800.3.1	MAP kinase kinase 2
Solyc03g123840.4.1	RNA-binding family protein
Solyc03g123880.3.1	Glutamyl-tRNA reductase-binding protein chloroplastic
Solyc03g124010.3.1	p-loop containing nucleoside triphosphate hydrolases superfamily protein
Solyc03g160790.1.1	serine/threonine-protein phosphatase 7 long form homolog
Solyc04g005030.4.1	Phosphoglucosamine mutase family protein
Solyc04g005060.3.1	TPX2 domain-containing protein
Solyc04g005080.3.1	Pyruvate dehydrogenase .1
Solyc04g005160.3.1	6-phosphogluconate dehydrogenase decarboxylating
Solyc04g005180.5.1	Protein PHYLLO chloroplastic
Solyc04g005270.1.1	Phosphatidylinositol 4-kinase gamma 7
Solyc04g005300.4.1	D-aminoacyl-tRNA deacylase
Solyc04g005340.2.1	Alpha-14-glucan-protein synthase [udp-forming].1
Solyc04g005350.3.1	Glycine-rich RNA-binding protein 3 mitochondrial
Solyc04g005450.3.1	Purple acid phosphatase
Solyc04g006970.4.1	Phosphoenolpyruvate carboxylase
Solyc04g007030.4.1	Disease resistance protein
Solyc04g007120.4.1	Ubiquitin receptor RAD23c
Solyc04g007150.3.1	Glycoside hydrolase family .1
Solyc04g007160.1.1	alpha-xylosidase 1-like
Solyc04g007460.5.1	Phox/Bem1p
Solyc04g007550.4.1	ATP synthase subunit beta
Solyc04g007560.3.1	BR.1
Solyc04g007770.3.1	Sn.1
Solyc04g007860.3.1	ENTH/ANTH/VHS superfamily protein
Solyc04g007890.3.1	Hmg-y-related protein a
Solyc04g007980.3.1	2-oxoglutarate and Fe-dependent oxygenase superfamily protein
Solyc04g008020.3.1	RING/U-box superfamily protein
Solyc04g008280.2.1	4-hydroxy-4-methyl-2-oxoglutarate aldolase
Solyc04g008310.3.1	Glycosyltransferase
Solyc04g008460.4.1	Ribosomal protein L15
Solyc04g008500.4.1	Protein indeterminate-domain 6 chloroplastic
Solyc04g008520.3.1	Outer envelope pore protein 37 chloroplastic
Solyc04g008590.3.1	Pyruvate dehydrogenase .1
Solyc04g008640.3.1	conserved oligomeric Golgi complex subunit 3
Solyc04g008710.4.1	Arginine/serine-rich-like splicing factor
Solyc04g008730.3.1	Alpha-galactosidase
Solyc04g008740.3.1	Pyruvate kinase
Solyc04g008760.3.1	Homoserine kinase
Solyc04g008810.3.1	40S ribosomal protein S26
Solyc04g008830.1.1	Leucine-rich repeat receptor-like protein kinase
Solyc04g009030.3.1	Glyceraldehyde-3-phosphate dehydrogenase
Solyc04g009190.3.1	UPF0664 stress-induced protein C29B12.11c
Solyc04g009200.3.1	glutamate 1-semialdehyde 21-aminomutase
Solyc04g009310.5.1	ATP-dependent Clp protease proteolytic subunit
Solyc04g009350.3.1	Histidinol-phosphate aminotransferase
Solyc04g009410.3.1	Proteasome subunit beta
Solyc04g009420.3.1	PsbP domain-containing protein
Solyc04g009540.1.1	50S ribosomal protein L10
Solyc04g009620.5.1	Chorismate synthase
Solyc04g009630.3.1	Alpha-glucosidase
Solyc04g009650.5.1	Diphosphomevalonate decarboxylase
Solyc04g009770.3.1	DnaJ protein
Solyc04g009800.3.1	Calcium dependent protein kinase
Solyc04g009940.5.1	Chloroplast J-like domain 1
Solyc04g009950.3.1	cell division cycle 5
Solyc04g009960.3.1	Threonine aldolase
Solyc04g010080.3.1	Diphthine--ammonia ligase
Solyc04g010220.3.1	centrosomal protein of 135 kDa-like protein
Solyc04g010240.3.1	60S ribosomal protein L35
Solyc04g010260.3.1	Splicing factor 3B subunit 3
Solyc04g011350.3.1	2-oxoglutarate dehydrogenase .1
Solyc04g011360.3.1	GTP-binding protein
Solyc04g011370.5.1	Actin-depolymerizing factor
Solyc04g011390.1.1	Histone H4
Solyc04g011400.3.1	UDP-glucuronic acid decarboxylase
Solyc04g011430.3.1	Ubiquitin conjugating enzyme
Solyc04g011440.4.1	ethylene-responsive heat shock protein cognate 70
Solyc04g011510.5.1	Triosephosphate isomerase
Solyc04g011530.3.1	Cytochrome oxidase complex assembly protein
Solyc04g011540.4.1	Calcium-dependent lipid-binding family protein
Solyc04g012040.3.1	26S proteasome non-ATPase regulatory subunit 12-like protein
Solyc04g012120.3.1	SIG5 14-3-3 family protein
Solyc04g012160.4.1	SNF1-related kinase
Solyc04g014210.3.1	RNA helicase DEAH-box12
Solyc04g014250.3.1	GLABRA2 expression modulator
Solyc04g014270.3.1	ATP-dependent 6-phosphofructokinase
Solyc04g014390.3.1	54S ribosomal protein L51 mitochondrial
Solyc04g014460.4.1	THO complex subunit 4D
Solyc04g014480.3.1	15.7 kDa heat shock protein peroxisomal
Solyc04g014490.1.1	B-cell receptor-associated-like protein
Solyc04g014570.3.1	Transmembrane 9 superfamily member
Solyc04g014600.3.1	Adenine nucleotide alpha hydrolases-like superfamily protein
Solyc04g014670.3.1	Short-chain dehydrogenase/reductase SDR Pfam:PF13561
Solyc04g014720.5.1	60S ribosomal protein L6
Solyc04g015100.3.1	Acetyl-CoA C-acetyltransferase
Solyc04g015150.4.1	Phosphoglycolate phosphatase
Solyc04g015200.3.1	ATP-dependent 6-phosphofructokinase
Solyc04g015340.3.1	Carboxypeptidase
Solyc04g015480.3.1	BTB/POZ domain protein TNFAIP protein
Solyc04g015490.4.1	Mg-protoporphyrin IX chelatase
Solyc04g015560.4.1	Glycosyl hydrolase family protein
Solyc04g015620.3.1	DUF642 domain-containing protein
Solyc04g015680.3.1	insulin degrading enzyme
Solyc04g015750.3.1	CobN/magnesium chelatase
Solyc04g015760.4.1	Protein N-terminal glutamine amidohydrolase
Solyc04g015830.3.1	Villin
Solyc04g016220.5.1	Glycosyltransferase
Solyc04g016260.3.1	Calcium-transporting ATPase
Solyc04g016335.1.1	40S ribosomal protein S4
Solyc04g016360.3.1	S-formylglutathione hydrolase
Solyc04g024590.3.1	NAD-binding Rossmann-fold superfamily protein
Solyc04g025160.3.1	ATPase ASN.1
Solyc04g025540.3.1	Anthranilate phosphoribosyltransferase
Solyc04g025670.5.1	protein LSM12 homolog
Solyc04g025870.4.1	AP.1
Solyc04g025940.3.1	Trehalose-6-phosphate synthase
Solyc04g026030.3.1	Spermidine synthase Pfam:PF01564
Solyc04g026100.1.1	40S ribosomal protein S16
Solyc04g040180.3.1	S-adenosyl-L-methionine-dependent methyltransferases superfamily protein
Solyc04g045340.3.1	Phosphoglucomutase cytoplasmic
Solyc04g045480.3.1	Ubiquitin thioesterase
Solyc04g047770.3.1	VHS domain-containing protein
Solyc04g048900.3.1	Calreticulin
Solyc04g049070.3.1	alpha glucosidase II
Solyc04g049120.4.1	Nuclear receptor corepressor.1
Solyc04g049160.3.1	Calcium-dependent protein kinase
Solyc04g049350.4.1	chorismate synthase.1
Solyc04g049450.3.1	Protein disulfide-isomerase
Solyc04g049490.3.1	Vacuolar protein sorting-associated protein 53 A
Solyc04g049630.3.1	Peptidase S9
Solyc04g049720.4.1	Leukotriene A-4 hydrolase-like protein
Solyc04g050190.4.1	Heme oxygenase-like multi-helical HAD-like domain protein
Solyc04g050240.3.1	Vacuolar protein sorting-associated protein 26B
Solyc04g050510.3.1	Translational activator GCN1-like protein
Solyc04g050520.3.1	Translational activator GC.1
Solyc04g051120.4.1	chitinase-like protein
Solyc04g051200.2.1	Alpha-14-glucan-protein synthase
Solyc04g051480.1.1	Pentatricopeptide repeat
Solyc04g051800.3.1	ABC transporter-like
Solyc04g051830.5.1	Developmentally-regulated GTP-binding protein 1
Solyc04g053080.5.1	Cysteine proteinases superfamily protein
Solyc04g053120.3.1	4-alpha-glucanotransferase
Solyc04g054310.3.1	Alanine-glyoxylate aminotransferase 2
Solyc04g054385.2.1	HAT family dimerization domain containing protein
Solyc04g054470.4.1	MICOS complex subunit MIC60
Solyc04g054710.3.1	Aminotransferase
Solyc04g054980.3.1	PLAT/LH2 domain
Solyc04g055010.3.1	Protein SCO1-like protein 2 mitochondrial
Solyc04g055170.3.1	annexin p35
Solyc04g055200.3.1	Asparagine synthetase
Solyc04g056390.3.1	Isopentenyl-diphosphate Delta-isomerase
Solyc04g056590.3.1	Aspartic proteinase-like protein 2
Solyc04g057990.4.1	Zinc finger transcription factor 33
Solyc04g058070.3.1	UDP-sugar pyrophosphorylase
Solyc04g058090.3.1	Phosphoribosylformylglycinamidine cyclo-ligase
Solyc04g058190.3.1	PHD domain-containing protein
Solyc04g063280.3.1	ENTH/VHS Target of Myb protein.1
Solyc04g063290.3.1	40S ribosomal protein S2
Solyc04g064500.5.1	Protein phosphatase 2C
Solyc04g064510.3.1	RAB GTPase
Solyc04g064670.3.1	Photosystem II reaction center PsbP family protein
Solyc04g064710.3.1	Alcohol dehydrogenase
Solyc04g064820.3.1	Vacuolar protein sorting-associated protein 45-like protein
Solyc04g064850.3.1	Protein LAZ1-like protein.1
Solyc04g071050.4.1	RNA-binding protein 2-like
Solyc04g071140.3.1	Serine decarboxylase
Solyc04g071160.3.1	Basic-leucine zipper transcription factor family protein
Solyc04g071300.3.1	ATP synthase subunit alpha chloroplastic
Solyc04g071320.5.1	ubiquitin carboxyl-terminal hydrolase FAM188A-like
Solyc04g071340.5.1	Fructose-16-bisphosphatase
Solyc04g071350.3.1	Exocyst complex component SEC5B
Solyc04g071540.4.1	Sterol 3-beta-glucosyltransferase
Solyc04g071610.5.1	Abscisic stress-ripening protein 3
Solyc04g071730.3.1	Syntaxin-.1
Solyc04g071890.4.1	Peroxidase
Solyc04g071900.5.1	Peroxidase
Solyc04g072032.1.1	Microsomal signal peptidase 25 kDa subunit-like protein
Solyc04g072033.1.1	NAD-binding Rossmann-fold superfamily protein
Solyc04g072039.1.1	Hypoxanthine phosphoribosyltransferase
Solyc04g072047.1.1	MALE GAMETOPHYTE DEFECTIVE.1
Solyc04g072240.3.1	Oxidoreductase
Solyc04g072290.3.1	Exocyst complex component SEC6
Solyc04g072390.3.1	alkylated DNA repair protein alkB homolog 8-like
Solyc04g072400.4.1	hypothetical protein
Solyc04g072410.4.1	Transport protein particle component
Solyc04g072560.3.1	Regulator of Vps4 activity in the MVB pathway protein
Solyc04g072670.4.1	Apoptotic chromatin condensation inducer in the nucleus
Solyc04g072850.5.1	Beta-D-xylosidase
Solyc04g073960.3.1	Major facilitator superfamily
Solyc04g073990.3.1	annexin p34
Solyc04g074040.3.1	Arginine/serine-rich splicing factor putative expressed
Solyc04g074180.4.1	cryptochrome 1
Solyc04g074230.3.1	SIG74 14-3-3 family protein
Solyc04g074410.2.1	Protein EXORDIUM-like.1
Solyc04g074430.3.1	Protein EXORDIUM-like 1
Solyc04g074450.1.1	Protein EXORDIUM-like.1
Solyc04g074500.3.1	Protein kinase
Solyc04g074510.3.1	tft3 14-3-3
Solyc04g074580.1.1	Histone H3
Solyc04g074720.3.1	FAM.1
Solyc04g074800.3.1	craniofacial development protein.1
Solyc04g074840.3.1	Protein DETOXIFICATION
Solyc04g076060.3.1	tft10
Solyc04g076090.3.1	glucose-6-phosphate isomerase
Solyc04g076200.3.1	Adenine nucleotide alpha hydrolases-like superfamily protein
Solyc04g076230.3.1	AP-4 complex subunit mu
Solyc04g076320.5.1	Argininosuccinate lyase
Solyc04g076380.4.1	NADPH--cytochrome P450 reductase
Solyc04g076430.3.1	Geranylgeranyl transferase type-2 subunit alpha-like
Solyc04g076470.1.1	Tetratricopeptide repeat -like superfamily protein
Solyc04g076650.2.1	Rhamnogalacturonate lyase
Solyc04g076670.3.1	TRAF-type zinc finger domain-containing protein.1
Solyc04g076790.3.1	Serine hydroxymethyltransferase
Solyc04g076820.1.1	Phox/Bem1p
Solyc04g076830.4.1	Phosphoglycerate mutase-like protein
Solyc04g076880.3.1	phosphoenolpyruvate carboxykinase
Solyc04g077020.3.1	Tubulin alpha chain
Solyc04g077340.3.1	G-type lectin S-receptor-like serine/threonine-protein kinase
Solyc04g077650.3.1	Serine carboxypeptidase-like 17
Solyc04g077670.3.1	Serine carboxypeptidase-like 18
Solyc04g077820.5.1	ZCW7 Chr1:21889927-21891910 REVERSE LENGTH=324 201606
Solyc04g077970.5.1	Adenine phosphoribosyltransferase 3
Solyc04g078195.1.1	Gibberellin-regulated protein
Solyc04g078790.3.1	Transcription factor HE.1
Solyc04g078820.4.1	annexin 7
Solyc04g078920.3.1	Sterol carrier protein 2
Solyc04g079000.4.1	Protein TIC 22 chloroplastic
Solyc04g079140.3.1	peptidase%2C S9A/B/C family%2C catalytic domain protein
Solyc04g079180.3.1	Succinate dehydrogenase subunit 5 mitochondrial
Solyc04g079200.3.1	26S proteasome non-ATPase regulatory subunit 14 homolog
Solyc04g079270.4.1	Sorting and assembly machinery component 50-like protein
Solyc04g079430.4.1	Nucleobase-ascorbate transporter 3
Solyc04g079440.3.1	Serpin-ZX
Solyc04g079470.3.1	Serpin-ZX
Solyc04g079640.3.1	Cytochrome P450
Solyc04g079850.2.1	Pentatricopeptide repeat
Solyc04g079870.2.1	serine--tRNA ligase-like
Solyc04g079960.1.1	geranylgeranyl pyrophosphate synthase 2
Solyc04g079970.3.1	RU.1
Solyc04g080020.4.1	Lysophospholipid acyltransferase LPEA.1
Solyc04g080080.3.1	Glycosyltransferase
Solyc04g080140.4.1	alpha-1%2C6-mannosyl-glycoprotein 2-beta-N-acetylglucosaminyltransferase
Solyc04g080160.3.1	COP9 signalosome complex subunit 4
Solyc04g080180.1.1	membrane protein
Solyc04g080240.4.1	GYF domain-containing protein
Solyc04g080440.4.1	Maf-like protein
Solyc04g080550.5.1	Isoflavone reductase-like protein
Solyc04g080570.3.1	GAMMA carbonic anhydrase
Solyc04g080580.3.1	Carbohydrate kinase-like
Solyc04g080590.4.1	Proteasome subunit alpha type
Solyc04g080610.3.1	Ornithine carbamoyltransferase
Solyc04g080670.3.1	Inositol-pentakisphosphate 2-kinase
Solyc04g080850.3.1	Thioredoxin
Solyc04g080870.1.1	Lon protease 2
Solyc04g080873.2.1	Xylem cysteine proteinase 1
Solyc04g080900.3.1	GTPase OBG
Solyc04g080960.4.1	pre-pro-cysteine proteinase
Solyc04g080980.2.1	Coatomer subunit alpha
Solyc04g081050.2.1	Calcium-binding tetratricopeptide family protein
Solyc04g081070.3.1	Protein ACCUMULATION AND REPLICATION OF CHLOROPLASTS 6 chloroplastic
Solyc04g081330.5.1	DUF3119 domain-containing protein
Solyc04g081340.3.1	HVA22-like protein
Solyc04g081400.3.1	plastidic hexokinase
Solyc04g081440.3.1	beta-fructofuranosidase
Solyc04g081490.3.1	beta-tubulin
Solyc04g081500.3.1	BRCA1-A complex subunit BRE
Solyc04g081570.3.1	Heat shock protein 90
Solyc04g081740.3.1	prostaglandin E synthase 2-like
Solyc04g081820.3.1	la-related protein 1C-like
Solyc04g081880.4.1	DNA/RNA-binding protein Alba-like protein
Solyc04g081900.4.1	Thioredoxin_8 domain-containing protein
Solyc04g082140.3.1	pectinesterase
Solyc04g082160.4.1	Ubiquitin
Solyc04g082250.3.1	FtsH-like protein precursor
Solyc04g082300.2.1	WD40 repeat
Solyc04g082390.3.1	Dolichol-phosphate mannosyltransferase putative expressed
Solyc04g082400.3.1	14-alpha-glucan-branching enzyme
Solyc04g082460.4.1	Catalase
Solyc04g082470.3.1	WD40 repeat protein
Solyc04g082560.4.1	Calcium-binding ef-hand-containing protein
Solyc04g082630.3.1	Glyceraldehyde-3-phosphate dehydrogenase
Solyc04g082640.3.1	inner membrane localized protein
Solyc04g082670.4.1	Dolichyl-diphosphooligosaccharide--protein glycosyltransferase subunit.1
Solyc04g082700.3.1	Tonoplast monosaccharide transporter 2
Solyc04g082780.3.1	NAD-binding Rossmann-fold superfamily protein
Solyc04g082790.5.1	DEAD-box ATP-dependent RNA helicase 38
Solyc04g082880.4.1	Pyrophosphate--fructose 6-phosphate 1-phosphotransferase subunit alpha
Solyc04g083140.2.1	Cytochrome
Solyc04g150102.1.1	Sn.1
Solyc04g150158.1.1	40S ribosomal protein S15a
Solyc04g161040.1.1	DUF4283 domain-containing protein
Solyc05g005020.4.1	Alpha-Glucan Water Dikinase
Solyc05g005200.3.1	Pyrrolidone-carboxylate peptidase-like protein
Solyc05g005460.3.1	D.1
Solyc05g005480.2.1	Quinone oxidoreductase-like protein
Solyc05g005490.4.1	carbonic anhydrase
Solyc05g005510.3.1	Nucleic acid-binding OB-fold protein
Solyc05g005540.5.1	Polygalacturonase-1 non-catalytic subunit beta
Solyc05g005700.4.1	Aldehyde dehydrogenase
Solyc05g005710.4.1	spermidine synthasePfam:PF01564
Solyc05g005780.3.1	AP.1
Solyc05g005800.5.1	Threonine--tRNA ligase cytoplasmic
Solyc05g005865.1.1	MLP-like protein
Solyc05g006080.1.1	Oligosaccharyltransferase complex subunit OSTC-like
Solyc05g006520.5.1	Pyruvate dehydrogenase E1 component subunit alpha
Solyc05g006890.1.1	Eukaryotic translation initiation factor 5A
Solyc05g007030.4.1	heat-inducible transcription repressor
Solyc05g007060.4.1	Plant/T7N9-9 protein
Solyc05g007070.2.1	Alpha-amylase
Solyc05g007100.3.1	Single-stranded DNA-binding protein WHY1 chloroplastic
Solyc05g007260.3.1	Ribulose-phosphate 3-epimerase
Solyc05g007560.3.1	60S ribosomal protein L34
Solyc05g008180.3.1	Nicotinate-nucleotide pyrophosphorylase [carboxylating]
Solyc05g008290.4.1	Multicopper oxidase LP.1
Solyc05g008450.3.1	Phenol hydroxylase reductase
Solyc05g008600.3.1	ripening regulated protein
Solyc05g008830.3.1	Octicosapeptide/Phox/Bem1p family protein
Solyc05g008870.3.1	Nucleotidylyl transferase superfamily protein
Solyc05g009030.5.1	3-isopropylmalate dehydrogenase
Solyc05g009140.3.1	Metallo-beta-lactamase superfamily protein
Solyc05g009190.4.1	chlorophyll a/b-binding protein
Solyc05g009220.3.1	Glutamine--tRNA ligase
Solyc05g009290.4.1	protein FLX-like 3
Solyc05g009470.4.1	Glycoside hydrolase family .1
Solyc05g009530.3.1	Dihydrolipoamide acetyltransferase component of pyruvate dehydrogenase complex
Solyc05g009600.4.1	Protein phosphatase 2A regulatory subunit A
Solyc05g009890.1.1	Eukaryotic aspartyl protease family protein
Solyc05g009920.4.1	P-loop containing nucleoside triphosphate hydrolases superfamily protein
Solyc05g009940.4.1	oxidoreductase/transition metal ion-binding protein
Solyc05g010150.3.1	HD domain-containing protein 2
Solyc05g010260.5.1	6-phosphogluconate dehydrogenase decarboxylating
Solyc05g010300.4.1	DNA-directed RNA polymerase family protein
Solyc05g010670.3.1	Heat shock protein
Solyc05g010810.1.1	Phosphatidylinositol 4-kinase gamma 7
Solyc05g012070.3.1	UDP-glucose:protein transglucosylase-like protein
Solyc05g012110.4.1	6-phosphogluconolactonase
Solyc05g012210.4.1	Ninja-family protein AFP3
Solyc05g012260.3.1	Purple acid phosphatase
Solyc05g012270.3.1	Argininosuccinate synthase
Solyc05g012340.4.1	Erlin-2
Solyc05g012480.4.1	Mitochondrial processing peptidase
Solyc05g012510.3.1	Alpha-14 glucan phosphorylase
Solyc05g013030.1.1	26S proteasome non-ATPase regulatory subunit .1
Solyc05g013070.3.1	Protein kinase domain
Solyc05g013160.4.1	ribulose-15 bisphosphate carboxylase/oxygenase large subunit N-methyltransferase chloroplastic
Solyc05g013240.5.1	DUF538 family protein%2C putative Chr1:20617326-20617853 FORWARD LENGTH=175 201606
Solyc05g013690.5.1	GDSL esterase/lipase
Solyc05g013720.3.1	Alpha-galactosidase
Solyc05g013820.4.1	Proteasome subunit beta
Solyc05g013850.2.1	Sieve element occlusion b
Solyc05g013990.3.1	T-complex protein.1
Solyc05g014000.5.1	Pectate lyase
Solyc05g014280.4.1	small heat shock protein 1
Solyc05g014310.3.1	multidrug resistance protein
Solyc05g014470.3.1	glyceraldehyde 3-phosphate dehydrogenase
Solyc05g014790.3.1	Lipoxygenase
Solyc05g015380.2.1	DNA-binding HORMA
Solyc05g015390.3.1	REF/SRPP-like protein
Solyc05g015860.4.1	Sphingosine-1-phosphate lyase-like protein
Solyc05g015950.3.1	Glucose-6-phosphate 1-dehydrogenase
Solyc05g017760.4.1	Acetyl-CoA C-acetyltransferase
Solyc05g017860.3.1	Protein VAC14-like protein
Solyc05g017890.4.1	THO complex subunit 2
Solyc05g017950.3.1	anion:sodium symporter
Solyc05g018150.3.1	protein phosphatase.1
Solyc05g018410.3.1	3-hydroxyisobutyryl-CoA hydrolase-like protein mitochondrial-like
Solyc05g018417.1.1	3-hydroxyisobutyryl-CoA hydrolase-like protein 3 mitochondrial
Solyc05g018490.3.1	hypothetical protein
Solyc05g018520.3.1	NADH-cytochrome b5 reductase
Solyc05g018570.3.1	26S protease regulatory subunit 8
Solyc05g018630.1.1	Regulator of chromosome condensation family protein
Solyc05g018650.4.1	Ferrochelatase
Solyc05g018700.4.1	Protein disulfide-isomerase
Solyc05g018780.1.1	Glutamate-rich WD repeat-containing protein.1
Solyc05g023900.1.1	Pentatricopeptide repeat
Solyc05g024410.4.1	Nitrile-specifier protein 4
Solyc05g025500.3.1	Glucan endo-13-beta-glucosidase 5
Solyc05g026310.4.1	Derlin
Solyc05g026540.3.1	transmembrane protein
Solyc05g026560.3.1	ARM repeat superfamily protein
Solyc05g032850.3.1	Evolutionarily conserved C-terminal region 2
Solyc05g041200.5.1	4-hydroxyphenylpyruvate dioxygenase
Solyc05g046330.5.1	Dolichyl-diphosphooligosaccharide--protein glycosyltransferase subunit 2
Solyc05g047550.4.1	Protein kinase domain
Solyc05g048760.3.1	phosphomannomutase
Solyc05g049950.3.1	Small nuclear ribonucleoprotein-associated protein
Solyc05g050120.3.1	cytosolic NADP-malic enzyme
Solyc05g050130.5.1	Acidic endochitinase
Solyc05g050600.3.1	Dynamin-like protein
Solyc05g050800.3.1	Phosphoglycerate mutase family protein
Solyc05g050970.5.1	Transketolase
Solyc05g051000.3.1	40S ribosomal protein S13
Solyc05g051750.3.1	TOMPRORNA prosystemin
Solyc05g051780.4.1	Gamma-glutamyltranspeptidase.1
Solyc05g051790.3.1	DNA-directed RNA polymerase RPB5 subunit
Solyc05g052150.4.1	ATP synthase subunit delta' mitochondrial
Solyc05g052160.4.1	Translocase of chloroplast
Solyc05g052200.4.1	Protein kinase family protein with ARM repeat domain-containing protein
Solyc05g052240.3.1	Chalcone-flavonone isomerase family protein
Solyc05g052260.3.1	O-acetyl-ADP-ribose deacetylase
Solyc05g052280.3.1	Peroxidase
Solyc05g052470.3.1	Ferritin
Solyc05g052510.4.1	Clathrin heavy chain
Solyc05g052760.4.1	Phosphoinositide phospholipase C
Solyc05g052780.4.1	LIM domain-containing protein
Solyc05g052920.5.1	Folylpolyglutamate synthase
Solyc05g052930.3.1	Protein YIPF
Solyc05g053140.3.1	26S proteasome non-ATPase regulatory subunit 13
Solyc05g053300.3.1	dihydrolipoamide dehydrogenase precursor
Solyc05g053410.5.1	Phytochrome
Solyc05g053430.3.1	DNA-directed RNA polymerase subunit
Solyc05g053470.3.1	60 kDa chaperonin
Solyc05g053540.3.1	Dihydroxy-acid dehydratase
Solyc05g053550.3.1	chalcone synthase 2
Solyc05g053590.4.1	Pleiotropic drug resistance protein
Solyc05g053620.3.1	F-box protein PP2-B11-like
Solyc05g053650.3.1	26S proteasome non-ATPase regulatory subunit.1
Solyc05g053670.3.1	60S ribosomal protein L13a
Solyc05g053710.4.1	Ypt/Rab-GAP domain of gyp1p superfamily protein
Solyc05g053810.3.1	Serine hydroxymethyltransferase
Solyc05g053830.3.1	Protein transport protein SEC23
Solyc05g053940.3.1	Ras-related small GTP-binding protein
Solyc05g054060.3.1	UTP--glucose-1-phosphate uridylyltransferase
Solyc05g054070.5.1	60S ribosomal protein L6
Solyc05g054090.3.1	induced stolen tip protein TUB8-like
Solyc05g054210.3.1	Heavy metal transport/detoxification superfamily protein
Solyc05g054315.1.1	Epoxide hydrolase
Solyc05g054350.3.1	Epoxide hydrolase
Solyc05g054540.4.1	Ubiquitin-conjugating enzyme E2
Solyc05g054580.3.1	60S acidic ribosomal protein P0
Solyc05g054640.4.1	2-oxoglutarate dehydrogenase .1
Solyc05g054710.3.1	Beta-hexosaminidase
Solyc05g054760.5.1	Glutathione S-transferase
Solyc05g054810.5.1	60S ribosomal protein L35
Solyc05g054910.3.1	SAC3/GANP/Nin1/mts3/eIF-3 p25
Solyc05g054980.3.1	Serine/threonine protein phosphatase 2A regulatory subunit B subunit alpha-like protein
Solyc05g055000.5.1	Cysteine desulfurase
Solyc05g055060.3.1	Serine/threonine-protein phosphatase
Solyc05g055090.4.1	Ubiquitin carboxyl-terminal hydrolase 12
Solyc05g055160.3.1	DnaJ protein
Solyc05g055210.4.1	Eukaryotic peptide chain release factor subunit 1
Solyc05g055230.2.1	40S ribosomal protein S17
Solyc05g055440.1.1	Histone H2B
Solyc05g055450.3.1	Protein BT.1
Solyc05g055600.4.1	Vacuolar protein-sorting-associated protein 33-like protein
Solyc05g055610.4.1	tRNA wybutosine-synthesizing protein 2/3/4
Solyc05g055640.4.1	60S ribosomal protein L38
Solyc05g055760.3.1	isopentenyl diphosphate isomerase
Solyc05g055770.3.1	basic leucine zipper and W2 domain-containing protein 2-like
Solyc05g056000.3.1	Alpha/beta-Hydrolases superfamily protein
Solyc05g056130.4.1	Dolichyl-diphosphooligosaccharide--protein glycosyltransferase subunit.1
Solyc05g056160.3.1	Proteasome subunit beta
Solyc05g056230.5.1	Calreticulin
Solyc05g056250.3.1	Aspartate--tRNA ligase cytoplasmic
Solyc05g056270.3.1	Phosphoenolpyruvate carboxylase family protein
Solyc05g056310.3.1	T-complex protein.1
Solyc05g056490.4.1	3'5'-bisphosphate nucleotidase
Solyc05g056540.4.1	Alcohol dehydrogenase-like protein
Solyc05g056550.3.1	Protein kinase
Solyc05g056580.3.1	S-adenosyl-L-methionine-dependent methyltransferases superfamily protein
Solyc05g161280.1.1	Resistance gene-like
Solyc05g161920.1.1	B3 domain-containing protein Os01g0905400-like
Solyc06g005060.3.1	elongation factor 1-alpha
Solyc06g005150.3.1	ascorbate peroxidase
Solyc06g005160.4.1	cytosolic ascorbate peroxidase 1
Solyc06g005360.3.1	Actin-depolymerizing factor
Solyc06g005370.3.1	Cofactor-independent phosphoglycerate mutase
Solyc06g005490.3.1	Triosephosphate isomerase
Solyc06g005710.3.1	Protein TIC 62 chloroplastic
Solyc06g005800.3.1	Serine/threonine-protein phosphatase
Solyc06g005910.5.1	Tubulin beta chain
Solyc06g005940.3.1	Protein disulfide-isomerase
Solyc06g005970.2.1	Glycosyl hydrolase family protein
Solyc06g006100.3.1	Anthranilate synthase
Solyc06g007120.3.1	PI-phospholipase C4
Solyc06g007320.3.1	Ubiquitin activating enzyme .1
Solyc06g007340.3.1	gamma-interferon-inducible lysosomal thiol reductase-like
Solyc06g007360.3.1	40S ribosomal protein S4
Solyc06g007470.3.1	40S ribosomal protein S26
Solyc06g007520.4.1	60S ribosomal protein L10
Solyc06g007570.3.1	40S ribosomal protein S8
Solyc06g007620.3.1	DUF538 domain-containing protein
Solyc06g007670.4.1	60S ribosomal protein L5-like
Solyc06g007710.5.1	Mitochondrial import receptor subunit TOM40-1
Solyc06g007760.4.1	Ycf54-like protein
Solyc06g007980.4.1	Sterol 3-beta-glucosyltransferase
Solyc06g008170.3.1	Ribosomal protein L17
Solyc06g008260.3.1	Ribosomal protein L14
Solyc06g008340.5.1	Adaptin ear-binding coat-associated protein
Solyc06g008520.4.1	Bet1-like SNARE 1.1
Solyc06g008620.1.1	TolB protein-related protein
Solyc06g008785.1.1	Plant resistance protein
Solyc06g008920.3.1	AMP-dependent synthetase/ligase
Solyc06g009020.2.1	Glutathione S-transferase
Solyc06g009050.3.1	Adenine nucleotide alpha hydrolases-like superfamily protein
Solyc06g009110.3.1	Eukaryotic aspartyl protease family protein
Solyc06g009190.5.1	Pectinesterase
Solyc06g009210.5.1	Ribosomal protein L19
Solyc06g009220.4.1	Isoamylase 3 chloroplastic
Solyc06g009370.5.1	TolB protein-related protein
Solyc06g009400.3.1	PII-like protein
Solyc06g009530.3.1	Carbohydrate-binding-like fold
Solyc06g009550.5.1	Receptor-like protein kinase ANXUR2
Solyc06g009660.3.1	GTP-binding protein
Solyc06g009750.4.1	importin alpha
Solyc06g011280.3.1	Elongation factor 1-gamma
Solyc06g011370.4.1	Chaperone protein ClpB
Solyc06g011380.2.1	Chaperone protein ClpB
Solyc06g011400.2.1	Chaperone protein ClpB
Solyc06g019170.3.1	Delta-1-pyrroline-5-carboxylate synthase
Solyc06g030490.3.1	Serine/threonine-protein phosphatase
Solyc06g033825.2.1	agamous-like MADS-box protein AGL66
Solyc06g034020.3.1	Peptide methionine sulfoxide reductase MsrA
Solyc06g034120.5.1	Quinone oxidoreductase
Solyc06g034160.3.1	Autophagy-related protein 3
Solyc06g034220.3.1	Vesicle-associated protein 1.1
Solyc06g035870.3.1	Membrane steroid-binding protein
Solyc06g035920.3.1	Remorin
Solyc06g035970.3.1	Tubulin beta chain
Solyc06g036110.1.1	Calcium-dependent lipid-binding family protein
Solyc06g036290.3.1	heat shock protein 90
Solyc06g036350.3.1	NADH-ubiquinone oxidoreductase-related protein
Solyc06g036580.4.1	U4/U6 small nuclear ribonucleoprotein Prp3
Solyc06g048410.4.1	iron superoxide dismutase
Solyc06g048540.3.1	Fe-S cluster assembly ATP-binding protein
Solyc06g048610.3.1	tRNA-binding domain
Solyc06g048730.3.1	Uroporphyrinogen decarboxylase
Solyc06g048910.2.1	Disease resistance protein
Solyc06g049080.3.1	thioredoxin peroxidase 1
Solyc06g050120.3.1	60S ribosomal protein L7a
Solyc06g050130.3.1	Alpha-galactosidase
Solyc06g050250.1.1	Adenine/guanine permease AZ.1
Solyc06g050590.3.1	Biotin/lipoyl attachment
Solyc06g050770.3.1	Alpha-soluble NSF attachment protein Pfam:PF14938
Solyc06g050980.3.1	Ferritin
Solyc06g051200.3.1	50S ribosomal protein L3
Solyc06g051270.3.1	Glucose-1-phosphate adenylyltransferase family protein
Solyc06g051310.3.1	Clathrin heavy chain
Solyc06g051620.3.1	Phosphoinositide phospholipase C
Solyc06g051720.3.1	GDSL esterase/lipase CPRD49
Solyc06g051750.3.1	Cytochrome P450
Solyc06g051800.3.1	expansin 1
Solyc06g052030.3.1	Importin subunit beta.1
Solyc06g052050.4.1	Heat shock protein 70 family
Solyc06g053180.4.1	Cytochrome b5
Solyc06g053200.3.1	6-phosphogluconolactonase
Solyc06g053400.3.1	Isopropylmalate synthase
Solyc06g053430.5.1	15 kDa selenoprotein-like
Solyc06g053470.3.1	Proteasome assembly chaperone
Solyc06g053480.3.1	Acyl-[acyl-carrier-protein] desaturase
Solyc06g053600.4.1	Aldo/keto reductase
Solyc06g053670.1.1	Enoyl-CoA delta isomerase 2 peroxisomal
Solyc06g053695.1.1	Unknown protein
Solyc06g053800.3.1	60S ribosomal export protein NMD3
Solyc06g054250.4.1	5'-nucleotidase surE-like protein
Solyc06g054320.1.1	Dirigent protein
Solyc06g054490.3.1	2-oxoglutarate and Fe-dependent oxygenase superfamily protein
Solyc06g054530.3.1	NAD-binding Rossmann-fold superfamily protein
Solyc06g059720.3.1	Acyl-[acyl-carrier-protein] desaturase
Solyc06g059740.4.1	Alcohol dehydrogenase
Solyc06g060250.3.1	Aldehyde dehydrogenase
Solyc06g060260.3.1	Stromal ascorbate peroxidase
Solyc06g060290.4.1	Protein disulfide-isomerase
Solyc06g060340.3.1	Photosystem II 22 kDa protein chloroplastic
Solyc06g060400.3.1	Ribosomal protein L15
Solyc06g060420.3.1	Prolyl-tRNA synthetase associated domain-containing protein 1-like
Solyc06g060660.1.1	transmembrane protein
Solyc06g060670.4.1	Protein arginine N-methyltransferase
Solyc06g060790.1.1	3-isopropylmalate dehydratase small subunit 3
Solyc06g060850.3.1	Ubiquitin carboxyl-terminal hydrolase
Solyc06g061070.3.1	Glycine cleavage system H protein
Solyc06g061170.3.1	Mitochondrial carnitine/acylcarnitine carrier-like protein
Solyc06g061180.2.1	Abscisic acid receptor PY.1
Solyc06g062350.4.1	RuvB-like helicase
Solyc06g062500.4.1	60S ribosomal protein L28
Solyc06g062590.5.1	Transmembrane 9 superfamily member
Solyc06g062660.4.1	Beta-galactosidase
Solyc06g062810.1.1	Glycylpeptide N-tetradecanoyltransferase
Solyc06g062840.4.1	Threonine synthase chloroplastic
Solyc06g062940.5.1	Ring box protein
Solyc06g062950.1.1	Subtilisin-like protease
Solyc06g063000.3.1	Oligouridylate-binding protein 1A
Solyc06g063090.4.1	Alanine aminotransferase 2
Solyc06g063140.4.1	26S protease regulatory subunit 7
Solyc06g063290.3.1	Pyridoxamine 5'-phosphate oxidase family protein
Solyc06g063370.3.1	Chlorophyll a-b binding protein chloroplastic
Solyc06g064460.4.1	60S ribosomal protein L7a
Solyc06g064470.5.1	60S ribosomal protein L7a
Solyc06g064630.3.1	Ribosomal protein L15
Solyc06g064890.5.1	Transcription initiation factor IIE subunit beta
Solyc06g064940.3.1	Patellin-5
Solyc06g065170.4.1	Vacuolar protein-sorting-associated protein 11-like protein
Solyc06g065270.4.1	Adenylate kinase Pfam:PF00406
Solyc06g065320.4.1	Protein disulfide isomerase-like protein putative
Solyc06g065470.4.1	RNA-binding protein 8A-like
Solyc06g065520.3.1	T-complex protein.1
Solyc06g065570.3.1	N-alpha-acetyltransferase 50
Solyc06g065580.3.1	Uridine kinase
Solyc06g065710.3.1	Sister chromatid cohesion PDS5-like protein
Solyc06g065840.3.1	Trafficking protein particle complex II-specific subunit-like protein
Solyc06g066060.3.1	CGI-144
Solyc06g066320.3.1	Transcription factor IIS
Solyc06g066610.4.1	Golgin candidate 5
Solyc06g066620.4.1	Protein CURVATURE THYLAKOID 1C chloroplastic
Solyc06g066740.3.1	Nuclear pore complex protein NUP50A
Solyc06g066800.2.1	Nucleotide-diphospho-sugar transferases superfamily protein
Solyc06g067930.2.1	Cytochrome P450
Solyc06g067990.3.1	Lys-63-specific deubiquitinase BRCC36
Solyc06g068010.3.1	Biotin carboxyl carrier protein of acetyl-CoA carboxylase
Solyc06g068030.3.1	Trafficking protein particle complex subunit 2
Solyc06g068090.3.1	phospholipase PLDa1
Solyc06g068270.3.1	2-oxoglutarate and Fe-dependent oxygenase superfamily protein
Solyc06g068320.3.1	Proline-tRNA ligase
Solyc06g068510.1.1	MAP kinase kinase kinase 38
Solyc06g068670.3.1	ACT domain-containing protein
Solyc06g068710.3.1	40S ribosomal protein S27
Solyc06g068760.3.1	Chromophore lyase CRL chloroplastic
Solyc06g068840.3.1	Calcium-dependent phospholipid-binding Copine family protein
Solyc06g068860.3.1	Alpha-mannosidase
Solyc06g069010.3.1	LeArc.1
Solyc06g069020.5.1	Elongation factor
Solyc06g069030.3.1	microbial collagenase
Solyc06g069090.3.1	40S ribosomal protein S7
Solyc06g069180.3.1	Phosphatase 2A regulatory A subunit
Solyc06g069210.3.1	protein CASP
Solyc06g069470.3.1	Glycerophosphodiester phosphodiesterase GDPD5
Solyc06g069480.3.1	Helicase
Solyc06g069530.3.1	Biotin carboxyl carrier protein of acetyl-CoA carboxylase
Solyc06g069570.3.1	SNAP25-like proteinous protein SNAP33
Solyc06g069760.3.1	Dof zinc finger protein
Solyc06g069770.3.1	protein DCL chloroplastic
Solyc06g071000.3.1	Aldehyde dehydrogenase
Solyc06g071100.4.1	plasma membrane H+-ATPase
Solyc06g071470.4.1	Peroxisomal membrane protein PEX14
Solyc06g071510.3.1	GDSL esterase/lipase
Solyc06g071680.5.1	Histone deacetylase
Solyc06g071720.1.1	60S ribosomal protein L27a
Solyc06g071790.3.1	Elongation factor Tu
Solyc06g071840.3.1	Pectate lyase
Solyc06g071870.3.1	60S ribosomal protein L17
Solyc06g071910.3.1	3-oxoacyl-[acyl-carrier-protein] reductase chloroplastic Pfam:PF13561
Solyc06g071920.5.1	Glyceraldehyde-3-phosphate dehydrogenase
Solyc06g071960.4.1	Nucleoside diphosphate kinase
Solyc06g072120.3.1	40S ribosomal protein SA
Solyc06g072300.4.1	Argonaute 1
Solyc06g072380.3.1	34-dihydroxy-2-butanone kinase
Solyc06g072440.3.1	B-cell receptor-associated-like protein
Solyc06g072490.3.1	40S ribosomal protein S3a
Solyc06g072580.3.1	Pyruvate dehydrogenase .1
Solyc06g072770.3.1	Binding partner of acd.1
Solyc06g072950.4.1	ABC transporter
Solyc06g073060.3.1	IAA-amino acid hydrolase ILR1-like 4
Solyc06g073090.3.1	chloroplast-specific ribosomal protein chloroplast-specific ribosomal protein
Solyc06g073150.3.1	COP9 signalosome complex subunit 5
Solyc06g073190.3.1	fructokinase 2
Solyc06g073240.3.1	Carbohydrate esterase putative
Solyc06g073280.3.1	LL-diaminopimelate aminotransferase
Solyc06g073300.1.1	60S ribosomal protein L27
Solyc06g073310.3.1	60S ribosomal protein L9
Solyc06g073330.4.1	Lysine--tRNA ligase
Solyc06g073370.5.1	40S ribosomal protein S18
Solyc06g073390.3.1	farnesyl protein transferase subunit A
Solyc06g073460.4.1	phospholipid hydroperoxide glutathione peroxidase
Solyc06g073540.4.1	Argonaute4b
Solyc06g073710.5.1	glucan endo-13-beta-glucosidase 14-like
Solyc06g073740.3.1	Glycosyl hydrolase family protein
Solyc06g073790.3.1	40S ribosomal protein S.1
Solyc06g073840.3.1	Outer envelope protein .1
Solyc06g073900.3.1	Succinate dehydrogenase subunit 6 mitochondrial
Solyc06g073910.4.1	Strictosidine synthase
Solyc06g073960.4.1	Serine/threonine-protein phosphatase
Solyc06g074000.1.1	Eukaryotic aspartyl protease family protein putative
Solyc06g074070.3.1	receptor-like kinase TMK3
Solyc06g074300.4.1	Ribosomal protein
Solyc06g074410.4.1	Fatty acyl-CoA reductase
Solyc06g074530.1.1	Arogenate dehydratase
Solyc06g074650.3.1	AP-2 complex subunit alpha
Solyc06g074840.3.1	Vacuolar sorting-associated protein 24-like
Solyc06g074980.3.1	Cell division cycle protein 48-like protein
Solyc06g075010.5.1	60 kDa chaperonin
Solyc06g075050.2.1	Alpha carbonic anhydrase 7
Solyc06g075180.1.1	60S ribosomal protein L12
Solyc06g075340.5.1	Carbamoyl-phosphate synthase large chain-like protein
Solyc06g075540.3.1	HAD-superfamily hydrolase
Solyc06g075550.3.1	Receptor-like cytoplasmic protein kinase.1
Solyc06g075620.3.1	60S ribosomal protein L35
Solyc06g075675.1.1	Myb/SANT-like domain-containing protein
Solyc06g076020.3.1	heat shock protein 70 kD
Solyc06g076280.3.1	Transcription factor GRAS
Solyc06g076340.3.1	Pumilio-like protein.1
Solyc06g076360.5.1	Protein TOC75 chloroplastic
Solyc06g076450.3.1	Ras-related protein RABA2c
Solyc06g076520.1.1	Class I heat shock protein
Solyc06g076540.1.1	Class I heat shock protein
Solyc06g076560.2.1	Class I heat shock protein
Solyc06g076570.4.1	Class I heat shock protein
Solyc06g076650.4.1	Enolase
Solyc06g076750.3.1	Major facilitator superfamily protein
Solyc06g076780.3.1	Glycosyl hydrolase family protein
Solyc06g076860.5.1	Cell division control protein
Solyc06g076880.3.1	Quinone reductase
Solyc06g076890.1.1	Pleckstrin homology domain-containing protein.1
Solyc06g076970.4.1	Peptidyl-prolyl cis-trans isomerase
Solyc06g081980.1.1	Pyridoxal 5'-phosphate synthase pdxS subunit
Solyc06g082010.4.1	Zinc finger transcription factor 48
Solyc06g082090.4.1	Methionine aminopeptidase 2A
Solyc06g082100.4.1	Helicase
Solyc06g082120.5.1	Ran-binding protein 1
Solyc06g082220.4.1	Transcription initiation factor TFIID subunit 15b
Solyc06g082360.5.1	U2 small nuclear ribonucleoprotein B
Solyc06g082470.3.1	MAP kinase kinase kinase 42
Solyc06g082560.3.1	Chaperone protein ClpB
Solyc06g082580.4.1	Eukaryotic translation initiation factor 2 subunit beta
Solyc06g082610.5.1	Receptor-like kinase
Solyc06g082630.4.1	26S protease regulatory subunit 6B-like protein
Solyc06g082650.4.1	60S ribosomal protein L10
Solyc06g082670.3.1	60S ribosomal protein L10
Solyc06g082730.2.1	Cytochrome P450
Solyc06g082750.3.1	50S ribosomal protein L17
Solyc06g082793.1.1	Mitochondrial import receptor subunit TOM40.1
Solyc06g082870.4.1	60S ribosomal protein L5
Solyc06g082890.4.1	Ribonuclease 2
Solyc06g083180.4.1	40S ribosomal protein S8
Solyc06g083190.4.1	Peptidylprolyl isomerase
Solyc06g083300.4.1	Nuclear transport factor 2 family protein with RNA binding domain-containing protein
Solyc06g083480.4.1	NAD-binding Rossmann-fold superfamily protein
Solyc06g083540.4.1	Alba DNA/RNA-binding protein
Solyc06g083580.4.1	Pectate lyase
Solyc06g083620.3.1	26S proteasome regulatory subunit
Solyc06g083630.4.1	Integral membrane HR.1
Solyc06g083680.3.1	Photosystem I reaction center subunit IV
Solyc06g083690.3.1	Glutaredoxin-C5 chloroplastic
Solyc06g083730.3.1	Nuclear transport factor 2 family protein with RNA binding domain-containing protein
Solyc06g083790.3.1	succinyl CoA ligase beta subunit
Solyc06g083810.3.1	Glycolipid transfer protein domain
Solyc06g083820.3.1	Ribosomal protein L14
Solyc06g084000.4.1	RNA-binding KH domain-containing protein
Solyc06g084090.4.1	Histone H2A
Solyc06g084210.3.1	Sec24-like transport protein
Solyc06g084230.3.1	40S ribosomal protein S24
Solyc06g084310.4.1	Small nuclear ribonucleoprotein Sm .1
Solyc06g084350.3.1	U6 snRNA-associated Sm-like protein LSm2
Solyc06g084390.3.1	ER auxin binding 1
Solyc06g084440.3.1	NPL4-like protein
Solyc06g084520.3.1	Cul1
Solyc06g084540.3.1	Adenine nucleotide alpha hydrolases-like superfamily protein
Solyc06g150137.1.1	Cytochrome P450
Solyc07g005050.3.1	60S ribosomal protein L39
Solyc07g005150.3.1	receptor-like protein 12
Solyc07g005200.3.1	Synaptobrevin-like protein
Solyc07g005210.3.1	Outer membrane lipoprotein blc-like
Solyc07g005240.4.1	FAD-dependent oxidoreductase family protein
Solyc07g005330.3.1	Glucan endo-13-beta-glucosidase
Solyc07g005380.5.1	Bet v I domain
Solyc07g005390.3.1	Aldehyde dehydrogenase 11A3
Solyc07g005550.5.1	replicase polyprotein 1ab protein Chr2:18503250-18504422 FORWARD LENGTH=248 201606
Solyc07g005560.3.1	Eukaryotic translation initiation factor 5A
Solyc07g005600.4.1	Transmembrane 9 superfamily member
Solyc07g005760.3.1	hydroxycinnamoyl CoA quinate transferase
Solyc07g005810.3.1	Eukaryotic translation initiation factor isoform 4G.1
Solyc07g005830.3.1	Translation initiation factor IF-3
Solyc07g005940.4.1	V-type proton ATPase subunit H
Solyc07g005960.3.1	Carboxypeptidase
Solyc07g006030.4.1	Tetratricopeptide repeat -like superfamily protein
Solyc07g006070.1.1	GDP-L-fucose synthase
Solyc07g006130.3.1	Eukaryotic peptide chain release factor subunit.1
Solyc07g006140.4.1	Cytochrome
Solyc07g006180.4.1	Tetratricopeptide repeat -like superfamily protein
Solyc07g006200.3.1	HD domain-containing protein 2
Solyc07g006280.3.1	Tetraspanin
Solyc07g006360.1.1	RING-H2 finger protein ATL13-like
Solyc07g006500.3.1	trehalose-6-phosphate synthase 1
Solyc07g006560.3.1	Hypersensitive response assisting protein
Solyc07g006640.3.1	ADP-ribosylation factor
Solyc07g006650.4.1	Xylose isomerase
Solyc07g006770.2.1	Receptor-like protein kinase
Solyc07g006780.3.1	Carbohydrate kinase
Solyc07g006790.3.1	Acetyltransferase component of pyruvate dehydrogenase complex
Solyc07g006830.4.1	Calmodulin-binding protein
Solyc07g007030.1.1	Transmembrane 9 superfamily member
Solyc07g007210.3.1	Elongation factor 2
Solyc07g007300.3.1	Methyltransferase-like
Solyc07g007390.3.1	Octicosapeptide/Phox/Bem1p domain-containing protein / tetratricopeptide repeat -containing protein
Solyc07g007510.4.1	Triphosphate tunel metalloenzyme 3
Solyc07g007550.3.1	Heparanase-like protein 3
Solyc07g007600.3.1	vacuolar-type H+-pyrophosphatase
Solyc07g007660.1.1	Armadillo-like helical
Solyc07g007750.3.1	Defensin protein Pfam:PF00304
Solyc07g007755.2.1	Defensin protein
Solyc07g007790.3.1	sucrose-phosphate synthase
Solyc07g008040.4.1	TOPLESS 5
Solyc07g008060.1.1	ANTH domain-containing protein
Solyc07g008160.3.1	nuclear pore complex protein NUP155
Solyc07g008170.2.1	methyl-CpG-binding domain-containing protein 11-like
Solyc07g008320.3.1	Calcium-transporting ATPase
Solyc07g008340.4.1	ABC transporter E family member 2
Solyc07g008350.3.1	Mitochondrial outer membrane protein porin 4
Solyc07g008370.5.1	60S ribosomal protein L7
Solyc07g008530.1.1	Tyrosine--tRNA ligase
Solyc07g008610.3.1	meloidogyne-induced giant cell protein
Solyc07g008660.3.1	30S ribosomal protein S16
Solyc07g008720.4.1	Nascent polypeptide-associated complex subunit beta
Solyc07g008780.3.1	transmembrane protein
Solyc07g008880.3.1	Pre-mRNA-processing-splicing factor 8
Solyc07g009140.3.1	26S proteasome non-ATPase regulatory subunit 6
Solyc07g009160.3.1	ER membrane protein complex subunit 8/9-like protein
Solyc07g009230.3.1	Defensin-like protein.1
Solyc07g009320.3.1	Mitochondrial outer membrane import complex protein METAXIN
Solyc07g009470.3.1	GDSL esterase/lipase 2-like
Solyc07g009500.3.1	Chitinase 12
Solyc07g014700.4.1	Dolichyl-diphosphooligosaccharide--protein glycosyltransferase subunit 2
Solyc07g015860.3.1	peptide deformylase AF271258
Solyc07g016150.4.1	ripening regulated protein DDTFR10
Solyc07g016200.3.1	Proteasome subunit beta
Solyc07g017400.3.1	26S proteasome regulatory subunit RPN13
Solyc07g017490.3.1	Suppressor of mec-8 and unc-52 protein-like protein 2
Solyc07g017510.3.1	1-phosphatidylinositol-3-phosphate 5-kinase FAB1B
Solyc07g017600.3.1	Pectinesterase
Solyc07g017610.3.1	Saccharopine dehydrogenase / Homospermidine synthase
Solyc07g017900.3.1	Glucose-6-phosphate 1-epimerase
Solyc07g018130.2.1	ABC transporter
Solyc07g018360.3.1	Elongation factor Ts mitochondrial
Solyc07g019440.3.1	ADP-glucose pyrophosphorylase large subunit 2
Solyc07g019460.3.1	NADPH--cytochrome P450 reductase
Solyc07g019670.4.1	Peroxisomal fatty acid beta-oxidation multifunctional protein
Solyc07g020860.3.1	Peroxiredoxin
Solyc07g021540.3.1	GRAM domain-containing protein
Solyc07g026770.3.1	ATP synthase subunit G mitochondrial-like
Solyc07g026960.3.1	xaa-Pro dipeptidase
Solyc07g032090.4.1	transcription initiation factor IIF subunit beta-like
Solyc07g032100.3.1	Coatomer subunit alpha
Solyc07g032110.3.1	SH3 domain-containing protein
Solyc07g032250.4.1	nucleophosmin
Solyc07g032740.4.1	Aspartate aminotransferase
Solyc07g037960.1.1	ectonucleotide pyrophosphatase/phosphodiesterase family member 3
Solyc07g039320.2.1	WD-40 repeat-containing protein MSI4
Solyc07g039450.3.1	Translation machinery-associated protein 22
Solyc07g040750.2.1	RNA helicase DEAD21
Solyc07g040890.1.1	Alpha/beta-hydrolases superfamily protein
Solyc07g041150.4.1	Myosin-12
Solyc07g041310.3.1	40S ribosomal protein S3 putative expressed
Solyc07g041490.3.1	Stress responsive A/B barrel domain protein
Solyc07g041760.3.1	Unknown protein
Solyc07g041870.3.1	Tubulin--tyrosine ligase-like protein 12
Solyc07g041900.4.1	Cysteine protease
Solyc07g042250.3.1	chaperonin .1
Solyc07g042315.1.1	3-oxoacyl-[acyl-carrier-protein] synthase
Solyc07g042440.3.1	Peroxiredoxin Q
Solyc07g042520.4.1	Sucrose synthase
Solyc07g042550.3.1	sucrose synthase
Solyc07g042570.3.1	Eukaryotic translation initiation factor 3 subunit K
Solyc07g042830.4.1	Starch synthase chloroplastic/amyloplastic
Solyc07g042910.4.1	transmembrane protein
Solyc07g043160.1.1	Glycosyltransferase
Solyc07g043310.3.1	Gamma aminobutyrate transaminase isoform 1
Solyc07g043320.3.1	myosin heavy chain%2C embryonic smooth protein
Solyc07g043360.1.1	60S ribosomal protein L27
Solyc07g043490.1.1	Glycosyltransferase
Solyc07g043560.4.1	Heat shock protein 70 kDa
Solyc07g043570.3.1	NAD-linked oxidoreductase superfamily protein
Solyc07g044760.3.1	RNA helicase DEAD23
Solyc07g044780.3.1	Zinc finger protein
Solyc07g044840.3.1	23-bisphosphoglycerate-independent phosphoglycerate mutase
Solyc07g044860.3.1	psbXphotosystem II 23 kDa protein
Solyc07g045090.3.1	2-alkenal reductase -dependent)-like
Solyc07g045150.3.1	period circadian protein
Solyc07g045240.3.1	RNA-binding family protein
Solyc07g045290.3.1	Long chain acyl-CoA synthetase
Solyc07g045350.4.1	Acetyl-CoA C-acetyltransferase
Solyc07g045440.1.1	Fasciclin-like arabinogalactan protein 2
Solyc07g045540.4.1	Glucose-6-phosphate 1-dehydrogenase
Solyc07g047790.3.1	Heat shock protein
Solyc07g047800.3.1	NAD-binding Rossmann-fold superfamily protein Pfam:PF13561
Solyc07g047970.5.1	SEC12-like protein 2
Solyc07g048040.1.1	Calcium-dependent lipid-binding domain-containing protein
Solyc07g049150.2.1	Dicer-like 3
Solyc07g049360.3.1	Small ubiquitin-related modifier
Solyc07g049450.3.1	Protein disulfide-isomerase like 2-2
Solyc07g049480.3.1	Cleavage and polyadenylation specificity factor subunit 3
Solyc07g049530.3.1	1-aminocyclopropane-1-carboxylate oxidase 1
Solyc07g049690.3.1	hydroperoxide lyase
Solyc07g049720.4.1	10kDa polypeptide precursor of photosystem 2
Solyc07g051850.3.1	aspartic proteinase-like
Solyc07g052190.1.1	pre-mRNA-splicing factor 18
Solyc07g052240.3.1	L-ascorbate oxidase-like protein
Solyc07g052350.3.1	Aconitate hydratase
Solyc07g052470.3.1	Syntaxin-132
Solyc07g053150.3.1	Frataxin mitochondrial
Solyc07g053220.2.1	G-type lectin S-receptor-like serine/threonine-protein kinase
Solyc07g053260.3.1	tft9
Solyc07g053280.4.1	Ketol-acid reductoisomerase
Solyc07g053310.3.1	Adaptin ear-binding coat-associated protein
Solyc07g053470.5.1	GTP-binding protein TypA
Solyc07g053615.2.1	DnaJ like protein
Solyc07g053650.4.1	26S proteasome non-ATPase regulatory subunit 2 homolog
Solyc07g053690.3.1	Nucleic acid-binding OB-fold
Solyc07g053790.2.1	Protein TPX2
Solyc07g053830.3.1	ADPATP carrier protein mitochondrial
Solyc07g053860.3.1	RNA polymerase II subunit 5-mediating protein homolog isoform X2
Solyc07g053970.3.1	Two pore calcium channel protein.1
Solyc07g053990.4.1	DUF14.1
Solyc07g054190.4.1	Riboflavin synthase
Solyc07g054210.3.1	light dependent NADH:protochlorophyllide oxidoreductase 2
Solyc07g054480.3.1	Pentatricopeptide repeat-containing protein
Solyc07g054750.1.1	Wound-responsive family protein
Solyc07g055060.3.1	Phosphoenolpyruvate carboxylase
[truncated: 1,167 more rows]

## Sheet: AV-MG-BR-RR 
The total protein profile of AV compared across the three ripening stages MG, BR and RR.
ACCESSION NUMBER	IDENTIFIED PROTEINS	AV-MG	AV-BR	AV-RR
Solyc00g019950.2.1	NADH dehydrogenase subunit 9	DETECTED	DETECTED	DETECTED
Solyc00g160280.1.1	NADH-quinone oxidoreductase chain 4 chloroplastic	DETECTED	DETECTED	NOT FOUND
Solyc00g160660.1.1	Zinc finger C-x8-C-x5-C-x3-H type family protein	NOT FOUND	NOT FOUND	DETECTED
Solyc00g244290.1.1	NADH dehydrogenase subunit 2	DETECTED	NOT FOUND	NOT FOUND
Solyc00g277510.2.1	Photosystem II protein D1	DETECTED	DETECTED	DETECTED
Solyc00g500020.1.1	Cytochrome f	DETECTED	DETECTED	DETECTED
Solyc00g500022.1.1	30S ribosomal protein S18 chloroplastic	DETECTED	DETECTED	DETECTED
Solyc00g500023.1.1	ATP-dependent Clp protease proteolytic subunit	NOT FOUND	NOT FOUND	DETECTED
Solyc00g500024.1.1	Photosystem II CP47 reaction center protein	DETECTED	DETECTED	DETECTED
Solyc00g500030.1.1	30S ribosomal protein S11 chloroplastic	DETECTED	DETECTED	DETECTED
Solyc00g500031.1.1	50S ribosomal protein L14 chloroplastic	DETECTED	DETECTED	DETECTED
Solyc00g500032.1.1	50S ribosomal protein L16 chloroplastic	DETECTED	DETECTED	NOT FOUND
Solyc00g500033.1.1	Ribosomal protein L2 plastid	NOT FOUND	DETECTED	NOT FOUND
Solyc00g500034.1.1	30S ribosomal protein S3 chloroplastic	DETECTED	DETECTED	DETECTED
Solyc00g500035.1.1	50S ribosomal protein L2	NOT FOUND	NOT FOUND	DETECTED
Solyc00g500047.1.1	50S ribosomal protein L2 chloroplastic	DETECTED	DETECTED	DETECTED
Solyc00g500050.1.1	ATP synthase subunit alpha chloroplastic	DETECTED	DETECTED	DETECTED
Solyc00g500052.1.1	DNA-directed RNA polymerase subunit beta''	NOT FOUND	NOT FOUND	DETECTED
Solyc00g500054.1.1	Photosystem II CP43 reaction center protein	DETECTED	DETECTED	DETECTED
Solyc00g500055.1.1	30S ribosomal protein S14 chloroplastic	DETECTED	DETECTED	NOT FOUND
Solyc00g500056.1.1	DNA-directed RNA polymerase subunit alpha	DETECTED	DETECTED	DETECTED
Solyc00g500057.1.1	Photosystem I P700 chlorophyll a apoprotein .1	DETECTED	DETECTED	NOT FOUND
Solyc00g500058.1.1	Photosystem I assembly protein Ycf3	DETECTED	DETECTED	NOT FOUND
Solyc00g500063.1.1	Ribulose bisphosphate carboxylase large chain	DETECTED	DETECTED	DETECTED
Solyc00g500064.1.1	Ycf15	DETECTED	DETECTED	DETECTED
Solyc00g500065.1.1	Acetyl-coenzyme A carboxylase carboxyl transferase subunit beta chloroplastic	DETECTED	DETECTED	DETECTED
Solyc00g500073.1.1	Cytochrome b559 subunit alpha	NOT FOUND	DETECTED	NOT FOUND
Solyc00g500088.2.1	Protein TIC 214	NOT FOUND	DETECTED	DETECTED
Solyc00g500112.1.1	NADH-ubiquinone oxidoreductase chain 5	DETECTED	NOT FOUND	NOT FOUND
Solyc00g500140.1.1	ATP synthase epsilon chain chloroplastic	DETECTED	DETECTED	DETECTED
Solyc00g500184.1.1	NADH dehydrogenase subunit 7	DETECTED	DETECTED	DETECTED
Solyc00g500185.1.1	NADH dehydrogenase subunit 7	DETECTED	DETECTED	DETECTED
Solyc00g500245.1.1	Ribosomal protein S3	DETECTED	DETECTED	NOT FOUND
Solyc00g500260.1.1	Cytochrome b	NOT FOUND	DETECTED	NOT FOUND
Solyc00g500299.1.1	Ycf15 protein	DETECTED	NOT FOUND	NOT FOUND
Solyc00g500302.1.1	ATPase subunit 4	DETECTED	DETECTED	NOT FOUND
Solyc00g500312.1.1	Cytochrome b	DETECTED	NOT FOUND	DETECTED
Solyc00g500322.1.1	ATP synthase subunit b chloroplastic	DETECTED	DETECTED	DETECTED
Solyc00g500333.1.1	ATP synthase subunit b chloroplastic	DETECTED	NOT FOUND	NOT FOUND
Solyc00g500345.1.1	ATP synthase subunit alpha	DETECTED	DETECTED	DETECTED
Solyc00g500358.1.1	ATP synthase subunit alpha	DETECTED	DETECTED	DETECTED
Solyc01g005020.3.1	Salt Overly Sensitive 1	DETECTED	NOT FOUND	DETECTED
Solyc01g005210.4.1	Trehalose-6-phosphate synthase	NOT FOUND	NOT FOUND	DETECTED
Solyc01g005240.4.1	Aspartokinase	DETECTED	NOT FOUND	NOT FOUND
Solyc01g005250.5.1	Aspartate-semialdehyde dehydrogenase	DETECTED	DETECTED	DETECTED
Solyc01g005330.3.1	Microtubule-associated protein 70	NOT FOUND	DETECTED	NOT FOUND
Solyc01g005410.5.1	Caleosin	DETECTED	DETECTED	NOT FOUND
Solyc01g005490.3.1	IAA-amino acid hydrolase IL.1	DETECTED	DETECTED	DETECTED
Solyc01g005520.4.1	Protein LOW PSII ACCUMULATION 1 chloroplastic	DETECTED	DETECTED	NOT FOUND
Solyc01g005560.3.1	Isocitrate dehydrogenase [NADP]	DETECTED	DETECTED	DETECTED
Solyc01g005570.4.1	hypothetical protein	DETECTED	NOT FOUND	NOT FOUND
Solyc01g005620.3.1	oxoglutarate/malate translocator	DETECTED	DETECTED	DETECTED
Solyc01g005820.4.1	Serine/arginine-rich-splicing factor SCL30A	DETECTED	DETECTED	DETECTED
Solyc01g005870.4.1	Cf-like protein	NOT FOUND	DETECTED	NOT FOUND
Solyc01g005950.4.1	Serine/threonine-protein phosphatase	DETECTED	DETECTED	NOT FOUND
Solyc01g005960.3.1	RNA helicase DEAD1	NOT FOUND	DETECTED	NOT FOUND
Solyc01g006090.3.1	Eukaryotic rRNA processing	NOT FOUND	DETECTED	NOT FOUND
Solyc01g006110.3.1	PP2A regulatory subunit TAP46	DETECTED	DETECTED	DETECTED
Solyc01g006160.3.1	60S acidic ribosomal protein .1	DETECTED	DETECTED	NOT FOUND
Solyc01g006170.5.1	Eukaryotic rRNA processing	DETECTED	NOT FOUND	NOT FOUND
Solyc01g006240.3.1	Inactive protein restricted tev movement.1	NOT FOUND	DETECTED	NOT FOUND
Solyc01g006280.3.1	Formate--tetrahydrofolate ligase	DETECTED	DETECTED	DETECTED
Solyc01g006370.3.1	Callose synthase	DETECTED	NOT FOUND	NOT FOUND
Solyc01g006430.3.1	Fatty acid desaturase	NOT FOUND	DETECTED	DETECTED
Solyc01g006510.3.1	sorbitol related enzyme	DETECTED	DETECTED	DETECTED
Solyc01g006540.4.1	lipoxygenase C	NOT FOUND	DETECTED	DETECTED
Solyc01g006555.2.1	Lipoxygenase	NOT FOUND	NOT FOUND	DETECTED
Solyc01g006610.2.1	2-oxoglutarate and Fe-dependent oxygenase superfamily protein	NOT FOUND	NOT FOUND	DETECTED
Solyc01g006630.3.1	NAD-binding Rossmann-fold superfamily protein	DETECTED	DETECTED	DETECTED
Solyc01g006640.1.1	AMP-dependent synthetase/ligase	NOT FOUND	DETECTED	NOT FOUND
Solyc01g006860.3.1	Co-chaperone HscB-like protein	DETECTED	DETECTED	DETECTED
Solyc01g006900.3.1	MD-2-related lipid recognition domain-containing protein / ML domain-containing protein	DETECTED	DETECTED	DETECTED
Solyc01g006940.5.1	RNA-binding protein CP33 chloroplastic	DETECTED	DETECTED	DETECTED
Solyc01g006950.3.1	syntaxin-121-like	DETECTED	NOT FOUND	NOT FOUND
Solyc01g006960.3.1	Trafficking protein particle complex subunit 8	DETECTED	DETECTED	DETECTED
Solyc01g006980.4.1	Malonyl CoA-acyl carrier protein transacylase containing protein expressed	DETECTED	DETECTED	DETECTED
Solyc01g007070.3.1	BEL1-like homeodomain protein 3	NOT FOUND	NOT FOUND	DETECTED
Solyc01g007150.3.1	Coatomer subunit beta	DETECTED	DETECTED	DETECTED
Solyc01g007200.2.1	Unknown protein	NOT FOUND	DETECTED	NOT FOUND
Solyc01g007860.3.1	Ubiquitin-conjugating enzyme variant	DETECTED	DETECTED	DETECTED
Solyc01g007910.3.1	succinyl-CoA ligase alpha.1	DETECTED	DETECTED	DETECTED
Solyc01g007920.2.1	Isochorismatase-like	DETECTED	DETECTED	DETECTED
Solyc01g007940.4.1	Alanine aminotransferase 2	NOT FOUND	DETECTED	NOT FOUND
Solyc01g008000.3.1	ADP-ribosylation factor	DETECTED	DETECTED	DETECTED
Solyc01g008070.4.1	Plant/MCA23-20 protein	DETECTED	DETECTED	DETECTED
Solyc01g008080.3.1	40S ribosomal protein S27	DETECTED	DETECTED	DETECTED
Solyc01g008100.3.1	Transferring glycosyl group transferase	DETECTED	DETECTED	DETECTED
Solyc01g008110.5.1	Cytochrome P450	NOT FOUND	NOT FOUND	DETECTED
Solyc01g008160.4.1	Protein SLOW GREEN 1 chloroplastic	NOT FOUND	NOT FOUND	DETECTED
Solyc01g008230.5.1	TCP transcription factor 15	NOT FOUND	DETECTED	NOT FOUND
Solyc01g008250.3.1	Thioredoxin	DETECTED	NOT FOUND	NOT FOUND
Solyc01g008290.3.1	Dihydroorotate dehydrogenase mitochondrial	NOT FOUND	NOT FOUND	DETECTED
Solyc01g008320.3.1	Shoot gravitropism 2 protein	NOT FOUND	DETECTED	DETECTED
Solyc01g008330.5.1	Biotin carboxylase	DETECTED	DETECTED	DETECTED
Solyc01g008340.3.1	L19 ribosomal protein	DETECTED	DETECTED	NOT FOUND
Solyc01g008360.3.1	RNA binding protein	DETECTED	DETECTED	NOT FOUND
Solyc01g008370.4.1	26S proteasome non-ATPase regulatory subunit 7	DETECTED	DETECTED	DETECTED
Solyc01g008420.3.1	Protein DETOXIFICATION	NOT FOUND	DETECTED	NOT FOUND
Solyc01g008479.1.1	Unknown protein	NOT FOUND	NOT FOUND	DETECTED
Solyc01g008540.4.1	Cinnamoyl-CoA reductase.1	NOT FOUND	DETECTED	NOT FOUND
Solyc01g008550.4.1	phenylacetaldehyde reductase 2	DETECTED	DETECTED	DETECTED
Solyc01g008620.5.1	Glucan endo-13-beta-glucosidase	NOT FOUND	DETECTED	DETECTED
Solyc01g008710.5.1.1	mannan endo-14-beta-mannosidase	NOT FOUND	DETECTED	DETECTED
Solyc01g008810.3.1	RING/U-box superfamily protein	NOT FOUND	DETECTED	NOT FOUND
Solyc01g008820.3.1	signal peptide peptidase-like	DETECTED	DETECTED	NOT FOUND
Solyc01g008850.4.1	Non-specific serine/threonine protein kinase	DETECTED	DETECTED	DETECTED
Solyc01g008960.3.1	Argonaute 4a	DETECTED	DETECTED	DETECTED
Solyc01g009010.3.1	4-diphosphocytidyl-2-C-methyl-D-erythritol kinase	NOT FOUND	DETECTED	DETECTED
Solyc01g009020.5.1	Cysteine proteinase inhibitor	DETECTED	NOT FOUND	NOT FOUND
Solyc01g009030.5.1	dgd1 suppressor 1 Chr5:3974374-3978066 REVERSE LENGTH=602 201606	NOT FOUND	DETECTED	DETECTED
Solyc01g009050.3.1	Molybdopterin biosynthesis protein CN.1	DETECTED	DETECTED	DETECTED
Solyc01g009080.5.1	Zeaxanthin epoxidase chloroplastic	DETECTED	DETECTED	NOT FOUND
Solyc01g009090.3.1	Serrate RNA effector molecule	DETECTED	DETECTED	DETECTED
Solyc01g009100.5.1	60S ribosomal protein L30	DETECTED	DETECTED	DETECTED
Solyc01g009120.3.1	Histone deacetylase	NOT FOUND	NOT FOUND	DETECTED
Solyc01g009180.4.1	5-methyltetrahydropteroyltriglutamate--homocysteine methyltransferase	DETECTED	DETECTED	DETECTED
Solyc01g009220.3.1	inactive protein RESTRICTED TEV MOVEMENT 2-like	DETECTED	NOT FOUND	NOT FOUND
Solyc01g009230.4.1	sitiens	NOT FOUND	DETECTED	NOT FOUND
Solyc01g009280.4.1	Serine/threonine-protein phosphatase	DETECTED	DETECTED	NOT FOUND
Solyc01g009310.3.1	meloidogyne-induced giant cell protein DB217	DETECTED	DETECTED	DETECTED
Solyc01g009390.4.1	mRNA-decapping enzyme-like protein	NOT FOUND	DETECTED	DETECTED
Solyc01g009420.5.1	UDP-apiose/UDP-xylose synthase	DETECTED	DETECTED	DETECTED
Solyc01g009430.3.1	hypothetical protein	NOT FOUND	DETECTED	NOT FOUND
Solyc01g009443.2.1	Mitochondrial inner membrane protease ATP23	DETECTED	NOT FOUND	NOT FOUND
Solyc01g009520.4.1	Ribosomal protein	DETECTED	DETECTED	DETECTED
Solyc01g009620.3.1	Cleavage and polyadenylation specificity factor subunit 5	DETECTED	DETECTED	DETECTED
Solyc01g009630.3.1	Cleavage and polyadenylation specificity factor subunit 5	DETECTED	DETECTED	DETECTED
Solyc01g009920.3.1	Histidine kinase- DNA gyrase B- and HSP90-like ATPase family protein	NOT FOUND	NOT FOUND	DETECTED
Solyc01g009970.3.1	Hydrolase	DETECTED	DETECTED	NOT FOUND
Solyc01g009990.3.1	Peptidyl-prolyl cis-trans isomerase	DETECTED	DETECTED	DETECTED
Solyc01g010250.4.1	6-phosphogluconolactonase	NOT FOUND	DETECTED	DETECTED
Solyc01g010280.3.1	suppressor SRP40-like protein	DETECTED	NOT FOUND	NOT FOUND
Solyc01g010440.5.1	Glycine-rich protein	DETECTED	DETECTED	DETECTED
Solyc01g010540.3.1	40S ribosomal protein S9	DETECTED	DETECTED	DETECTED
Solyc01g010590.2.1	Peptidyl-prolyl cis-trans isomerase	DETECTED	DETECTED	DETECTED
Solyc01g010700.3.1	SNF1-related protein kinase regulatory subunit gamma-1-like	DETECTED	DETECTED	DETECTED
Solyc01g010710.5.1	Carboxypeptidase	DETECTED	NOT FOUND	NOT FOUND
Solyc01g010750.4.1	Ricin B lectin domain	DETECTED	DETECTED	DETECTED
Solyc01g010760.3.1	Mitochondrial outer membrane protein porin	DETECTED	DETECTED	DETECTED
Solyc01g010830.4.1	Haloacid dehalogenase-like hydrolase-like protein Pfam:PF13419	NOT FOUND	DETECTED	NOT FOUND
Solyc01g010870.3.1	S-adenosyl-L-methionine-dependent methyltransferases superfamily protein	DETECTED	DETECTED	DETECTED
Solyc01g010940.3.1	Transmembrane emp24 domain-containing protein p24delta7	NOT FOUND	DETECTED	DETECTED
Solyc01g011000.3.1	Eukaryotic translation initiation factor 5A	DETECTED	DETECTED	DETECTED
Solyc01g011030.3.1	RING/U-box superfamily protein	DETECTED	NOT FOUND	NOT FOUND
Solyc01g011040.3.1	Leucine-rich repeat receptor-like protein kinase	DETECTED	NOT FOUND	NOT FOUND
Solyc01g011340.3.1	protein phosphatase 2A catalytic subunit 2	DETECTED	DETECTED	DETECTED
Solyc01g012650.1.1	Endoribonuclease Dicer-like protein 2	DETECTED	NOT FOUND	NOT FOUND
Solyc01g013890.3.1	Aldehyde dehydrogenase	DETECTED	NOT FOUND	NOT FOUND
Solyc01g014070.1.1	Cupredoxin	DETECTED	NOT FOUND	NOT FOUND
Solyc01g014150.1.1	NL0E	NOT FOUND	NOT FOUND	DETECTED
Solyc01g014210.1.1	ADPATP carrier protein mitochondrial	DETECTED	DETECTED	DETECTED
Solyc01g014850.4.1	Zinc finger transcription factor 7	DETECTED	DETECTED	DETECTED
Solyc01g015290.1.1	cold shock domain protein.1	DETECTED	DETECTED	NOT FOUND
Solyc01g016470.3.1	60S acidic ribosomal protein .1	DETECTED	NOT FOUND	NOT FOUND
Solyc01g017750.1.1	Unknown protein	NOT FOUND	DETECTED	NOT FOUND
Solyc01g018070.3.1	ARID/BRIGHT DNA-binding domain	DETECTED	DETECTED	DETECTED
Solyc01g020470.3.1	NADH dehydrogenase subunit 9	NOT FOUND	DETECTED	NOT FOUND
Solyc01g022750.3.1	NADH dehydrogenase [ubiquinone].1	DETECTED	NOT FOUND	NOT FOUND
Solyc01g028810.3.1	Beta chaperonin 60	DETECTED	DETECTED	DETECTED
Solyc01g028860.3.1	Evolutionarily conserved C-terminal region 2	DETECTED	DETECTED	DETECTED
Solyc01g028900.3.1	2-oxoisovalerate dehydrogenase subunit beta mitochondrial	DETECTED	DETECTED	DETECTED
Solyc01g028930.4.1	TATA-box-binding protein	DETECTED	NOT FOUND	NOT FOUND
Solyc01g034020.3.1	Serine/threonine-protein phosphatase	DETECTED	DETECTED	DETECTED
Solyc01g049650.4.1	Pyruvate kinase	DETECTED	DETECTED	DETECTED
Solyc01g049680.3.1	Transcription factor Pur-alpha.1	DETECTED	DETECTED	DETECTED
Solyc01g049960.4.1	chromosome-associated kinesin	DETECTED	DETECTED	DETECTED
Solyc01g056810.4.1	Syntaxin	DETECTED	NOT FOUND	DETECTED
Solyc01g056850.3.1	CTP synthase	DETECTED	NOT FOUND	NOT FOUND
Solyc01g057000.3.1	Universal stress protein	DETECTED	DETECTED	DETECTED
Solyc01g057210.3.1	Mitochondrial pyruvate dehydrogenase kinase	DETECTED	DETECTED	NOT FOUND
Solyc01g057520.5.1	ARM repeat superfamily protein	NOT FOUND	DETECTED	NOT FOUND
Solyc01g057705.1.1	histidine--tRNA ligase chloroplastic/mitochondrial	DETECTED	NOT FOUND	NOT FOUND
Solyc01g057830.3.1	30S ribosomal protein .1	DETECTED	DETECTED	NOT FOUND
Solyc01g057840.3.1	Nuclear export mediator factor Nemf	NOT FOUND	NOT FOUND	DETECTED
Solyc01g058140.3.1	beta-glycosidase 2	DETECTED	NOT FOUND	DETECTED
Solyc01g058390.3.1	Galactokinase	DETECTED	DETECTED	DETECTED
Solyc01g058730.4.1	Transmembrane protein	DETECTED	DETECTED	NOT FOUND
Solyc01g059830.3.1	Enoyl-CoA hydratase	DETECTED	DETECTED	DETECTED
Solyc01g059870.4.1	phytochrome B1	DETECTED	NOT FOUND	NOT FOUND
Solyc01g059880.3.1	Citrate synthase-like	DETECTED	DETECTED	DETECTED
Solyc01g059930.3.1	Adenine nucleotide alpha hydrolases-like superfamily protein	DETECTED	DETECTED	DETECTED
Solyc01g059965.1.1	Glucan endo-13-beta-glucosidase B	DETECTED	DETECTED	DETECTED
Solyc01g059990.4.1	Serine/threonine-protein phosphatase 7 long form-like protein	NOT FOUND	DETECTED	NOT FOUND
Solyc01g060040.3.1	WD40 domain-containing protein/Bromodomain domain-containing protein	DETECTED	NOT FOUND	NOT FOUND
Solyc01g060080.4.1	serine/threonine-protein phosphatase 4 regulatory subunit 3-like	DETECTED	NOT FOUND	NOT FOUND
Solyc01g060130.3.1	TOMGTPASE Mill. GTPase	DETECTED	DETECTED	DETECTED
Solyc01g060180.4.1	AMP-dependent synthetase/ligase	DETECTED	NOT FOUND	NOT FOUND
Solyc01g060280.4.1	AMSH-like ubiquitin thioesterase.1	NOT FOUND	NOT FOUND	DETECTED
Solyc01g060470.3.1	Importin subunit alpha	DETECTED	DETECTED	DETECTED
Solyc01g065500.3.1	C2 calcium/lipid-binding plant phosphoribosyltransferase family protein	DETECTED	DETECTED	NOT FOUND
Solyc01g065530.3.1	COBRA-like protein	NOT FOUND	NOT FOUND	DETECTED
Solyc01g066050.3.1	Tetratricopeptide repeat-containing domain	DETECTED	DETECTED	DETECTED
Solyc01g066060.4.1	Multiple organellar RNA editing factor 3 mitochondrial	DETECTED	NOT FOUND	NOT FOUND
Solyc01g066100.3.1	Glycosyltransferase	NOT FOUND	NOT FOUND	DETECTED
Solyc01g066310.4.1	Acyl-CoA dehydrogenase family member 10	NOT FOUND	DETECTED	NOT FOUND
Solyc01g066457.1.1	Alpha/beta-Hydrolases superfamily protein	DETECTED	NOT FOUND	NOT FOUND
Solyc01g066480.3.1	Fumarylacetoacetate hydrolase family	DETECTED	NOT FOUND	NOT FOUND
Solyc01g066520.3.1	Dihydrolipoamide acetyltransferase component of pyruvate dehydrogenase complex	DETECTED	DETECTED	DETECTED
Solyc01g066590.3.1	Dynein light chain	DETECTED	DETECTED	DETECTED
Solyc01g066690.3.1	Eukaryotic translation initiation factor 2 subunit 3	DETECTED	DETECTED	DETECTED
Solyc01g066740.3.1	Transducin/WD40 repeat-like superfamily protein	NOT FOUND	DETECTED	DETECTED
Solyc01g066840.3.1	40S ribosomal protein S.1	DETECTED	DETECTED	DETECTED
Solyc01g066860.3.1	hypothetical protein	DETECTED	DETECTED	DETECTED
Solyc01g067080.3.1	dynein beta chain%2C ciliary protein	DETECTED	DETECTED	DETECTED
Solyc01g067100.4.1	Cullin	NOT FOUND	NOT FOUND	DETECTED
Solyc01g067550.3.1	Zinc finger transcription factor 8	DETECTED	DETECTED	DETECTED
Solyc01g067590.3.1	Sucrose nonfermenting 4-like protein	DETECTED	DETECTED	DETECTED
Solyc01g067630.3.1	NAD-binding Rossmann-fold superfamily protein	DETECTED	DETECTED	DETECTED
Solyc01g067660.3.1	14-alpha-glucan-maltohydrolase	NOT FOUND	DETECTED	DETECTED
Solyc01g067720.4.1	Vesicle-associated protein 1.1	DETECTED	NOT FOUND	NOT FOUND
Solyc01g067730.3.1	Acyl carrier protein	DETECTED	DETECTED	DETECTED
Solyc01g067740.3.1	Superoxide dismutase [Cu-Zn] 1	DETECTED	DETECTED	DETECTED
Solyc01g067750.3.1	dehydroquinate dehydratase/shikimate:NADP oxidoreductase	DETECTED	DETECTED	DETECTED
Solyc01g067890.4.1	1-D-deoxyxylulose 5-phosphate synthase	NOT FOUND	NOT FOUND	DETECTED
Solyc01g067900.3.1	Rapid alkalinization factor 23	DETECTED	DETECTED	DETECTED
Solyc01g067930.5.1	Xyloglucan 6-xylosyltransferase 1	DETECTED	NOT FOUND	NOT FOUND
Solyc01g068020.4.1	Polyketide cyclase / dehydrase and lipid transport protein	DETECTED	NOT FOUND	NOT FOUND
Solyc01g068030.3.1	Polyketide cyclase / dehydrase and lipid transport protein	DETECTED	NOT FOUND	NOT FOUND
Solyc01g068045.2.1	Ubiquitin	DETECTED	DETECTED	DETECTED
Solyc01g068240.3.1	Ubiquitin carboxyl-terminal hydrolase 24	NOT FOUND	DETECTED	DETECTED
Solyc01g068270.3.1	Protein kinase family protein	DETECTED	NOT FOUND	NOT FOUND
Solyc01g068280.3.1	Protein CHROMATIN REMODELING 24	NOT FOUND	NOT FOUND	DETECTED
Solyc01g068297.2.1	SNF2-related	DETECTED	NOT FOUND	NOT FOUND
Solyc01g068400.3.1	Tubulin-specific chaperone A	DETECTED	DETECTED	DETECTED
Solyc01g068480.4.1	P-loop containing nucleoside triphosphate hydrolases superfamily protein	DETECTED	NOT FOUND	DETECTED
Solyc01g068530.3.1	40S ribosomal protein S16	DETECTED	DETECTED	DETECTED
Solyc01g068590.4.1	Metal ion-binding protein	DETECTED	DETECTED	DETECTED
Solyc01g068620.4.1	Polyketide cyclase / dehydrase and lipid transport protein	DETECTED	NOT FOUND	NOT FOUND
Solyc01g073650.3.1	Serine/threonine-protein phosphatase	DETECTED	DETECTED	NOT FOUND
Solyc01g073690.2.1	V-type proton ATPase subunit D	DETECTED	DETECTED	DETECTED
Solyc01g073740.4.1	Citrate synthase	DETECTED	DETECTED	DETECTED
Solyc01g073960.4.1	Protein EMSY-LIKE 3	DETECTED	NOT FOUND	NOT FOUND
Solyc01g073970.3.1	Histone H3	DETECTED	DETECTED	DETECTED
Solyc01g074030.3.1	Beta-glucosidase	NOT FOUND	DETECTED	NOT FOUND
Solyc01g079090.4.1	Protoporphyrinogen oxidase	DETECTED	DETECTED	DETECTED
Solyc01g079220.4.1	NifU-like protein 1 chloroplastic	DETECTED	DETECTED	DETECTED
Solyc01g079240.3.1	Long chain acyl-CoA synthetase.1	DETECTED	NOT FOUND	NOT FOUND
Solyc01g079450.3.1	Peptidase S9	DETECTED	DETECTED	DETECTED
Solyc01g079490.2.1	Vacuolar protein sorting-associated protein 51-like protein	NOT FOUND	DETECTED	DETECTED
Solyc01g079570.3.1	Beta-D-xylosidase.1	DETECTED	NOT FOUND	NOT FOUND
Solyc01g079590.3.1	Late embryogenesis abundant protein family protein	DETECTED	DETECTED	DETECTED
Solyc01g079610.3.1	DnaJ protein ERDJ3B	DETECTED	DETECTED	DETECTED
Solyc01g079680.3.1	RAN GTPase-activating protein.1	DETECTED	DETECTED	DETECTED
Solyc01g079820.3.1	Peroxiredoxin	DETECTED	DETECTED	DETECTED
Solyc01g079840.3.1	NEDD8-activating enzyme .1	DETECTED	DETECTED	DETECTED
Solyc01g079860.3.1	ATP-dependent -NADH-hydrate dehydratase	DETECTED	DETECTED	DETECTED
Solyc01g079880.3.1	Aluminum induced protein with YGL and LRDR motifs	DETECTED	DETECTED	DETECTED
Solyc01g079960.2.1	Eukaryotic aspartyl protease family protein	NOT FOUND	DETECTED	NOT FOUND
Solyc01g079970.2.1	Eukaryotic aspartyl protease family protein	DETECTED	DETECTED	NOT FOUND
Solyc01g080010.2.1	xyloglucan endoglucanase inhibitor	DETECTED	DETECTED	DETECTED
Solyc01g080040.3.1	Dual specificity protein phosphatase.1	NOT FOUND	NOT FOUND	DETECTED
Solyc01g080170.3.1	Hydroxymethylglutaryl-CoA lyase mitochondrial	NOT FOUND	DETECTED	DETECTED
Solyc01g080220.3.1	endo-1314-beta-D-glucanase-like	DETECTED	DETECTED	DETECTED
Solyc01g080270.3.1	Alpha/beta-Hydrolases superfamily protein	DETECTED	NOT FOUND	NOT FOUND
Solyc01g080280.3.1	chloroplast glutamine synthetase	DETECTED	DETECTED	NOT FOUND
Solyc01g080410.3.1	Peptide-methionine -S-oxide reductase	NOT FOUND	NOT FOUND	DETECTED
Solyc01g080460.3.1	Pyruvate phosphate dikinase	DETECTED	DETECTED	DETECTED
Solyc01g080510.3.1	interactor of constitutive active ROPs protein	DETECTED	DETECTED	DETECTED
Solyc01g080520.3.1	Protein kinase family protein	DETECTED	NOT FOUND	NOT FOUND
Solyc01g080530.3.1	2-oxoglutarate and Fe-dependent oxygenase superfamily protein	DETECTED	DETECTED	NOT FOUND
Solyc01g080640.3.1	ABC transporter C family member 4	DETECTED	DETECTED	DETECTED
Solyc01g080700.4.1	Inosine-uridine preferring nucleoside hydrolase family protein	NOT FOUND	NOT FOUND	DETECTED
Solyc01g080840.3.1	Protein translocase subunit SecA	DETECTED	NOT FOUND	DETECTED
Solyc01g080850.4.1	Protein transport protein SEC23	NOT FOUND	DETECTED	NOT FOUND
Solyc01g080930.4.1	3-hydroxyisobutyryl-CoA hydrolase.1	DETECTED	DETECTED	DETECTED
Solyc01g080940.3.1	5-hydroxyisourate hydrolase	DETECTED	DETECTED	DETECTED
Solyc01g081070.3.1	Protein transport protein SEC23	DETECTED	DETECTED	DETECTED
Solyc01g081270.2.1	Glutathione S-transferase	DETECTED	NOT FOUND	DETECTED
Solyc01g081300.5.1	Phosphoribosylaminoimidazole-succinocarboxamide synthase	DETECTED	NOT FOUND	DETECTED
Solyc01g081310.3.1	glutathione S-transferase T3	DETECTED	DETECTED	DETECTED
Solyc01g081380.5.1	AUGMIN subunit 7	DETECTED	DETECTED	DETECTED
Solyc01g081430.4.1	Armadillo-type fold	DETECTED	DETECTED	DETECTED
Solyc01g081510.5.1	2-hydroxy-3-oxopropionate reductase	DETECTED	DETECTED	DETECTED
Solyc01g081540.4.1	Myosin-17	DETECTED	DETECTED	NOT FOUND
Solyc01g081560.2.1	Pentatricopeptide repeat	NOT FOUND	DETECTED	NOT FOUND
Solyc01g081570.3.1	DUF239 domain-containing protein/DUF4409 domain-containing protein	DETECTED	DETECTED	NOT FOUND
Solyc01g081610.3.1	Beta-hexosaminidase	DETECTED	DETECTED	DETECTED
Solyc01g086720.3.1	C2 calcium/lipid-binding plant phosphoribosyltransferase family protein	NOT FOUND	DETECTED	NOT FOUND
Solyc01g086750.4.1	Clustered mitochondria protein	DETECTED	DETECTED	DETECTED
Solyc01g086850.3.1	Ras gtpase	DETECTED	DETECTED	NOT FOUND
Solyc01g086890.3.1	G-patch domain-containing protein/Surp domain-containing protein	NOT FOUND	NOT FOUND	DETECTED
Solyc01g086920.3.1	Leucine-rich repeat receptor-like protein	DETECTED	NOT FOUND	NOT FOUND
Solyc01g087040.2.1	Photosystem II PsbP	DETECTED	DETECTED	NOT FOUND
Solyc01g087070.4.1	ADPATP carrier protein mitochondrial	DETECTED	NOT FOUND	NOT FOUND
Solyc01g087120.3.1	ATP synthase subunit O mitochondrial	DETECTED	DETECTED	DETECTED
Solyc01g087250.3.1	carotenoid cleavage dioxygenase 1A	NOT FOUND	DETECTED	DETECTED
Solyc01g087470.3.1	Peptidylprolyl isomerase	NOT FOUND	NOT FOUND	DETECTED
Solyc01g087520.3.1	Ferredoxin-thioredoxin reductase variable chain	DETECTED	DETECTED	NOT FOUND
Solyc01g087540.5.1	DUF642 domain-containing protein	DETECTED	DETECTED	DETECTED
Solyc01g087560.3.1	Methyltransferase	DETECTED	DETECTED	DETECTED
Solyc01g087610.3.1	Alpha-N-acetylglucosaminidase	DETECTED	DETECTED	DETECTED
Solyc01g087650.4.1	Conserved oligomeric Golgi complex subunit 8	DETECTED	NOT FOUND	DETECTED
Solyc01g087680.4.1	UPF0114 domain-containing protein	NOT FOUND	NOT FOUND	DETECTED
Solyc01g087820.2.1	Subtilisin-like protease	NOT FOUND	NOT FOUND	DETECTED
Solyc01g087850.2.1	serine protease SBT3	DETECTED	DETECTED	DETECTED
Solyc01g088000.4.1	S-adenosyl-L-methionine-dependent methyltransferases superfamily protein	NOT FOUND	DETECTED	DETECTED
Solyc01g088020.3.1	Protein transport protein SEC31-like protein B	DETECTED	DETECTED	DETECTED
Solyc01g088030.4.1	Structure-specific endonuclease subunit sl.1	NOT FOUND	DETECTED	NOT FOUND
Solyc01g088080.3.1	T-complex protein.1	DETECTED	DETECTED	DETECTED
Solyc01g088090.3.1	Pheophytinase chloroplastic	NOT FOUND	NOT FOUND	DETECTED
Solyc01g088170.4.1	aldehyde oxidase 2	NOT FOUND	NOT FOUND	DETECTED
Solyc01g088370.3.1	Eukaryotic translation initiation factor 3 subunit B	DETECTED	DETECTED	DETECTED
Solyc01g088400.4.1	ECERIFERUM 1	NOT FOUND	DETECTED	DETECTED
Solyc01g088480.3.1	UMP-CMP kinase Pfam:PF00406	DETECTED	DETECTED	NOT FOUND
Solyc01g088560.3.1	Rab family GTPase	DETECTED	DETECTED	DETECTED
Solyc01g088590.6.1	Pectinesterase inhibitor	DETECTED	DETECTED	DETECTED
Solyc01g088600.5.1	protein TRIGALACTOSYLDIACYLGLYCEROL 4 chloroplastic	NOT FOUND	DETECTED	NOT FOUND
Solyc01g088700.4.1	Eukaryotic translation initiation factor 4G	DETECTED	DETECTED	DETECTED
Solyc01g088800.4.1	RNA binding protein	NOT FOUND	DETECTED	NOT FOUND
Solyc01g089870.3.1	Pentatricopeptide repeat-containing protein	NOT FOUND	DETECTED	DETECTED
Solyc01g089970.3.1	Nucleoside diphosphate kinase	DETECTED	DETECTED	DETECTED
Solyc01g090190.3.1	Nuclear RNA binding protein	DETECTED	DETECTED	DETECTED
Solyc01g090200.5.1	Glycine-tRNA ligase	NOT FOUND	NOT FOUND	DETECTED
Solyc01g090280.4.1	Leucine carboxyl methyltransferase.1	DETECTED	NOT FOUND	DETECTED
Solyc01g090290.4.1	COP9 signalosome complex subunit 7	DETECTED	DETECTED	DETECTED
Solyc01g090410.3.1	Alpha/beta-Hydrolases superfamily protein	NOT FOUND	NOT FOUND	DETECTED
Solyc01g090430.3.1	NRC1	NOT FOUND	DETECTED	NOT FOUND
Solyc01g090670.3.1	nuclear pore complex protein NUP62	DETECTED	DETECTED	NOT FOUND
Solyc01g090693.1.1	3-hydroxyisobutyryl-CoA hydrolase-like protein 1 mitochondrial	DETECTED	DETECTED	DETECTED
Solyc01g090750.3.1	T-complex protein.1	DETECTED	DETECTED	DETECTED
Solyc01g090770.4.1	alanine-tRNA ligase	DETECTED	NOT FOUND	NOT FOUND
Solyc01g090780.3.1	CCR4-NOT transcription complex subunit.1	DETECTED	NOT FOUND	DETECTED
Solyc01g090880.3.1	Holliday junction resolvase	DETECTED	NOT FOUND	NOT FOUND
Solyc01g090910.3.1	Vesicle-associated protein 1.1	NOT FOUND	DETECTED	NOT FOUND
Solyc01g091020.3.1	Golgi SNAP receptor complex member.1	DETECTED	DETECTED	NOT FOUND
Solyc01g091070.3.1	Methionine aminopeptidase	NOT FOUND	NOT FOUND	DETECTED
Solyc01g091160.4.1	arginase 1	DETECTED	DETECTED	DETECTED
Solyc01g091170.3.1	ARGINASE 2	DETECTED	DETECTED	DETECTED
Solyc01g091190.3.1	5-enolpyruvylshikimate-3-phosphate synthase	DETECTED	DETECTED	DETECTED
Solyc01g091210.3.1	RNA 2'-phosphotransferase Tp.1	DETECTED	NOT FOUND	NOT FOUND
Solyc01g091220.3.1	40S ribosomal protein S13	DETECTED	DETECTED	DETECTED
Solyc01g091310.3.1	Transducin/WD40 repeat-like superfamily protein	NOT FOUND	DETECTED	NOT FOUND
Solyc01g091460.3.1	Brefeldin A-inhibited guanine nucleotide-exchange protein 2	DETECTED	DETECTED	DETECTED
Solyc01g091520.3.1	Enoyl-CoA delta isomerase 1 peroxisomal	DETECTED	NOT FOUND	NOT FOUND
Solyc01g091530.5.1	Fasciclin-like arabinogalactan protein	DETECTED	DETECTED	DETECTED
Solyc01g091580.3.1	Signal recognition particle receptor FtsY	NOT FOUND	DETECTED	NOT FOUND
Solyc01g091640.3.1	S-adenosyl-L-methionine-dependent methyltransferases superfamily protein	DETECTED	NOT FOUND	DETECTED
Solyc01g091650.3.1	COP9 signalosome complex subunit.1	DETECTED	DETECTED	DETECTED
Solyc01g091690.3.1	S-adenosyl-L-methionine-dependent methyltransferases superfamily protein	DETECTED	DETECTED	DETECTED
Solyc01g091730.3.1	Peroxisomal membrane protein 11E	DETECTED	DETECTED	DETECTED
Solyc01g091750.3.1	Arginine/serine-rich-splicing factor	DETECTED	DETECTED	DETECTED
Solyc01g091880.3.1	ATPase	DETECTED	DETECTED	DETECTED
Solyc01g094010.3.1	Alpha/beta-hydrolases superfamily protein	DETECTED	DETECTED	DETECTED
Solyc01g094030.3.1	CLB1	NOT FOUND	DETECTED	DETECTED
Solyc01g094050.1.1	WD-40 repeat family protein / beige-like protein	DETECTED	DETECTED	NOT FOUND
Solyc01g094060.4.1	BEACH domain-containing protein	NOT FOUND	DETECTED	DETECTED
Solyc01g094150.3.1	AAA-type ATPase family protein	NOT FOUND	DETECTED	NOT FOUND
Solyc01g094190.3.1	dTDP-4-dehydrorhamnose reductase	NOT FOUND	DETECTED	NOT FOUND
Solyc01g094200.4.1	Malic enzyme	DETECTED	DETECTED	DETECTED
Solyc01g094220.3.1	NAD-binding Rossmann-fold superfamily protein	DETECTED	DETECTED	DETECTED
Solyc01g094240.3.1	NAD-binding Rossmann-fold superfamily protein	NOT FOUND	DETECTED	NOT FOUND
Solyc01g094260.4.1	NAD-binding Rossmann-fold superfamily protein	DETECTED	DETECTED	DETECTED
Solyc01g094270.3.1	NAD-binding Rossmann-fold superfamily protein	DETECTED	NOT FOUND	DETECTED
Solyc01g094280.3.1	Bifunctional protein folD	NOT FOUND	DETECTED	DETECTED
Solyc01g094290.3.1	K efflux antiporter 1 chloroplastic	NOT FOUND	NOT FOUND	DETECTED
Solyc01g094340.3.1	Acetyl-coenzyme A carboxylase carboxyl transferase subunit alpha	NOT FOUND	DETECTED	NOT FOUND
Solyc01g094350.4.1	RNA helicase DEAD4	DETECTED	DETECTED	DETECTED
Solyc01g094370.3.1	remorin 2	DETECTED	NOT FOUND	DETECTED
Solyc01g094410.3.1	C2 calcium/lipid-binding plant phosphoribosyltransferase family protein	DETECTED	DETECTED	DETECTED
Solyc01g094500.3.1	Riboflavin biosynthesis protein RibD	DETECTED	DETECTED	NOT FOUND
Solyc01g094540.4.1	Small nuclear ribonucleoprotein-associated protein	NOT FOUND	DETECTED	DETECTED
Solyc01g094550.3.1	Acyl-CoA thioesterase family protein Pfam:PF13622	NOT FOUND	NOT FOUND	DETECTED
Solyc01g094560.5.1	60S ribosomal protein L36	DETECTED	DETECTED	DETECTED
Solyc01g094640.4.1	DUF37.1	NOT FOUND	DETECTED	NOT FOUND
Solyc01g094670.4.1	Aberrant root formation protein	NOT FOUND	NOT FOUND	DETECTED
Solyc01g094700.5.1	Glycerol-3-phosphate acyltransferase expressed	DETECTED	NOT FOUND	NOT FOUND
Solyc01g094720.3.1	Phosphate transporter	DETECTED	NOT FOUND	NOT FOUND
Solyc01g094760.3.1	Origin of replication complex subunit 5	NOT FOUND	NOT FOUND	DETECTED
Solyc01g094780.5.1	LDL receptor wingless signaling/trafficking chaperone Chr2:18921194-18922047 REVERSE LENGTH=208 201606	DETECTED	DETECTED	NOT FOUND
Solyc01g094790.3.1	Cysteine synthase	DETECTED	DETECTED	DETECTED
Solyc01g094810.3.1	Ubiquitin-conjugating enzyme	DETECTED	NOT FOUND	NOT FOUND
Solyc01g094880.3.1	Quinoprotein amine dehydrogenase beta chain-like RIC1-like guanyl-nucleotide exchange factor	DETECTED	NOT FOUND	NOT FOUND
Solyc01g094930.3.1	CAAX prenyl protease.1	DETECTED	DETECTED	DETECTED
Solyc01g094940.4.1	Protein kinase superfamily protein	NOT FOUND	NOT FOUND	DETECTED
Solyc01g094960.3.1	mitogen-activated protein kinase 5	DETECTED	DETECTED	DETECTED
Solyc01g095040.3.1	C-terminal binding protein AN	DETECTED	NOT FOUND	NOT FOUND
Solyc01g095050.3.1	cAMP-regulated phosphoprotein 19-related protein	DETECTED	DETECTED	NOT FOUND
Solyc01g095120.3.1	Proline iminopeptidase	DETECTED	DETECTED	DETECTED
Solyc01g095140.5.1	Desiccation protectant protein Lea14-like protein	NOT FOUND	NOT FOUND	DETECTED
Solyc01g095150.3.1	late embryogenesis-like protein	DETECTED	DETECTED	DETECTED
Solyc01g095200.3.1	proteinase inhibitor 2	DETECTED	DETECTED	DETECTED
Solyc01g095240.4.1	Calcium-transporting ATPase 2 endoplasmic reticulum-type	NOT FOUND	NOT FOUND	DETECTED
Solyc01g095410.3.1	eukaryotic translation initiation factor 1A-like	DETECTED	DETECTED	DETECTED
Solyc01g095430.3.1	Protein CURVATURE THYLAKOID 1A chloroplastic	DETECTED	NOT FOUND	NOT FOUND
Solyc01g095490.3.1	Ubiquitin-conjugating enzyme	DETECTED	DETECTED	DETECTED
Solyc01g095580.3.1	Auxin-responsive GH3 family protein	NOT FOUND	DETECTED	NOT FOUND
Solyc01g095670.4.1	Rhodanese-like domain-containing protein 4 chloroplastic	DETECTED	DETECTED	DETECTED
Solyc01g095700.3.1	Abscisic acid receptor PYL10	DETECTED	DETECTED	NOT FOUND
Solyc01g095900.4.1	Tetratricopeptide repeat -like superfamily protein	NOT FOUND	NOT FOUND	DETECTED
Solyc01g096010.4.1	Embryo defective 1703	NOT FOUND	NOT FOUND	DETECTED
Solyc01g096040.5.1	Eukaryotic aspartyl protease family protein	DETECTED	DETECTED	DETECTED
Solyc01g096060.4.1	Exportin-2	DETECTED	DETECTED	DETECTED
Solyc01g096160.4.1	L-fucokinase/GDP-L-fucose pyrophosphorylase	NOT FOUND	DETECTED	DETECTED
Solyc01g096190.3.1	Ca2+-ATPase	DETECTED	NOT FOUND	NOT FOUND
Solyc01g096240.4.1	plant/protein	DETECTED	DETECTED	DETECTED
Solyc01g096270.3.1	Cytochrome b5	DETECTED	DETECTED	DETECTED
Solyc01g096350.3.1	CDPK-related kinase 4	NOT FOUND	NOT FOUND	DETECTED
Solyc01g096430.4.1	NADPH:quinone oxidoreductase-like	DETECTED	DETECTED	DETECTED
Solyc01g096450.5.1	Eukaryotic aspartyl protease family protein	DETECTED	DETECTED	DETECTED
Solyc01g096490.3.1	E3 ubiquitin-protein ligase KEG	DETECTED	NOT FOUND	DETECTED
Solyc01g096520.3.1	Peptidyl-prolyl cis-trans isomerase	NOT FOUND	DETECTED	DETECTED
Solyc01g096530.3.1	Trafficking protein particle complex subunit	DETECTED	NOT FOUND	NOT FOUND
Solyc01g096540.4.1	DUF810 domain-containing protein Pfam:PF05664	DETECTED	NOT FOUND	NOT FOUND
Solyc01g096580.3.1	40S ribosomal protein S20	DETECTED	DETECTED	DETECTED
Solyc01g096600.4.1	THO complex subunit.1	DETECTED	NOT FOUND	NOT FOUND
Solyc01g096660.3.1	proline-rich family protein	DETECTED	DETECTED	DETECTED
Solyc01g096700.4.1	DnaJ domain-containing protein	NOT FOUND	NOT FOUND	DETECTED
Solyc01g096750.1.1	Argonaute4d	DETECTED	NOT FOUND	NOT FOUND
Solyc01g096770.2.1	Unknown protein	DETECTED	NOT FOUND	NOT FOUND
Solyc01g096830.3.1	Cation-transporting ATPase	NOT FOUND	NOT FOUND	DETECTED
Solyc01g096870.5.1	Proline-tRNA ligase-like protein	DETECTED	DETECTED	DETECTED
Solyc01g096900.3.1	DNA gyrase subunit A	NOT FOUND	DETECTED	NOT FOUND
Solyc01g096930.3.1	Phospholipid-transporting ATPase	NOT FOUND	DETECTED	NOT FOUND
Solyc01g096990.5.1	Vacuolar protein sorting-associated protein 9A	DETECTED	DETECTED	DETECTED
Solyc01g097010.3.1	RNA-binding KH domain-containing protein	DETECTED	DETECTED	DETECTED
Solyc01g097190.4.1	Ankyrin-like protein	DETECTED	DETECTED	DETECTED
Solyc01g097240.3.1	Pathogenesis-related protein 4	DETECTED	DETECTED	DETECTED
Solyc01g097280.3.1	Pathogenesis-related protein 4b	DETECTED	DETECTED	DETECTED
Solyc01g097300.4.1	Prefoldin subunit 4	DETECTED	DETECTED	NOT FOUND
Solyc01g097340.3.1	GDP-mannose-3'5'-epimerase	DETECTED	DETECTED	DETECTED
Solyc01g097350.5.1	Calcium-binding EF hand family protein	DETECTED	DETECTED	DETECTED
Solyc01g097440.3.1	Peptide-N-asparagine amidase	NOT FOUND	NOT FOUND	DETECTED
Solyc01g097450.3.1	PITH domain-containing protein	DETECTED	DETECTED	DETECTED
Solyc01g097460.3.1	Ribose 5-phosphate isomerase A	DETECTED	DETECTED	DETECTED
Solyc01g097510.4.1	annexin 3	DETECTED	DETECTED	NOT FOUND
Solyc01g097530.3.1	Photosystem II protein .1	NOT FOUND	NOT FOUND	DETECTED
Solyc01g097540.4.1	annexin 4	DETECTED	DETECTED	DETECTED
Solyc01g097760.3.1	60S ribosomal protein L7a	DETECTED	DETECTED	NOT FOUND
Solyc01g097770.4.1	phototropin 2	DETECTED	DETECTED	DETECTED
Solyc01g097800.3.1	Ribose-5-phosphate isomerase B	DETECTED	DETECTED	DETECTED
Solyc01g097810.3.1	zeta-carotene desaturase	DETECTED	NOT FOUND	DETECTED
Solyc01g097870.3.1	40S ribosomal protein S24	DETECTED	DETECTED	DETECTED
Solyc01g097880.4.1	tRNA-specific adenosine deaminase chloroplastic	DETECTED	DETECTED	DETECTED
Solyc01g097890.2.1	DNA-binding storekeeper transcriptional regulator	NOT FOUND	DETECTED	DETECTED
Solyc01g097910.2.1	Rubredoxin	DETECTED	DETECTED	DETECTED
Solyc01g097990.4.1	N-acetyltransferase	DETECTED	NOT FOUND	NOT FOUND
Solyc01g098000.3.1	Elongation factor 1-delta	DETECTED	DETECTED	DETECTED
Solyc01g098010.4.1	N-acetyltransferase	DETECTED	NOT FOUND	NOT FOUND
Solyc01g098090.3.1	meloidogyne-induced giant cell protein DB214	DETECTED	DETECTED	DETECTED
Solyc01g098110.5.1	Acyltransferase-like protein chloroplastic	NOT FOUND	NOT FOUND	DETECTED
Solyc01g098160.3.1	Cyclin-dependent kinase C-2	DETECTED	NOT FOUND	DETECTED
Solyc01g098170.3.1	Protein HASTY.1	DETECTED	NOT FOUND	DETECTED
Solyc01g098180.3.1	translation initiation factor eIF-2B subunit epsilon isoform .1	NOT FOUND	NOT FOUND	DETECTED
Solyc01g098230.3.1	Mitochondrial import inner membrane translocase subunit TIM44-2	NOT FOUND	NOT FOUND	DETECTED
Solyc01g098380.4.1	4-hydroxy-tetrahydrodipicolinate reductase 1 chloroplastic-like	DETECTED	NOT FOUND	NOT FOUND
Solyc01g098550.3.1	Tryptophan synthase alpha chain	DETECTED	DETECTED	DETECTED
Solyc01g098590.3.1	Phosphoglycerate mutase-like protein AT74	DETECTED	DETECTED	NOT FOUND
Solyc01g098610.4.1	glutathione synthetase 2	DETECTED	DETECTED	DETECTED
Solyc01g098640.3.1	UPF0603 protein chloroplastic	DETECTED	DETECTED	NOT FOUND
Solyc01g098650.2.1	GDSL esterase/lipase	DETECTED	NOT FOUND	NOT FOUND
Solyc01g098700.4.1	Branched-chain-amino-acid aminotransferase-like protein.1	DETECTED	DETECTED	DETECTED
Solyc01g098780.3.1	Signal peptidase complex subunit 3	DETECTED	DETECTED	DETECTED
Solyc01g098880.3.1	serine--tRNA ligase-like	DETECTED	DETECTED	DETECTED
Solyc01g098900.3.1	Protein YIPF	DETECTED	DETECTED	NOT FOUND
Solyc01g098910.3.1	Peroxisomal adenine nucleotide carrier.1	DETECTED	NOT FOUND	NOT FOUND
Solyc01g098920.4.1	Mitochondrial Rho GTPase	DETECTED	DETECTED	DETECTED
Solyc01g098950.3.1	Glyceraldehyde-3-phosphate dehydrogenase	DETECTED	DETECTED	NOT FOUND
Solyc01g099010.3.1	GDSL esterase/lipase At5g03980-like	NOT FOUND	NOT FOUND	DETECTED
Solyc01g099050.3.1	GDSL esterase/lipase At5g03980-like	NOT FOUND	DETECTED	DETECTED
Solyc01g099090.3.1	Mannosylglycoprotein endo-beta-mannosidase	DETECTED	DETECTED	DETECTED
Solyc01g099100.4.1	Long-chain acyl-CoA synthetase 6	DETECTED	DETECTED	DETECTED
Solyc01g099110.4.1	Xaa-Pro aminopeptidase	NOT FOUND	DETECTED	DETECTED
Solyc01g099120.4.1	Protein AUXIN RESPONSE 4	NOT FOUND	DETECTED	NOT FOUND
Solyc01g099160.5.1	Lipoxygenase	DETECTED	DETECTED	DETECTED
Solyc01g099190.4.1	lipoxygenase B	DETECTED	DETECTED	DETECTED
Solyc01g099200.3.1	Lipoxygenase	NOT FOUND	NOT FOUND	DETECTED
Solyc01g099210.3.1	Lipoxygenase	NOT FOUND	NOT FOUND	DETECTED
Solyc01g099240.5.1	2-hydroxy-3-oxopropionate reductase	DETECTED	DETECTED	DETECTED
Solyc01g099280.3.1	Sucrose nonfermenting 4-like protein	DETECTED	NOT FOUND	NOT FOUND
Solyc01g099350.3.1	Acyl-CoA-binding domain-containing protein 4	DETECTED	DETECTED	DETECTED
Solyc01g099410.3.1	Histone H2A	DETECTED	DETECTED	DETECTED
Solyc01g099520.3.1	Rapid alkalinization factor	NOT FOUND	DETECTED	NOT FOUND
Solyc01g099590.5.1	Glutathione S-transferase-like protein	DETECTED	NOT FOUND	NOT FOUND
Solyc01g099620.3.1	Respiratory burst oxidase-like protein	NOT FOUND	DETECTED	NOT FOUND
Solyc01g099650.3.1	Formin-like protein	DETECTED	NOT FOUND	DETECTED
Solyc01g099660.4.1	Heat shock protein 70 family	DETECTED	DETECTED	DETECTED
Solyc01g099670.3.1	meloidogyne-induced giant cell protein db212	DETECTED	DETECTED	DETECTED
Solyc01g099690.3.1	ATP-dependent Clp protease proteolytic subunit	DETECTED	DETECTED	DETECTED
Solyc01g099700.3.1	T-box protein	DETECTED	NOT FOUND	DETECTED
Solyc01g099740.4.1	U6 snRNA-associated Sm-like protein LSm4	DETECTED	NOT FOUND	DETECTED
Solyc01g099760.4.1	26S proteasome regulatory subunit	DETECTED	DETECTED	DETECTED
Solyc01g099770.3.1	meloidogyne-induced giant cell protein DB141	DETECTED	DETECTED	DETECTED
Solyc01g099780.3.1	Translationally controlled tumor protein	DETECTED	DETECTED	DETECTED
Solyc01g099830.3.1	60S ribosomal protein L22	DETECTED	DETECTED	DETECTED
Solyc01g099840.3.1	Dormancy/auxin associated protein	DETECTED	DETECTED	NOT FOUND
Solyc01g099860.3.1	Serine/threonine-protein phosphatase	NOT FOUND	DETECTED	DETECTED
Solyc01g099890.3.1	Translation machinery-associated protein 20	DETECTED	DETECTED	DETECTED
Solyc01g099900.4.1	60S ribosomal protein L18 putative expressed	DETECTED	DETECTED	DETECTED
Solyc01g100030.5.1.1	deoxyuridine triphosphatase	DETECTED	DETECTED	NOT FOUND
Solyc01g100050.3.1	TOPLESS 3	DETECTED	DETECTED	DETECTED
Solyc01g100080.3.1	Single-stranded DNA-binding protein mitochondrial	NOT FOUND	DETECTED	DETECTED
Solyc01g100320.3.1	Disulfide-isomerase-like protein	DETECTED	DETECTED	DETECTED
Solyc01g100330.3.1	Zinc finger matrin-type protein 2	NOT FOUND	DETECTED	NOT FOUND
Solyc01g100350.3.1	GTP-binding protein	DETECTED	DETECTED	DETECTED
Solyc01g100360.4.1	Dihydrolipoyl dehydrogenase	DETECTED	DETECTED	DETECTED
Solyc01g100370.3.1	Adenine nucleotide alpha hydrolases-like superfamily protein	DETECTED	DETECTED	DETECTED
Solyc01g100380.4.1	Calreticulin	DETECTED	DETECTED	DETECTED
Solyc01g100390.3.1	Pyrophosphate-energized vacuolar membrane proton pump	NOT FOUND	NOT FOUND	DETECTED
Solyc01g100480.3.1	hypothetical protein	NOT FOUND	DETECTED	NOT FOUND
Solyc01g100500.3.1	microfibrillar-associated protein 1-like	DETECTED	NOT FOUND	NOT FOUND
Solyc01g100520.3.1	Clp protease 2 proteolytic subunit	DETECTED	DETECTED	DETECTED
Solyc01g100570.4.1	Nucleolar protein 56	DETECTED	DETECTED	DETECTED
Solyc01g100650.3.1	NHL repeat-containing protein 2-like	DETECTED	DETECTED	DETECTED
Solyc01g100720.3.1	Importin subunit alpha	DETECTED	DETECTED	DETECTED
Solyc01g100750.2.1	DUF538 domain-containing protein	NOT FOUND	NOT FOUND	DETECTED
Solyc01g100760.2.1	DUF538 domain-containing protein	DETECTED	DETECTED	DETECTED
Solyc01g100770.3.1	DUF538 domain-containing protein	DETECTED	DETECTED	DETECTED
Solyc01g100780.3.1	Agenet-like domain-containing protein	DETECTED	DETECTED	NOT FOUND
Solyc01g100860.3.1	ADP-ribosylation factor	DETECTED	DETECTED	DETECTED
Solyc01g100930.3.1	GDSL esterase/lipase	DETECTED	DETECTED	NOT FOUND
Solyc01g100970.3.1	Peptidase C15	DETECTED	NOT FOUND	DETECTED
Solyc01g101015.1.1	Unknown protein	NOT FOUND	NOT FOUND	DETECTED
Solyc01g101040.3.1	ATP-citrate synthase	DETECTED	DETECTED	DETECTED
Solyc01g101060.4.1	S-adenosyl-L-methionine synthetase	DETECTED	DETECTED	DETECTED
Solyc01g101180.5.1	Terpene synthase	NOT FOUND	NOT FOUND	DETECTED
Solyc01g101190.3.1	Terpene synthase	NOT FOUND	NOT FOUND	DETECTED
Solyc01g101240.5.1	Aspartic proteinase	DETECTED	DETECTED	DETECTED
Solyc01g102310.3.1	60S ribosomal protein L34	DETECTED	DETECTED	DETECTED
Solyc01g102330.3.1	Carbohydrate esterase putative	DETECTED	DETECTED	DETECTED
Solyc01g102350.3.1	Pectin acetylesterase	NOT FOUND	NOT FOUND	DETECTED
Solyc01g102390.4.1	Germin-like protein	DETECTED	DETECTED	DETECTED
Solyc01g102400.3.1	Germin-like protein	NOT FOUND	DETECTED	NOT FOUND
Solyc01g102410.3.1	Glutamine--tRNA ligase	DETECTED	DETECTED	DETECTED
Solyc01g102510.4.1	Transducin/WD40 repeat-like superfamily protein	DETECTED	DETECTED	DETECTED
Solyc01g102560.2.1	Eukaryotic translation initiation factor 3 subunit C	NOT FOUND	NOT FOUND	DETECTED
Solyc01g102570.5.1	Eukaryotic translation initiation factor 3 subunit C	NOT FOUND	NOT FOUND	DETECTED
Solyc01g102660.4.1	Glutathione S-transferase	DETECTED	DETECTED	DETECTED
Solyc01g102710.2.1	Leucine-rich repeat receptor-like protein kinase.1	DETECTED	NOT FOUND	NOT FOUND
Solyc01g102750.3.1	PHD finger protein ALFIN-LIKE 6	NOT FOUND	NOT FOUND	DETECTED
Solyc01g102800.3.1	Histidine--tRNA ligase cytoplasmic	DETECTED	DETECTED	DETECTED
Solyc01g102810.3.1	DNA polymerase III subunit gamma/tau	DETECTED	NOT FOUND	NOT FOUND
Solyc01g102820.4.1	2-C-methyl-D-erythritol 4-phosphate cytidylyltransferase	DETECTED	DETECTED	DETECTED
Solyc01g102940.3.1	Methionine S-methyltransferase	DETECTED	DETECTED	DETECTED
Solyc01g102960.3.1	22.0 kDa class IV heat shock protein	NOT FOUND	DETECTED	DETECTED
Solyc01g103010.4.1	Cullin-associated NEDD8-dissociated protein.1	DETECTED	DETECTED	DETECTED
Solyc01g103130.2.1	Dynamin	DETECTED	NOT FOUND	NOT FOUND
Solyc01g103140.3.1	Chloride channel protein	DETECTED	DETECTED	NOT FOUND
Solyc01g103220.3.1	Cytochrome c	DETECTED	DETECTED	DETECTED
Solyc01g103320.3.1	SWIB domain-containing protein/GYF domain-containing protein/Plus-3 domain-containing protein	NOT FOUND	DETECTED	NOT FOUND
Solyc01g103350.3.1	Cyclin-dependent kinase C-2	DETECTED	NOT FOUND	NOT FOUND
Solyc01g103370.3.1	small GTP-binding protein B	DETECTED	DETECTED	DETECTED
Solyc01g103380.5.1	Ras GTPase	DETECTED	DETECTED	DETECTED
Solyc01g103440.3.1	Phosphoribosylamine--glycine ligase	DETECTED	DETECTED	DETECTED
Solyc01g103450.3.1	70 kDa heat shock protein	DETECTED	DETECTED	DETECTED
Solyc01g103480.3.1	Coatomer subunit delta	DETECTED	DETECTED	DETECTED
Solyc01g103530.3.1	Leucine-rich receptor-like protein kinase family protein putative	NOT FOUND	NOT FOUND	DETECTED
Solyc01g103680.3.1	DUF1682 domain-containing protein	DETECTED	DETECTED	NOT FOUND
Solyc01g103710.4.1	NifU-like protein 2 chloroplastic	NOT FOUND	NOT FOUND	DETECTED
Solyc01g103800.3.1	40S ribosomal protein S12	DETECTED	DETECTED	DETECTED
Solyc01g103850.5.1	ubiquitin-like domain-containing CTD phosphatase	NOT FOUND	NOT FOUND	DETECTED
Solyc01g103930.3.1	Transmembrane 9 superfamily member	DETECTED	NOT FOUND	DETECTED
Solyc01g103940.3.1	Protein kinase	DETECTED	DETECTED	DETECTED
Solyc01g104020.2.1	Embryo-specific protein	DETECTED	DETECTED	DETECTED
Solyc01g104040.4.1	UDP-glucose:glycoprotein glucosyltransferase	DETECTED	DETECTED	DETECTED
Solyc01g104070.3.1	ARM repeat superfamily protein	DETECTED	DETECTED	DETECTED
Solyc01g104170.3.1	Ankyrin repeat domain-containing protein 2	DETECTED	DETECTED	DETECTED
Solyc01g104190.2.1	maternal effect embryo arrest 9	NOT FOUND	DETECTED	NOT FOUND
Solyc01g104220.3.1	Transmembrane emp24 domain-containing protein p24delta3	DETECTED	NOT FOUND	NOT FOUND
Solyc01g104270.4.1	protein RETICULATA-RELATED 1 chloroplastic-like	DETECTED	DETECTED	NOT FOUND
Solyc01g104370.4.1	60S acidic ribosomal protein .1	DETECTED	NOT FOUND	NOT FOUND
Solyc01g104490.3.1	Separase	DETECTED	NOT FOUND	DETECTED
Solyc01g104510.3.1	WD-40 repeat protein	NOT FOUND	DETECTED	NOT FOUND
Solyc01g104560.3.1	protein-protein interaction regulator family protein	DETECTED	DETECTED	DETECTED
Solyc01g104590.3.1	ribosomal protein L3	DETECTED	DETECTED	DETECTED
Solyc01g104680.4.1	Ran protein/TC4 protein ran2a	DETECTED	DETECTED	DETECTED
Solyc01g104770.4.1	Actin-related protein	DETECTED	DETECTED	DETECTED
Solyc01g104840.4.1	RNA-binding protein	DETECTED	DETECTED	DETECTED
Solyc01g104850.3.1	Carboxypeptidase	DETECTED	DETECTED	DETECTED
Solyc01g104880.3.1	Phosphatidylserine decarboxylase proenzyme 2	DETECTED	NOT FOUND	NOT FOUND
Solyc01g104920.3.1	Vesicle-fusing ATPase	DETECTED	DETECTED	DETECTED
Solyc01g104950.5.1	Beta-D-xylosidase 4	DETECTED	DETECTED	DETECTED
Solyc01g105030.3.1	Chlorophyll a-b binding protein chloroplastic	DETECTED	DETECTED	NOT FOUND
Solyc01g105050.3.1	Chlorophyll a-b binding protein chloroplastic	DETECTED	DETECTED	NOT FOUND
Solyc01g105060.3.1	3-hydroxyacyl-[acyl-carrier-protein] dehydratase FabZ	DETECTED	DETECTED	DETECTED
Solyc01g105070.3.1	LECEVI16G peroxidase precursor	NOT FOUND	DETECTED	NOT FOUND
Solyc01g105130.5.1	tropomyosin Chr5:25677163-25678204 FORWARD LENGTH=158 201606	DETECTED	DETECTED	NOT FOUND
Solyc01g105140.3.1	Arginine/serine-rich splicing factor putative expressed	DETECTED	DETECTED	NOT FOUND
Solyc01g105160.4.1	Copper-transporting ATPase PAA1 chloroplastic	DETECTED	NOT FOUND	DETECTED
Solyc01g105220.3.1	alternative oxidase 2	NOT FOUND	NOT FOUND	DETECTED
Solyc01g105280.3.1	Protein phosphatase 2C	NOT FOUND	DETECTED	DETECTED
Solyc01g105340.4.1	Chaperone protein DnaJ	DETECTED	DETECTED	DETECTED
Solyc01g105370.4.1	2-nitropropane dioxygenase-like protein	NOT FOUND	DETECTED	DETECTED
Solyc01g105380.2.1	Phospho-2-dehydro-3-deoxyheptonate aldolase	NOT FOUND	NOT FOUND	DETECTED
Solyc01g105410.4.1	Protein EXORDIUM-like 2	DETECTED	DETECTED	DETECTED
Solyc01g105420.4.1	Phospho-2-dehydro-3-deoxyheptonate aldolase	NOT FOUND	DETECTED	DETECTED
Solyc01g105450.4.1	ABC transporter G family member .1	DETECTED	NOT FOUND	NOT FOUND
Solyc01g105560.3.1	GTP cyclohydrolase II/34-dihydroxy-2-butanone 4-phosphate synthase	DETECTED	NOT FOUND	NOT FOUND
Solyc01g105660.4.1	2-oxoglutarate and Fe-dependent oxygenase superfamily protein	DETECTED	DETECTED	DETECTED
Solyc01g105710.3.1	FK506 binding protein 12	DETECTED	DETECTED	DETECTED
Solyc01g105760.1.1	protein PELPK1-like	DETECTED	NOT FOUND	NOT FOUND
Solyc01g105850.3.1	-camphene/tricyclene synthase chloroplastic	DETECTED	NOT FOUND	NOT FOUND
Solyc01g105970.3.1	Magnesium-dependent phosphatase.1	NOT FOUND	NOT FOUND	DETECTED
Solyc01g105980.3.1	vacuole protein	DETECTED	DETECTED	DETECTED
Solyc01g106010.3.1	Fructose-16-bisphosphatase	DETECTED	DETECTED	DETECTED
Solyc01g106050.4.1	Dynamin-related protein 3B	DETECTED	DETECTED	DETECTED
Solyc01g106080.4.1	Methylmalonate-semialdehyde dehydrogenase	DETECTED	DETECTED	DETECTED
Solyc01g106090.3.1	PsbP domain-containing protein 1 chloroplastic	DETECTED	DETECTED	NOT FOUND
Solyc01g106210.3.1	Heat shock protein 70 kDa	DETECTED	DETECTED	DETECTED
Solyc01g106260.3.1	Heat shock protein 70 kDa	DETECTED	DETECTED	DETECTED
Solyc01g106320.2.1	Phox/Bem1p	DETECTED	DETECTED	DETECTED
Solyc01g106330.3.1	Glutamyl-tRNA amidotransferase subunit A	DETECTED	DETECTED	DETECTED
Solyc01g106360.3.1	Fatty acid amide hydrolase	DETECTED	DETECTED	DETECTED
Solyc01g106430.3.1	Inorganic pyrophosphatase	DETECTED	DETECTED	DETECTED
Solyc01g106450.3.1	L-galactose dehydrogenase	DETECTED	DETECTED	DETECTED
Solyc01g106480.4.1	glyoxisomal malate dehydrogenase	DETECTED	DETECTED	NOT FOUND
Solyc01g106620.2.1	pathogenesis-related protein 1-like	NOT FOUND	NOT FOUND	DETECTED
Solyc01g106770.4.1	Serine/threonine-protein kinase TOR	NOT FOUND	NOT FOUND	DETECTED
Solyc01g106820.3.1	Ethylene-dependent gravitropism-deficient and yellow-green-like 3	DETECTED	DETECTED	DETECTED
Solyc01g106880.3.1	Ribosomal RNA small subunit methyltransferase E	NOT FOUND	NOT FOUND	DETECTED
Solyc01g107030.3.1	cyclin-like protein	DETECTED	NOT FOUND	NOT FOUND
Solyc01g107130.4.1	Vacuolar sorting receptor homolog	DETECTED	DETECTED	DETECTED
Solyc01g107150.3.1	Zinc finger protein-like 1-like protein	DETECTED	DETECTED	DETECTED
Solyc01g107160.3.1	Mitotic checkpoint protein BUB3 putative expressed	NOT FOUND	DETECTED	NOT FOUND
Solyc01g107330.5.1	SWIB domain-containing protein	DETECTED	NOT FOUND	NOT FOUND
Solyc01g107550.3.1	Methylthioribose kinase	DETECTED	DETECTED	DETECTED
Solyc01g107580.4.1	Pseudouridine synthase family protein	DETECTED	NOT FOUND	NOT FOUND
Solyc01g107610.4.1	PRKR-interacting protein.1	NOT FOUND	DETECTED	NOT FOUND
Solyc01g107640.3.1	Protein TIC 21 chloroplastic	NOT FOUND	NOT FOUND	DETECTED
Solyc01g107670.3.1	Leucine-rich repeat receptor protein kinase	DETECTED	DETECTED	DETECTED
Solyc01g107700.4.1	Kynurenine formamidase	DETECTED	DETECTED	DETECTED
Solyc01g107750.3.1	phosphatidylinositol 345-trisphosphate 3-phosphatase and protein-tyrosine-phosphatase PTEN2A-like	DETECTED	DETECTED	DETECTED
Solyc01g107820.2.1	TOMATO WOUND-INDUCED 1	DETECTED	DETECTED	DETECTED
Solyc01g107860.3.1	CBS domain-containing protein-like	DETECTED	DETECTED	DETECTED
Solyc01g107870.3.1	Polyadenylate-binding protein	DETECTED	DETECTED	DETECTED
Solyc01g107950.2.1	bHLH transcription factor 008	NOT FOUND	NOT FOUND	DETECTED
Solyc01g107968.2.1	transcription factor bHLH95-like	DETECTED	NOT FOUND	NOT FOUND
Solyc01g107990.3.1	PI-PLC X domain-containing protein	NOT FOUND	DETECTED	DETECTED
Solyc01g108000.3.1	Protein kinase domain	DETECTED	NOT FOUND	NOT FOUND
Solyc01g108030.5.1	Methylcrotonoyl-CoA carboxylase beta chain mitochondrial	DETECTED	DETECTED	DETECTED
Solyc01g108150.3.1	Zinc-binding alcohol dehydrogenase domain-containing protein 2	NOT FOUND	DETECTED	NOT FOUND
Solyc01g108250.3.1	DEM2	DETECTED	DETECTED	DETECTED
Solyc01g108280.3.1	Protein kinase	NOT FOUND	NOT FOUND	DETECTED
Solyc01g108340.3.1	Peptidyl-prolyl cis-trans isomerase D	DETECTED	DETECTED	NOT FOUND
Solyc01g108490.3.1	Carboxypeptidase	DETECTED	DETECTED	NOT FOUND
Solyc01g108513.1.1	Alpha/beta-Hydrolases superfamily protein	DETECTED	DETECTED	DETECTED
Solyc01g108530.3.1	Alpha/beta-Hydrolases superfamily protein	NOT FOUND	DETECTED	NOT FOUND
Solyc01g108540.3.1	Alpha/beta-Hydrolases superfamily protein	NOT FOUND	NOT FOUND	DETECTED
Solyc01g108560.4.1	Alpha/beta-Hydrolases superfamily protein	NOT FOUND	DETECTED	DETECTED
Solyc01g108570.3.1	Alpha/beta-Hydrolases superfamily protein	NOT FOUND	NOT FOUND	DETECTED
Solyc01g108580.3.1	Alpha/beta-Hydrolases superfamily protein	DETECTED	DETECTED	DETECTED
Solyc01g108600.3.1	Presequence protease chloroplastic/mitochondrial-like	DETECTED	DETECTED	DETECTED
Solyc01g108630.3.1	ni.1	DETECTED	NOT FOUND	NOT FOUND
Solyc01g108650.3.1	embryo defective 1273	NOT FOUND	NOT FOUND	DETECTED
Solyc01g108660.4.1	N-acetyl-gamma-glutamyl-phosphate reductase	DETECTED	DETECTED	DETECTED
Solyc01g108840.3.1	Receptor protein kinase	NOT FOUND	NOT FOUND	DETECTED
Solyc01g108880.4.1	2-oxoglutarate and Fe-dependent oxygenase superfamily protein	NOT FOUND	NOT FOUND	DETECTED
Solyc01g108890.3.1	BAT2 domain protein	DETECTED	DETECTED	NOT FOUND
Solyc01g109080.3.1	Serine/threonine-protein kinase SM.1	NOT FOUND	NOT FOUND	DETECTED
Solyc01g109090.2.1	Unknown protein	DETECTED	NOT FOUND	NOT FOUND
Solyc01g109130.3.1	Proteasome assembly chaperone 2	DETECTED	NOT FOUND	NOT FOUND
Solyc01g109300.3.1	4-hydroxy-3-methylbut-2-enyl diphosphate reductase	DETECTED	DETECTED	DETECTED
Solyc01g109350.3.1	Transducin family protein / WD-40 repeat family protein	DETECTED	DETECTED	DETECTED
Solyc01g109360.3.1	Tyrosine-tRNA ligase-like protein	DETECTED	DETECTED	DETECTED
Solyc01g109400.3.1	Quinone reductase family protein	DETECTED	NOT FOUND	NOT FOUND
Solyc01g109410.4.1	Dolichyl-diphosphooligosaccharide--protein glycosyltransferase 48 kDa subunit	DETECTED	DETECTED	DETECTED
Solyc01g109520.3.1	Ras-related protein	DETECTED	DETECTED	DETECTED
Solyc01g109540.4.1	Coatomer subunit gamma	DETECTED	DETECTED	DETECTED
Solyc01g109560.3.1	Guanine nucleotide-binding protein subunit beta	NOT FOUND	DETECTED	NOT FOUND
Solyc01g109570.4.1	Glucan endo-13-beta-glucosidase	DETECTED	NOT FOUND	DETECTED
Solyc01g109620.3.1	NADH-quinone oxidoreductase subunit I	DETECTED	DETECTED	DETECTED
Solyc01g109660.2.1	meloidogyne-induced giant cell protein DB275	DETECTED	DETECTED	DETECTED
Solyc01g109710.3.1	Adenine nucleotide alpha hydrolases-like superfamily protein	DETECTED	DETECTED	DETECTED
Solyc01g109830.3.1	Bifunctional dihydrofolate reductase-thymidylate synthase	NOT FOUND	NOT FOUND	DETECTED
Solyc01g109850.3.1	Diaminopimelate decarboxylase	DETECTED	DETECTED	DETECTED
Solyc01g109890.3.1	Chaperone protein dnaJ 10	DETECTED	DETECTED	DETECTED
Solyc01g109930.4.1	Inositol-1-monophosphatase	DETECTED	DETECTED	NOT FOUND
Solyc01g109940.4.1	26S proteasome regulatory subunit	DETECTED	DETECTED	DETECTED
Solyc01g110000.3.1	Beta-galactosidase	DETECTED	NOT FOUND	NOT FOUND
Solyc01g110020.4.1	PHD finger family protein / bromo-adjacent homology domain-containing protein	DETECTED	NOT FOUND	NOT FOUND
Solyc01g110120.3.1	V-type proton ATPase subunit a	DETECTED	DETECTED	DETECTED
Solyc01g110300.4.1	SH3 domain-containing protein	DETECTED	DETECTED	DETECTED
Solyc01g110360.3.1	Fructose-bisphosphate aldolase	DETECTED	DETECTED	DETECTED
Solyc01g110390.2.1	NADH dehydrogenase [ubiquinone].1	DETECTED	DETECTED	DETECTED
Solyc01g110410.3.1	Ubiquitin fusion degradation protein	DETECTED	DETECTED	DETECTED
Solyc01g110450.3.1	NAD-linked oxidoreductase superfamily protein	DETECTED	DETECTED	DETECTED
Solyc01g110480.4.1	Basic-leucine zipper transcription factor family protein	NOT FOUND	DETECTED	NOT FOUND
Solyc01g110520.3.1	Amidophosphoribosyltransferase	DETECTED	NOT FOUND	DETECTED
Solyc01g110530.3.1	Peptidyl-prolyl cis-trans isomerase	DETECTED	DETECTED	NOT FOUND
Solyc01g110550.3.1	Ribosome-binding factor A	NOT FOUND	DETECTED	NOT FOUND
Solyc01g111020.3.1	Pentatricopeptide repeat-containing protein MRL1 chloroplastic	NOT FOUND	DETECTED	NOT FOUND
Solyc01g111040.4.1	Calcium-binding EF-hand family protein	DETECTED	DETECTED	DETECTED
Solyc01g111060.4.1	5'-methylthioadenosine/S-adenosylhomocysteine nucleosidase.1	DETECTED	DETECTED	DETECTED
Solyc01g111120.4.1	Triosephosphate isomerase	DETECTED	DETECTED	DETECTED
Solyc01g111140.3.1	Protein XAP5 CIRCADIAN TIMEKEEPER	NOT FOUND	DETECTED	NOT FOUND
Solyc01g111150.2.1	Translocon-associated protein subunit alpha	NOT FOUND	DETECTED	NOT FOUND
Solyc01g111170.3.1	cyclophilin	DETECTED	DETECTED	DETECTED
Solyc01g111200.3.1	eukaryotic translation initiation factor 4B3	DETECTED	DETECTED	DETECTED
Solyc01g111230.3.1	Dirigent protein	DETECTED	DETECTED	DETECTED
Solyc01g111240.4.1	Translocase of chloroplast chloroplastic	NOT FOUND	DETECTED	NOT FOUND
Solyc01g111250.3.1	1-phosphatidylinositol phosphodiesterase	NOT FOUND	DETECTED	DETECTED
Solyc01g111260.2.1	1-phosphatidylinositol phosphodiesterase	DETECTED	DETECTED	NOT FOUND
Solyc01g111280.3.1	Cold-shock protein	DETECTED	DETECTED	NOT FOUND
Solyc01g111300.4.1	Cold-shock protein	DETECTED	DETECTED	DETECTED
Solyc01g111350.3.1	Major facilitator superfamily protein	NOT FOUND	DETECTED	DETECTED
Solyc01g111370.3.1	Choline transporter-like protein	DETECTED	NOT FOUND	NOT FOUND
Solyc01g111400.5.1	Subtilisin-like protease-like protein	DETECTED	DETECTED	NOT FOUND
Solyc01g111420.3.1	Ribosomal protein .1	NOT FOUND	DETECTED	NOT FOUND
Solyc01g111450.3.1	LEY14339 proteasome alpha subunit	DETECTED	DETECTED	DETECTED
Solyc01g111510.3.1	Ascorbate peroxidase	DETECTED	DETECTED	DETECTED
Solyc01g111520.3.1	Calcium-dependent lipid-binding family protein	DETECTED	DETECTED	DETECTED
Solyc01g111530.3.1	E3 ubiquitin-protein ligase UPL3	DETECTED	DETECTED	NOT FOUND
Solyc01g111560.3.1	Rac-like GTP binding protein	NOT FOUND	DETECTED	NOT FOUND
Solyc01g111630.3.1	glycerate dehydrogenase	DETECTED	DETECTED	DETECTED
Solyc01g111640.3.1	SKP1-like protein	DETECTED	DETECTED	NOT FOUND
Solyc01g111670.4.1	transmembrane protein%2C putative	DETECTED	DETECTED	NOT FOUND
Solyc01g111690.3.1	trafficking protein particle complex subunit 2-like protein	DETECTED	NOT FOUND	NOT FOUND
Solyc01g111710.5.1	26S proteasome non-ATPase regulatory subunit 3	DETECTED	DETECTED	DETECTED
Solyc01g111760.4.1	Vacuolar ATP synthase subunit B	DETECTED	DETECTED	DETECTED
Solyc01g111780.5.1	Transportin-1	DETECTED	DETECTED	DETECTED
Solyc01g111830.3.1	Methyltransferase	DETECTED	DETECTED	NOT FOUND
Solyc01g111850.3.1	Protein aspartic protease in guard cell.1	DETECTED	NOT FOUND	NOT FOUND
Solyc01g111910.3.1	RNA polymerase II-associated protein.1	DETECTED	NOT FOUND	NOT FOUND
Solyc01g111940.4.1	Coiled-coil protein	DETECTED	DETECTED	NOT FOUND
Solyc01g112020.3.1	Pentatricopeptide repeat	DETECTED	DETECTED	DETECTED
Solyc01g112060.5.1	NAD-binding domain-containing protein	DETECTED	DETECTED	NOT FOUND
Solyc01g112080.3.1	Lysm domain GPI-anchored protein 2	DETECTED	NOT FOUND	DETECTED
Solyc01g112100.3.1	Flavin-containing monooxygenase	DETECTED	DETECTED	DETECTED
Solyc01g112150.3.1	SE.1	DETECTED	DETECTED	DETECTED
Solyc01g112170.3.1	Calcium-dependent protein kinase SK5	DETECTED	NOT FOUND	NOT FOUND
Solyc01g112230.4.1	Plant EC metallothionein-like protein	NOT FOUND	NOT FOUND	DETECTED
Solyc01g112250.4.1	Calcium dependent protein kinase	NOT FOUND	DETECTED	NOT FOUND
Solyc01g112280.3.1	partialaminoacylase-1	DETECTED	DETECTED	DETECTED
Solyc01g112290.4.1	Glutamate--tRNA ligase chloroplastic/mitochondrial	DETECTED	DETECTED	DETECTED
Solyc01g150144.1.1	Alpha/beta-Hydrolases superfamily protein	DETECTED	NOT FOUND	NOT FOUND
Solyc01g150176.2.1	Gibberellin regulated protein	NOT FOUND	DETECTED	DETECTED
Solyc01g160360.1.1	UDP-glucuronic acid decarboxylase	NOT FOUND	NOT FOUND	DETECTED
Solyc01g160700.1.1	B3 domain-containing protein	NOT FOUND	DETECTED	NOT FOUND
Solyc01g161310.1.1	MP domain-containing protein	DETECTED	NOT FOUND	NOT FOUND
Solyc01g162040.1.1	Pectate lyase	DETECTED	NOT FOUND	NOT FOUND
Solyc01g162280.1.1	ninja-family protein AFP3-like	DETECTED	DETECTED	NOT FOUND
Solyc01g162300.1.1	UBN2_3 domain-containing protein	NOT FOUND	NOT FOUND	DETECTED
Solyc01g162850.1.1	nuclear pore complex protein NUP98B-like isoform X4	NOT FOUND	DETECTED	NOT FOUND
Solyc01g163040.1.1	Gag/pol polyprotein	DETECTED	NOT FOUND	NOT FOUND
Solyc02g005210.3.1	Cofactor assembly of complex C	DETECTED	DETECTED	NOT FOUND
Solyc02g005350.3.1	succinyl-CoA ligase alpha 2 subunit	DETECTED	DETECTED	DETECTED
Solyc02g005603.1.1	UPF0664 stress-induced protein C29B12.11c	DETECTED	DETECTED	DETECTED
Solyc02g011990.1.1	Photosystem II protein .1	NOT FOUND	DETECTED	NOT FOUND
Solyc02g014150.4.1	Photosystem II stability/assembly factor HCF136	DETECTED	DETECTED	DETECTED
Solyc02g014300.2.1	Pectinesterase	DETECTED	DETECTED	DETECTED
Solyc02g014350.4.1	P-loop containing nucleoside triphosphate hydrolases superfamily protein	DETECTED	NOT FOUND	NOT FOUND
Solyc02g014360.3.1	Pentatricopeptide repeat-containing protein	DETECTED	NOT FOUND	NOT FOUND
Solyc02g014380.3.1	protein odr-4 homolog	DETECTED	NOT FOUND	NOT FOUND
Solyc02g020940.3.1	Glyceraldehyde-3-phosphate dehydrogenase	DETECTED	DETECTED	DETECTED
Solyc02g020980.4.1	4-alpha-glucanotransferase	DETECTED	DETECTED	DETECTED
Solyc02g021400.2.1	40S ribosomal protein S28	DETECTED	DETECTED	DETECTED
Solyc02g021420.3.1	villin-4-like	DETECTED	DETECTED	DETECTED
Solyc02g021550.3.1	Eukaryotic translation initiation factor 4E	DETECTED	DETECTED	NOT FOUND
Solyc02g021560.4.1	RNA-binding family protein	DETECTED	DETECTED	DETECTED
Solyc02g021650.3.1	UV damaged DNA binding protein 1	DETECTED	DETECTED	DETECTED
Solyc02g022860.1.1	FAD-binding Berberine family protein	NOT FOUND	DETECTED	NOT FOUND
Solyc02g022870.4.1	maternal effect embryo arrest 22	DETECTED	DETECTED	NOT FOUND
Solyc02g022930.3.1	3-hydroxyisobutyrate dehydrogenase	DETECTED	DETECTED	DETECTED
Solyc02g023970.3.1	Obg-like ATPase.1	DETECTED	DETECTED	DETECTED
Solyc02g023980.4.1	ATPase	DETECTED	NOT FOUND	DETECTED
Solyc02g024020.3.1	Calcium-dependent ARF-type GTPase activating protein family	NOT FOUND	DETECTED	DETECTED
Solyc02g024050.3.1	Ferredoxin--NADP reductase chloroplastic	DETECTED	DETECTED	DETECTED
Solyc02g027080.2.1	Disease resistance protein family	DETECTED	NOT FOUND	NOT FOUND
Solyc02g030080.5.1	WD repeat-containing protein 43-like	NOT FOUND	DETECTED	DETECTED
Solyc02g030110.2.1	Vacuolar protein sorting-associated protein 54 chloroplastic	NOT FOUND	DETECTED	NOT FOUND
Solyc02g030170.4.1	DWARF1/DIMINUTO	DETECTED	DETECTED	DETECTED
Solyc02g030243.1.1	Coatomer subunit epsilon Pfam:PF04733	DETECTED	NOT FOUND	NOT FOUND
Solyc02g030450.3.1	Protein ROOT HAIR DEFECTIVE 3 homolog	NOT FOUND	DETECTED	DETECTED
Solyc02g031740.3.1	Phloem protein 2-like	DETECTED	DETECTED	NOT FOUND
Solyc02g031780.1.1	Unknown protein	DETECTED	DETECTED	DETECTED
Solyc02g031860.3.1	MAP kinase kinase kinase 12	DETECTED	DETECTED	DETECTED
Solyc02g031910.2.1	P.1	NOT FOUND	NOT FOUND	DETECTED
Solyc02g031950.3.1	pathogenesis-related family protein	DETECTED	DETECTED	DETECTED
Solyc02g031970.1.1	50S ribosomal protein L7/L12	DETECTED	DETECTED	NOT FOUND
Solyc02g032330.3.1	3beta-hydroxysteroid-dehydrogenase/decarboxylase isoform 3	NOT FOUND	NOT FOUND	DETECTED
Solyc02g032480.4.1	Nuclear pore complex protein NUP214	NOT FOUND	DETECTED	NOT FOUND
Solyc02g032930.3.1	B-cell receptor-associated 31-like	DETECTED	DETECTED	DETECTED
Solyc02g032940.5.1	Aspartic proteinase	DETECTED	NOT FOUND	NOT FOUND
Solyc02g036270.4.1	Disease resistance protein	NOT FOUND	NOT FOUND	DETECTED
Solyc02g036350.3.1	1-aminocyclopropane-1-carboxylate oxidase EF501822	DETECTED	DETECTED	DETECTED
Solyc02g036450.3.1	RAB GTPase	DETECTED	NOT FOUND	NOT FOUND
Solyc02g038690.1.1	Histone H2B	NOT FOUND	NOT FOUND	DETECTED
Solyc02g038803.2.1	Eukaryotic translation initiation factor 6	DETECTED	DETECTED	DETECTED
Solyc02g038805.1.1	RING/U-box superfamily protein	NOT FOUND	DETECTED	NOT FOUND
Solyc02g044030.1.1	C2 calcium/lipid-binding plant phosphoribosyltransferase family protein	DETECTED	DETECTED	DETECTED
Solyc02g044040.3.1	Dihydropyrimidine dehydrogenase	DETECTED	DETECTED	DETECTED
Solyc02g049070.5.1	ribosomal RNA small subunit methyltransferase J Chr5:2763914-2765431 FORWARD LENGTH=346 201606	NOT FOUND	DETECTED	DETECTED
Solyc02g050240.5.1	Oligopeptidase B	DETECTED	DETECTED	DETECTED
Solyc02g061790.5.1	Activated RNA polymerase II transcriptional coactivator p15	DETECTED	DETECTED	DETECTED
Solyc02g062000.5.1	1-phosphatidylinositol-3-phosphate 5-kinase FAB1A	DETECTED	DETECTED	DETECTED
Solyc02g062130.5.1	Ferredoxin--NADP reductase chloroplastic	DETECTED	DETECTED	NOT FOUND
Solyc02g062140.2.1	Armadillo repeat only.1	DETECTED	DETECTED	DETECTED
Solyc02g062240.3.1	Small nuclear ribonucleoprotein Sm D3	DETECTED	DETECTED	DETECTED
Solyc02g062340.3.1	Fructose-bisphosphate aldolase	DETECTED	DETECTED	DETECTED
Solyc02g062350.3.1	protein CHAPERONE-LIKE PROTEIN OF POR1 chloroplastic	NOT FOUND	NOT FOUND	DETECTED
Solyc02g062460.4.1	2-oxoglutarate and Fe-dependent oxygenase superfamily protein	DETECTED	DETECTED	DETECTED
Solyc02g062490.4.1	2-oxoglutarate and Fe-dependent oxygenase superfamily protein	DETECTED	NOT FOUND	DETECTED
Solyc02g062500.3.1	2-oxoglutarate and Fe-dependent oxygenase superfamily protein	DETECTED	DETECTED	DETECTED
Solyc02g062540.3.1	Thioredoxin domain-containing protein	DETECTED	DETECTED	DETECTED
Solyc02g062600.3.1	GAMMA carbonic anhydrase	DETECTED	DETECTED	DETECTED
Solyc02g062610.3.1	Alpha/beta-Hydrolases superfamily protein	DETECTED	NOT FOUND	NOT FOUND
Solyc02g062620.3.1	Nuclear cap-binding protein subunit 2	DETECTED	DETECTED	DETECTED
Solyc02g062640.4.1	Phosphopantetheine adenylyltransferase	DETECTED	DETECTED	NOT FOUND
Solyc02g062780.4.1	ATP-dependent DNA helicase DD.1	NOT FOUND	DETECTED	NOT FOUND
Solyc02g062810.4.1	Signal recognition particle subunit SRP68	NOT FOUND	NOT FOUND	DETECTED
Solyc02g062920.3.1	U2 snRNP auxiliary factor large subunit	DETECTED	DETECTED	NOT FOUND
Solyc02g062970.3.1	Xaa-Pro aminopeptidase 2	DETECTED	DETECTED	DETECTED
Solyc02g063070.3.1	tft4	DETECTED	DETECTED	DETECTED
Solyc02g063075.1.1	Target SNARE coiled-coil-like domain-containing protein	DETECTED	NOT FOUND	NOT FOUND
Solyc02g063090.3.1	T-complex protein.1	DETECTED	DETECTED	DETECTED
Solyc02g063130.4.1	RAD23 protein	DETECTED	DETECTED	DETECTED
Solyc02g063150.3.1	RuBP carboxylase small subunit	DETECTED	DETECTED	DETECTED
Solyc02g063490.3.1	Malate dehydrogenase	DETECTED	DETECTED	DETECTED
Solyc02g064640.4.1	ADP-ribosylation factor-like protein 8A	DETECTED	DETECTED	DETECTED
Solyc02g064670.1.1	60S ribosomal protein L26	DETECTED	NOT FOUND	NOT FOUND
Solyc02g064700.3.1	Protein kinase superfamily protein	DETECTED	DETECTED	DETECTED
Solyc02g064940.1.1	Leucine-rich repeat family protein	NOT FOUND	DETECTED	DETECTED
Solyc02g065080.4.1	Phosphoglycerate mutase-like protein 4	DETECTED	DETECTED	NOT FOUND
Solyc02g065170.3.1	L-ascorbate oxidase-like protein	DETECTED	NOT FOUND	NOT FOUND
Solyc02g065240.3.1	Methyl esterase.1	DETECTED	DETECTED	DETECTED
Solyc02g065280.3.1	Methylesterase.1	NOT FOUND	NOT FOUND	DETECTED
Solyc02g065300.1.1	Leucine--tRNA ligase cytoplasmic	DETECTED	DETECTED	DETECTED
Solyc02g065400.3.1	33kDa precursor protein of oxygen-evolving complex	DETECTED	DETECTED	DETECTED
Solyc02g065470.1.1	Pathogenesis-related protein.1	DETECTED	DETECTED	DETECTED
Solyc02g065630.4.1	Protein FLX-like 2	DETECTED	DETECTED	NOT FOUND
Solyc02g066930.3.1	RNA-binding protein	DETECTED	DETECTED	DETECTED
Solyc02g066950.5.1	Alpha-amylase 3 chloroplastic	DETECTED	DETECTED	NOT FOUND
Solyc02g067030.5.1	Non-specific serine/threonine protein kinase	DETECTED	DETECTED	DETECTED
Solyc02g067080.5.1	UDP-glucose 6-dehydrogenase	DETECTED	DETECTED	DETECTED
Solyc02g067150.5.1	glycine-rich protein Chr3:11051645-11052629 REVERSE LENGTH=294 201606	DETECTED	NOT FOUND	NOT FOUND
Solyc02g067180.3.1	cystathionine gamma synthase	DETECTED	DETECTED	DETECTED
Solyc02g067210.3.1	KH domain-containing protein	NOT FOUND	DETECTED	DETECTED
Solyc02g067360.3.1	Protease Do-like 8 chloroplastic	DETECTED	DETECTED	NOT FOUND
Solyc02g067460.3.1	Mitochondrial outer membrane protein porin	DETECTED	DETECTED	DETECTED
Solyc02g067470.4.1	Hypersensitive-induced response protein	DETECTED	DETECTED	DETECTED
Solyc02g067530.5.1	Oxoglutarate/iron-dependent oxygenase	NOT FOUND	DETECTED	NOT FOUND
Solyc02g067620.3.1	Metal tolerance protein 8	NOT FOUND	DETECTED	NOT FOUND
Solyc02g067690.3.1	Glycosyltransferase	DETECTED	DETECTED	DETECTED
Solyc02g067810.1.1	Cyclin-dependent protein kinase inhibitor SMR6	DETECTED	DETECTED	DETECTED
Solyc02g067840.3.1	altered inheritance of mitochondria protein 32-like	DETECTED	DETECTED	DETECTED
Solyc02g067860.4.1	Glucose-6-phosphate 1-epimerase	DETECTED	DETECTED	DETECTED
Solyc02g067980.3.1	Serine/threonine protein phosphatase 2A regulatory subunit	NOT FOUND	DETECTED	NOT FOUND
Solyc02g068050.4.1	Rubisco methyltransferase family protein	DETECTED	NOT FOUND	DETECTED
Solyc02g068090.3.1	30S ribosomal protein S.1	DETECTED	DETECTED	NOT FOUND
Solyc02g068130.4.1	Mitochondrial import receptor subunit TOM20 Pfam:PF06552	DETECTED	NOT FOUND	DETECTED
Solyc02g068150.4.1	Nuclear transport factor 2	DETECTED	DETECTED	DETECTED
Solyc02g068240.4.1	Diacylglycerol O-acyltransferase 2	DETECTED	DETECTED	NOT FOUND
Solyc02g068315.1.1	2-oxoglutarate and Fe-dependent oxygenase superfamily protein	DETECTED	DETECTED	DETECTED
Solyc02g068330.2.1	2-oxoglutarate and Fe-dependent oxygenase superfamily protein	NOT FOUND	DETECTED	DETECTED
Solyc02g068380.3.1	Allantoate deiminase/N-carbamoyl-L-amino-acid hydrolase	NOT FOUND	DETECTED	DETECTED
Solyc02g068450.3.1	V-type proton ATPase subunit F	DETECTED	DETECTED	DETECTED
Solyc02g068530.5.1	UDP-N-acetylglucosamine diphosphorylase 1	DETECTED	DETECTED	DETECTED
Solyc02g068640.3.1	Pyrroline-5-carboxylate reductase	DETECTED	DETECTED	DETECTED
Solyc02g068650.2.1	tRNA -)-methyltransferase Pfam:PF02390	DETECTED	NOT FOUND	NOT FOUND
Solyc02g068700.3.1	Histidine triad protein	DETECTED	NOT FOUND	DETECTED
Solyc02g068740.3.1	Glycine cleavage system H protein	DETECTED	DETECTED	DETECTED
Solyc02g068900.3.1	Glutathione S-transferase	DETECTED	DETECTED	DETECTED
Solyc02g069010.4.1	Inositol-1-monophosphatase	DETECTED	DETECTED	DETECTED
Solyc02g069090.4.1	Cathepsin B-like cysteine proteinase	DETECTED	DETECTED	DETECTED
Solyc02g069100.5.1	Cathepsin B-like cysteine proteinase	DETECTED	DETECTED	DETECTED
Solyc02g069120.3.1	zinc finger protein ZPR1-like	DETECTED	DETECTED	DETECTED
Solyc02g069150.3.1	Vesicle-associated membrane protein	DETECTED	DETECTED	DETECTED
Solyc02g069200.3.1	iron-regulated transporter 1	NOT FOUND	NOT FOUND	DETECTED
Solyc02g069250.5.1	Alcohol dehydrogenase superfamily	NOT FOUND	NOT FOUND	DETECTED
Solyc02g069260.3.1	Argonaute2a	DETECTED	DETECTED	DETECTED
Solyc02g069370.3.1	Ras-related protein Rab-5A	DETECTED	DETECTED	NOT FOUND
Solyc02g069450.3.1	Photosystem I reaction center subunit III chloroplastic	DETECTED	NOT FOUND	DETECTED
Solyc02g069460.3.1	Photosystem I reaction center subunit III chloroplastic	DETECTED	DETECTED	DETECTED
Solyc02g069585.1.1	Coatomer subunit epsilon Pfam:PF04733	DETECTED	DETECTED	DETECTED
Solyc02g069640.4.1	Gamma-soluble NSF attachment protein	NOT FOUND	NOT FOUND	DETECTED
Solyc02g069670.4.1	alpha-glucosidase	NOT FOUND	DETECTED	DETECTED
Solyc02g069720.3.1	LS.1	DETECTED	NOT FOUND	NOT FOUND
Solyc02g069750.3.1	Choline/ethanolamine kinase	NOT FOUND	DETECTED	NOT FOUND
Solyc02g069780.3.1	SIT4 phosphatase-associated family protein	DETECTED	NOT FOUND	NOT FOUND
Solyc02g069800.1.1	Alpha/beta-Hydrolases superfamily protein	DETECTED	DETECTED	DETECTED
Solyc02g069850.3.1	40S ribosomal protein S25	DETECTED	DETECTED	DETECTED
Solyc02g070020.1.1	UDP-Glycosyltransferase superfamily protein	NOT FOUND	DETECTED	DETECTED
Solyc02g070040.1.1	ethylene-responsive nuclear protein / ethylene-regulated nuclear protein	NOT FOUND	DETECTED	NOT FOUND
Solyc02g070080.5.1	2-oxoglutarate and Fe-dependent oxygenase superfamily protein	NOT FOUND	DETECTED	NOT FOUND
Solyc02g070100.3.1	RNA helicase DEAD7	DETECTED	DETECTED	DETECTED
Solyc02g070260.4.1	Outer arm dynein light chain.1	DETECTED	DETECTED	NOT FOUND
Solyc02g070310.3.1	60S ribosomal protein L32	DETECTED	DETECTED	DETECTED
Solyc02g070330.4.1	40S ribosomal protein S4	DETECTED	DETECTED	DETECTED
Solyc02g070390.3.1	protein PLASTID TRANSCRIPTIONALLY ACTIVE 12	NOT FOUND	DETECTED	NOT FOUND
Solyc02g070510.3.1	Proteasome subunit alpha type	DETECTED	DETECTED	DETECTED
Solyc02g070550.3.1	La-related protein 6A	DETECTED	DETECTED	NOT FOUND
Solyc02g070570.4.1	40S ribosomal protein S14	NOT FOUND	DETECTED	DETECTED
Solyc02g070640.3.1	60S ribosomal protein L18a	DETECTED	DETECTED	DETECTED
Solyc02g070670.4.1	Urease accessory protein UreG-like	DETECTED	DETECTED	DETECTED
Solyc02g070770.3.1	NAD-binding Rossmann-fold superfamily protein	DETECTED	DETECTED	DETECTED
Solyc02g070790.3.1	3-oxoacyl-[acyl-carrier-protein] synthase	DETECTED	DETECTED	DETECTED
Solyc02g070800.2.1	DUF5.1	NOT FOUND	DETECTED	NOT FOUND
Solyc02g070940.1.1	Chlorophyll a-b binding protein chloroplastic	DETECTED	DETECTED	DETECTED
Solyc02g071000.1.1	Chlorophyll a-b binding protein chloroplastic	DETECTED	DETECTED	NOT FOUND
Solyc02g071150.3.1	Double-stranded DNA-binding family protein	DETECTED	DETECTED	DETECTED
Solyc02g071160.4.1	S-adenosyl-L-methionine-dependent methyltransferases superfamily protein	DETECTED	DETECTED	NOT FOUND
Solyc02g071170.3.1	Coatomer subunit zeta-2	DETECTED	NOT FOUND	NOT FOUND
Solyc02g071180.3.1	DUF1296 domain-containing protein	NOT FOUND	NOT FOUND	DETECTED
Solyc02g071320.4.1	Unknown protein	NOT FOUND	DETECTED	NOT FOUND
Solyc02g071330.4.1	SH3 domain-containing protein	DETECTED	DETECTED	DETECTED
Solyc02g071380.2.1	2-oxoglutarate and Fe-dependent oxygenase superfamily protein	DETECTED	DETECTED	NOT FOUND
Solyc02g071450.3.1	2-oxoglutarate and Fe-dependent oxygenase superfamily protein	DETECTED	NOT FOUND	DETECTED
Solyc02g071700.3.1	GDSL esterase/lipase	DETECTED	DETECTED	NOT FOUND
Solyc02g071750.3.1	cyclic phosphodiesterase-like	DETECTED	DETECTED	NOT FOUND
Solyc02g071800.3.1	Protein kinase domain	NOT FOUND	DETECTED	NOT FOUND
Solyc02g071820.5.1	LRR_1 domain-containing protein/Pkinase_Tyr domain-containing protein/Malectin domain-containing protein	DETECTED	NOT FOUND	NOT FOUND
Solyc02g071890.3.1	Histidinol dehydrogenase	DETECTED	DETECTED	DETECTED
Solyc02g072090.2.1	DNA polymerase III gamma-tau subunit	NOT FOUND	DETECTED	NOT FOUND
Solyc02g072105.1.1	Dihydroorotase	DETECTED	NOT FOUND	DETECTED
Solyc02g072130.3.1	Protein transport protein Sec.1	DETECTED	DETECTED	DETECTED
Solyc02g072150.3.1	Trehalose-6-phosphate synthase	DETECTED	NOT FOUND	NOT FOUND
Solyc02g072160.4.1	NAD-binding Rossmann-fold superfamily protein	DETECTED	DETECTED	DETECTED
Solyc02g072180.3.1	RAB GTPase	DETECTED	NOT FOUND	NOT FOUND
Solyc02g072190.5.1	DNA-binding WRKY	DETECTED	NOT FOUND	NOT FOUND
Solyc02g072310.3.1	Protein NSP-INTERACTING KINASE.1	NOT FOUND	NOT FOUND	DETECTED
Solyc02g072510.3.1	transcriptional regulator family protein	NOT FOUND	DETECTED	NOT FOUND
Solyc02g076710.3.1	Cysteine protease CP14	NOT FOUND	NOT FOUND	DETECTED
Solyc02g076720.3.1	Phosphoribosylformylglycinamidine synthase	DETECTED	DETECTED	DETECTED
Solyc02g076760.3.1	N-anthranilate isomerase	NOT FOUND	NOT FOUND	DETECTED
Solyc02g076870.4.1	Hydrolase-like protein family	NOT FOUND	NOT FOUND	DETECTED
Solyc02g076980.5.1.1	Cysteine protease-like protein	DETECTED	DETECTED	NOT FOUND
Solyc02g077040.4.1	phytophthora-inhibited protease 1	DETECTED	DETECTED	NOT FOUND
Solyc02g077080.3.1	Protein trichome birefringence-like 40	DETECTED	DETECTED	NOT FOUND
Solyc02g077100.3.1	Phospholipase A1-IIgamma	NOT FOUND	DETECTED	NOT FOUND
Solyc02g077220.3.1	GDSL esterase/lipase	DETECTED	NOT FOUND	NOT FOUND
Solyc02g077260.3.1	SUN-like protein5	NOT FOUND	NOT FOUND	DETECTED
Solyc02g077410.3.1	28 kDa heat-and acid-stable phosphoprotein	DETECTED	DETECTED	DETECTED
Solyc02g077670.3.1	DnaJ-like protein	NOT FOUND	DETECTED	DETECTED
Solyc02g077680.4.1	Alpha-14 glucan phosphorylase	DETECTED	DETECTED	DETECTED
Solyc02g077710.1.1	protein E6-like	NOT FOUND	NOT FOUND	DETECTED
Solyc02g077740.3.1	Nucleic acid-binding OB-fold	DETECTED	DETECTED	NOT FOUND
Solyc02g077880.3.1	Auxin-repressed protein	DETECTED	DETECTED	NOT FOUND
Solyc02g077920.4.1	Colorless non-ripening	DETECTED	DETECTED	DETECTED
Solyc02g077990.3.1	30S ribosomal protein S5 chloroplastic	DETECTED	DETECTED	NOT FOUND
Solyc02g078020.3.1	Telomerase activating protein es.1	NOT FOUND	NOT FOUND	DETECTED
Solyc02g078040.3.1	Pistil-specific extensin-like protein	DETECTED	DETECTED	DETECTED
Solyc02g078120.2.1	Eukaryotic translation initiation factor 3 subunit D	DETECTED	DETECTED	DETECTED
Solyc02g078260.3.1	RNA polymerase II subunit 2	DETECTED	DETECTED	DETECTED
Solyc02g078360.4.1	Glutaredoxin	DETECTED	DETECTED	DETECTED
Solyc02g078380.3.1	Stem-specific protein TSJ.1	DETECTED	DETECTED	DETECTED
Solyc02g078570.3.1	Epoxide hydrolase	DETECTED	DETECTED	DETECTED
Solyc02g078820.3.1	Lysine ketoglutarate reductase trans-splicing-like protein	DETECTED	DETECTED	NOT FOUND
Solyc02g078900.3.1	Alternative NADH dehydrogenase mitochondrial-like	DETECTED	DETECTED	DETECTED
Solyc02g078920.4.1	Endonuclease 3	DETECTED	DETECTED	NOT FOUND
Solyc02g078940.3.1	Oxidoreductase zinc-binding dehydrogenase family protein	DETECTED	DETECTED	DETECTED
Solyc02g078950.4.1	Beta-galactosidase	DETECTED	DETECTED	DETECTED
Solyc02g078980.3.1	TatD related DNase	DETECTED	NOT FOUND	DETECTED
Solyc02g078990.4.1	thiosulfate sulfurtransferase	DETECTED	DETECTED	DETECTED
Solyc02g079000.5.1	ATP-dependent zinc metalloprotease FTSH 12 chloroplastic	NOT FOUND	DETECTED	NOT FOUND
Solyc02g079060.3.1	Eukaryotic translation initiation factor 3 subunit J	DETECTED	DETECTED	DETECTED
Solyc02g079100.3.1	Riboflavin kinase/FMN hydrolase	DETECTED	DETECTED	DETECTED
Solyc02g079170.3.1	External alternative NADH-ubiquinone oxidoreductase B1 mitochondrial	NOT FOUND	DETECTED	DETECTED
Solyc02g079200.1.1	ARM repeat superfamily protein	NOT FOUND	NOT FOUND	DETECTED
Solyc02g079210.3.1	Multiple organellar RNA editing factor 5 mitochondrial	DETECTED	DETECTED	DETECTED
Solyc02g079260.2.1	Pentatricopeptide repeat-containing protein	DETECTED	NOT FOUND	NOT FOUND
Solyc02g079290.3.1	FLOWERING LOCUS T/ TERMINAL FLOWER 1-like protein	DETECTED	NOT FOUND	NOT FOUND
Solyc02g079380.2.1	Pentatricopeptide repeat-containing protein	DETECTED	NOT FOUND	NOT FOUND
Solyc02g079410.2.1	Adenine nucleotide alpha hydrolases-like superfamily protein	DETECTED	DETECTED	DETECTED
Solyc02g079440.3.1	FAD-binding Berberine family protein	NOT FOUND	NOT FOUND	DETECTED
Solyc02g079500.4.1	Peroxidase	DETECTED	DETECTED	DETECTED
Solyc02g079510.3.1	Peroxidase	DETECTED	DETECTED	DETECTED
Solyc02g079590.3.1	Receptor protein kinase	NOT FOUND	DETECTED	NOT FOUND
Solyc02g079750.4.1	Quinone reductase	DETECTED	DETECTED	DETECTED
Solyc02g079770.3.1	Multiple organellar RNA editing factor 9 chloroplastic	DETECTED	NOT FOUND	NOT FOUND
Solyc02g079880.3.1	Eukaryotic translation initiation factor-related protein	NOT FOUND	DETECTED	DETECTED
Solyc02g079930.3.1	phosphosulfolactate synthase	NOT FOUND	DETECTED	DETECTED
Solyc02g079950.3.1	photosystem II oxygen-evolving complex protein 3	DETECTED	DETECTED	NOT FOUND
Solyc02g080060.1.1	Cysteine-rich receptor-like protein kinase 29	NOT FOUND	NOT FOUND	DETECTED
Solyc02g080150.3.1	DDE_4 domain-containing protein	DETECTED	NOT FOUND	NOT FOUND
Solyc02g080180.1.1	Oligosaccharyltransferase complex/magnesium transporter family protein	NOT FOUND	NOT FOUND	DETECTED
Solyc02g080200.5.1	Pectinesterase	DETECTED	NOT FOUND	NOT FOUND
Solyc02g080420.4.1	RNA-binding protein	DETECTED	DETECTED	DETECTED
Solyc02g080540.1.1	ATP synthase gamma chain chloroplastic	DETECTED	DETECTED	DETECTED
Solyc02g080570.3.1	Soluble starch synthase	DETECTED	DETECTED	DETECTED
Solyc02g080630.4.1	Lactoylglutathione lyase	DETECTED	DETECTED	DETECTED
Solyc02g080670.3.1	L-ascorbate oxidase-like protein	NOT FOUND	NOT FOUND	DETECTED
Solyc02g080810.3.1	Aminomethyltransferase	DETECTED	DETECTED	DETECTED
Solyc02g080880.4.1	Aspartic proteinase	NOT FOUND	DETECTED	DETECTED
Solyc02g080940.3.1	Pyridoxal phosphate homeostasis protein	DETECTED	DETECTED	DETECTED
Solyc02g081030.4.1	ERD family protein	NOT FOUND	NOT FOUND	DETECTED
Solyc02g081130.3.1	PHD finger family protein / bromo-adjacent homology domain-containing protein	NOT FOUND	DETECTED	NOT FOUND
Solyc02g081140.3.1	plant UBX domain-containing protein 4	DETECTED	DETECTED	DETECTED
Solyc02g081160.3.1	Pyrophosphate--fructose 6-phosphate 1-phosphotransferase subunit beta	DETECTED	DETECTED	DETECTED
Solyc02g081170.5.1	plastid-lipid-associated protein chloroplastic-like	DETECTED	DETECTED	DETECTED
Solyc02g081190.5.1	1-aminocyclopropane-1-carboxylate oxidase 2	DETECTED	NOT FOUND	NOT FOUND
Solyc02g081240.1.1	Glutathione S-transferase	NOT FOUND	DETECTED	NOT FOUND
Solyc02g081310.3.1	50S ribosomal protein L15	DETECTED	DETECTED	DETECTED
Solyc02g081380.3.1	Ras-related protein Rab-5C	DETECTED	DETECTED	NOT FOUND
Solyc02g081390.3.1	Lysine-specific histone demethylase.1	DETECTED	NOT FOUND	NOT FOUND
Solyc02g081400.3.1	Protein DJ.1	DETECTED	DETECTED	DETECTED
Solyc02g081420.3.1	P-loop containing nucleoside triphosphate hydrolase	NOT FOUND	NOT FOUND	DETECTED
Solyc02g081430.3.1	Microsomal glutathione s-transferase	DETECTED	NOT FOUND	NOT FOUND
Solyc02g081700.1.1	Proteasome subunit alpha type	DETECTED	DETECTED	DETECTED
Solyc02g081830.4.1	Haloacid dehalogenase-like hydrolase superfamily protein Pfam:PF00702	NOT FOUND	DETECTED	DETECTED
Solyc02g081880.3.1	Molybdenum cofactor sulfurase	DETECTED	DETECTED	DETECTED
Solyc02g081960.3.1	SWAP /surp domain-containing protein	NOT FOUND	DETECTED	DETECTED
Solyc02g081970.4.1	Vacuolar-sorting receptor.1	NOT FOUND	NOT FOUND	DETECTED
Solyc02g081980.3.1	Apyrase	DETECTED	DETECTED	NOT FOUND
Solyc02g082000.3.1	40S ribosomal protein S15	DETECTED	DETECTED	DETECTED
Solyc02g082030.3.1	Protein TRIGALACTOSYLDIACYLGLYCEROL 2 chloroplastic	DETECTED	NOT FOUND	DETECTED
Solyc02g082100.4.1	RING/U-box superfamily protein	NOT FOUND	NOT FOUND	DETECTED
Solyc02g082130.2.1	Surfeit locus protein 6	DETECTED	NOT FOUND	NOT FOUND
Solyc02g082180.3.1	DNA helicase	DETECTED	NOT FOUND	NOT FOUND
Solyc02g082220.3.1	Protein transport protein Sec24-like	DETECTED	DETECTED	DETECTED
Solyc02g082230.4.1	Serine/threonine-protein phosphatase	NOT FOUND	DETECTED	NOT FOUND
Solyc02g082250.4.1	Thioredoxin reductase	DETECTED	DETECTED	DETECTED
Solyc02g082270.3.1	RNA-binding protein 38-like	DETECTED	DETECTED	DETECTED
Solyc02g082280.3.1	Trafficking protein particle complex subunit .1	DETECTED	DETECTED	NOT FOUND
Solyc02g082350.3.1	Plant intracellular Ras-group-related LRR protein	DETECTED	DETECTED	NOT FOUND
Solyc02g082400.4.1	Transcription factor jumonji domain-containing protein	NOT FOUND	DETECTED	NOT FOUND
Solyc02g082460.3.1	Ribonuclease II family protein	DETECTED	NOT FOUND	NOT FOUND
Solyc02g082500.1.1	50S ribosomal protein L.1	DETECTED	NOT FOUND	NOT FOUND
Solyc02g082540.4.1	Calcium-binding EF hand family protein	DETECTED	DETECTED	NOT FOUND
Solyc02g082560.1.1	CTP synthase	NOT FOUND	DETECTED	DETECTED
Solyc02g082660.3.1	DNA mismatch repair protein MLH3	NOT FOUND	DETECTED	NOT FOUND
Solyc02g082690.3.1	Transducin/WD40 repeat-like superfamily protein	NOT FOUND	DETECTED	NOT FOUND
Solyc02g082710.3.1	tail-anchored protein insertion receptor WRB-like protein	DETECTED	NOT FOUND	NOT FOUND
Solyc02g082740.1.1	Dirigent protein	DETECTED	NOT FOUND	NOT FOUND
Solyc02g082760.3.1	ethylene-responsive catalase	DETECTED	DETECTED	DETECTED
Solyc02g082800.3.1	Ubiquitin domain-containing protein DSK2b	DETECTED	DETECTED	DETECTED
Solyc02g082810.3.1	Poly polymerase I	DETECTED	NOT FOUND	NOT FOUND
Solyc02g082830.3.1	Phosphoserine aminotransferase	DETECTED	DETECTED	DETECTED
Solyc02g082840.3.1	Protein GRIP	DETECTED	NOT FOUND	NOT FOUND
Solyc02g082920.5.1	Class II chitinase	DETECTED	DETECTED	DETECTED
Solyc02g082930.3.1	acidic extracellular 27 kD chitinase	NOT FOUND	NOT FOUND	DETECTED
Solyc02g083270.4.1	anti-PCD protein 2	DETECTED	NOT FOUND	NOT FOUND
Solyc02g083320.3.1	RNA-binding family protein	NOT FOUND	DETECTED	NOT FOUND
Solyc02g083340.4.1	Phospholipase D	DETECTED	DETECTED	NOT FOUND
Solyc02g083350.4.1	RNA polymerase 2 largest subunit 1	DETECTED	NOT FOUND	NOT FOUND
Solyc02g083360.1.1	Protein methionine S-oxide reductase	DETECTED	NOT FOUND	NOT FOUND
Solyc02g083390.4.1	2-oxoglutarate and Fe-dependent oxygenase superfamily protein	DETECTED	NOT FOUND	NOT FOUND
Solyc02g083500.3.1	cell wall integrity/stress response component	DETECTED	DETECTED	NOT FOUND
Solyc02g083590.3.1	dehydroquinate synthase	DETECTED	DETECTED	DETECTED
Solyc02g083700.4.1	Alpha-mannosidase	DETECTED	DETECTED	DETECTED
Solyc02g083710.3.1	26S proteasome non-ATPase regulatory subunit 4-like protein	DETECTED	DETECTED	DETECTED
Solyc02g083800.4.1	Cold-shock protein	DETECTED	DETECTED	DETECTED
Solyc02g083810.4.1	Ferredoxin--NADP reductase chloroplastic	DETECTED	DETECTED	DETECTED
[truncated: 3,910 more rows]

## Sheet: PKM-1-MG
The list of total proteins of PKM-1 detected at the MG stage.
[truncated: 3,309 more rows]

[truncated: 9 more sheets: PKM-1-BR, PKM-1-RR, PKM-1-MG-BR-RR, Number of proteins, AV-PKM-1-MG, AV-PKM-1-BR, AV-PKM-1-RR, Folate related proteins, Carotenoids related proteins]
