# Supplementary material for: Reduced γ-glutamyl hydrolase activity likely contributes to high folate levels in Periyakulam-1 tomato
Source: Hortic Res. 2022 Nov 19;10(1):uhac235. doi: 10.1093/hr/uhac235 (PMC9832877; doi:10.1093/hr/uhac235)
Supplement: Web_Material_uhac235 [file web_material_uhac235.zip › Dataset S4.xlsx]

## Sheet: PKM-1-AV_upregulated
Dataset S4. Differentially expressed proteins of PKM-1 mentioned in the text/figures. Differentially expressed carotenoid related, aminoacid metabolism related, sucrose metabolism, glycolysis ,TCA cycle related, C-1 metabolism, SAM cycle and ethylene metabolism related proteins in PKM-1 fruits across MG,BR and RR stages incomparison to AV.
List of upregulated proteins in PKM-1-AV fruits at MG, BR and RR stages.
List of carotenoid related proteins from upregulated proteins list in PKM-1-AV fruits at MG and RR stages			NSAF							Spectral counts
Accession Number	DESCRIPTION	Ratio	PKM-1.MG_1	PKM-1.MG_2	PKM-1.MG_3	AV.MG_1	AV.MG_2	AV.MG_3	PValue	PKM-1.MG_1	PKM-1.MG_2	PKM-1.MG_3	AV.MG_1	AV.MG_2	AV.MG_3	Mapman category
Solyc11g069380.2.1	GcpE	6.2	0.0013737	0.0013173	0.0011033	0.00033906	0.00019659	7.3939e-05	0.00011	7	5	5	3	1	1	Secondary metabolism.terpenoids.methylerythritol phosphate (MEP) pathway.4-hydroxy-3-methylbut-2-enyl diphosphate synthase
Solyc09g090330.3.1	harpin binding protein 1	2.9	0.0026471	0.0020146	0.0017777	0.00097288	0.0007998	0.00042323	0.0026	6	4	2	5	1	2	not assigned.annotated
Accession Number	DESCRIPTION	Ratio	PKM-1.RR_1	PKM-1.RR_2	PKM-1.RR_3	AV.RR_1	AV.RR_2	AV.RR_3	PValue	PKM-1.RR_1	PKM-1.RR_2	PKM-1.RR_3	AV.RR_1	AV.RR_2	AV.RR_3	Mapman category
Solyc01g109300.3.1	4-hydroxy-3-methylbut-2-enyl diphosphate reductase	3.9	0.00032882	0.0008547	0.00064724	0.00016609	0.00015801	0.00015076	0.033	2	6	3	1	1	1	Secondary metabolism.terpenoids.methylerythritol phosphate (MEP) pathway.4-hydroxy-3-methylbut-2-enyl diphosphate reductase
Solyc08g076480.3.1	Plastid lipid-associated protein chloroplastic-like	2.4	0.0044034	0.006295	0.0052004	0.00044483	0.0029624	0.0032303	0.0002	10	16	12	2	7	6	not assigned.annotated
Solyc09g090330.3.1	harpin binding protein 1	3.5	0.003575	0.0025882	0.0022969	0.00097852	0.00039974	0.0010512	0.00051	7	7	5	1	1	2	not assigned.annotated
Solyc02g081170.5.1	plastid-lipid-associated protein chloroplastic-like	4.4	0.0042902	0.0027406	0.0030575	0.0016578	0.00033862	0.00029683	< 0.00010	11	8	8	4	1	1	not assigned.annotated
List of aminoacid biosynthesis related proteins from upregulated proteins list in PKM-1-AV fruits at MG, BR and RR stages			NSAF							Spectral counts
Accession Number	DESCRIPTION	Ratio	PKM-1.MG_1	PKM-1.MG_2	PKM-1.MG_3	AV.MG_1	AV.MG_2	AV.MG_3	PValue	PKM-1.MG_1	PKM-1.MG_2	PKM-1.MG_3	AV.MG_1	AV.MG_2	AV.MG_3	Mapman category
Solyc01g005250.5.1	Aspartate-semialdehyde dehydrogenase (ASADH)	2.5	0.0023994	0.0019478	0.0016113	0.00098765	0.00077328	0.00061379	0.0024	9	6	4	6	3	4	Amino acid metabolism.biosynthesis.aspartate family.aspartate-derived amino acids.aspartate-semialdehyde dehydrogenase
Solyc07g053280.4.1	Ketol-acid reductoisomerase (KARI)	2.3	0.0025662	0.0016406	0.0016489	0.001126	0.00061207	0.00082874	0.037	10	6	4	7	4	7	Amino acid metabolism.biosynthesis.aspartate family.aspartate-derived amino acids.isoleucine.ketol-acid reductoisomerase
Solyc06g073280.3.1	LL-diaminopimelate aminotransferase (LL-DAP-AT)	2.2	0.0016719	0.0017471	0.0016623	0.0012243	0.00033666	0.00079495	0.039	8	6	3	5	2	5	Amino acid metabolism.biosynthesis.aspartate family.aspartate-derived amino acids.lysine.LL-diaminopimelate aminotransferase
Solyc07g064810.3.1	Imidazole glycerol phosphate synthase hisHF (IGPS)	2	0.0015737	0.0017129	0.0015647	0.0015091	0.00066018	0.00020785	0.022	9	10	6	9	4	2	Amino acid metabolism.biosynthesis.glutamate family.histidine.imidazoleglycerol-phosphate synthase
Solyc12g043020.2.1	Dihydroxy-acid dehydratase (DHAD)	2.7	0.0011285	0.00081893	0.0017455	0.00065589	0.000505	0.00019874	0.015	7	4	4	5	4	2	Amino acid metabolism.biosynthesis.pyruvate family.pyruvate-derived amino acids.dihydroxy-acid dehydratase
Solyc06g060790.1.1	3-isopropylmalate dehydratase small subunit 3 (IPMD3)	2.1	0.0011413	0.0015579	0.00049731	0.00015418	0.0008027	0.00056482	0.045	4	5	1	1	2	2	Amino acid metabolism.biosynthesis.pyruvate family.pyruvate-derived amino acids.leucine.isopropylmalate isomerase heterodimer.small subunit
Accession Number	DESCRIPTION	Ratio	PKM-1.BR_1	PKM-1.BR_2	PKM-1.BR_3	AV.BR_1	AV.BR_2	AV.BR_3	PValue	PKM-1.BR_1	PKM-1.BR_2	PKM-1.BR_3	AV.BR_1	AV.BR_2	AV.BR_3	Mapman category
Solyc10g081510.2.1	ethylene-responsive methionine synthase(MS)	1.8	0.017211	0.013744	0.010166	0.0092885	0.0066214	0.006434	< 0.00010	40	33	42	28	37	23	Amino acid metabolism.biosynthesis.aspartate family.aspartate-derived amino acids.methionine.L-homocysteine S-methyltransferase activities.methyl-tetrahydrofolate-dependent methionine synthase
Solyc08g076970.3.1	Acetylornithine deacetylase (NAOD)	2.6	0.0029014	0.0019463	0.0023906	0.0010677	0.00023801	0.001472	0.00027	11	8	11	5	2	8	Amino acid metabolism.biosynthesis.glutamate family.glutamate-derived amino acids.ornithine.N2-acetylornithine deacetylase
Solyc07g064810.3.1	Imidazole glycerol phosphate synthase hisHF (IGPS)	1.9	0.0034422	0.0021775	0.0011549	0.0012912	0.0010543	0.0012215	0.03	11	12	7	8	9	6	Amino acid metabolism.biosynthesis.glutamate family.histidine.imidazoleglycerol-phosphate synthase
Solyc03g123610.4.1	Alanine aminotransferase 2 (AAT2)	2	0.0020041	0.00088037	0.0012808	0.00097452	0.00056833	0.00050798	0.035	7	4	6	5	5	3	Amino acid metabolism.biosynthesis.pyruvate family.alanine.alanine aminotransferase
Solyc11g011380.2.1	glutamine synthetase(GS)	3.8	0.0027364	0.011174	0.0084365	0.0016163	0.0025589	0.001693	< 0.00010	6	20	21	4	10	5	Nutrient uptake.nitrogen assimilation.ammonium assimilation.glutamine synthetase activities.cytosolic glutamine synthetase (GLN1)
Accession Number	DESCRIPTION	Ratio	PKM-1.RR_1	PKM-1.RR_2	PKM-1.RR_3	AV.RR_1	AV.RR_2	AV.RR_3	PValue	PKM-1.RR_1	PKM-1.RR_2	PKM-1.RR_3	AV.RR_1	AV.RR_2	AV.RR_3	Mapman category
Solyc03g063560.3.1	Glutamate synthase (GOGAT)	6	0.00061389	0.0021145	0.0016779	7.2804e-05	7.2944e-05	0.00058322	< 0.00010	9	23	19	1	1	7	Nutrient uptake.nitrogen assimilation.ammonium assimilation.glutamate synthase activities.Fd-dependent glutamate synthase
Solyc11g011380.2.1	glutamine synthetase(GS)	2.6	0.0012022	0.0032304	0.00090929	0.0009198	0.00063622	0.00050568	0.0023	7	21	7	3	2	1	Nutrient uptake.nitrogen assimilation.ammonium assimilation.glutamine synthetase activities.cytosolic glutamine synthetase (GLN1)
Solyc10g081510.2.1	ethylene-responsive methionine synthase(MS)	2.6	0.0020691	0.0043068	0.0051628	0.0018529	0.00074869	0.0018703	< 0.00010	13	24	24	11	7	10	Amino acid metabolism.biosynthesis.aspartate family.aspartate-derived amino acids.methionine.L-homocysteine S-methyltransferase activities.methyl-tetrahydrofolate-dependent methionine synthase
Solyc08g076970.3.1	Acetylornithine deacetylase (NAOD)	4.7	0.0019815	0.0028614	0.0032503	0.00050044	0.0003174	0.00090852	< 0.00010	8	12	15	3	2	5	Amino acid metabolism.biosynthesis.glutamate family.glutamate-derived amino acids.ornithine.N2-acetylornithine deacetylase
Solyc07g064810.3.1	Imidazole glycerol phosphate synthase hisHF (IGPS)	2.6	0.0017298	0.0016803	0.0016376	0.00075306	0.00055638	0.00064861	0.023	8	9	8	5	3	3	Amino acid metabolism.biosynthesis.glutamate family.histidine.imidazoleglycerol-phosphate synthase
Solyc03g112070.4.1	D-3-phosphoglycerate dehydrogenase (PHGDH)	4.6	0.0022604	0.0013723	0.0011234	0.0001476	0.00040896	0.00047675	0.0011	9	6	4	1	2	3	Amino acid metabolism.biosynthesis.serine family.non-photorespiratory serine.phosphoglycerate dehydrogenase
List of aminoacid degradation related proteins from upregulated proteins list in PKM-1-AV fruits at RR stage.			NSAF							Spectral counts
Accession Number	DESCRIPTION	Ratio	PKM-1.RR_1	PKM-1.RR_2	PKM-1.RR_3	AV.RR_1	AV.RR_2	AV.RR_3	PValue	PKM-1.RR_1	PKM-1.RR_2	PKM-1.RR_3	AV.RR_1	AV.RR_2	AV.RR_3	Mapman category
Solyc07g017610.3.1	Saccharopine dehydrogenase / Homospermidine synthase (LKR/SDH)	10	0.0012328	0.0024195	0.0022538	0.0003374	0.00011268	0.00012871	< 0.00010	12	14	14	3	1	1	Amino acid metabolism.degradation.lysine.bifunctional lysine ketoglutarate reductase and saccharopine dehydrogenase
List of glycolysis and TCA cycle related proteins from upregulated proteins list in PKM-1-AV fruits at MG, BR and RR stages.			NSAF							Spectral counts
Accession Number	DESCRIPTION	Ratio	PKM-1.MG_1	PKM-1.MG_2	PKM-1.MG_3	AV.MG_1	AV.MG_2	AV.MG_3	PValue	PKM-1.MG_1	PKM-1.MG_2	PKM-1.MG_3	AV.MG_1	AV.MG_2	AV.MG_3	Mapman category
Solyc10g083570.3.1	Fructose-bisphosphate aldolase (FBPA)	1.5	0.0023667	0.0030914	0.0012836	0.0018007	0.0015164	0.0011935	0.022	7	4	3	5	6	6	Cellular respiration.glycolysis.cytosolic glycolysis.aldolase
Solyc07g066610.3.1	Phosphoglycerate kinase (PGK)	2.5	0.0051621	0.0078268	0.0074161	0.0037132	0.0021079	0.0023433	< 0.00010	15	16	21	20	13	16	Cellular respiration.glycolysis.cytosolic glycolysis.phosphoglycerate kinase
Solyc05g054640.4.1	2-oxoglutarate dehydrogenase .1(OGD.1)	3	0.0024007	0.0029819	0.0037022	0.0024229	0.00036647	0.00020675	< 0.00010	12	13	14	15	4	3	Cellular respiration.tricarboxylic acid cycle.2-oxoglutarate dehydrogenase complex.component E1
Solyc08g077930.3.1	Isocitrate dehydrogenase [NAD] subunit mitochondrial (IDH)	1.9	0.0014944	0.0012637	0.0013381	0.00014646	0.0012041	0.00079643	0.042	7	3	2	1	4	3	Cellular respiration.tricarboxylic acid cycle.isocitrate dehydrogenase heterodimer.catalytic component
Solyc10g085550.3.1	Enolase	1.5	6	2	1	3	1	2	< 0.00010	0.584963	0.0046865	0.002494	0.00034517	0.0039949	0.00034953	0.00082532	Enolase OS=Solanum lycopersicum (sp|p26300|eno_sollc : 836.0) Enzyme classification.EC_4 lyases.EC_4.2 carbon-oxygen lyase(50.4.2 : 751.3) (original description: Enolase (AHRD V3.3 *** A0A200Q2G1_9MAGN))
Accession Number	DESCRIPTION	Ratio	PKM-1.BR_1	PKM-1.BR_2	PKM-1.BR_3	AV.BR_1	AV.BR_2	AV.BR_3	PValue	PKM-1.BR_1	PKM-1.BR_2	PKM-1.BR_3	AV.BR_1	AV.BR_2	AV.BR_3	Mapman category
Solyc03g111010.5.1	Glyceraldehyde-3-phosphate dehydrogenase (GAPDH)	2	0.00084706	0.0012246	0.002103	0.00055556	0.00097832	0.00053485	0.0029	3	2	3	2	2	1	Cellular respiration.glycolysis.cytosolic glycolysis.glyceraldehyde 3-phosphate dehydrogenase activities.NAD-dependent glyceraldehyde 3-phosphate dehydrogenase
Solyc07g066610.3.1	Phosphoglycerate kinase (PGK)	2.1	0.0082898	0.0042632	0.0049331	0.0025422	0.0018134	0.0038551	0.019	23	14	14	11	14	15	Cellular respiration.glycolysis.cytosolic glycolysis.phosphoglycerate kinase
Solyc07g066600.3.1	Phosphoglycerate kinase (PGK)	2.6	0.0030862	0.005663	0.0044205	0.0014013	0.0018508	0.0017988	< 0.00010	8	8	10	5	7	6	Cellular respiration.glycolysis.cytosolic glycolysis.phosphoglycerate kinase
Solyc04g011510.5.1	Triosephosphate isomerase (TPI)	2.1	0.0027018	0.0079742	0.012244	0.003977	0.0037677	0.003084	0.00072	7	17	17	8	12	8	Cellular respiration.glycolysis.cytosolic glycolysis.triosephosphate isomerase
Solyc02g081400.3.1	Protein DJ.1	2	0.0032166	0.0023015	0.0025914	0.0014731	0.00070363	0.0019582	0.0071	10	8	9	6	5	8	Cellular respiration.glycolysis.methylglyoxal degradation.glutathione-independent glyoxalase (GLY-III)
Solyc05g054640.4.1	2-oxoglutarate dehydrogenase .1	8.3	0.0050623	0.0011515	0.0013813	0.0002887	0.00047611	0.0001512	< 0.00010	20	6	10	1	5	1	Cellular respiration.tricarboxylic acid cycle.2-oxoglutarate dehydrogenase complex.component E1
Solyc04g079180.3.1	Succinate dehydrogenase subunit 5 mitochondrial	4.1	0.00030941	0.0029905	0.0003351	0.0003154	0.00023624	0.00034419	0.026	1	5	1	1	1	1	Cellular respiration.tricarboxylic acid cycle.succinate dehydrogenase complex.components.component SDH5
Solyc09g009020.3.1	enolase	3.8	0.016308	0.010059	0.003295	0.0022075	0.0035675	0.0020922	< 0.00010	32	23	12	10	17	9	Enzyme classification.EC_4 lyases.EC_4.2 carbon-oxygen lyase
Solyc10g085550.3.1	Enolase	11	0.0021262	0.0076855	0.0078618	0.0003798	0.00093027	0.00023097	< 0.00010	5	4	2	1	3	1	Enzyme classification.EC_4 lyases.EC_4.2 carbon-oxygen lyase
Accession Number	DESCRIPTION	Ratio	PKM-1.RR_1	PKM-1.RR_2	PKM-1.RR_3	AV.RR_1	AV.RR_2	AV.RR_3	PValue	PKM-1.RR_1	PKM-1.RR_2	PKM-1.RR_3	AV.RR_1	AV.RR_2	AV.RR_3	Mapman category
Solyc06g071920.5.1	Glyceraldehyde-3-phosphate dehydrogenase (GAPDH)	2.6	0.0051688	0.0072042	0.0097316	0.0020432	0.0043197	0.0022668	< 0.00010	7	10	7	5	6	6	Cellular respiration.glycolysis.cytosolic glycolysis.glyceraldehyde 3-phosphate dehydrogenase activities.NAD-dependent glyceraldehyde 3-phosphate dehydrogenase
Solyc03g111010.5.1	Glyceraldehyde-3-phosphate dehydrogenase (GAPDH)	2.8	0.0089891	0.0089566	0.0081834	0.0024973	0.0032397	0.0037093	< 0.00010	19	16	16	8	8	9	Cellular respiration.glycolysis.cytosolic glycolysis.glyceraldehyde 3-phosphate dehydrogenase activities.NAD-dependent glyceraldehyde 3-phosphate dehydrogenase
Solyc05g014470.3.1	glyceraldehyde 3-phosphate dehydrogenase (GAPDH)	5.5	0.010083	0.016696	0.011026	0.0020372	0.0025841	0.0022601	< 0.00010	13	11	9	5	5	6	Cellular respiration.glycolysis.cytosolic glycolysis.glyceraldehyde 3-phosphate dehydrogenase activities.NAD-dependent glyceraldehyde 3-phosphate dehydrogenase
Solyc05g054640.4.1	2-oxoglutarate dehydrogenase .1(OGD.1)	3.7	0.0023797	0.0043141	0.0023814	0.00074269	0.0010418	0.00067996	< 0.00010	14	18	13	5	5	4	Cellular respiration.tricarboxylic acid cycle.2-oxoglutarate dehydrogenase complex.component E1
Solyc07g052350.3.1	Aconitate hydratase (ACO)	1.9	0.0013996	0.0024232	0.0028512	0.00035569	0.0014255	0.0017639	0.0054	11	13	15	2	8	10	Cellular respiration.tricarboxylic acid cycle.aconitase
Solyc12g005860.2.1	Aconitate hydratase (ACO)	2.1	0.0075034	0.01203	0.010363	0.0030063	0.0053013	0.0056424	< 0.00010	42	39	39	22	27	24	Cellular respiration.tricarboxylic acid cycle.aconitase
Solyc04g079180.3.1	Succinate dehydrogenase subunit 5 mitochondrial (SDH-5)	1.8	0.0043098	0.0046597	0.0051245	0.0058977	0.00033963	0.0014494	< 0.00010	11	16	15	4	1	2	Cellular respiration.tricarboxylic acid cycle.succinate dehydrogenase complex.components.component SDH5
Solyc02g085350.4.1	Succinate dehydrogenase [ubiquinone] flavoprotein subunit mitochondrial (SDH-FP)	2.8	0.0018586	0.0028313	0.0030232	0.00066201	0.0012228	0.0008553	0.0011	6	15	15	5	7	5	Cellular respiration.tricarboxylic acid cycle.succinate dehydrogenase complex.components.flavoprotein component SDH1
List of sucrose metabolism related proteins from upregulated proteins list in PKM-1-AV at MG, BR and RR stages.			NSAF							Spectral counts
Accession Number	DESCRIPTION	Ratio	PKM-1.MG_1	PKM-1.MG_2	PKM-1.MG_3	AV.MG_1	AV.MG_2	AV.MG_3	PValue	PKM-1.MG_1	PKM-1.MG_2	PKM-1.MG_3	AV.MG_1	AV.MG_2	AV.MG_3	Mapman category
Solyc04g081400.3.1	plastidic hexokinase(SlHXK4)	3.7	0.0007724	0.00080714	0.0012288	0.00032322	0.00031108	0.00012242	0.018	5	4	4	2	2	1	Carbohydrate metabolism.sucrose metabolism.degradation.hexokinase
Accession Number	DESCRIPTION	Ratio	PKM-1.BR_1	PKM-1.BR_2	PKM-1.BR_3	AV.BR_1	AV.BR_2	AV.BR_3	PValue	PKM-1.BR_1	PKM-1.BR_2	PKM-1.BR_3	AV.BR_1	AV.BR_2	AV.BR_3	Mapman category
Solyc12g014380.3.1	glucose-6-phosphate isomerase DQ451687(GPI)	4.2	0.00095018	0.00093916	0.00051237	0.00014852	0.00024251	0.00018064	0.014	3	4	3	1	2	1	Carbohydrate metabolism.sucrose metabolism.biosynthesis.cytosolic phosphoglucose isomerase
Solyc11g011960.2.1	UTP--glucose-1-phosphate uridylyltransferase (UDPGP)	2	0.0043628	0.0054316	0.0011503	0.0011988	0.0018324	0.0024789	0.0013	16	22	6	7	16	11	Carbohydrate metabolism.sucrose metabolism.biosynthesis.cytosolic UDP-glucose pyrophosphorylase
Solyc07g007790.3.1	sucrose-phosphate synthase(SuSY)	2.2	0.00054276	0.001177	0.00067376	0.00035598	0.00039179	0.00034271	0.03	4	5	6	4	5	3	Carbohydrate metabolism.sucrose metabolism.biosynthesis.sucrose-phosphate synthase
Solyc04g081400.3.1	plastidic hexokinase(SlHXK4)	4.4	0.0021626	0.00064126	0.00019436	0.00033802	0.00013799	0.00020556	0.014	7	3	1	2	1	1	Carbohydrate metabolism.sucrose metabolism.degradation.hexokinase
Solyc03g083910.6.1	Acid beta-fructofuranosidase (INV)	2	0.0031577	0.0052248	0.0028909	0.0030988	0.0012088	0.0012015	< 0.00010	15	20	15	13	11	7	Carbohydrate metabolism.sucrose metabolism.degradation.invertase activities.acid beta-fructofuranosidase (VIN)
Accession Number	DESCRIPTION	Ratio	PKM-1.RR_1	PKM-1.RR_2	PKM-1.RR_3	AV.RR_1	AV.RR_2	AV.RR_3	PValue	PKM-1.RR_1	PKM-1.RR_2	PKM-1.RR_3	AV.RR_1	AV.RR_2	AV.RR_3	Mapman category
Solyc04g011510.5.1	Triosephosphate isomerase (TPI)	1.7	0.01447	0.0087394	0.012695	0.0092539	0.0033528	0.0087214	0.00033	24	23	27	13	7	11	Carbohydrate metabolism.sucrose metabolism.biosynthesis.cytosolic triose-phosphate isomerase
Solyc07g007790.3.1	sucrose-phosphate synthase(SPS)	6.5	0.0010382	0.00072242	0.0013459	0.00011193	0.00011215	0.00025619	< 0.00010	8	5	9	1	1	2	Carbohydrate metabolism.sucrose metabolism.biosynthesis.sucrose-phosphate synthase
List of C-1 metabolism, SAM cycle and ethylene biosynthesis related proteins from upregulated proteins list in PKM-1-AV at MG, BR and RR stages.			NSAF							Spectral counts
Accession Number	DESCRIPTION	Ratio	PKM-1.MG_1	PKM-1.MG_2	PKM-1.MG_3	AV.MG_1	AV.MG_2	AV.MG_3	PValue	PKM-1.MG_1	PKM-1.MG_2	PKM-1.MG_3	AV.MG_1	AV.MG_2	AV.MG_3	Mapman category
Solyc01g006280.3.1	Formate--tetrahydrofolate ligase	2.4	0.0010947	0.0012711	0.0016932	0.0012725	0.00024494	0.00019279	0.019	7	7	4	7	2	2	Coenzyme metabolism.tetrahydrofolate biosynthesis.tetrahydrofolate (THF) interconversions.10-formyl-THF synthetase
Solyc02g091560.3.1	Serine hydroxymethyltransferase	2.6	0.001471	0.0029556	0.0044108	0.00080683	0.0012631	0.0012668	0.015	6	10	11	5	8	11	Photosynthesis.photorespiration.serine hydroxymethyltransferase (SHM)
Solyc09g089580.4.1	2-oxoglutarate and Fe-dependent oxygenase superfamily protein	1.9	0.0047003	0.0066435	0.010146	0.0032575	0.0042605	0.0035428	0.00049	16	13	13	13	10	12	Enzyme classification.EC_1 oxidoreductases.EC_1.14 oxidoreductase acting on paired donor with incorporation or reduction of molecular oxygen
Solyc10g080970.2.1	Bifunctional protein FolD 2	2	0.0024442	0.0015501	0.0020517	0.0019762	0.00049232	0.00058617	0.042	10	5	5	9	2	3	Coenzyme metabolism.tetrahydrofolate biosynthesis.tetrahydrofolate (THF) interconversions.bifunctional 510-methylene-THF dehydrogenase and 510-methenyl-THF cyclohydrolase
Accession Number	DESCRIPTION	Ratio	PKM-1.BR_1	PKM-1.BR_2	PKM-1.BR_3	AV.BR_1	AV.BR_2	AV.BR_3	PValue	PKM-1.BR_1	PKM-1.BR_2	PKM-1.BR_3	AV.BR_1	AV.BR_2	AV.BR_3	Mapman category
Solyc10g081510.2.1	ethylene-responsive methionine synthase	1.8	0.017211	0.013744	0.010166	0.0092885	0.0066214	0.006434	< 0.00010	40	33	42	28	37	23	Amino acid metabolism.biosynthesis.aspartate family.aspartate-derived amino acids.methionine.L-homocysteine S-methyltransferase activities.methyl-tetrahydrofolate-dependent methionine synthase
Accession Number	DESCRIPTION	Ratio	PKM-1.RR_1	PKM-1.RR_2	PKM-1.RR_3	AV.RR_1	AV.RR_2	AV.RR_3	PValue	PKM-1.RR_1	PKM-1.RR_2	PKM-1.RR_3	AV.RR_1	AV.RR_2	AV.RR_3	Mapman category
Solyc10g081510.2.1	ethylene-responsive methionine synthase	2.6	0.0020691	0.0043068	0.0051628	0.0018529	0.00074869	0.0018703	< 0.00010	13	24	24	11	7	10	Amino acid metabolism.biosynthesis.aspartate family.aspartate-derived amino acids.methionine.L-homocysteine S-methyltransferase activities.methyl-tetrahydrofolate-dependent methionine synthase

## Sheet: PKM1-AV_downregulated
List of downregulated proteins in PKM-1-AV fruits at MG, BR and RR stages.
List of aminoacid biosynthesis related proteins from downregulated proteins list in PKM-1-AV fruits at MG, BR and RR stages			NSAF							Spectral counts
Accession Number	DESCRIPTION	Ratio	PKM-1.MG_1	PKM-1.MG_2	PKM-1.MG_3	AV.MG_1	AV.MG_2	AV.MG_3	PValue	PKM-1.MG_1	PKM-1.MG_2	PKM-1.MG_3	AV.MG_1	AV.MG_2	AV.MG_3	Mapman category
Solyc10g081510.2.1	ethylene-responsive methionine synthase(MS)	0.2	7.4796e-05	8.5772e-05	0.00022359	0.00041785	0.0010063	0.00064181	0.00029	1	1	2	7	11	7	Amino acid metabolism.biosynthesis.aspartate family.aspartate-derived amino acids.methionine.L-homocysteine S-methyltransferase activities.methyl-tetrahydrofolate-dependent methionine synthase
Solyc09g082650.4.1	12-dihydroxy-3-keto-5-methylthiopentene dioxygenase(MtnD)	0.5	0.002122	0.0013519	0.0010572	0.0026343	0.0023071	0.0037573	0.039	9	5	3	14	8	13	Amino acid metabolism.biosynthesis.aspartate family.aspartate-derived amino acids.methionine.salvage pathway.acireductone dioxygenase
Accession Number	DESCRIPTION	Ratio	PKM-1.BR_1	PKM-1.BR_2	PKM-1.BR_3	AV.BR_1	AV.BR_2	AV.BR_3	PValue	PKM-1.BR_1	PKM-1.BR_2	PKM-1.BR_3	AV.BR_1	AV.BR_2	AV.BR_3	Mapman category
Solyc08g062190.3.1	Carbon-nitrogen hydrolase (C-N-hydrolase)	0.5	0.00054167	0.0014534	0.0011901	0.0013289	0.0015996	0.0030228	0.042	2	4	4	3	6	9	Amino acid metabolism.biosynthesis.aspartate family.asparagine.omega-amidase
Solyc08g076990.3.1	Acetylornithine deacetylase (NAOD)	0.4	0.00092367	0.00048691	0.00022137	0.00154	0.0011002	0.0011706	0.0064	3	1	1	7	6	4	Amino acid metabolism.biosynthesis.glutamate family.glutamate-derived amino acids.ornithine.N2-acetylornithine deacetylase
Solyc03g112070.4.1	D-3-phosphoglycerate dehydrogenase (PHGDH)	0.4	0.00023091	0.00050773	0.00033222	0.0011457	0.00075576	0.00060003	0.0097	1	2	2	4	5	3	Amino acid metabolism.biosynthesis.serine family.non-photorespiratory serine.phosphoglycerate dehydrogenase
Solyc03g123830.5.1	D-3-phosphoglycerate dehydrogenase (PHGDH)	0.5	0.0013492	0.00084763	0.00097059	0.0022314	0.0019977	0.0016695	0.0061	7	4	6	9	14	9	Amino acid metabolism.biosynthesis.serine family.non-photorespiratory serine.phosphoglycerate dehydrogenase
Accession Number	DESCRIPTION	Ratio	PKM-1.RR_1	PKM-1.RR_2	PKM-1.RR_3	AV.RR_1	AV.RR_2	AV.RR_3	PValue	PKM-1.RR_1	PKM-1.RR_2	PKM-1.RR_3	AV.RR_1	AV.RR_2	AV.RR_3	Mapman category
Solyc06g073280.3.1	Acetylornithine deacetylase (NAOD)	0.4	0.0012252	0.00053556	0.00041756	0.0013441	0.0023053	0.0018606	0.00023	4	3	2	6	9	6	Amino acid metabolism.biosynthesis.aspartate family.aspartate-derived amino acids.lysine.LL-diaminopimelate aminotransferase
Solyc09g082650.4.1	12-dihydroxy-3-keto-5-methylthiopentene dioxygenase (MtnD)	0.4	0.0017562	0.00097161	0.0017079	0.0044791	0.003408	0.0040631	< 0.00010	5	6	6	7	7	7	Amino acid metabolism.biosynthesis.aspartate family.aspartate-derived amino acids.methionine.salvage pathway.acireductone dioxygenase
Solyc06g019170.3.1	Delta-1-pyrroline-5-carboxylate synthase (P5CS)	0.3	0.00045974	0.00024963	0.00075954	0.0018875	0.00092531	0.0016222	0.003	4	2	6	7	5	10	Amino acid metabolism.biosynthesis.glutamate family.glutamate-derived amino acids.proline.main pathway.pyrroline-5-carboxylate synthetase
Solyc09g082060.3.1	Cysteine synthase (CysS)	0.2	0.000233	0.00060563	0.00022931	0.00070614	0.0022393	0.0019229	0.0002	1	3	1	3	6	7	Amino acid metabolism.biosynthesis.serine family.cysteine.O-acetylserine sulfydrylase
Solyc05g053810.3.1	Serine hydroxymethyltransferase (SHMT)	0.5	0.0018986	0.0013456	0.0010028	0.0060045	0.0012533	0.0017179	0.00092	9	4	3	16	5	5	Amino acid metabolism.biosynthesis.serine family.glycine.serine hydroxymethyltransferase
Solyc01g105420.4.1	Phospho-2-dehydro-3-deoxyheptonate aldolase (DAHP synthase)	0.4	0.000214	0.00015591	0.00018234	0.00050308	0.00061949	0.00036109	0.038	1	1	1	2	4	2	Amino acid metabolism.biosynthesis.shikimate family.shikimate pathway.3-deoxy-D-arabino-heptulosonate 7-phosphate (DAHP) synthase
Solyc01g091190.3.1	5-enolpyruvylshikimate-3-phosphate synthase(EPSPS)	0.3	0.00065187	0.0001583	0.00018514	0.00034054	0.001887	0.00073327	0.0014	2	1	1	2	8	4	Amino acid metabolism.biosynthesis.shikimate family.shikimate pathway.5-enolpyruvyl-shikimate 3-phosphate (EPSP) synthase
List of aminoacid degradation related proteins from downregulated proteins list in PKM-1-AV fruits at BR and RR stages.			NSAF							Spectral counts
Accession Number	DESCRIPTION	Ratio	PKM-1.BR_1	PKM-1.BR_2	PKM-1.BR_3	AV.BR_1	AV.BR_2	AV.BR_3	PValue	PKM-1.BR_1	PKM-1.BR_2	PKM-1.BR_3	AV.BR_1	AV.BR_2	AV.BR_3	Mapman category
Solyc07g043310.3.1	Gamma aminobutyrate transaminase isoform 1(GABA-T1)	0.5	0.0010478	0.0008285	0.00018833	0.0011464	0.00080227	0.0019919	0.043	3	4	1	6	6	8	Amino acid metabolism.degradation.gamma-aminobutyrate (GABA).gamma-aminobutyric acid pyruvate transaminase
Solyc08g041870.3.1	Aspartate aminotransferase (AspAT)	0.4	0.00029973	0.00032953	0.0012937	0.0014871	0.001635	0.0015577	0.024	1	1	5	5	9	6	Nutrient uptake.nitrogen assimilation.aspartate aminotransferase
Accession Number	DESCRIPTION	Ratio	PKM-1.RR_1	PKM-1.RR_2	PKM-1.RR_3	AV.RR_1	AV.RR_2	AV.RR_3	PValue	PKM-1.RR_1	PKM-1.RR_2	PKM-1.RR_3	AV.RR_1	AV.RR_2	AV.RR_3	Mapman category
Solyc08g068330.4.1	Aspartate aminotransferase (AspAT)	0.4	0.00024991	0.00036413	0.00021293	0.00019583	0.00072342	0.0010542	0.027	1	2	1	1	4	4	Nutrient uptake.nitrogen assimilation.aspartate aminotransferase
Solyc08g041870.3.1	Aspartate aminotransferase (AspAT)	0.5	0.0010753	0.0016461	0.00051113	0.0020404	0.0022999	0.0026269	0.0034	5	5	2	8	6	6	Nutrient uptake.nitrogen assimilation.aspartate aminotransferase
List of glycolysis and TCA cycle related proteins from downregulated proteins list in PKM-1-AV fruits at MG, BR and RR stages.			NSAF							Spectral counts
Accession Number	DESCRIPTION	Ratio	PKM-1.MG_1	PKM-1.MG_2	PKM-1.MG_3	AV.MG_1	AV.MG_2	AV.MG_3	PValue	PKM-1.MG_1	PKM-1.MG_2	PKM-1.MG_3	AV.MG_1	AV.MG_2	AV.MG_3	Mapman category
Solyc04g082880.4.1	Pyrophosphate--fructose 6-phosphate 1-phosphotransferase subunit alpha (PFP-α)	0.6	0.00017569	0.00022692	0.00017075	0.00031144	0.00023573	0.00036688	0.011	1	1	1	3	2	3	Cellular respiration.glycolysis.cytosolic glycolysis.phosphofructokinase activities.pyrophosphate-dependent phosphofructokinase
Solyc12g095760.2.1	Pyrophosphate--fructose 6-phosphate 1-phosphotransferase subunit alpha (PFP-α)	0.6	0.00087705	0.0011328	0.0011933	0.0023838	0.0011767	0.0018314	0.029	5	4	7	18	10	20	Cellular respiration.glycolysis.cytosolic glycolysis.phosphofructokinase activities.pyrophosphate-dependent phosphofructokinase
Solyc07g066600.3.1	Phosphoglycerate kinase (PGK)	0.09	0.00014252	0.00016344	0.00063905	0.0013649	0.0040094	0.0048918	< 0.00010	1	1	3	12	23	28	Cellular respiration.glycolysis.cytosolic glycolysis.phosphoglycerate kinase
Solyc07g062650.4.1	Malate dehydrogenase (MDH)	0.5	0.001113	0.0014538	0.0022133	0.0030273	0.0020171	0.0040572	0.0011	4	5	4	11	7	13	Cellular respiration.tricarboxylic acid cycle.mitochondrial NAD-dependent malate dehydrogenase
Solyc06g073900.3.1	Succinate dehydrogenase subunit 6 mitochondrial (SDH-6)	0.5	0.0019686	0.0008957	0.0030022	0.0053187	0.0032306	0.0029227	0.011	4	1	5	10	4	4	Cellular respiration.tricarboxylic acid cycle.succinate dehydrogenase complex.components.component SDH6
Accession Number	DESCRIPTION	Ratio	PKM-1.BR_1	PKM-1.BR_2	PKM-1.BR_3	AV.BR_1	AV.BR_2	AV.BR_3	PValue	PKM-1.BR_1	PKM-1.BR_2	PKM-1.BR_3	AV.BR_1	AV.BR_2	AV.BR_3	Mapman category
Solyc09g009260.3.1	fructose-16-bisphosphate aldolase(FBPA)	0.1	0.00020771	0.00050188	0.00022496	0.0035994	0.0028546	0.0023106	< 0.00010	1	2	1	11	13	7	Cellular respiration.glycolysis.cytosolic glycolysis.aldolase
Solyc05g014470.3.1	glyceraldehyde 3-phosphate dehydrogenase(GAPDH)	0.2	0.00065989	0.00053149	0.00023823	0.0033633	0.0035268	0.0019575	< 0.00010	3	1	1	8	11	5	Cellular respiration.glycolysis.cytosolic glycolysis.glyceraldehyde 3-phosphate dehydrogenase activities.NAD-dependent glyceraldehyde 3-phosphate dehydrogenase
Solyc02g081160.3.1	Pyrophosphate--fructose 6-phosphate 1-phosphotransferase subunit beta (PFP-β)	0.6	0.0007304	0.0018737	0.0021017	0.0028186	0.0026562	0.0029524	0.0089	3	6	11	10	16	9	Cellular respiration.glycolysis.cytosolic glycolysis.phosphofructokinase activities.pyrophosphate-dependent phosphofructokinase
Solyc12g095760.2.1	Pyrophosphate--fructose 6-phosphate 1-phosphotransferase subunit alpha (PFP-α)	0.6	0.00077213	0.0020093	0.0013419	0.001975	0.0024078	0.0024864	0.023	4	6	7	12	15	15	Cellular respiration.glycolysis.cytosolic glycolysis.phosphofructokinase activities.pyrophosphate-dependent phosphofructokinase
Solyc07g064800.3.1	Dihydrolipoyllysine-residue succinyltransferase component of 2-oxoglutarate dehydrogenase complex (OGDC-E2)	0.4	0.00057639	0.00068365	0.00082883	0.00090091	0.0020596	0.0019724	0.0089	2	3	3	5	6	5	Cellular respiration.tricarboxylic acid cycle.2-oxoglutarate dehydrogenase complex.component E2
Solyc07g052350.3.1	Aconitate hydratase (ACO)	0.6	0.00047909	0.00041558	0.00047578	0.00047133	0.00083	0.0011798	0.0063	5	2	4	3	10	10	Cellular respiration.tricarboxylic acid cycle.aconitase
Solyc07g062650.4.1	Malate dehydrogenase (MDH)	0.6	0.0015581	0.002156	0.0030806	0.003653	0.0039767	0.002962	0.034	4	5	8	10	11	7	Cellular respiration.tricarboxylic acid cycle.mitochondrial NAD-dependent malate dehydrogenase
Solyc01g094200.4.1	Malic enzyme (ME)	0.4	0.00015853	0.00034378	0.00039359	0.00093577	0.00054929	0.001051	0.038	1	1	2	5	4	7	Cellular respiration.tricarboxylic acid cycle.mitochondrial NAD-dependent malic enzyme
Accession Number	DESCRIPTION	Ratio	PKM-1.RR_1	PKM-1.RR_2	PKM-1.RR_3	AV.RR_1	AV.RR_2	AV.RR_3	PValue	PKM-1.RR_1	PKM-1.RR_2	PKM-1.RR_3	AV.RR_1	AV.RR_2	AV.RR_3	Mapman category
Solyc07g005390.3.1	Aldehyde dehydrogenase 11A3 (ADH-11A3)	0.3	0.00020035	0.00051117	0.00023808	0.001188	0.00047612	0.0010877	0.02	1	2	1	4	2	2	Cellular respiration.glycolysis.cytosolic glycolysis.glyceraldehyde 3-phosphate dehydrogenase activities.NADP-dependent glyceraldehyde 3-phosphate dehydrogenase
Solyc02g081160.3.1	Pyrophosphate--fructose 6-phosphate 1-phosphotransferase subunit beta (PFP-β)	0.4	0.00057911	0.00062889	0.00047838	0.0014266	0.0009713	0.0015326	0.04	3	4	3	5	3	7	Cellular respiration.glycolysis.cytosolic glycolysis.phosphofructokinase activities.pyrophosphate-dependent phosphofructokinase
Solyc07g066600.3.1	Phosphoglycerate kinase (PGK)	0.5	0.0045058	0.0032826	0.0031192	0.0063995	0.006114	0.0080778	< 0.00010	11	9	8	20	20	17	Cellular respiration.glycolysis.cytosolic glycolysis.phosphoglycerate kinase
Solyc04g008740.3.1	Pyruvate kinase (PK)	0.6	0.00097429	0.0017401	0.00069467	0.0013866	0.00301	0.0015868	0.013	4	5	3	5	10	3	Cellular respiration.glycolysis.cytosolic glycolysis.pyruvate kinase
Solyc11g007720.2.1	Dihydrolipoamide acetyltransferase component of pyruvate dehydrogenase complex (PDC-E2)	0.3	0.00030875	0.00039388	0.00018345	0.00018308	0.0023847	0.00062856	0.0015	2	1	1	1	10	2	Cellular respiration.pyruvate oxidation.mitochondrial pyruvate dehydrogenase complex.component E2
Solyc05g053300.3.1	dihydrolipoamide dehydrogenase precursor(DLD-precursor)	0.2	0.00039749	0.00050709	0.00023618	0.00094282	0.0028339	0.0013487	0.00013	2	1	1	3	9	3	Cellular respiration.pyruvate oxidation.mitochondrial pyruvate dehydrogenase complex.component E3
Solyc01g073740.4.1	Citrate synthase (CSY)	0.3	0.00047667	0.0005209	0.00020306	0.00074703	0.0024147	0.0010054	0.0002	2	3	1	3	6	3	Cellular respiration.tricarboxylic acid cycle.citrate synthase
Solyc09g075450.3.1	Fumarate hydratase class II (FH class II)	0.3	0.00045741	0.00049986	0.00019486	0.00053764	0.0021516	0.0013506	0.0002	2	3	1	3	8	5	Cellular respiration.tricarboxylic acid cycle.fumarase
List of sucrose metabolism related proteins from downregulated proteins list in PKM-1-AV at MG and RR stages.			NSAF							Spectral counts
Accession Number	DESCRIPTION	Ratio	PKM-1.MG_1	PKM-1.MG_2	PKM-1.MG_3	AV.MG_1	AV.MG_2	AV.MG_3	PValue	PKM-1.MG_1	PKM-1.MG_2	PKM-1.MG_3	AV.MG_1	AV.MG_2	AV.MG_3	Mapman category
Solyc06g073190.3.1	fructokinase 2(SlFRK2)	0.3	0.00069658	0.001997	0.0010411	0.0018067	0.0068161	0.0053368	< 0.00010	4	10	4	13	32	25	Carbohydrate metabolism.sucrose metabolism.degradation.fructose kinase
Solyc03g083910.6.1	Acid beta-fructofuranosidase (INV)	0.3	0.00017098	0.00044168	0.00049851	0.00060617	0.0014911	0.0019637	0.00041	1	2	2	5	9	13	Carbohydrate metabolism.sucrose metabolism.degradation.invertase activities.acid beta-fructofuranosidase (VIN)
Accession Number	DESCRIPTION	Ratio	PKM-1.RR_1	PKM-1.RR_2	PKM-1.RR_3	AV.RR_1	AV.RR_2	AV.RR_3	PValue	PKM-1.RR_1	PKM-1.RR_2	PKM-1.RR_3	AV.RR_1	AV.RR_2	AV.RR_3	Mapman category
Solyc12g056530.2.1	Fructose-16-bisphosphatase (FBP)	0.5	0.001328	0.00024187	0.00056572	0.001821	0.0014415	0.0011203	0.011	3	1	2	5	5	3	Carbohydrate metabolism.sucrose metabolism.biosynthesis.cytosolic fructose-16-bisphosphatase
Solyc10g083570.3.1	Fructose-bisphosphate aldolase (FBA)	0.5	0.0012614	0.00045948	0.0010747	0.0019768	0.0020539	0.0013302	< 0.00010	4	2	4	5	6	4	Carbohydrate metabolism.sucrose metabolism.biosynthesis.cytosolic fructose-bisphosphate aldolase
Solyc09g009260.3.1	fructose-16-bisphosphate aldolase (FBA)	0.6	0.0078836	0.0050542	0.006717	0.013096	0.0075309	0.0098435	< 0.00010	16	12	15	28	21	21	Carbohydrate metabolism.sucrose metabolism.biosynthesis.cytosolic fructose-bisphosphate aldolase
Solyc06g073190.3.1	fructokinase 2(SlFRK2)	0.3	0.0011544	0.0016003	0.0011361	0.0041982	0.003994	0.0038108	< 0.00010	3	7	4	13	11	11	Carbohydrate metabolism.sucrose metabolism.degradation.fructose kinase
Solyc03g083910.6.1	Acid beta-fructofuranosidase (INV)	0.6	0.0054969	0.0044078	0.0082119	0.011734	0.0061584	0.011297	< 0.00010	17	13	21	29	15	19	Carbohydrate metabolism.sucrose metabolism.degradation.invertase activities.acid beta-fructofuranosidase (VIN)
List of C-1 metabolism, SAM cycle and ethylene biosynthesis related proteins from upregulated proteins list in PKM-1-AV at MG, BR and RR stages.			NSAF							Spectral counts
Accession Number	DESCRIPTION	Ratio	PKM-1.MG_1	PKM-1.MG_2	PKM-1.MG_3	AV.MG_1	AV.MG_2	AV.MG_3	PValue	PKM-1.MG_1	PKM-1.MG_2	PKM-1.MG_3	AV.MG_1	AV.MG_2	AV.MG_3	Mapman category
Solyc10g081510.2.1	ethylene-responsive methionine synthase	0.2	7.4796e-05	8.5772e-05	0.00022359	0.00041785	0.0010063	0.00064181	0.00029	1	1	2	7	11	7	Amino acid metabolism.biosynthesis.aspartate family.aspartate-derived amino acids.methionine.L-homocysteine S-methyltransferase activities.methyl-tetrahydrofolate-dependent methionine synthase
Solyc09g092380.3.1	S-adenosyl-l-homocysteine hydrolase	0.2	0.00012573	0.00019138	0.0002533	0.0007763	0.0013676	0.00036183	0.0038	1	1	1	5	7	3	Coenzyme metabolism.S-adenosyl methionine (SAM) cycle.S-adenosyl homocysteine hydrolase
Solyc09g008280.2.1	S-adenosyl-L-methionine synthetase Z24743	0.5	0.0025681	0.0010322	0.00078568	0.0041333	0.0023868	0.0018786	0.013	8	3	2	12	7	9	Coenzyme metabolism.S-adenosyl methionine (SAM) cycle.S-adenosyl methionine synthetase
Accession Number	DESCRIPTION	Ratio	PKM-1.BR_1	PKM-1.BR_2	PKM-1.BR_3	AV.BR_1	AV.BR_2	AV.BR_3	PValue	PKM-1.BR_1	PKM-1.BR_2	PKM-1.BR_3	AV.BR_1	AV.BR_2	AV.BR_3	Mapman category
Solyc04g040180.3.1	S-adenosyl-L-methionine-dependent methyltransferases superfamily protein (AHRD V3.3 *** A0A1Y1ICE6_KLENI)	0.4	0.00094434	0.0016892	0.00069163	0.0030891	0.0035118	0.0022357	0.0012	2	5	2	6	11	6	not assigned.not annotated
Solyc09g089580.4.1	2-oxoglutarate (2OG) and Fe(II)-dependent oxygenase superfamily protein (AHRD V3.3 *** A0A2U1QA13_ARTAN)	0.09	0.0010243	0.00049499	0.00022187	0.0045941	0.009541	0.0043298	< 0.00010	4	2	1	10	23	10	Enzyme classification.EC_1 oxidoreductases.EC_1.14 oxidoreductase acting on paired donor with incorporation or reduction of molecular oxygen
Solyc09g092380.3.1	S-adenosyl-l-homocysteine hydrolase	0.3	0.00030686	0.00037073	0.00016617	0.00078201	0.0011715	0.00068272	0.0089	2	2	1	5	8	4	Coenzyme metabolism.S-adenosyl methionine (SAM) cycle.S-adenosyl homocysteine hydrolase
Solyc12g099000.3.1	S-adenosylmethionine synthase (AHRD V3.3 *** A0A2G2VJM2_CAPBA)	0.5	0.0010292	0.00027126	0.00024665	0.0010724	0.0010507	0.0007826	0.00057	3	1	1	3	4	2	Coenzyme metabolism.S-adenosyl methionine (SAM) cycle.S-adenosyl methionine synthetase
Accession Number	DESCRIPTION	Ratio	PKM-1.RR_1	PKM-1.RR_2	PKM-1.RR_3	AV.RR_1	AV.RR_2	AV.RR_3	PValue	PKM-1.RR_1	PKM-1.RR_2	PKM-1.RR_3	AV.RR_1	AV.RR_2	AV.RR_3	Mapman category
Solyc04g076790.3.1	Serine hydroxymethyltransferase (AHRD V3.3 *** A0A2G2ZR28_CAPAN)	0.4	0.00057667	0.00024522	0.00045686	0.0013678	0.00068522	0.0010436	0.027	3	1	2	5	2	3	Photosynthesis.photorespiration.serine hydroxymethyltransferase (SHM)
Solyc05g053810.3.1	Serine hydroxymethyltransferase (AHRD V3.3 *** A0A2G3CI35_CAPCH)	0.5	0.0018986	0.0013456	0.0010028	0.0060045	0.0012533	0.0017179	0.00092	9	4	3	16	5	5	Amino acid metabolism.biosynthesis.serine family.glycine.serine hydroxymethyltransferase
Solyc01g101060.4.1	S-adenosyl-L-methionine synthetase	0.3	0.00086199	0.0010467	0.0014689	0.0024767	0.0031191	0.0046057	< 0.00010	2	5	6	9	13	11	Coenzyme metabolism.S-adenosyl methionine (SAM) cycle.S-adenosyl methionine synthetase
Solyc01g006280.3.1	Formate--tetrahydrofolate ligase (AHRD V3.3 *** A0A2G3DED7_CAPCH)	0.2	0.00031361	0.00020004	0.00055902	0.00092983	0.0031675	0.0021282	< 0.00010	2	1	3	5	12	8	Coenzyme metabolism.tetrahydrofolate biosynthesis.tetrahydrofolate (THF) interconversions.10-formyl-THF synthetase
Solyc04g040180.3.1	S-adenosyl-L-methionine-dependent methyltransferases superfamily protein (AHRD V3.3 *** A0A1Y1ICE6_KLENI)	0.2	0.0004272	0.00031123	0.00036398	0.0020085	0.0015458	0.0010812	0.0021	1	1	1	3	4	2	not assigned.not annotated
Solyc09g089580.4.1	2-oxoglutarate (2OG) and Fe(II)-dependent oxygenase superfamily protein (AHRD V3.3 *** A0A2U1QA13_ARTAN)	0.4	0.010263	0.0090633	0.013779	0.030951	0.03061	0.025976	< 0.00010	18	17	25	42	31	19	Enzyme classification.EC_1 oxidoreductases.EC_1.14 oxidoreductase acting on paired donor with incorporation or reduction of molecular oxygen
Solyc07g049530.3.1	1-aminocyclopropane-1-carboxylate oxidase 1	0.4	0.0006302	0.0012059	0.00037445	0.0041107	0.00037442	0.0017106	0.0059	2	3	1	8	1	3	Phytohormone action.ethylene.biosynthesis.1-aminocyclopropane-1-carboxylate (ACC) oxidase
Solyc02g036350.3.1	1-aminocyclopropane-1-carboxylate oxidase EF501822	0.5	0.00023737	0.00041132	0.00023361	0.00095917	0.00022813	0.000653	0.0041	1	2	1	3	1	1	Phytohormone action.ethylene.biosynthesis.1-aminocyclopropane-1-carboxylate (ACC) oxidase

## Sheet: Proteins-only in PKM-1
Proteins identified only in PKM-1 fruits at MG, BR and RR stages
List of aminoacid biosynthesis related proteins from proteins identified only in PKM-1 fruits at BR and RR stages			NSAF							Spectral counts
Accession Number	DESCRIPTION	Ratio	PKM-1.BR_1	PKM-1.BR_2	PKM-1.BR_3	AV.BR_1	AV.BR_2	AV.BR_3	PValue	PKM-1.BR_1	PKM-1.BR_2	PKM-1.BR_3	AV.BR_1	AV.BR_2	AV.BR_3	Mapman category
Solyc01g102940.3.1	Methionine S-methyltransferase (MMT)	Inf	0.00076813	0.0002815	9.2096e-05	0	0	0	0.00093	6	2	1	0	0	0	Amino acid metabolism.biosynthesis.aspartate family.aspartate-derived amino acids.methionine.S-methylmethionine cycle.methionine S-methyltransferase
Accession Number	DESCRIPTION	Ratio	PKM-1.RR_1	PKM-1.RR_2	PKM-1.RR_3	AV.RR_1	AV.RR_2	AV.RR_3	PValue	PKM-1.RR_1	PKM-1.RR_2	PKM-1.RR_3	AV.RR_1	AV.RR_2	AV.RR_3	Mapman category
Solyc01g111060.4.1	5'-methylthioadenosine/S-adenosylhomocysteine nucleosidase.1(MTA/SAH)	Inf	0.00086319	0.00087324	0.00029847	0	0	0	0.0036	3	6	2	0	0	0	Amino acid metabolism.biosynthesis.aspartate family.aspartate-derived amino acids.methionine.salvage pathway.methylthioadenosine nucleosidase
Solyc05g012270.3.1	Argininosuccinate synthase (ASS)	Inf	0.00050014	0.00036209	0.00036724	0	0	0	0.011	3	2	2	0	0	0	Amino acid metabolism.biosynthesis.glutamate family.glutamate-derived amino acids.arginine.argininosuccinate synthetase
Solyc01g108660.4.1	N-acetyl-gamma-glutamyl-phosphate reductase (AGPR)	Inf	0.00061279	0.0008873	0.00044996	0	0	0	0.0032	2	3	2	0	0	0	Amino acid metabolism.biosynthesis.glutamate family.glutamate-derived amino acids.ornithine.N-acetylglutamate-5-phosphate reductase
Solyc02g071890.3.1	Histidinol dehydrogenase (HDH)	Inf	0.00031259	0.00027083	0.00030764	0	0	0	0.024	2	2	2	0	0	0	Amino acid metabolism.biosynthesis.glutamate family.histidine.histidinol dehydrogenase
List of aminoacid degradation related proteins from proteins identified only in PKM-1 fruits at MG, BR and RR stages.			NSAF							Spectral counts
Accession Number	DESCRIPTION	Ratio	PKM-1.MG_1	PKM-1.MG_2	PKM-1.MG_3	AV.MG_1	AV.MG_2	AV.MG_3	PValue	PKM-1.MG_1	PKM-1.MG_2	PKM-1.MG_3	AV.MG_1	AV.MG_2	AV.MG_3	Mapman category
Solyc03g121720.2.1	Glyoxylate reductase 2 (GR2)	Inf	0.00014959	0.00068618	0.00044717	0	0	0	0.0041	1	4	2	0	0	0	Amino acid metabolism.degradation.gamma-aminobutyrate (GABA).gamma-hydroxybutyrate formation.bifunctional gamma-hydroxybutyrate dehydrogenase and glyoxylate reductase
Accession Number	DESCRIPTION	Ratio	PKM-1.BR_1	PKM-1.BR_2	PKM-1.BR_3	AV.BR_1	AV.BR_2	AV.BR_3	PValue	PKM-1.BR_1	PKM-1.BR_2	PKM-1.BR_3	AV.BR_1	AV.BR_2	AV.BR_3	Mapman category
Solyc12g088220.2.1	SlBCAT1	Inf	0.00065682	0.00046996	0.00048105	0	0	0	0.0044	3	2	2	0	0	0	Amino acid metabolism.biosynthesis.pyruvate family.pyruvate-derived amino acids.valine/leucine/isoleucine aminotransferase
Accession Number	DESCRIPTION	Ratio	PKM-1.RR_1	PKM-1.RR_2	PKM-1.RR_3	AV.RR_1	AV.RR_2	AV.RR_3	PValue	PKM-1.RR_1	PKM-1.RR_2	PKM-1.RR_3	AV.RR_1	AV.RR_2	AV.RR_3	Mapman category
Solyc12g014100.2.1	homogentisate 12-dioxygenase(HGD)	Inf	0.00032741	0.00014184	0.00048334	0	0	0	0.024	1	1	2	0	0	0	Amino acid metabolism.degradation.aromatic amino acid.tyrosine.homogentisate dioxygenase
Solyc02g078990.4.1	thiosulfate sulfurtransferase(TST)	Inf	0.00015155	0.00038328	0.00039302	0	0	0	0.0076	1	3	3	0	0	0	Amino acid metabolism.degradation.cysteine.mercaptopyruvate sulfurtransferase
List of glycolysis and TCA cycle related proteins from proteins identified only in PKM-1 fruits at BR and RR stages.			NSAF							Spectral counts
Accession Number	DESCRIPTION	Ratio	PKM-1.BR_1	PKM-1.BR_2	PKM-1.BR_3	AV.BR_1	AV.BR_2	AV.BR_3	PValue	PKM-1.BR_1	PKM-1.BR_2	PKM-1.BR_3	AV.BR_1	AV.BR_2	AV.BR_3	Mapman category
Solyc04g011350.3.1	2-oxoglutarate dehydrogenase .1(OGD.1)	Inf	0.00054369	0.00014943	9.7778e-05	0	0	0	< 0.00010	4	1	1	0	0	0	Cellular respiration.tricarboxylic acid cycle.2-oxoglutarate dehydrogenase complex.component E1
Solyc03g114500.4.1	Enolase	Inf	0.00078978	0.0014443	0.00031411	0	0	0	< 0.00010	5	6	1	0	0	0	Carbohydrate metabolism.plastidial glycolysis.enolase	enolase (original description: Enolase (AHRD V3.3 *** A0A2G2WR88_CAPBA))
Accession Number	DESCRIPTION	Ratio	PKM-1.RR_1	PKM-1.RR_2	PKM-1.RR_3	AV.RR_1	AV.RR_2	AV.RR_3	PValue	PKM-1.RR_1	PKM-1.RR_2	PKM-1.RR_3	AV.RR_1	AV.RR_2	AV.RR_3	Mapman category
Solyc12g095880.2.1	ATP-dependent 6-phosphofructokinase (PFK)	Inf	0.00015629	0.00027083	0.00061528	0	0	0	0.013	1	2	4	0	0	0	Cellular respiration.glycolysis.cytosolic glycolysis.phosphofructokinase activities.ATP-dependent phosphofructokinase
Solyc10g085550.3.1	Enolase	Inf	0.0011948	0.00088735	0.0013439	0	0	0	< 0.00010	1	1	1	0	0	0	Enzyme classification.EC_4 lyases.EC_4.2 carbon-oxygen lyase	Enolase OS=Solanum lycopersicum (sp|p26300|eno_sollc : 836.0) Enzyme classification.EC_4 lyases.EC_4.2 carbon-oxygen lyase(50.4.2 : 751.3) (original description: Enolase (AHRD V3.3 *** A0A200Q2G1_9MAGN))

## Sheet: Proteins-only in AV
Proteins identified only in AV fruits at MG, BR and RR stages										Proteins identified only in AV fruits at MG, BR and RR stages
List of aminoacid biosynthesis related proteins from proteins identified only in AV fruits at MG, BR and RR stages			NSAF							Spectral counts
Accession Number	DESCRIPTION	Ratio	PKM-1.MG_1	PKM-1.MG_2	PKM-1.MG_3	AV.MG_1	AV.MG_2	AV.MG_3	PValue	PKM-1.MG_1	PKM-1.MG_2	PKM-1.MG_3	AV.MG_1	AV.MG_2	AV.MG_3	Mapman category
Solyc04g055200.3.1	Asparagine synthetase (ASNS)	0	0	0	0	0.00068627	0.00051944	0.00020211	0.005	0	0	0	5	4	2	Amino acid metabolism.biosynthesis.aspartate family.asparagine.glutamine-dependent asparagine synthetase
Solyc08g076990.3.1	Acetylornithine deacetylase (NAOD)	0	0	0	0	0.00029181	0.00033131	0.00038673	0.018	0	0	0	2	2	3	Amino acid metabolism.biosynthesis.glutamate family.glutamate-derived amino acids.ornithine.N2-acetylornithine deacetylase
Accession Number	DESCRIPTION	0	PKM-1.BR_1	PKM-1.BR_2	PKM-1.BR_3	AV.BR_1	AV.BR_2	AV.BR_3	PValue	PKM-1.BR_1	PKM-1.BR_2	PKM-1.BR_3	AV.BR_1	AV.BR_2	AV.BR_3	Mapman category
Solyc04g054310.3.1	Alanine-glyoxylate aminotransferase 2 (AGT2)	0	0	0	0	0.00053484	0.00058224	0.00043368	0.0049	0	0	0	3	4	2	Nucleotide metabolism.pyrimidines.catabolism.alanine aminotransferase (PYD4)
Accession Number	DESCRIPTION	0	PKM-1.RR_1	PKM-1.RR_2	PKM-1.RR_3	AV.RR_1	AV.RR_2	AV.RR_3	PValue	PKM-1.RR_1	PKM-1.RR_2	PKM-1.RR_3	AV.RR_1	AV.RR_2	AV.RR_3	Mapman category
Solyc08g062190.3.1	Carbon-nitrogen hydrolase C-N-hydrolase)	0	0	0	0	0.00028802	0.000532	0.00093028	0.0088	0	0	0	1	2	3	Amino acid metabolism.biosynthesis.aspartate family.asparagine.omega-amidase
Solyc01g109850.3.1	Diaminopimelate decarboxylase (DAPDC)	0	0	0	0	0.0012275	0.00049196	0.00084288	0.00026	0	0	0	5	2	3	Amino acid metabolism.biosynthesis.aspartate family.aspartate-derived amino acids.lysine.diaminopimelate decarboxylase
Solyc03g005730.4.1	3-isopropylmalate dehydratase large subunit (IPMD)	0	0	0	0	0.00026574	0.00021711	0.00057097	0.023	0	0	0	1	1	2	Amino acid metabolism.biosynthesis.pyruvate family.pyruvate-derived amino acids.leucine.isopropylmalate isomerase heterodimer.large subunit
Solyc02g083590.3.1	dehydroquinate synthase(DHQS)	0	0	0	0	0.0004005	0.00036988	0.00086238	0.0018	0	0	0	2	2	3	Amino acid metabolism.biosynthesis.shikimate family.shikimate pathway.3-dehydroquinate synthase
Solyc04g049350.4.1	chorismate synthase.1(CS1)	0	0	0	0	0.0010711	0.00026829	0.00030644	0.0071	0	0	0	4	1	1	Amino acid metabolism.biosynthesis.shikimate family.shikimate pathway.chorismate synthase
		0
List of aminoacid degradation related proteins from proteins identified only in AV fruits at MG, BR and RR stages.			NSAF							Spectral counts
Accession Number	DESCRIPTION	Ratio	PKM-1.MG_1	PKM-1.MG_2	PKM-1.MG_3	AV.MG_1	AV.MG_2	AV.MG_3	PValue	PKM-1.MG_1	PKM-1.MG_2	PKM-1.MG_3	AV.MG_1	AV.MG_2	AV.MG_3	Mapman category
Solyc01g102660.4.1	Glutathione S-transferase (GST)	0	0	0	0	0.00075111	0.00065325	0.00073707	0.03	0	0	0	2	2	2	Amino acid metabolism.degradation.aromatic amino acid.tyrosine.maleylacetoacetate isomerase
Solyc01g098700.4.1	Branched-chain-amino-acid aminotransferase-like protein.1(BCAT-like protein 1)	0	0	0	0	0.00031019	0.00014927	0.00023498	0.05	0	0	0	2	1	2	not assigned.annotated
Accession Number	DESCRIPTION	0	PKM-1.BR_1	PKM-1.BR_2	PKM-1.BR_3	AV.BR_1	AV.BR_2	AV.BR_3	PValue	PKM-1.BR_1	PKM-1.BR_2	PKM-1.BR_3	AV.BR_1	AV.BR_2	AV.BR_3	Mapman category
Solyc07g055210.3.1	Aspartate aminotransferase (AspAT)	0	0	0	0	0.00066119	0.00058217	0.00042436	0.017	0	0	0	3	3	2	Nutrient uptake.nitrogen assimilation.aspartate aminotransferase
Solyc12g038970.3.1	Agmatine deiminase (AgD)	0	0	0	0	0.00067424	0.000367	0.00054671	0.016	0	0	0	3	1	2	Polyamine metabolism.putrescine biosynthesis.plastidial/nuclear pathway.agmatine iminohydrolase
Accession Number	DESCRIPTION	0	PKM-1.RR_1	PKM-1.RR_2	PKM-1.RR_3	AV.RR_1	AV.RR_2	AV.RR_3	PValue	PKM-1.RR_1	PKM-1.RR_2	PKM-1.RR_3	AV.RR_1	AV.RR_2	AV.RR_3	Mapman category
Solyc01g091160.4.1	arginase 1(ARG1)	0	0	0	0	0.00052336	0.00024167	0.00028174	0.043	0	0	0	2	1	1	Amino acid metabolism.degradation.arginine.arginase
Solyc12g088220.2.1	SlBCAT1	0	0	0	0	0.0012398	0.00062108	0.0003547	0.0031	0	0	0	4	2	1	Amino acid metabolism.degradation.branched-chain amino acid.branched-chain aminotransferase (BCAT)
Solyc01g108030.5.1	Methylcrotonoyl-CoA carboxylase beta chain mitochondrial (MCBB)	0	0	0	0	0.00071204	0.00019392	0.00033998	0.011	0	0	0	2	1	2	Amino acid metabolism.degradation.branched-chain amino acid.leucine.methylcrotonoyl-CoA carboxylase heterodimer.subunit beta
Solyc01g080930.4.1	3-hydroxyisobutyryl-CoA hydrolase.1 (HBCH)	0	0	0	0	0.00071142	0.00029063	0.00050952	0.023	0	0	0	2	1	2	Amino acid metabolism.degradation.branched-chain amino acid.valine.3-hydroxyisobutyryl-CoA hydrolase
Solyc01g106080.4.1	Methylmalonate-semialdehyde dehydrogenase (MMSDHD)	0	0	0	0	0.0010975	0.00043983	0.00050238	0.0006	0	0	0	4	2	2	Amino acid metabolism.degradation.branched-chain amino acid.valine.methylmalonate-semialdehyde dehydrogenase
List of glycolysis and TCA cycle related proteins from proteins identified only in AV fruits at MG, BR and RR stages.			NSAF							Spectral counts
Accession Number	DESCRIPTION	Ratio	PKM-1.MG_1	PKM-1.MG_2	PKM-1.MG_3	AV.MG_1	AV.MG_2	AV.MG_3	PValue	PKM-1.MG_1	PKM-1.MG_2	PKM-1.MG_3	AV.MG_1	AV.MG_2	AV.MG_3	Mapman category
Solyc07g005390.3.1	Aldehyde dehydrogenase 11A3 (ADH-11A3)	0	0	0	0	0.00010845	0.00074294	0.00035383	0.0067	0	0	0	1	3	2	Cellular respiration.glycolysis.cytosolic glycolysis.glyceraldehyde 3-phosphate dehydrogenase activities.NADP-dependent glyceraldehyde 3-phosphate dehydrogenase
Solyc02g093680.3.1	succinate dehydrogenase(SDH)	0	0	0	0	0.00023292	0.00079333	0.0010289	0.019	0	0	0	1	3	4	Cellular respiration.tricarboxylic acid cycle.succinate dehydrogenase complex.components.iron-sulphur component SDH2
Solyc07g017900.3.1	Glucose-6-phosphate 1-epimerase (G-6-P-1-epimerase)	0	0	0	0	0.0002894	0.0006653	0.00022225	0.026	0	0	0	2	3	1	not assigned.annotated
Accession Number	DESCRIPTION	0	PKM-1.BR_1	PKM-1.BR_2	PKM-1.BR_3	AV.BR_1	AV.BR_2	AV.BR_3	PValue	PKM-1.BR_1	PKM-1.BR_2	PKM-1.BR_3	AV.BR_1	AV.BR_2	AV.BR_3	Mapman category
Solyc08g077930.3.1	Isocitrate dehydrogenase [NAD] subunit mitochondrial (IDH)	0	0	0	0	0.00025513	0.00022464	0.0012281	0.029	0	0	0	1	1	4	Cellular respiration.tricarboxylic acid cycle.isocitrate dehydrogenase heterodimer.catalytic component
Accession Number	DESCRIPTION	0	PKM-1.RR_1	PKM-1.RR_2	PKM-1.RR_3	AV.RR_1	AV.RR_2	AV.RR_3	PValue	PKM-1.RR_1	PKM-1.RR_2	PKM-1.RR_3	AV.RR_1	AV.RR_2	AV.RR_3	Mapman category
Solyc12g095760.2.1	Pyrophosphate--fructose 6-phosphate 1-phosphotransferase subunit alpha(PFP-α)	0	0	0	0	0.00043859	0.00035834	0.00047119	0.00031	0	0	0	2	2	3	Cellular respiration.glycolysis.cytosolic glycolysis.phosphofructokinase activities.pyrophosphate-dependent phosphofructokinase
Solyc07g066610.3.1	Phosphoglycerate kinase (PGK)	0	0	0	0	0.00067605	0.00077935	0.0005575	< 0.00010	0	0	0	3	3	2	Cellular respiration.glycolysis.cytosolic glycolysis.phosphoglycerate kinase
List of carotenoid related proteins from proteins identified only in AV fruits at RR stage.			NSAF							Spectral counts
Accession Number	DESCRIPTION	Ratio	PKM-1.RR_1	PKM-1.RR_2	PKM-1.RR_3	AV.RR_1	AV.RR_2	AV.RR_3	PValue	PKM-1.RR_1	PKM-1.RR_2	PKM-1.RR_3	AV.RR_1	AV.RR_2	AV.RR_3	Mapman category
Solyc12g098710.2.1	15-cis-zeta-carotene isomerase chloroplastic (ZISO)	0	0	0	0	0.00047951	0.00044285	0.00025813	0.019	0	0	0	1	1	1	Secondary metabolism.terpenoids.carotenoid biosynthesis.carotenes.zeta-carotene isomerase (Z-ISO)
List of sucrose metabolism related proteins from proteins identified only in AV fruits at MG and BR stages.
Accession Number	DESCRIPTION	Ratio	PKM-1.MG_1	PKM-1.MG_2	PKM-1.MG_3	AV.MG_1	AV.MG_2	AV.MG_3	PValue	PKM-1.MG_1	PKM-1.MG_2	PKM-1.MG_3	AV.MG_1	AV.MG_2	AV.MG_3	Mapman category
Solyc12g009300.3.1	fruit sucrose synthase(SuSY)	0	0	0	0	0.0016041	0.00057893	7.5945e-05	< 0.00010	0	0	0	13	5	1	Carbohydrate metabolism.sucrose metabolism.degradation.sucrose synthase
Accession Number	DESCRIPTION	0	PKM-1.BR_1	PKM-1.BR_2	PKM-1.BR_3	AV.BR_1	AV.BR_2	AV.BR_3	PValue	PKM-1.BR_1	PKM-1.BR_2	PKM-1.BR_3	AV.BR_1	AV.BR_2	AV.BR_3	Mapman category
Solyc10g081660.2.1	sucrose phosphatase AF493563(SPP)	0	0	0	0	0.00039674	0.00016196	0.00096509	0.016	0	0	0	2	1	4	Carbohydrate metabolism.sucrose metabolism.biosynthesis.sucrose-phosphate phosphatase
Solyc06g073190.3.1	fructokinase 2(SlFRK2)	0	0	0	0	0.00046254	0.0018712	0.00023612	0.00023	0	0	0	1	7	1	Carbohydrate metabolism.sucrose metabolism.degradation.fructose kinase
List of C-1 metabolism, SAM cycle and ethylene biosynthesis related proteins from upregulated proteins list in PKM-1-AV at MG, BR and RR stages.			NSAF							Spectral counts
Accession Number	DESCRIPTION	Ratio	PKM-1.MG_1	PKM-1.MG_2	PKM-1.MG_3	AV.MG_1	AV.MG_2	AV.MG_3	PValue	PKM-1.MG_1	PKM-1.MG_2	PKM-1.MG_3	AV.MG_1	AV.MG_2	AV.MG_3	Mapman category
Solyc04g040180.3.1	S-adenosyl-L-methionine-dependent methyltransferases superfamily protein	0	0	0	0	0.00048341	0.00054884	0.0010678	0.019	0	0	0	2	2	4	not assigned.not annotated
Solyc11g008870.2.1	Methylenetetrahydrofolate reductase	0	0	0	0	0.00036234	0.00012412	0.00019703	0.02	0	0	0	4	1	2	Coenzyme metabolism.tetrahydrofolate biosynthesis.tetrahydrofolate (THF) interconversions.510-methylene-THF reductase
Solyc07g049530.3.1	1-aminocyclopropane-1-carboxylate oxidase 1	0	0	0	0	0.00057879	0.00088706	0.00022225	0.0041	0	0	0	4	4	1	Phytohormone action.ethylene.biosynthesis.1-aminocyclopropane-1-carboxylate (ACC) oxidase
Accession Number	DESCRIPTION	0	PKM-1.BR_1	PKM-1.BR_2	PKM-1.BR_3	AV.BR_1	AV.BR_2	AV.BR_3	PValue	PKM-1.BR_1	PKM-1.BR_2	PKM-1.BR_3	AV.BR_1	AV.BR_2	AV.BR_3	Mapman category
Solyc09g008280.2.1	S-adenosyl-L-methionine synthetase Z24743	0	0	0	0	0.0001944	0.00014561	0.0004243	0.013	0	0	0	1	1	1	Coenzyme metabolism.S-adenosyl methionine (SAM) cycle.S-adenosyl methionine synthetase
Solyc10g083970.1.1	S-adenosylmethionine synthase	0	0	0	0	0.00024013	0.00021143	0.00023117	0.0014	0	0	0	1	1	1	Coenzyme metabolism.S-adenosyl methionine (SAM) cycle.S-adenosyl methionine synthetase
Solyc11g008870.2.1	Methylenetetrahydrofolate reductase	0	0	0	0	0.00012775	9.5686e-05	0.00041824	0.044	0	0	0	1	1	3	Coenzyme metabolism.tetrahydrofolate biosynthesis.tetrahydrofolate (THF) interconversions.510-methylene-THF reductase
Solyc04g007980.3.1	1-aminocyclopropane-1-carboxylate oxidase homolog	0	0	0	0	0.00020711	0.00031026	0.00045204	0.044	0	0	0	1	2	1	Enzyme classification.EC_1 oxidoreductases.EC_1.14 oxidoreductase acting on paired donor with incorporation or reduction of molecular oxygen
Solyc02g036350.3.1	1-aminocyclopropane-1-carboxylate oxidase EF501822	0	0	0	0	0.001467	0.00051667	0.0011299	0.0038	0	0	0	5	2	3	Phytohormone action.ethylene.biosynthesis.1-aminocyclopropane-1-carboxylate (ACC) oxidase
Accession Number	DESCRIPTION	0	PKM-1.RR_1	PKM-1.RR_2	PKM-1.RR_3	AV.RR_1	AV.RR_2	AV.RR_3	PValue	PKM-1.RR_1	PKM-1.RR_2	PKM-1.RR_3	AV.RR_1	AV.RR_2	AV.RR_3	Mapman category
Solyc09g008280.2.1	S-adenosyl-L-methionine synthetase Z24743	0	0	0	0	0.00030202	0.0003026	0.00034563	0.00026	0	0	0	1	1	1	Coenzyme metabolism.S-adenosyl methionine (SAM) cycle.S-adenosyl methionine synthetase

## Sheet: AV-PKM glycolysis
Differentially expressed upregulated and downregulated proteins related to glycolysis in PKM-1 compared to AV (log2 fold change ≥ ± 0.58 and P ≤ 0.05).
Accession Number	DESCRIPTION	Abbreviation	MG	BR	RR
Solyc07g005390.3.1	Aldehyde dehydrogenase 11A3	ADH-11A3	-3.32193	0	-1.73697
Solyc12g095880.2.1	ATP-dependent 6-phosphofructokinase	PFK	0	0	3.32193
Solyc11g007720.2.1	Dihydrolipoamide acetyltransferase component of pyruvate dehydrogenase complex	PDC-E2	0	0	-1.73697
Solyc05g053300.3.1	Dihydrolipoamide dehydrogenase precursor	DLD precursor	0	0	-2.32193
Solyc09g009020.3.1	Enolase	Enolase	0	1.926	0
Solyc03g114500.4.1	Enolase	Enolase	0	3.32193	0
Solyc10g085550.3.1	Enolase	Enolase	0.584963	3.45943	3.32193
Solyc09g009260.3.1	Fructose-16-bisphosphate aldolase	FBPA	0	-3.32193	0
Solyc10g083570.3.1	Fructose-bisphosphate aldolase	FBPA	0.584963	0	0
Solyc07g017900.3.1	Glucose-6-phosphate 1-epimerase	G-6-P 1-epimerase	-3.32193	0	0
Solyc05g014470.3.1	Glyceraldehyde 3-phosphate dehydrogenase	GAPDH	0	-2.32193	2.45943
Solyc03g111010.5.1	Glyceraldehyde-3-phosphate dehydrogenase	GAPDH	0	1	1.48543
Solyc06g071920.5.1	Glyceraldehyde-3-phosphate dehydrogenase	GAPDH	0	0	1.37851
Solyc07g066600.3.1	Phosphoglycerate kinase	PGK	-3.47393	1.37851	-1
Solyc07g066610.3.1	Phosphoglycerate kinase	PGK	1.32193	1.07039	-3.32193
Solyc04g082880.4.1	Pyrophosphate--fructose 6-phosphate 1-phosphotransferase subunit alpha	PFP-a	-0.736966	0	0
Solyc12g095760.2.1	Pyrophosphate--fructose 6-phosphate 1-phosphotransferase subunit alpha	PFP-a	-0.736966	-0.736966	-3.32193
Solyc02g081160.3.1	Pyrophosphate--fructose 6-phosphate 1-phosphotransferase subunit beta	PFP-β	0	-0.736966	-1.32193
Solyc04g008740.3.1	Pyruvate kinase	PK	0	0	-0.736966
Solyc04g011510.5.1	Triosephosphate isomerase	TPI	0	1.07039	0

## Sheet: AV-PKM TCA Cycle
Differentially expressed upregulated and downregulated proteins related to TCA Cycle in PKM-1 compared to AV (log2 fold change ≥ ± 0.58 and P ≤ 0.05).
Accession Number	DESCRIPTION	Abbreviation	MG	BR	RR
Solyc07g052350.3.1	Aconitate hydratase	ACO	NA	-0.736966	0.925999
Solyc12g005860.2.1	Aconitate hydratase	ACO	NA	NA	1.07039
Solyc01g073740.4.1	Citrate synthase	CSY	NA	NA	-1.73697
Solyc09g075450.3.1	Fumarate hydratase class II	FH class II	NA	NA	-1.73697
Solyc08g077930.3.1	Isocitrate dehydrogenase [NAD] subunit mitochondrial	IDH	0.925999	-3.32193	NA
Solyc07g062650.4.1	Malate dehydrogenase	MDH	-1	-0.736966	NA
Solyc01g094200.4.1	Malic enzyme	ME	NA	-1.32193	NA
Solyc05g054640.4.1	2-oxoglutarate dehydrogenase .1	OGD.1	1.58496	3.05311	1.88753
Solyc04g011350.3.1	2-oxoglutarate dehydrogenase .1	OGD.1	NA	3.32193	NA
Solyc07g064800.3.1	Dihydrolipoyllysine-residue succinyltransferase component of 2-oxoglutarate dehydrogenase complex	OGDC-E2	NA	-1.32193	NA
Solyc02g093680.3.1	Succinate dehydrogenase	SDH	-3.32193	NA	NA
Solyc04g079180.3.1	Succinate dehydrogenase subunit 5 mitochondrial	SDH-5	NA	2.03562	0.847997
Solyc06g073900.3.1	Succinate dehydrogenase subunit 6 mitochondrial	SDH-6	-1	NA	NA
Solyc02g085350.4.1	Succinate dehydrogenase [ubiquinone] flavoprotein subunit mitochondrial	SDH-FP	NA	NA	1.48543

## Sheet: AV-PKM AA Biosynthesis
Differentially expressed upregulated and downregulated proteins related to Amino Acid Biosynthesis in PKM-1 compared to AV (log2 fold change ≥ ± 0.58 and P ≤ 0.05).
Accession Number	DESCRIPTION	Abbreviation	MG	BR	RR
Solyc03g123610.4.1	Alanine aminotransferase 2	AAT2	NA	1	NA
Solyc01g108660.4.1	N-acetyl-gamma-glutamyl-phosphate reductase	AGPR	NA	NA	3.32193
Solyc04g054310.3.1	Alanine-glyoxylate aminotransferase 2	AGT2	NA	-3.32193	NA
Solyc01g005250.5.1	Aspartate-semialdehyde dehydrogenase	ASADH	1.32193	NA	NA
Solyc04g055200.3.1	Asparagine synthetase	ASNS	-3.32193	NA	NA
Solyc05g012270.3.1	Argininosuccinate synthase	ASS	NA	NA	3.32193
Solyc08g062190.3.1	Carbon-nitrogen hydrolase	C-N-hydrolase	NA	-1	-3.32193
Solyc04g049350.4.1	Chorismate synthase.1	CS1	NA	NA	-3.32193
Solyc09g082060.3.1	Cysteine synthase	CysS	NA	NA	-2.32193
Solyc01g105420.4.1	Phospho-2-dehydro-3-deoxyheptonate aldolase	DAHP synthase	NA	NA	-1.32193
Solyc01g109850.3.1	Diaminopimelate decarboxylase	DAPDC	NA	NA	-3.32193
Solyc12g043020.2.1	Dihydroxy-acid dehydratase	DHAD	1.43296	NA	NA
Solyc02g083590.3.1	Dehydroquinate synthase	DHQS	NA	NA	-3.32193
Solyc01g091190.3.1	5-enolpyruvylshikimate-3-phosphate synthase	EPSPS	NA	NA	-1.73697
Solyc03g063560.3.1	Glutamate synthase	GOGAT	NA	NA	2.58496
Solyc11g011380.2.1	Glutamine synthetase	GS	NA	1.926	1.37851
Solyc02g071890.3.1	Histidinol dehydrogenase	HDH	NA	NA	3.32193
Solyc07g064810.3.1	Imidazole glycerol phosphate synthase hisHF	IGPS	1	0.925999	1.37851
Solyc03g005730.4.1	3-isopropylmalate dehydratase large subunit	IPMD	NA	NA	-3.32193
Solyc06g060790.1.1	3-isopropylmalate dehydratase small subunit 3	IPMD3	1.07039	NA	NA
Solyc07g053280.4.1	Ketol-acid reductoisomerase	KARI	1.20163	NA	NA
Solyc06g073280.3.1	LL-diaminopimelate aminotransferase	LL-DAP-AT	1.1375	NA	-1.32193
Solyc01g102940.3.1	Methionine S-methyltransferase	MMT	NA	3.32193	NA
Solyc10g081510.2.1	Ethylene-responsive methionine synthase	MS	-2.32193	0.847997	1.37851
Solyc01g111060.4.1	5'-methylthioadenosine/S-adenosylhomocysteine nucleosidase.1	MTA/SAH	NA	NA	3.32193
Solyc09g082650.4.1	12-dihydroxy-3-keto-5-methylthiopentene dioxygenase	MtnD	-1	NA	-1.32193
Solyc08g076970.3.1	Acetylornithine deacetylase	NAOD	NA	1.37851	2.23266
Solyc08g076990.3.1	Acetylornithine deacetylase	NAOD	-3.32193	-1.32193	NA
Solyc06g019170.3.1	Delta-1-pyrroline-5-carboxylate synthase	P5CS	NA	NA	-1.73697
Solyc03g112070.4.1	D-3-phosphoglycerate dehydrogenase	PHGDH	NA	-1.32193	2.20163
Solyc03g123830.5.1	D-3-phosphoglycerate dehydrogenase	PHGDH	NA	-1	NA
Solyc05g053810.3.1	Serine hydroxymethyltransferase	SHMT	NA	NA	-1

## Sheet: AV-PKM AA Degradation
Differentially expressed upregulated and downregulated proteins related to Amino Acid Degradation in PKM-1 compared to AV (log2 fold change ≥ ± 0.58 and P ≤ 0.05).
Accession Number	DESCRIPTION	Abbreviation	MG	BR	RR
Solyc12g038970.3.1	Agmatine deiminase	AgD	NA	-3.32193	NA
Solyc01g091160.4.1	Arginase 1	ARG1	NA	NA	-3.32193
Solyc07g055210.3.1	Aspartate aminotransferase	AspAT	NA	-3.32193	NA
Solyc08g041870.3.1	Aspartate aminotransferase	AspAT	NA	-1.32193	-1
Solyc08g068330.4.1	Aspartate aminotransferase	AspAT	NA	NA	-1.32193
Solyc01g098700.4.1	Branched-chain-amino-acid aminotransferase-like protein.1	BCAT-like protein.1	-3.32193	NA	NA
Solyc07g043310.3.1	Gamma aminobutyrate transaminase isoform 1	GABA-T1	NA	-1	NA
Solyc03g121720.2.1	Glyoxylate reductase 2	GR2	3.32193	NA	NA
Solyc01g102660.4.1	Glutathione S-transferase	GST	-3.32193	NA	NA
Solyc12g014100.2.1	Homogentisate 12-dioxygenase	HGD	NA	NA	3.32193
Solyc01g080930.4.1	3-hydroxyisobutyryl-CoA hydrolase.1	HIBCH	NA	NA	-3.32193
Solyc07g017610.3.1	Saccharopine dehydrogenase / Homospermidine synthase	LKR/SDH	NA	NA	3.32193
Solyc01g108030.5.1	Methylcrotonoyl-CoA carboxylase beta chain mitochondrial	MCBB	NA	NA	-3.32193
Solyc01g106080.4.1	Methylmalonate-semialdehyde dehydrogenase	MMSDHD	NA	NA	-3.32193
Solyc12g088220.2.1	SlBCAT1	SlBCAT1	NA	3.32193	-3.32193
Solyc02g078990.4.1	Thiosulfate sulfurtransferase	TST	NA	NA	3.32193

## Sheet: AV-PKM Sucrose Metabolism
Differentially expressed upregulated and downregulated proteins related to Sucrose Metabolism in PKM-1 compared to AV (log2 fold change ≥ ± 0.58 and P ≤ 0.05).
Accession Number	DESCRIPTION	Abbreviation	MG	BR	RR
Solyc09g009260.3.1	Fructose-16-bisphosphate aldolase	FBA	NA	NA	-0.736966
Solyc10g083570.3.1	Fructose-bisphosphate aldolase	FBA	NA	NA	-1
Solyc12g056530.2.1	Fructose-16-bisphosphatase	FBP	NA	NA	-1
Solyc12g014380.3.1	Glucose-6-phosphate isomerase DQ451687	GPI	NA	2.07039	NA
Solyc03g083910.6.1	Acid beta-fructofuranosidase	INV	-1.73697	1	-0.736966
Solyc06g073190.3.1	Fructokinase 2	FRK2	-1.73697	-3.32193	-1.73697
Solyc04g081400.3.1	Plastidic hexokinase	HXK4	1.88753	2.1375	NA
Solyc10g081660.2.1	Sucrose phosphatase AF493563	SPP	NA	-3.32193	NA
Solyc07g007790.3.1	Sucrose-phosphate synthase	SPS	NA	1.1375	2.70044
Solyc12g009300.3.1	Fruit sucrose synthase	SuSy	-3.32193	NA	NA
Solyc04g011510.5.1	Triosephosphate isomerase	TPI	NA	NA	0.765535
Solyc11g011960.2.1	UTP--glucose-1-phosphate uridylyltransferase	UDPGP	NA	1	NA

## Sheet: MG-Mapman Diff expressed protei
Mapman analysis of differentially expressed upregulated and downregulated proteins at mature green (MG) stage in PKM-1 compared to AV (log2 fold change ≥ ± 0.58 and P ≤ 0.05).
BinCode	BinName	Sol ID	Description	Log2 Fold
1.1.1.1	PS.lightreaction.photosystem II.LHC-II	solyc06g063370.3.1	(at4g10340 : 388.0) photosystem II encoding the light-harvesting chlorophyll a/b binding protein CP26 of the antenna system of the photosynthetic apparatus; light harvesting complex of photosystem II 5 (LHCB5); FUNCTIONS IN: chlorophyll binding; INVOLVED IN: response to blue light, response to red light, response to far red light, photosynthesis, nonphotochemical quenching; LOCATED IN: in 9 compo…	1.379
1.1.1.1	PS.lightreaction.photosystem II.LHC-II	solyc09g014520.3.1	(at3g08940 : 461.0) Lhcb4.2 protein (Lhcb4.2, protein involved in the light harvesting complex of photosystem II; light harvesting complex photosystem II (LHCB4.2); FUNCTIONS IN: chlorophyll binding; INVOLVED IN: response to blue light, response to red light, response to far red light; LOCATED IN: thylakoid, chloroplast thylakoid membrane, chloroplast, membrane, chloroplast envelope; EXPRESSED IN…	1.485
1.1.1.2	PS.lightreaction.photosystem II.PSII polypeptide subunits	solyc02g065400.3.1	(p26320|psbo_soltu : 559.0) Oxygen-evolving enhancer protein 1, chloroplast precursor (OEE1) (33 kDa subunit of oxygen evolving system of photosystem II) (OEC 33 kDa subunit) (33 kDa thylakoid membrane protein) - Solanum tuberosum (Potato) & (at3g50820 : 497.0) Encodes a protein which is an extrinsic subunit of photosystem II and which has been proposed to play a central role in stabilization of …	1.322
1.1.1.2	PS.lightreaction.photosystem II.PSII polypeptide subunits	solyc03g114930.3.1	(at3g55330 : 259.0) PsbP-like protein 1 (PPL1); FUNCTIONS IN: calcium ion binding; INVOLVED IN: photosynthesis; LOCATED IN: in 6 components; EXPRESSED IN: 24 plant structures; EXPRESSED DURING: 14 growth stages; CONTAINS InterPro DOMAIN/s: Photosystem II oxygen evolving complex protein PsbP (InterPro:IPR002683), Mog1/PsbP/DUF1795, alpha/beta/alpha sandwich (InterPro:IPR016124), Mog1/PsbP, alpha/b…	2.07
1.1.1.2	PS.lightreaction.photosystem II.PSII polypeptide subunits	solyc07g044860.3.1	(p93566|psbp_soltu : 419.0) Oxygen-evolving enhancer protein 2, chloroplast precursor (OEE2) (23 kDa subunit of oxygen evolving system of photosystem II) (OEC 23 kDa subunit) (23 kDa thylakoid membrane protein) - Solanum tuberosum (Potato) & (at1g06680 : 355.0) Encodes a 23 kD extrinsic protein that is part of photosystem II and participates in the regulation of oxygen evolution.; photosystem II …	1.263
1.1.1.3	PS.lightreaction.photosystem II.biogenesis	solyc02g014150.4.1	(at5g23120 : 521.0) encodes a stability and/or assembly factor of photosystem II; HIGH CHLOROPHYLL FLUORESCENCE 136 (HCF136); INVOLVED IN: response to cadmium ion, plastid organization, protein complex assembly; LOCATED IN: in 8 components; EXPRESSED IN: 25 plant structures; EXPRESSED DURING: 14 growth stages; CONTAINS InterPro DOMAIN/s: BNR repeat (InterPro:IPR002860), Photosystem II stability/a…	3.322
1.1.2.2	PS.lightreaction.photosystem I.PSI polypeptide subunits	solyc02g069450.3.1	(at1g31330 : 293.0) Encodes subunit F of photosystem I.; photosystem I subunit F (PSAF); FUNCTIONS IN: molecular_function unknown; INVOLVED IN: photosynthesis; LOCATED IN: in 7 components; EXPRESSED IN: 25 plant structures; EXPRESSED DURING: 14 growth stages; CONTAINS InterPro DOMAIN/s: Photosystem I reaction centre protein PsaF, subunit III (InterPro:IPR003666); Has 387 Blast hits to 387 protein…	1
1.1.2.2	PS.lightreaction.photosystem I.PSI polypeptide subunits	solyc02g069460.3.1	(at1g31330 : 291.0) Encodes subunit F of photosystem I.; photosystem I subunit F (PSAF); FUNCTIONS IN: molecular_function unknown; INVOLVED IN: photosynthesis; LOCATED IN: in 7 components; EXPRESSED IN: 25 plant structures; EXPRESSED DURING: 14 growth stages; CONTAINS InterPro DOMAIN/s: Photosystem I reaction centre protein PsaF, subunit III (InterPro:IPR003666); Has 387 Blast hits to 387 protein…	1.138
1.1.2.2	PS.lightreaction.photosystem I.PSI polypeptide subunits	solyc06g054260.1.1	(p29302|psad_nicsy : 305.0) Photosystem I reaction center subunit II, chloroplast precursor (Photosystem I 20 kDa subunit) (PSI-D) - Nicotiana sylvestris (Wood tobacco) & (at1g03130 : 261.0) Encodes a protein predicted by sequence similarity with spinach PsaD to be photosystem I reaction center subunit II (PsaD2); photosystem I subunit D-2 (PSAD-2); FUNCTIONS IN: molecular_function unknown; INVOL…	2.263
1.1.2.2	PS.lightreaction.photosystem I.PSI polypeptide subunits	solyc06g083680.3.1	(q41228|psaea_nicsy : 154.0) Photosystem I reaction center subunit IV A, chloroplast precursor (PSI-E A) [Contains: Photosystem I reaction center subunit IV A isoform 2] - Nicotiana sylvestris (Wood tobacco) & (at2g20260 : 110.0) Encodes subunit E of photosystem I.; photosystem I subunit E-2 (PSAE-2); FUNCTIONS IN: catalytic activity; INVOLVED IN: photosynthesis; LOCATED IN: thylakoid, chloroplas…	3.322
1.1.2.2	PS.lightreaction.photosystem I.PSI polypeptide subunits	solyc09g063130.3.1	(q41229|psaeb_nicsy : 133.0) Photosystem I reaction center subunit IV B, chloroplast precursor (PSI-E B) [Contains: Photosystem I reaction center subunit IV B isoform 2] - Nicotiana sylvestris (Wood tobacco) & (at2g20260 : 102.0) Encodes subunit E of photosystem I.; photosystem I subunit E-2 (PSAE-2); FUNCTIONS IN: catalytic activity; INVOLVED IN: photosynthesis; LOCATED IN: thylakoid, chloroplas…	0.926
1.1.4.2	PS.lightreaction.ATP synthase.beta subunit	solyc00g500064.1.1	(gnl|cdd|79277 : 946.0) no description available & (q2veh0|atpb_soltu : 922.0) ATP synthase subunit beta (EC 3.6.3.14) (ATPase subunit beta) (ATP synthase F1 sector subunit beta) - Solanum tuberosum (Potato) & (atcg00480 : 866.0) chloroplast-encoded gene for beta subunit of ATP synthase; ATP synthase subunit beta (PB); FUNCTIONS IN: hydrogen ion transmembrane transporter activity, zinc ion bindin…	1.848
1.1.4.4	PS.lightreaction.ATP synthase.gamma chain	solyc02g080540.1.1	(p29790|atpg_tobac : 597.0) ATP synthase gamma chain, chloroplast precursor (EC 3.6.3.14) - Nicotiana tabacum (Common tobacco) & (at4g04640 : 531.0) One of two genes (with ATPC2) encoding the gamma subunit of Arabidopsis chloroplast ATP synthase.; ATPC1; FUNCTIONS IN: enzyme regulator activity; INVOLVED IN: photosynthetic electron transport in photosystem II, ATP synthesis coupled proton transpor…	1.485
1.1.4.9	PS.lightreaction.ATP synthase.subunit B_ (ATPX)	solyc06g066000.3.1	(p31853|atpx_spiol : 160.0) ATP synthase B' chain, chloroplast precursor (EC 3.6.3.14) (Subunit II) - Spinacia oleracea (Spinach) & (at4g32260 : 145.0) ATPase, F0 complex, subunit B/B', bacterial/chloroplast; FUNCTIONS IN: hydrogen ion transmembrane transporter activity; INVOLVED IN: defense response to bacterium; LOCATED IN: thylakoid, chloroplast thylakoid membrane, chloroplast, membrane, chlor…	3.322
1.1.5.1	PS.lightreaction.other electron carrier (ox/red).plastocyanin	solyc04g082010.1.1	(p00296|plas_soltu : 185.0) Plastocyanin - Solanum tuberosum (Potato) & (at1g20340 : 184.0) recombination and DNA-damage resistance protein (DRT112) One of two Arabidopsis plastocyanin genes. Predominant form, expressed 10x higher than PETE1. PETE2 is thought to be post-transcriptionally regulated via copper accumulation and is involved in copper homeostasis.; DNA-DAMAGE-REPAIR/TOLERATION PROTEIN…	2.036
1.1.5.2	PS.lightreaction.other electron carrier (ox/red).ferredoxin	solyc07g063740.2.1	(at1g02180 : 137.0) ferredoxin-related; FUNCTIONS IN: molecular_function unknown; INVOLVED IN: biological_process unknown; LOCATED IN: endomembrane system; EXPRESSED IN: 23 plant structures; EXPRESSED DURING: 15 growth stages; Has 54 Blast hits to 54 proteins in 11 species: Archae - 0; Bacteria - 0; Metazoa - 0; Fungi - 0; Plants - 54; Viruses - 0; Other Eukaryotes - 0 (source: NCBI BLink). & (re…	1.485
1.1.5.3	PS.lightreaction.other electron carrier (ox/red).ferredoxin reductase	solyc02g083810.4.1	(o04977|fenr1_tobac : 608.0) Ferredoxin--NADP reductase, leaf-type isozyme, chloroplast precursor (EC 1.18.1.2) (FNR) - Nicotiana tabacum (Common tobacco) & (at1g20020 : 513.0) Encodes a leaf-type ferredoxin:NADP(H) oxidoreductase. It is present in both chloroplast stroma and thylakoid membranes but is more abundant in the stroma; LEAF FNR 2 (ATLFNR2); FUNCTIONS IN: oxidoreductase activity, poly(…	1.926
1.2.1	PS.photorespiration.phosphoglycolate phosphatase	solyc11g008620.2.1	(at5g36700 : 494.0) 2-phosphoglycolate phosphatase 1 (PGLP1); FUNCTIONS IN: phosphoglycolate phosphatase activity; INVOLVED IN: metabolic process; EXPRESSED IN: 7 plant structures; CONTAINS InterPro DOMAIN/s: HAD-superfamily hydrolase, subfamily IIA (InterPro:IPR006357), 2-phosphoglycolate phosphatase, eukaryotic (InterPro:IPR006349); BEST Arabidopsis thaliana protein match is: Haloacid dehalogen…	1.202
1.2.4.1	PS.photorespiration.glycine cleavage.P subunit	solyc08g065220.3.1	(o49954|gcsp_soltu : 2005.0) Glycine dehydrogenase [decarboxylating], mitochondrial precursor (EC 1.4.4.2) (Glycine decarboxylase) (Glycine cleavage system P-protein) - Solanum tuberosum (Potato) & (at4g33010 : 1771.0) glycine decarboxylase P-protein 1 (GLDP1); FUNCTIONS IN: glycine dehydrogenase (decarboxylating) activity, protein binding; INVOLVED IN: glycine catabolic process, response to cadm…	2.293
1.2.5	PS.photorespiration.serine hydroxymethyltransferase	solyc02g091560.3.1	(p50433|glym_soltu : 1001.0) Serine hydroxymethyltransferase, mitochondrial precursor (EC 2.1.2.1) (Serine methylase) (Glycine hydroxymethyltransferase) (SHMT) - Solanum tuberosum (Potato) & (at4g37930 : 922.0) Encodes a protein with mitochondrial serine hydroxymethyltransferase activity, which functions in the photorespiratory pathway, catalyzes the conversion of serine and tetrahydrofolate to g…	1.379
1.3.1	PS.calvin cycle.rubisco large subunit	solyc00g500063.1.1	(gnl|cdd|79258 : 920.0) no description available & (p00876|rbl_tobac : 915.0) Ribulose bisphosphate carboxylase large chain precursor (EC 4.1.1.39) (RuBisCO large subunit) - Nicotiana tabacum (Common tobacco) & (atcg00490 : 865.0) large subunit of RUBISCO. Protein is tyrosine-phosphorylated and its phosphorylation state is modulated in response to ABA in Arabidopsis thaliana seeds.; RBCL; FUNCTIO…	1.722
1.3.1	PS.calvin cycle.rubisco large subunit	solyc12g062550.1.1	(p00876|rbl_tobac : 179.0) Ribulose bisphosphate carboxylase large chain precursor (EC 4.1.1.39) (RuBisCO large subunit) - Nicotiana tabacum (Common tobacco) & (gnl|cdd|79258 : 173.0) no description available & (atcg00490 : 167.0) large subunit of RUBISCO. Protein is tyrosine-phosphorylated and its phosphorylation state is modulated in response to ABA in Arabidopsis thaliana seeds.; RBCL; FUNCTIO…	1.433
1.3.2	PS.calvin cycle.rubisco small subunit	solyc03g034220.3.1	(p26575|rbsa_soltu : 335.0) Ribulose bisphosphate carboxylase small chain 2A, chloroplast precursor (EC 4.1.1.39) (RuBisCO small subunit 2A) - Solanum tuberosum (Potato) & (at5g38410 : 276.0) Ribulose bisphosphate carboxylase (small chain) family protein; FUNCTIONS IN: ribulose-bisphosphate carboxylase activity; INVOLVED IN: carbon fixation, response to blue light, response to red light, response…	2.609
1.3.3	PS.calvin cycle.phosphoglycerate kinase	solyc07g066600.3.1	(q42962|pgky_tobac : 701.0) Phosphoglycerate kinase, cytosolic (EC 2.7.2.3) - Nicotiana tabacum (Common tobacco) & (at1g79550 : 662.0) Encodes cytosolic phosphoglycerate kinase (PGK).; phosphoglycerate kinase (PGK); FUNCTIONS IN: phosphoglycerate kinase activity; INVOLVED IN: glycolysis; LOCATED IN: cytosol, apoplast, plasma membrane, nucleus, membrane; EXPRESSED IN: 26 plant structures; EXPRESSE…	-3.474
1.3.3	PS.calvin cycle.phosphoglycerate kinase	solyc07g066610.3.1	(q42961|pgkh_tobac : 805.0) Phosphoglycerate kinase, chloroplast precursor (EC 2.7.2.3) - Nicotiana tabacum (Common tobacco) & (at1g56190 : 714.0) Phosphoglycerate kinase family protein; FUNCTIONS IN: phosphoglycerate kinase activity; INVOLVED IN: glycolysis; LOCATED IN: thylakoid, mitochondrion, chloroplast, membrane; EXPRESSED IN: 25 plant structures; EXPRESSED DURING: 14 growth stages; CONTAIN…	1.322
1.3.4	PS.calvin cycle.GAP	solyc04g009030.3.1	(p09043|g3pa_tobac : 612.0) Glyceraldehyde-3-phosphate dehydrogenase A, chloroplast precursor (EC 1.2.1.13) (NADP-dependent glyceraldehydephosphate dehydrogenase subunit A) (Fragment) - Nicotiana tabacum (Common tobacco) & (at3g26650 : 578.0) Encodes one of the two subunits forming the photosynthetic glyceraldehyde-3-phosphate dehydrogenase (GAPDH) and as such a constituent of the supramolecular …	1.138
1.3.4	PS.calvin cycle.GAP	solyc04g082630.3.1	(p12859|g3pb_pea : 703.0) Glyceraldehyde-3-phosphate dehydrogenase B, chloroplast precursor (EC 1.2.1.13) (NADP-dependent glyceraldehydephosphate dehydrogenase subunit B) - Pisum sativum (Garden pea) & (at1g42970 : 690.0) Encodes chloroplast localized glyceraldehyde-3-phosphate dehydrogenase that can use both NADH and NADPH to reduce 1,3-diphosphate glycerate. It forms A2B2 heterotetramers with G…	1.888
1.3.5	PS.calvin cycle.TPI	solyc01g111120.4.1	(p48496|tpic_spiol : 510.0) Triosephosphate isomerase, chloroplast precursor (EC 5.3.1.1) (TIM) (Triose-phosphate isomerase) - Spinacia oleracea (Spinach) & (at2g21170 : 466.0) Encodes a plastidic triose phosphate isomerase. Mutants with reduced pdTPI levels have difficulty transitioning from heterotrophic to autotrophic growth. The related phenotypes, such as chlorosis in light-grown seedlings m…	1.722
1.3.6	PS.calvin cycle.aldolase	solyc10g083570.3.1	(gnl|cdd|84661 : 612.0) no description available & (p17784|alf_orysa : 607.0) Fructose-bisphosphate aldolase cytoplasmic isozyme (EC 4.1.2.13) (Gravity-specific protein GSC 233) - Oryza sativa (Rice) & (at3g52930 : 599.0) Aldolase superfamily protein; FUNCTIONS IN: copper ion binding; INVOLVED IN: response to cadmium ion, response to karrikin, response to salt stress, pentose-phosphate shunt; LOC…	0.585
1.3.8	PS.calvin cycle.transketolase	solyc10g018300.3.1	(q43848|tktc_soltu : 1398.0) Transketolase, chloroplast precursor (EC 2.2.1.1) (TK) - Solanum tuberosum (Potato) & (at3g60750 : 1212.0) Transketolase; FUNCTIONS IN: catalytic activity, transketolase activity; EXPRESSED IN: 24 plant structures; EXPRESSED DURING: 16 growth stages; CONTAINS InterPro DOMAIN/s: Transketolase, N-terminal (InterPro:IPR005474), Transketolase, C-terminal (InterPro:IPR0054…	1
1.3.11	PS.calvin cycle.RPE	solyc03g115820.3.1	(q43843|rpe_soltu : 497.0) Ribulose-phosphate 3-epimerase, chloroplast precursor (EC 5.1.3.1) (Pentose-5-phosphate 3-epimerase) (PPE) (RPE) (R5P3E) (Fragment) - Solanum tuberosum (Potato) & (at5g61410 : 452.0) Arabidopsis thaliana ribulose-5-phosphate-3-epimerase mRNA; D-ribulose-5-phosphate-3-epimerase (RPE); FUNCTIONS IN: ribulose-phosphate 3-epimerase activity, catalytic activity; INVOLVED IN:…	2.511
1.3.12	PS.calvin cycle.PRK	solyc08g076220.3.1	(p26302|kppr_wheat : 680.0) Phosphoribulokinase, chloroplast precursor (EC 2.7.1.19) (Phosphopentokinase) (PRKase) (PRK) - Triticum aestivum (Wheat) & (at1g32060 : 665.0) phosphoribulokinase (PRK); FUNCTIONS IN: protein binding, phosphoribulokinase activity, ATP binding; INVOLVED IN: response to cold, defense response to bacterium, biosynthetic process, peptidyl-cysteine S-nitrosylation; LOCATED …	0.766
1.3.13	PS.calvin cycle.rubisco interacting	solyc09g011080.3.1	(q40460|rca1_tobac : 810.0) Ribulose bisphosphate carboxylase/oxygenase activase 1, chloroplast precursor (RuBisCO activase 1) (RA 1) - Nicotiana tabacum (Common tobacco) & (at2g39730 : 714.0) Rubisco activase, a nuclear-encoded chloroplast protein that consists of two isoforms arising from alternative splicing in most plants. Required for the light activation of rubisco.; rubisco activase (RCA);…	3.322
1.3.13	PS.calvin cycle.rubisco interacting	solyc10g086580.2.1	(q40565|rca2_tobac : 814.0) Ribulose bisphosphate carboxylase/oxygenase activase 2, chloroplast precursor (RuBisCO activase 2) (RA 2) - Nicotiana tabacum (Common tobacco) & (at2g39730 : 704.0) Rubisco activase, a nuclear-encoded chloroplast protein that consists of two isoforms arising from alternative splicing in most plants. Required for the light activation of rubisco.; rubisco activase (RCA);…	0.766
1.3.13	PS.calvin cycle.rubisco interacting	solyc11g069790.2.1	(p08926|ruba_pea : 778.0) RuBisCO large subunit-binding protein subunit alpha, chloroplast precursor (60 kDa chaperonin subunit alpha) (CPN-60 alpha) - Pisum sativum (Garden pea) & (at2g28000 : 773.0) Encodes chaperonin-60 alpha, a molecular chaperone involved in Rubisco folding. Mutants display aberrant chloroplast and embryo development.; chaperonin-60alpha (CPN60A); FUNCTIONS IN: ATP binding; …	1.138
2.1.1.3	major CHO metabolism.synthesis.sucrose.FBPase	solyc12g056530.2.1	(p46276|f16p2_soltu : 641.0) Fructose-1,6-bisphosphatase, cytosolic (EC 3.1.3.11) (D-fructose-1,6-bisphosphate 1-phosphohydrolase) (FBPase) (CY-F1) - Solanum tuberosum (Potato) & (at1g43670 : 605.0) Inositol monophosphatase family protein; FUNCTIONS IN: fructose 1,6-bisphosphate 1-phosphatase activity, phosphoric ester hydrolase activity; INVOLVED IN: carbohydrate metabolic process, fructose meta…	-3.322
2.1.2.1	major CHO metabolism.synthesis.starch.AGPase	solyc07g056140.3.1	(p23509|glgs_soltu : 1008.0) Glucose-1-phosphate adenylyltransferase small subunit, chloroplast precursor (EC 2.7.7.27) (ADP-glucose synthase) (ADP-glucose pyrophosphorylase) (AGPase B) (Alpha-D-glucose-1-phosphate adenyl transferase) - Solanum tuberosum (Potato) & (at5g48300 : 882.0) Encodes the small subunit of ADP-glucose pyrophosphorylase. The small subunit is the catalytic isoform responsibl…	1.722
2.2.1.1	major CHO metabolism.degradation.sucrose.fructokinase	solyc06g073190.3.1	(p37829|scrk_soltu : 578.0) Fructokinase (EC 2.7.1.4) - Solanum tuberosum (Potato) & (at1g06020 : 544.0) pfkB-like carbohydrate kinase family protein; FUNCTIONS IN: kinase activity, ribokinase activity; INVOLVED IN: D-ribose metabolic process, acetate fermentation, sucrose biosynthetic process, sucrose catabolic process, using beta-fructofuranosidase; EXPRESSED IN: central cell, embryo; EXPRESSED…	-1.737
2.2.1.4	major CHO metabolism.degradation.sucrose.hexokinase	solyc04g081400.3.1	(q6q8a5|hxk2_tobac : 902.0) Hexokinase-2, chloroplast precursor (EC 2.7.1.1) (NtHxK2) - Nicotiana tabacum (Common tobacco) & (at1g47840 : 612.0) Encodes a putative hexokinase.; hexokinase 3 (HXK3); CONTAINS InterPro DOMAIN/s: Hexokinase, N-terminal (InterPro:IPR022672), Hexokinase, conserved site (InterPro:IPR019807), Hexokinase, C-terminal (InterPro:IPR022673), Hexokinase (InterPro:IPR001312); B…	1.888
2.2.1.5	major CHO metabolism.degradation.sucrose.Susy	solyc12g009300.3.1	(p10691|sus1_soltu : 1595.0) Sucrose synthase (EC 2.4.1.13) (Sucrose-UDP glucosyltransferase) (SS16) - Solanum tuberosum (Potato) & (ipr000368 : 1500.0) Sucrose synthase & (at3g43190 : 1327.0) Encodes a protein with sucrose synthase activity (SUS4).; sucrose synthase 4 (SUS4); FUNCTIONS IN: UDP-glycosyltransferase activity, sucrose synthase activity, transferase activity, transferring glycosyl gr…	-3.322
2.2.2.2	major CHO metabolism.degradation.starch.starch phosphorylase	solyc05g012510.3.1	(p53535|phsl2_soltu : 1612.0) Alpha-1,4 glucan phosphorylase L-2 isozyme, chloroplast precursor (EC 2.4.1.1) (Starch phosphorylase L-2) - Solanum tuberosum (Potato) & (gnl|cdd|37310 : 1140.0) no description available & (at3g29320 : 721.0) Encodes a plastidic alpha-glucan phosphorylase. In vitro, the enzyme has a preference for maltooligosaccharides, such as maltoheptaose.; Glycosyl transferase, f…	1.848
2.2.2.3	major CHO metabolism.degradation.starch.glucan water dikinase	solyc09g098040.3.1	(at5g26570 : 1432.0) chloroplastidic phosphoglucan, water dikinase (PWD) which is required for normal degradation of leaf starch in Arabidopsis. NMR analysis of the mutants, suggests that the gene is specifically involved in the phosphorylation of the glucosyl residues of starch at the C3 position.; PHOSPHOGLUCAN WATER DIKINASE (PWD); FUNCTIONS IN: carbohydrate kinase activity, catalytic activity…	1.485
2.2.2.4	major CHO metabolism.degradation.starch.D enzyme	solyc04g053120.3.1	(q06801|dpep_soltu : 1080.0) 4-alpha-glucanotransferase, chloroplast precursor (EC 2.4.1.25) (Amylomaltase) (Disproportionating enzyme) (D-enzyme) - Solanum tuberosum (Potato) & (at5g64860 : 808.0) Encodes a maltotriose-metabolizing enzyme with chloroplastic &#945;-1,4-glucanotransferase activity. Mutant has altered starch degradation.; disproportionating enzyme (DPE1); FUNCTIONS IN: 4-alpha-gluc…	-1.322
3.5	minor CHO metabolism.others	solyc01g110450.3.1	(at2g21250 : 541.0) NAD(P)-linked oxidoreductase superfamily protein; FUNCTIONS IN: oxidoreductase activity; INVOLVED IN: response to cadmium ion; EXPRESSED IN: cultured cell, leaf; EXPRESSED DURING: seedling growth; CONTAINS InterPro DOMAIN/s: Aldo/keto reductase (InterPro:IPR001395), Aldo/keto reductase subgroup (InterPro:IPR020471), Aldo/keto reductase, conserved site (InterPro:IPR018170); BES…	-1.322
3.5	minor CHO metabolism.others	solyc02g087800.3.1	(gnl|cdd|36817 : 371.0) no description available & (at3g47800 : 360.0) Galactose mutarotase-like superfamily protein; FUNCTIONS IN: aldose 1-epimerase activity; INVOLVED IN: galactose metabolic process, hexose metabolic process, carbohydrate metabolic process; LOCATED IN: endomembrane system; EXPRESSED IN: 23 plant structures; EXPRESSED DURING: 14 growth stages; CONTAINS InterPro DOMAIN/s: Glycos…	-3.322
3.5	minor CHO metabolism.others	solyc07g017900.3.1	(at5g57330 : 501.0) Galactose mutarotase-like superfamily protein; FUNCTIONS IN: isomerase activity, carbohydrate binding, aldose 1-epimerase activity, catalytic activity; INVOLVED IN: galactose metabolic process, carbohydrate metabolic process; LOCATED IN: cellular_component unknown; EXPRESSED IN: 26 plant structures; EXPRESSED DURING: 15 growth stages; CONTAINS InterPro DOMAIN/s: Glycoside hydr…	-3.322
3.5	minor CHO metabolism.others	solyc07g043570.3.1	(at1g06690 : 579.0) NAD(P)-linked oxidoreductase superfamily protein; FUNCTIONS IN: oxidoreductase activity, aldo-keto reductase activity; INVOLVED IN: oxidation reduction; LOCATED IN: chloroplast thylakoid membrane, chloroplast, plastoglobule, chloroplast envelope; EXPRESSED IN: 22 plant structures; EXPRESSED DURING: 14 growth stages; CONTAINS InterPro DOMAIN/s: Aldo/keto reductase (InterPro:IPR…	1.888
3.8.2	minor CHO metabolism.galactose.alpha-galactosidases	solyc03g019790.3.1	(at5g08370 : 562.0) alpha-galactosidase 2 (AGAL2); FUNCTIONS IN: alpha-galactosidase activity, hydrolase activity, hydrolyzing O-glycosyl compounds, catalytic activity; INVOLVED IN: positive regulation of flower development, leaf morphogenesis; LOCATED IN: plant-type cell wall; EXPRESSED IN: 22 plant structures; EXPRESSED DURING: 13 growth stages; CONTAINS InterPro DOMAIN/s: Aldolase-type TIM bar…	-1.737
3.99	minor CHO metabolism.misc	solyc11g008620.2.1	(at5g36700 : 494.0) 2-phosphoglycolate phosphatase 1 (PGLP1); FUNCTIONS IN: phosphoglycolate phosphatase activity; INVOLVED IN: metabolic process; EXPRESSED IN: 7 plant structures; CONTAINS InterPro DOMAIN/s: HAD-superfamily hydrolase, subfamily IIA (InterPro:IPR006357), 2-phosphoglycolate phosphatase, eukaryotic (InterPro:IPR006349); BEST Arabidopsis thaliana protein match is: Haloacid dehalogen…	1.202
4.1.5	glycolysis.cytosolic branch.pyrophosphate-fructose-6-P phosphotransferase	solyc04g082880.4.1	(p21342|pfpa_soltu : 1199.0) Pyrophosphate--fructose 6-phosphate 1-phosphotransferase alpha subunit (EC 2.7.1.90) (PFP) (6-phosphofructokinase, pyrophosphate dependent) (Pyrophosphate-dependent 6-phosphofructose-1-kinase) (PPi-PFK) - Solanum tuberosum (Potato) & (at1g76550 : 1053.0) Phosphofructokinase family protein; CONTAINS InterPro DOMAIN/s: Pyrophosphate-dependent phosphofructokinase PfpB (I…	-0.737
4.1.5	glycolysis.cytosolic branch.pyrophosphate-fructose-6-P phosphotransferase	solyc12g095760.2.1	(p21342|pfpa_soltu : 1119.0) Pyrophosphate--fructose 6-phosphate 1-phosphotransferase alpha subunit (EC 2.7.1.90) (PFP) (6-phosphofructokinase, pyrophosphate dependent) (Pyrophosphate-dependent 6-phosphofructose-1-kinase) (PPi-PFK) - Solanum tuberosum (Potato) & (at1g76550 : 1056.0) Phosphofructokinase family protein; CONTAINS InterPro DOMAIN/s: Pyrophosphate-dependent phosphofructokinase PfpB (I…	-0.737
4.1.9	glycolysis.cytosolic branch.non-phosphorylating glyceraldehyde 3-phosphate dehydrogenase (NPGAP-DH)	solyc07g005390.3.1	(p93338|gapn_nicpl : 972.0) NADP-dependent glyceraldehyde-3-phosphate dehydrogenase (EC 1.2.1.9) (Non-phosphorylating glyceraldehyde 3-phosphate dehydrogenase) (Glyceraldehyde-3-phosphate dehydrogenase [NADP+]) (Triosephosphate dehydrogenase) - Nicotiana plumbagin & (at2g24270 : 926.0) Encodes a protein with non-phosphorylating NADP-dependent glyceraldehyde-3-phosphate dehydrogenase activity. The…	-3.322
4.1.10	glycolysis.cytosolic branch.aldolase	solyc10g083570.3.1	(gnl|cdd|84661 : 612.0) no description available & (p17784|alf_orysa : 607.0) Fructose-bisphosphate aldolase cytoplasmic isozyme (EC 4.1.2.13) (Gravity-specific protein GSC 233) - Oryza sativa (Rice) & (at3g52930 : 599.0) Aldolase superfamily protein; FUNCTIONS IN: copper ion binding; INVOLVED IN: response to cadmium ion, response to karrikin, response to salt stress, pentose-phosphate shunt; LOC…	0.585
4.1.11	glycolysis.cytosolic branch.3-phosphoglycerate kinase (PGK)	solyc07g066600.3.1	(q42962|pgky_tobac : 701.0) Phosphoglycerate kinase, cytosolic (EC 2.7.2.3) - Nicotiana tabacum (Common tobacco) & (at1g79550 : 662.0) Encodes cytosolic phosphoglycerate kinase (PGK).; phosphoglycerate kinase (PGK); FUNCTIONS IN: phosphoglycerate kinase activity; INVOLVED IN: glycolysis; LOCATED IN: cytosol, apoplast, plasma membrane, nucleus, membrane; EXPRESSED IN: 26 plant structures; EXPRESSE…	-3.474
4.1.13	glycolysis.cytosolic branch.enolase	solyc03g114500.4.1	(at1g74030 : 779.0) Encodes the plastid-localized phosphoenolpyruvate enolase. Mutant plants have abnormal trichomes.; enolase 1 (ENO1); FUNCTIONS IN: phosphopyruvate hydratase activity; INVOLVED IN: trichome morphogenesis; LOCATED IN: chloroplast; EXPRESSED IN: 26 plant structures; EXPRESSED DURING: 13 growth stages; CONTAINS InterPro DOMAIN/s: Enolase (InterPro:IPR000941), Enolase, C-terminal (…	3.322
4.1.13	glycolysis.cytosolic branch.enolase	solyc10g085550.3.1	(at2g36530 : 795.0) Involved in light-dependent cold tolerance and encodes an enolase. Protein is tyrosine-phosphorylated and its phosphorylation state is modulated in response to ABA in Arabidopsis thaliana seeds.; LOW EXPRESSION OF OSMOTICALLY RESPONSIVE GENES 2 (LOS2); FUNCTIONS IN: phosphopyruvate hydratase activity, copper ion binding; INVOLVED IN: response to cadmium ion, response to salt s…	0.585
4.1.15	glycolysis.cytosolic branch.phospho-enol-pyruvate carboxylase (PEPC)	solyc12g014250.2.1	(p29196|capp_soltu : 1863.0) Phosphoenolpyruvate carboxylase (EC 4.1.1.31) (PEPCase) (PEPC) - Solanum tuberosum (Potato) & (gnl|cdd|64189 : 1733.0) no description available & (at3g14940 : 1681.0) Encodes a cytosolic phosphoenolpyruvate carboxylase (PEPC) that has activity when expressed in E.coli. Its mRNA is most abundantly expressed in roots and siliques. PPC3 belongs to the plant-type PEPC fam…	1.536
4.3.10	glycolysis.unclear/dually targeted.aldolase	solyc10g083570.3.1	(gnl|cdd|84661 : 612.0) no description available & (p17784|alf_orysa : 607.0) Fructose-bisphosphate aldolase cytoplasmic isozyme (EC 4.1.2.13) (Gravity-specific protein GSC 233) - Oryza sativa (Rice) & (at3g52930 : 599.0) Aldolase superfamily protein; FUNCTIONS IN: copper ion binding; INVOLVED IN: response to cadmium ion, response to karrikin, response to salt stress, pentose-phosphate shunt; LOC…	0.585
5.1	fermentation.aldehyde dehydrogenase	solyc03g114150.3.1	(at3g48000 : 879.0) Encodes a putative (NAD+) aldehyde dehydrogenase.; aldehyde dehydrogenase 2B4 (ALDH2B4); FUNCTIONS IN: 3-chloroallyl aldehyde dehydrogenase activity, aldehyde dehydrogenase (NAD) activity, ATP binding; INVOLVED IN: response to cadmium ion; LOCATED IN: mitochondrion, chloroplast; EXPRESSED IN: 24 plant structures; EXPRESSED DURING: 14 growth stages; CONTAINS InterPro DOMAIN/s: …	0.766
6.5	gluconeogenesis / glyoxylate cycle.pyruvate dikinase	solyc01g080460.3.1	(q42910|ppdk_mescr : 1595.0) Pyruvate, phosphate dikinase, chloroplast precursor (EC 2.7.9.1) (Pyruvate, orthophosphate dikinase) - Mesembryanthemum crystallinum (Common ice plant) & (at4g15530 : 1544.0) Encodes a dual-targeted protein believed to act as a pyruvate, orthophosphate dikinase. These enzymes are normally associated with C4 photosynthesis which does not occur in Arabidopsis. However, …	1
7.1.2	OPP.oxidative PP.6-phosphogluconolactonase	solyc06g053200.3.1	(at5g24400 : 289.0) Encodes a protein with 6-phosphoglucunolactonase activity that localizes to the chloroplasts and the peroxisome. However, mutant phenotypes observed in pgl3 mutant plants can be complemented with a chloroplast-targeted version of the protein. PGL3 likely functions in the oxidative branch of the pentose phosphate pathway. pgl3 mutant phenotypes suggest that it is important in p…	-1.737
7.2.1	OPP.non-reductive PP.transketolase	solyc10g018300.3.1	(q43848|tktc_soltu : 1398.0) Transketolase, chloroplast precursor (EC 2.2.1.1) (TK) - Solanum tuberosum (Potato) & (at3g60750 : 1212.0) Transketolase; FUNCTIONS IN: catalytic activity, transketolase activity; EXPRESSED IN: 24 plant structures; EXPRESSED DURING: 16 growth stages; CONTAINS InterPro DOMAIN/s: Transketolase, N-terminal (InterPro:IPR005474), Transketolase, C-terminal (InterPro:IPR0054…	1
7.2.2	OPP.non-reductive PP.transaldolase	solyc11g033288.1.1	(at5g13420 : 641.0) Aldolase-type TIM barrel family protein; FUNCTIONS IN: catalytic activity, transaldolase activity; INVOLVED IN: response to cadmium ion; LOCATED IN: mitochondrion, chloroplast stroma, chloroplast; EXPRESSED IN: 25 plant structures; EXPRESSED DURING: 15 growth stages; CONTAINS InterPro DOMAIN/s: Transaldolase subfamily (InterPro:IPR004732), Aldolase-type TIM barrel (InterPro:IP…	1.07
8.1.1.3	TCA / org transformation.TCA.pyruvate DH.E3	solyc01g100360.4.1	(at4g16155 : 858.0) dihydrolipoyl dehydrogenases; FUNCTIONS IN: dihydrolipoyl dehydrogenase activity; INVOLVED IN: oxidation reduction, cell redox homeostasis; LOCATED IN: chloroplast, chloroplast envelope; EXPRESSED IN: 23 plant structures; EXPRESSED DURING: 14 growth stages; CONTAINS InterPro DOMAIN/s: FAD-dependent pyridine nucleotide-disulphide oxidoreductase (InterPro:IPR013027), Pyridine nu…	-1
8.1.3	TCA / org transformation.TCA.aconitase	solyc12g005860.2.1	(p49608|acoc_cucma : 1695.0) Aconitate hydratase, cytoplasmic (EC 4.2.1.3) (Citrate hydro-lyase) (Aconitase) - Cucurbita maxima (Pumpkin) (Winter squash) & (at2g05710 : 1688.0) Encodes an aconitase that can catalyze the conversion of citrate to isocitrate through a cis-aconitate intermediate, indicating that it may participate in the TCA cycle and other primary metabolic pathways. The protein is …	-3.322
8.1.5	TCA / org transformation.TCA.2-oxoglutarate dehydrogenase	solyc05g054640.4.1	(at5g65750 : 1459.0) 2-oxoglutarate dehydrogenase, E1 component; FUNCTIONS IN: oxoglutarate dehydrogenase (succinyl-transferring) activity, cobalt ion binding, zinc ion binding; INVOLVED IN: response to cadmium ion; LOCATED IN: mitochondrion; EXPRESSED IN: 23 plant structures; EXPRESSED DURING: 11 growth stages; CONTAINS InterPro DOMAIN/s: 2-oxoglutarate dehydrogenase, E1 component (InterPro:IPR0…	1.585
8.1.7	TCA / org transformation.TCA.succinate dehydrogenase	solyc02g093680.3.1	(at5g40650 : 446.0) One of three isoforms of the iron-sulfur component of the succinate dehydrogenase complex, a component of the mitochondrial respiratory chain complex II. The product of the nuclear encoded gene is imported into the mitochondrion. Expressed during germination and post-germinative growth.; succinate dehydrogenase 2-2 (SDH2-2); CONTAINS InterPro DOMAIN/s: Ferredoxin (InterPro:IPR…	-3.322
8.1.9	TCA / org transformation.TCA.malate DH	solyc07g062650.4.1	(at1g53240 : 541.0) Lactate/malate dehydrogenase family protein; FUNCTIONS IN: malate dehydrogenase activity, copper ion binding; INVOLVED IN: response to cadmium ion, response to salt stress, response to cold, defense response to bacterium, peptidyl-cysteine S-nitrosylation; LOCATED IN: mitochondrion, cell wall, chloroplast; EXPRESSED IN: 26 plant structures; EXPRESSED DURING: 15 growth stages; …	-1
8.2.4	TCA / org transformation.other organic acid transformatons.IDH	solyc08g077930.3.1	(p29696|leu3_soltu : 708.0) 3-isopropylmalate dehydrogenase, chloroplast precursor (EC 1.1.1.85) (Beta-IPM dehydrogenase) (IMDH) (3-IPM-DH) - Solanum tuberosum (Potato) & (at5g03290 : 633.0) Encodes a catalytic subunit of the mitochondrially-localized NAD+- dependent isocitrate dehydrogenase.; isocitrate dehydrogenase V (IDH-V); FUNCTIONS IN: isocitrate dehydrogenase (NAD+) activity, zinc ion bin…	0.926
8.2.9	TCA / org transformation.other organic acid transformatons.cyt MDH	solyc09g091070.3.1	(at3g47520 : 494.0) Encodes a protein with NAD-dependent malate dehydrogenase activity, located in chloroplasts.; malate dehydrogenase (MDH); FUNCTIONS IN: in 6 functions; INVOLVED IN: response to cold; LOCATED IN: in 8 components; EXPRESSED IN: 25 plant structures; EXPRESSED DURING: 14 growth stages; CONTAINS InterPro DOMAIN/s: Lactate/malate dehydrogenase, C-terminal (InterPro:IPR022383), Malat…	3.322
8.2.10	TCA / org transformation.other organic acid transformatons.malic	solyc05g050120.3.1	(p51615|maox_vitvi : 966.0) NADP-dependent malic enzyme (EC 1.1.1.40) (NADP-ME) - Vitis vinifera (Grape) & (at5g25880 : 941.0) The malic enzyme (EC 1.1.1.40) encoded by the ATNADP-ME3 is presumably cytosolic and restricted in its expression by both developmental and cell-specific signals.; NADP-malic enzyme 3 (NADP-ME3); FUNCTIONS IN: malate dehydrogenase (oxaloacetate-decarboxylating) (NADP+) ac…	-1
9	mitochondrial electron transport / ATP synthesis	solyc01g110390.2.1	(at4g34700 : 180.0) LYR family of Fe/S cluster biogenesis protein; FUNCTIONS IN: catalytic activity; INVOLVED IN: photorespiration; LOCATED IN: mitochondrial membrane, plasma membrane, respiratory chain complex I; EXPRESSED IN: 25 plant structures; EXPRESSED DURING: 15 growth stages; Has 30201 Blast hits to 17322 proteins in 780 species: Archae - 12; Bacteria - 1396; Metazoa - 17338; Fungi - 3422…	-1
9.1.1	mitochondrial electron transport / ATP synthesis.NADH-DH.complex I	solyc10g008140.3.1	(gnl|cdd|38300 : 475.0) no description available & (at1g03860 : 428.0) prohibitin 2; prohibitin 2 (PHB2); INVOLVED IN: biological_process unknown; LOCATED IN: in 7 components; EXPRESSED IN: 30 plant structures; EXPRESSED DURING: 14 growth stages; CONTAINS InterPro DOMAIN/s: Prohibitin (InterPro:IPR000163), Band 7 protein (InterPro:IPR001107); BEST Arabidopsis thaliana protein match is: prohibitin…	-1
9.1.1.5	mitochondrial electron transport / ATP synthesis.NADH-DH.complex I.carbonic anhydrase	solyc04g080570.3.1	(at1g47260 : 446.0) Encodes mitochondrial gamma carbonic anhydrase. Component of the NADH dehydrogenase complex.; gamma carbonic anhydrase 2 (GAMMA CA2); FUNCTIONS IN: carbonate dehydratase activity; INVOLVED IN: response to salt stress, regulation of oxygen and reactive oxygen species metabolic process, anther dehiscence, photorespiration; LOCATED IN: in 6 components; EXPRESSED IN: 29 plant stru…	0.678
9.1.2	mitochondrial electron transport / ATP synthesis.NADH-DH.localisation not clear	solyc09g064450.3.1	(at2g20360 : 537.0) NAD(P)-binding Rossmann-fold superfamily protein; FUNCTIONS IN: coenzyme binding, binding, catalytic activity; INVOLVED IN: response to salt stress; LOCATED IN: mitochondrion, respiratory chain complex I, membrane; EXPRESSED IN: 27 plant structures; EXPRESSED DURING: 16 growth stages; CONTAINS InterPro DOMAIN/s: NAD-dependent epimerase/dehydratase (InterPro:IPR001509), NAD(P)-…	-3.322
9.7	mitochondrial electron transport / ATP synthesis.cytochrome c oxidase	solyc12g057120.3.1	(at1g22450 : 133.0) subunit 6b of cytochrome c oxidase; cytochrome C oxidase 6B (COX6B); FUNCTIONS IN: cytochrome-c oxidase activity, copper ion binding; INVOLVED IN: oxidation reduction, response to salt stress; LOCATED IN: thylakoid, mitochondrion, chloroplast thylakoid membrane, chloroplast; EXPRESSED IN: 24 plant structures; EXPRESSED DURING: 17 growth stages; CONTAINS InterPro DOMAIN/s: Cyto…	3.322
9.9	mitochondrial electron transport / ATP synthesis.F1-ATPase	solyc00g500345.1.1	(p05495|atpam_nicpl : 957.0) ATP synthase subunit alpha, mitochondrial (EC 3.6.3.14) - Nicotiana plumbaginifolia (Leadwort-leaved tobacco) & (at2g07698 : 907.0) ATPase, F1 complex, alpha subunit protein; FUNCTIONS IN: hydrogen ion transporting ATP synthase activity, rotational mechanism, poly(U) RNA binding, zinc ion binding; INVOLVED IN: proton transport, ATP metabolic process, ATP synthesis cou…	1.07
9.9	mitochondrial electron transport / ATP synthesis.F1-ATPase	solyc00g500358.1.1	(p05495|atpam_nicpl : 978.0) ATP synthase subunit alpha, mitochondrial (EC 3.6.3.14) - Nicotiana plumbaginifolia (Leadwort-leaved tobacco) & (at2g07698 : 936.0) ATPase, F1 complex, alpha subunit protein; FUNCTIONS IN: hydrogen ion transporting ATP synthase activity, rotational mechanism, poly(U) RNA binding, zinc ion binding; INVOLVED IN: proton transport, ATP metabolic process, ATP synthesis cou…	1.07
9.9	mitochondrial electron transport / ATP synthesis.F1-ATPase	solyc01g087120.3.1	(p22778|atpo_ipoba : 264.0) ATP synthase delta chain, mitochondrial precursor (EC 3.6.3.14) (Oligomycin sensitivity conferral protein) (OSCP) - Ipomoea batatas (Sweet potato) (Batate) & (at5g13450 : 196.0) delta subunit of Mt ATP synthase (ATP5); FUNCTIONS IN: hydrogen ion transporting ATP synthase activity, rotational mechanism, cobalt ion binding, zinc ion binding; INVOLVED IN: ATP synthesis co…	-2.322
9.9	mitochondrial electron transport / ATP synthesis.F1-ATPase	solyc03g115110.4.1	(p26360|atpg3_ipoba : 514.0) ATP synthase gamma chain, mitochondrial precursor (EC 3.6.3.14) - Ipomoea batatas (Sweet potato) (Batate) & (at2g33040 : 474.0) gamma subunit of Mt ATP synthase (ATP3); FUNCTIONS IN: zinc ion binding; INVOLVED IN: proton transport, ATP synthesis coupled proton transport; LOCATED IN: in 7 components; EXPRESSED IN: 27 plant structures; EXPRESSED DURING: 17 growth stages…	-3.322
9.9	mitochondrial electron transport / ATP synthesis.F1-ATPase	solyc11g072450.2.1	(at3g52300 : 245.0) "ATP synthase D chain, mitochondrial" (ATPQ); FUNCTIONS IN: copper ion binding, zinc ion binding; INVOLVED IN: response to salt stress; LOCATED IN: mitochondrion, cytosolic ribosome, nucleolus, chloroplast, plasma membrane; EXPRESSED IN: 27 plant structures; EXPRESSED DURING: 16 growth stages; Has 35333 Blast hits to 34131 proteins in 2444 species: Archae - 798; Bacteria - 224…	1.263
10.1.3	cell wall.precursor synthesis.AXS	solyc11g066720.3.1	(at1g08200 : 755.0) Encodes a putative UDP-D-apiose/UPD-D-xylose synthetase.; UDP-D-apiose/UDP-D-xylose synthase 2 (AXS2); FUNCTIONS IN: UDP-glucuronate decarboxylase activity; INVOLVED IN: nucleotide-sugar biosynthetic process; LOCATED IN: apoplast, cytoplasm; EXPRESSED IN: fruit, guard cell, cultured cell, leaf; EXPRESSED DURING: seedling growth; CONTAINS InterPro DOMAIN/s: NAD-dependent epimer…	-1.737
10.1.5	cell wall.precursor synthesis.UXS	solyc04g011400.3.1	(at2g28760 : 611.0) UDP-XYL synthase 6 (UXS6); FUNCTIONS IN: coenzyme binding, binding, catalytic activity; INVOLVED IN: cellular metabolic process, nucleotide-sugar metabolic process, metabolic process; LOCATED IN: plasma membrane; EXPRESSED IN: 24 plant structures; EXPRESSED DURING: 13 growth stages; CONTAINS InterPro DOMAIN/s: NAD-dependent epimerase/dehydratase (InterPro:IPR001509), NAD(P)-bi…	-1.737
10.1.10	cell wall.precursor synthesis.RHM	solyc07g062130.3.1	(at1g78570 : 1216.0) Encodes a UDP-L-Rhamnose synthase involved in the biosynthesis of rhamnose, a major monosaccharide component of pectin. Catalyzes the conversion of UDP-D-Glc to UDP-L-Rha. The dehydrogenase domain of RHM1 was shown to catalyze the conversion of UDP-D-Glc to the reaction intermediate UDP-4-keto-6-deoxy-D-Glc using recombinant protein assay but the activity of the full-length p…	0.848
10.5.5	cell wall.cell wall proteins.RGP	solyc05g012070.3.1	(ipr004901 : 1500.0) Alpha-1,4-glucan-protein synthase, UDP-forming & (q9sc19|uptg1_soltu : 724.0) Alpha-1,4-glucan-protein synthase [UDP-forming] 1 (EC 2.4.1.112) (UDP-glucose:protein transglucosylase 1) (UPTG 1) - Solanum tuberosum (Potato) & (at3g02230 : 668.0) reversibly glycosylated polypeptide possibly involved in plant cell wall synthesis; reversibly glycosylated polypeptide 1 (RGP1); FUNC…	-3.322
10.6.1	cell wall.degradation.cellulases and beta -1,4-glucanases	solyc06g005970.2.1	(at3g47000 : 850.0) Glycosyl hydrolase family protein; FUNCTIONS IN: hydrolase activity, hydrolyzing O-glycosyl compounds; INVOLVED IN: carbohydrate metabolic process; LOCATED IN: cellular_component unknown; EXPRESSED IN: 23 plant structures; EXPRESSED DURING: 13 growth stages; CONTAINS InterPro DOMAIN/s: Glycoside hydrolase, family 3, N-terminal (InterPro:IPR001764), Glycoside hydrolase, family …	1.585
10.6.3	cell wall.degradation.pectate lyases and polygalacturonases	solyc07g065090.2.1	(at5g06860 : 402.0) Encodes a polygalacturonase inhibiting protein involved in defense response. PGIPs inhibit the function of cell wall pectin degrading enzymes such as those produced by fungal pathogens. PGIP1 is induced by fungal infection.; polygalacturonase inhibiting protein 1 (PGIP1); FUNCTIONS IN: polygalacturonase inhibitor activity; INVOLVED IN: signal transduction, defense response; LO…	-0.737
10.7	cell wall.modification	solyc11g065600.2.1	(p93349|xth_tobac : 537.0) Probable xyloglucan endotransglucosylase/hydrolase protein precursor (EC 2.4.1.207) - Nicotiana tabacum (Common tobacco) & (at5g13870 : 438.0) EXGT-A4, endoxyloglucan transferase,; xyloglucan endotransglucosylase/hydrolase 5 (XTH5); FUNCTIONS IN: hydrolase activity, acting on glycosyl bonds, hydrolase activity, hydrolyzing O-glycosyl compounds, xyloglucan:xyloglucosyl t…	-1.322
10.8.1	cell wall.pectin*esterases.PME	solyc03g123630.4.1	(p83948|pme3_citsi : 714.0) Pectinesterase-3 precursor (EC 3.1.1.11) (Pectin methylesterase 3) (PE 3) - Citrus sinensis (Sweet orange) & (at3g14310 : 701.0) encodes a pectin methylesterase, targeted by a cellulose binding protein (CBP) from the parasitic nematode Heterodera schachtii during parasitism.; pectin methylesterase 3 (PME3); FUNCTIONS IN: pectinesterase activity; INVOLVED IN: response t…	-1
10.8.1	cell wall.pectin*esterases.PME	solyc07g064170.3.1	(ipr000070 : 1500.0) Pectinesterase, catalytic & (at1g11580 : 543.0) methylesterase PCR A (PMEPCRA); FUNCTIONS IN: enzyme inhibitor activity, pectinesterase activity; INVOLVED IN: cell wall modification; LOCATED IN: cell wall, plasma membrane, plant-type cell wall; EXPRESSED IN: 25 plant structures; EXPRESSED DURING: 13 growth stages; CONTAINS InterPro DOMAIN/s: Pectinesterase, active site (Inter…	-1.737
10.8.2	cell wall.pectin*esterases.acetyl esterase	solyc08g005800.4.1	(gnl|cdd|66926 : 556.0) no description available & (at4g19420 : 548.0) Pectinacetylesterase family protein; CONTAINS InterPro DOMAIN/s: Pectinacetylesterase (InterPro:IPR004963); BEST Arabidopsis thaliana protein match is: Pectinacetylesterase family protein (TAIR:AT4G19410.1); Has 543 Blast hits to 535 proteins in 96 species: Archae - 2; Bacteria - 44; Metazoa - 119; Fungi - 0; Plants - 298; Vir…	-3.322
11.1.1.2.3	lipid metabolism.FA synthesis and FA elongation.Acetyl CoA Carboxylation.heteromeric Complex.Biotin Carboxyl Carrier Protein	solyc06g068010.3.1	(at1g52670 : 214.0) Single hybrid motif superfamily protein; FUNCTIONS IN: binding; LOCATED IN: chloroplast; EXPRESSED IN: 22 plant structures; EXPRESSED DURING: 14 growth stages; CONTAINS InterPro DOMAIN/s: Single hybrid motif (InterPro:IPR011053), Biotin/lipoyl attachment (InterPro:IPR000089); BEST Arabidopsis thaliana protein match is: Single hybrid motif superfamily protein (TAIR:AT3G15690.2)…	3.322
11.1.6	lipid metabolism.FA synthesis and FA elongation.enoyl ACP reductase	solyc10g078740.2.1	(at2g05990 : 486.0) Encodes enoyl-ACP reductase a component of the fatty acid synthase complex. A reduced function mutation in this gene, mod1, was found in a screen for premature cell death mutants. Mutant plants have reduced lipid level and pleiotropic morphological defects, including chlorotic and abnormally shaped leaves.; MOSAIC DEATH 1 (MOD1); FUNCTIONS IN: enoyl-[acyl-carrier-protein] redu…	-1.322
11.1.31	lipid metabolism.FA synthesis and FA elongation.pyruvate DH	solyc01g100360.4.1	(at4g16155 : 858.0) dihydrolipoyl dehydrogenases; FUNCTIONS IN: dihydrolipoyl dehydrogenase activity; INVOLVED IN: oxidation reduction, cell redox homeostasis; LOCATED IN: chloroplast, chloroplast envelope; EXPRESSED IN: 23 plant structures; EXPRESSED DURING: 14 growth stages; CONTAINS InterPro DOMAIN/s: FAD-dependent pyridine nucleotide-disulphide oxidoreductase (InterPro:IPR013027), Pyridine nu…	-1
11.8	lipid metabolism.'exotics'(steroids, squalene etc)	solyc02g079750.4.1	(at4g27270 : 248.0) Quinone reductase family protein; FUNCTIONS IN: oxidoreductase activity, FMN binding; INVOLVED IN: negative regulation of transcription; LOCATED IN: plasma membrane; EXPRESSED IN: 21 plant structures; EXPRESSED DURING: 13 growth stages; CONTAINS InterPro DOMAIN/s: Flavoprotein WrbA (InterPro:IPR010089), NADPH-dependent FMN reductase (InterPro:IPR005025), Flavodoxin/nitric oxid…	-3.322
11.8	lipid metabolism.'exotics'(steroids, squalene etc)	solyc06g076880.3.1	(gnl|cdd|38345 : 295.0) no description available & (at5g58800 : 291.0) Quinone reductase family protein; FUNCTIONS IN: oxidoreductase activity, FMN binding; INVOLVED IN: negative regulation of transcription; LOCATED IN: plasma membrane; EXPRESSED IN: 22 plant structures; EXPRESSED DURING: 13 growth stages; CONTAINS InterPro DOMAIN/s: Flavoprotein WrbA (InterPro:IPR010089), NADPH-dependent FMN red…	-3.322
11.9.1	lipid metabolism.lipid degradation.palmitoyl[protein] hydrolase	solyc08g078250.4.1	(at3g60340 : 445.0) alpha/beta-Hydrolases superfamily protein; FUNCTIONS IN: palmitoyl-(protein) hydrolase activity; INVOLVED IN: protein modification process; LOCATED IN: vacuole; EXPRESSED IN: 25 plant structures; EXPRESSED DURING: 14 growth stages; CONTAINS InterPro DOMAIN/s: Palmitoyl protein thioesterase (InterPro:IPR002472); BEST Arabidopsis thaliana protein match is: alpha/beta-Hydrolases …	1.766
11.9.2	lipid metabolism.lipid degradation.lipases	solyc12g010910.2.1	(at2g42690 : 503.0) alpha/beta-Hydrolases superfamily protein; FUNCTIONS IN: triglyceride lipase activity; INVOLVED IN: lipid metabolic process; LOCATED IN: chloroplast; EXPRESSED IN: 22 plant structures; EXPRESSED DURING: 13 growth stages; CONTAINS InterPro DOMAIN/s: Lipase, class 3 (InterPro:IPR002921); BEST Arabidopsis thaliana protein match is: alpha/beta-Hydrolases superfamily protein (TAIR:…	-3.322
11.9.2	lipid metabolism.lipid degradation.lipases	solyc12g017460.1.1	(at1g28590 : 293.0) GDSL-like Lipase/Acylhydrolase superfamily protein; FUNCTIONS IN: hydrolase activity, acting on ester bonds, carboxylesterase activity; INVOLVED IN: lipid metabolic process; LOCATED IN: endomembrane system; CONTAINS InterPro DOMAIN/s: Lipase, GDSL (InterPro:IPR001087); BEST Arabidopsis thaliana protein match is: GDSL-like Lipase/Acylhydrolase superfamily protein (TAIR:AT2G2736…	-3.322
11.9.3.2	lipid metabolism.lipid degradation.lysophospholipases.carboxylesterase	solyc02g069800.1.1	(gnl|cdd|36728 : 212.0) no description available & (at5g16080 : 177.0) carboxyesterase 17 (CXE17); FUNCTIONS IN: hydrolase activity; INVOLVED IN: metabolic process; LOCATED IN: cellular_component unknown; EXPRESSED IN: 11 plant structures; EXPRESSED DURING: 4 anthesis, petal differentiation and expansion stage; CONTAINS InterPro DOMAIN/s: Lipase, GDXG, active site (InterPro:IPR002168), Alpha/beta…	-3.322
11.9.3.2	lipid metabolism.lipid degradation.lysophospholipases.carboxylesterase	solyc11g012070.3.1	(at4g22300 : 349.0) encodes a carboxylesterase that inhibits AvrBsT-triggered phenotypes in Arabidopsis; SUPPRESSOR OF AVRBST-ELICITED RESISTANCE 1 (SOBER1); FUNCTIONS IN: carboxylesterase activity; INVOLVED IN: defense response, incompatible interaction, regulation of plant-type hypersensitive response; LOCATED IN: endomembrane system; EXPRESSED IN: 22 plant structures; EXPRESSED DURING: 13 grow…	3.322
11.9.3.2	lipid metabolism.lipid degradation.lysophospholipases.carboxylesterase	solyc12g006870.2.1	(at5g20060 : 379.0) alpha/beta-Hydrolases superfamily protein; FUNCTIONS IN: hydrolase activity, carboxylesterase activity; INVOLVED IN: biological_process unknown; LOCATED IN: cellular_component unknown; EXPRESSED IN: 23 plant structures; EXPRESSED DURING: 15 growth stages; CONTAINS InterPro DOMAIN/s: Phospholipase/carboxylesterase (InterPro:IPR003140); BEST Arabidopsis thaliana protein match is…	3.322
11.9.4.9	lipid metabolism.lipid degradation.beta-oxidation.multifunctional	solyc12g099440.3.1	(q39659|mfpa_cucsa : 1143.0) Glyoxysomal fatty acid beta-oxidation multifunctional protein MFP-a [Includes: Enoyl-CoA hydratase (EC 4.2.1.17); 3-2-trans-enoyl-CoA isomerase (EC 5.3.3.8); 3-hydroxybutyryl-CoA epimerase (EC 5.1.2.3); 3-hydroxyacyl-CoA dehydrogenase ( & (at3g06860 : 1123.0) Encodes a multifunctional protein. Involved in peroxisomal fatty acid beta oxidation. Loss-of-function mutant …	1.322
12.2.1.1	N-metabolism.ammonia metabolism.glutamate synthase.ferredoxin dependent	solyc03g063560.3.1	(at5g04140 : 2779.0) Encodes a gene whose sequence is similar to ferredoxin dependent glutamate synthase (Fd-GOGAT). Expression in leaves is induced by light and sucrose. Proposed to be involved in photorespiration and nitrogen assimilation.; glutamate synthase 1 (GLU1); FUNCTIONS IN: protein binding, glutamate synthase (ferredoxin) activity; INVOLVED IN: response to light stimulus, photorespirat…	1.485
13	amino acid metabolism	solyc11g006970.2.1	(at5g04740 : 317.0) ACT domain-containing protein; FUNCTIONS IN: amino acid binding; INVOLVED IN: metabolic process; LOCATED IN: chloroplast thylakoid membrane; EXPRESSED IN: 22 plant structures; EXPRESSED DURING: 13 growth stages; CONTAINS InterPro DOMAIN/s: Amino acid-binding ACT (InterPro:IPR002912); BEST Arabidopsis thaliana protein match is: uridylyltransferase-related (TAIR:AT1G16880.1). & …	-1.322
13.1.1.1.4	amino acid metabolism.synthesis.central amino acid metabolism.GABA.gamma-hydroxybutyrate DH	solyc03g121720.2.1	(at1g17650 : 459.0) Glyoxylate reductase located in chloroplasts.; glyoxylate reductase 2 (GLYR2); FUNCTIONS IN: phosphogluconate dehydrogenase (decarboxylating) activity, glyoxylate reductase (NADP) activity; INVOLVED IN: oxidation reduction, pentose-phosphate shunt, metabolic process; LOCATED IN: chloroplast stroma, chloroplast; EXPRESSED IN: 22 plant structures; EXPRESSED DURING: 13 growth sta…	3.322
13.1.1.2.1	amino acid metabolism.synthesis.central amino acid metabolism.aspartate.aspartate aminotransferase	solyc08g041870.3.1	(at4g31990 : 766.0) Encodes a plastid-localized aspartate aminotransferase. Does not display any PAT (glutamate/aspartate-prephenate aminotransferase) activity even in the presence of a high concentration of prephenate.; aspartate aminotransferase 5 (ASP5); CONTAINS InterPro DOMAIN/s: Aminotransferase, class I/classII (InterPro:IPR004839), Pyridoxal phosphate-dependent transferase, major domain (…	1.632
13.1.3.1.1	amino acid metabolism.synthesis.aspartate family.asparagine.asparagine synthetase	solyc04g055200.3.1	(at5g10240 : 1027.0) Encodes asparagine synthetase (ASN3).; asparagine synthetase 3 (ASN3); FUNCTIONS IN: asparagine synthase (glutamine-hydrolyzing) activity; INVOLVED IN: asparagine biosynthetic process; EXPRESSED IN: 23 plant structures; EXPRESSED DURING: 13 growth stages; CONTAINS InterPro DOMAIN/s: Rossmann-like alpha/beta/alpha sandwich fold (InterPro:IPR014729), Asparagine synthase (InterP…	-3.322
13.1.3.4	amino acid metabolism.synthesis.aspartate family.methionine	solyc09g008280.2.1	(p48498|metk_pethy : 751.0) S-adenosylmethionine synthetase (EC 2.5.1.6) (Methionine adenosyltransferase) (AdoMet synthetase) - Petunia hybrida (Petunia) & (at2g36880 : 726.0) methionine adenosyltransferase 3 (MAT3); FUNCTIONS IN: methionine adenosyltransferase activity; INVOLVED IN: one-carbon metabolic process, S-adenosylmethionine biosynthetic process; LOCATED IN: plasma membrane; EXPRESSED IN…	-1
13.1.3.4	amino acid metabolism.synthesis.aspartate family.methionine	solyc10g081510.2.1	(q42699|mete_catro : 1380.0) 5-methyltetrahydropteroyltriglutamate--homocysteine methyltransferase (EC 2.1.1.14) (Vitamin-B12-independent methionine synthase isozyme) (Cobalamin-independent methionine synthase isozyme) - Catharanthus roseus (Rosy periwinkle) (Madag & (at5g17920 : 1371.0) Encodes a cytosolic cobalamin-independent methionine synthase, involved in methionine regeneration via the act…	-2.322
13.1.3.4.11	amino acid metabolism.synthesis.aspartate family.methionine.S-adenosylmethionine synthetase	solyc09g008280.2.1	(p48498|metk_pethy : 751.0) S-adenosylmethionine synthetase (EC 2.5.1.6) (Methionine adenosyltransferase) (AdoMet synthetase) - Petunia hybrida (Petunia) & (at2g36880 : 726.0) methionine adenosyltransferase 3 (MAT3); FUNCTIONS IN: methionine adenosyltransferase activity; INVOLVED IN: one-carbon metabolic process, S-adenosylmethionine biosynthetic process; LOCATED IN: plasma membrane; EXPRESSED IN…	-1
13.1.3.5.3	amino acid metabolism.synthesis.aspartate family.lysine.LL-diaminopimelic acid aminotransferase	solyc06g073280.3.1	(at4g33680 : 710.0) Involved in disease resistance against Pseudomonas syringae. mutants have elevated SA levels, a low level of spontaneous cell death, callose deposition, and enlarged cells in leaves. genetically maps on chr 4 between L23H3 and nga1139.; ABERRANT GROWTH AND DEATH 2 (AGD2); FUNCTIONS IN: transaminase activity, copper ion binding, L,L-diaminopimelate aminotransferase activity; IN…	1.138
13.1.4.1.2	amino acid metabolism.synthesis.branched chain group.common.ketol-acid reductoisomerase	solyc07g053280.4.1	(at3g58610 : 943.0) ketol-acid reductoisomerase; CONTAINS InterPro DOMAIN/s: Acetohydroxy acid isomeroreductase, catalytic (InterPro:IPR013116), 6-phosphogluconate dehydrogenase, C-terminal-like (InterPro:IPR008927), Dehydrogenase, multihelical (InterPro:IPR013328), Acetohydroxy acid isomeroreductase C-terminal (InterPro:IPR000506), Ketol-acid reductoisomerase (InterPro:IPR016206), Acetohydroxy a…	1.202
13.1.7.4	amino acid metabolism.synthesis.histidine.N'-5'-phosphoribosyl-formimino-5-aminoimidazole-4-carboxamide ribonucleotide isomerase	solyc07g064810.3.1	(at4g26900 : 907.0) encodes a glutamine amidotransferase and cyclase, catalyzes the fifth and sixth steps of the histidine biosynthetic pathway; HIS HF (AT-HF); FUNCTIONS IN: imidazoleglycerol-phosphate synthase activity; INVOLVED IN: histidine biosynthetic process; LOCATED IN: chloroplast; EXPRESSED IN: 23 plant structures; EXPRESSED DURING: 14 growth stages; CONTAINS InterPro DOMAIN/s: Imidazol…	1
13.2.3.4	amino acid metabolism.degradation.aspartate family.methionine	solyc09g092380.3.1	(p68173|sahh_tobac : 913.0) Adenosylhomocysteinase (EC 3.3.1.1) (S-adenosyl-L-homocysteine hydrolase) (AdoHcyase) (Cytokinin-binding protein CBP57) - Nicotiana tabacum (Common tobacco) & (at4g13940 : 869.0) Encodes a S-adenosyl-L-homocysteine hydrolase required for DNA methylation-dependent gene silencing.; HOMOLOGY-DEPENDENT GENE SILENCING 1 (HOG1); FUNCTIONS IN: adenosylhomocysteinase activity;…	-2.322
13.2.4.5	amino acid metabolism.degradation.branched chain group.isoleucine	solyc05g017760.4.1	(at5g48230 : 562.0) acetoacetyl-CoA thiolase 2 (ACAT2); FUNCTIONS IN: transferase activity, transferring acyl groups other than amino-acyl groups, acetyl-CoA C-acetyltransferase activity, catalytic activity; INVOLVED IN: embryo development ending in seed dormancy; LOCATED IN: peroxisome, plasma membrane; EXPRESSED IN: 24 plant structures; EXPRESSED DURING: 13 growth stages; CONTAINS InterPro DOMA…	-0.737
13.2.4.5	amino acid metabolism.degradation.branched chain group.isoleucine	solyc07g045350.4.1	(at5g48230 : 575.0) acetoacetyl-CoA thiolase 2 (ACAT2); FUNCTIONS IN: transferase activity, transferring acyl groups other than amino-acyl groups, acetyl-CoA C-acetyltransferase activity, catalytic activity; INVOLVED IN: embryo development ending in seed dormancy; LOCATED IN: peroxisome, plasma membrane; EXPRESSED IN: 24 plant structures; EXPRESSED DURING: 13 growth stages; CONTAINS InterPro DOMA…	-3.322
13.2.5.2	amino acid metabolism.degradation.serine-glycine-cysteine group.glycine	solyc02g080810.3.1	(p54260|gcst_soltu : 835.0) Aminomethyltransferase, mitochondrial precursor (EC 2.1.2.10) (Glycine cleavage system T protein) (GCVT) - Solanum tuberosum (Potato) & (at1g11860 : 739.0) Glycine cleavage T-protein family; FUNCTIONS IN: aminomethyltransferase activity; EXPRESSED IN: 23 plant structures; EXPRESSED DURING: 14 growth stages; CONTAINS InterPro DOMAIN/s: Glycine cleavage system T protein …	1.766
13.2.6.3	amino acid metabolism.degradation.aromatic aa.tryptophan	solyc05g017760.4.1	(at5g48230 : 562.0) acetoacetyl-CoA thiolase 2 (ACAT2); FUNCTIONS IN: transferase activity, transferring acyl groups other than amino-acyl groups, acetyl-CoA C-acetyltransferase activity, catalytic activity; INVOLVED IN: embryo development ending in seed dormancy; LOCATED IN: peroxisome, plasma membrane; EXPRESSED IN: 24 plant structures; EXPRESSED DURING: 13 growth stages; CONTAINS InterPro DOMA…	-0.737
13.2.6.3	amino acid metabolism.degradation.aromatic aa.tryptophan	solyc07g045350.4.1	(at5g48230 : 575.0) acetoacetyl-CoA thiolase 2 (ACAT2); FUNCTIONS IN: transferase activity, transferring acyl groups other than amino-acyl groups, acetyl-CoA C-acetyltransferase activity, catalytic activity; INVOLVED IN: embryo development ending in seed dormancy; LOCATED IN: peroxisome, plasma membrane; EXPRESSED IN: 24 plant structures; EXPRESSED DURING: 13 growth stages; CONTAINS InterPro DOMA…	-3.322
15.2	metal handling.binding, chelation and storage	solyc05g052470.3.1	(q8h1t3|fri2_tobac : 334.0) Ferritin-2, chloroplast precursor (EC 1.16.3.1) (NtFer2) - Nicotiana tabacum (Common tobacco) & (at3g11050 : 257.0) ferritin 2 (FER2); FUNCTIONS IN: oxidoreductase activity, ferric iron binding, binding, transition metal ion binding; INVOLVED IN: response to oxidative stress, cellular iron ion homeostasis, response to abscisic acid stimulus, iron ion transport; LOCATED…	-1.322
15.2	metal handling.binding, chelation and storage	solyc05g055310.3.1	(at1g66240 : 107.0) homolog of anti-oxidant 1 (ATX1); LOCATED IN: endomembrane system; EXPRESSED IN: 22 plant structures; EXPRESSED DURING: 13 growth stages. & (reliability: 214.0) & (original description: no original description)	3.322
15.2	metal handling.binding, chelation and storage	solyc06g050980.3.1	(q8h1t3|fri2_tobac : 374.0) Ferritin-2, chloroplast precursor (EC 1.16.3.1) (NtFer2) - Nicotiana tabacum (Common tobacco) & (at3g11050 : 342.0) ferritin 2 (FER2); FUNCTIONS IN: oxidoreductase activity, ferric iron binding, binding, transition metal ion binding; INVOLVED IN: response to oxidative stress, cellular iron ion homeostasis, response to abscisic acid stimulus, iron ion transport; LOCATED…	-3.322
15.2	metal handling.binding, chelation and storage	solyc09g008280.2.1	(p48498|metk_pethy : 751.0) S-adenosylmethionine synthetase (EC 2.5.1.6) (Methionine adenosyltransferase) (AdoMet synthetase) - Petunia hybrida (Petunia) & (at2g36880 : 726.0) methionine adenosyltransferase 3 (MAT3); FUNCTIONS IN: methionine adenosyltransferase activity; INVOLVED IN: one-carbon metabolic process, S-adenosylmethionine biosynthetic process; LOCATED IN: plasma membrane; EXPRESSED IN…	-1
15.3	metal handling.regulation	solyc09g082650.4.1	(at4g14710 : 292.0) ATARD2; FUNCTIONS IN: acireductone dioxygenase [iron(II)-requiring] activity, metal ion binding; INVOLVED IN: oxidation reduction, L-methionine salvage from methylthioadenosine; LOCATED IN: cellular_component unknown; CONTAINS InterPro DOMAIN/s: Cupin, RmlC-type (InterPro:IPR011051), Acireductone dioxygenase, ARD (InterPro:IPR004313), RmlC-like jelly roll fold (InterPro:IPR014…	-1
16.1.1.6	secondary metabolism.isoprenoids.non-mevalonate pathway.HDS	solyc11g069380.2.1	(ipr004588 : 1500.0) 4-hydroxy-3-methylbut-2-en-1-yl diphosphate synthase, bacterial-type & (at5g60600 : 1241.0) Encodes a chloroplast-localized hydroxy-2-methyl-2-(E)-butenyl 4-diphosphate (HMBPP) synthase (HDS), catalyzes the formation of HMBPP from 2-C-methyl-D-erythrytol 2,4-cyclodiphosphate (MEcPP). The HDS enzyme controls the penultimate steps of the biosynthesis of IPP and dimethylallyl di…	2.632
16.1.2.1	secondary metabolism.isoprenoids.mevalonate pathway.acetyl-CoA C-acyltransferase	solyc05g017760.4.1	(at5g48230 : 562.0) acetoacetyl-CoA thiolase 2 (ACAT2); FUNCTIONS IN: transferase activity, transferring acyl groups other than amino-acyl groups, acetyl-CoA C-acetyltransferase activity, catalytic activity; INVOLVED IN: embryo development ending in seed dormancy; LOCATED IN: peroxisome, plasma membrane; EXPRESSED IN: 24 plant structures; EXPRESSED DURING: 13 growth stages; CONTAINS InterPro DOMA…	-0.737
16.1.2.1	secondary metabolism.isoprenoids.mevalonate pathway.acetyl-CoA C-acyltransferase	solyc07g045350.4.1	(at5g48230 : 575.0) acetoacetyl-CoA thiolase 2 (ACAT2); FUNCTIONS IN: transferase activity, transferring acyl groups other than amino-acyl groups, acetyl-CoA C-acetyltransferase activity, catalytic activity; INVOLVED IN: embryo development ending in seed dormancy; LOCATED IN: peroxisome, plasma membrane; EXPRESSED IN: 24 plant structures; EXPRESSED DURING: 13 growth stages; CONTAINS InterPro DOMA…	-3.322
16.1.2.8	secondary metabolism.isoprenoids.mevalonate pathway.geranyl diphosphate synthase	solyc07g061990.3.1	(at1g78510 : 530.0) Encodes a protein with solanesyl diphosphate synthase activity.; solanesyl diphosphate synthase 1 (SPS1); CONTAINS InterPro DOMAIN/s: Solanesyl diphosphate synthase (InterPro:IPR014120), Terpenoid synthase (InterPro:IPR008949), Polyprenyl synthetase-related (InterPro:IPR017446), Polyprenyl synthetase (InterPro:IPR000092); BEST Arabidopsis thaliana protein match is: solanesyl d…	3.322
16.1.5	secondary metabolism.isoprenoids.terpenoids	solyc07g061990.3.1	(at1g78510 : 530.0) Encodes a protein with solanesyl diphosphate synthase activity.; solanesyl diphosphate synthase 1 (SPS1); CONTAINS InterPro DOMAIN/s: Solanesyl diphosphate synthase (InterPro:IPR014120), Terpenoid synthase (InterPro:IPR008949), Polyprenyl synthetase-related (InterPro:IPR017446), Polyprenyl synthetase (InterPro:IPR000092); BEST Arabidopsis thaliana protein match is: solanesyl d…	3.322
16.2	secondary metabolism.phenylpropanoids	solyc04g082780.3.1	(gnl|cdd|36715 : 363.0) no description available & (at2g33590 : 350.0) NAD(P)-binding Rossmann-fold superfamily protein; FUNCTIONS IN: coenzyme binding, binding, cinnamoyl-CoA reductase activity, catalytic activity; INVOLVED IN: response to cadmium ion, lignin biosynthetic process; LOCATED IN: cellular_component unknown; EXPRESSED IN: 23 plant structures; EXPRESSED DURING: 13 growth stages; CONTA…	0.848
16.2.1	secondary metabolism.phenylpropanoids.lignin biosynthesis	solyc11g066670.1.1	(p56725|zox_phavu : 420.0) Zeatin O-xylosyltransferase (EC 2.4.2.40) (Zeatin O-beta-D-xylosyltransferase) - Phaseolus vulgaris (Kidney bean) (French bean) & (at3g50740 : 176.0) UGT72E1 is an UDPG:coniferyl alcohol glucosyltransferase which specifically glucosylates sinapyl- and coniferyl aldehydes. The enzyme is thought to be involved in lignin metabolism.; UDP-glucosyl transferase 72E1 (UGT72E1)…	-3.322
16.2.1.10	secondary metabolism.phenylpropanoids.lignin biosynthesis.CAD	solyc11g010960.2.1	(q9zrf1|mtdh_fraan : 525.0) Probable mannitol dehydrogenase (EC 1.1.1.255) (NAD-dependent mannitol dehydrogenase) - Fragaria ananassa (Strawberry) & (gnl|cdd|35246 : 471.0) no description available & (at4g39330 : 468.0) cinnamyl alcohol dehydrogenase 9 (CAD9); FUNCTIONS IN: oxidoreductase activity, zinc ion binding; INVOLVED IN: oxidation reduction; LOCATED IN: apoplast; EXPRESSED IN: 25 plant st…	-1.322
16.4.1	secondary metabolism.N misc.alkaloid-like	solyc10g086620.2.1	(at5g06060 : 283.0) NAD(P)-binding Rossmann-fold superfamily protein; FUNCTIONS IN: oxidoreductase activity, binding, catalytic activity; INVOLVED IN: oxidation reduction, metabolic process; EXPRESSED IN: 23 plant structures; EXPRESSED DURING: 14 growth stages; CONTAINS InterPro DOMAIN/s: Short-chain dehydrogenase/reductase, conserved site (InterPro:IPR020904), NAD(P)-binding domain (InterPro:IPR…	3.322
16.5.1.1.1.4	secondary metabolism.sulfur-containing.glucosinolates.synthesis.aliphatic.methylthioalkylmalate isomerase small subunit (MAM-IS)	solyc06g060790.1.1	(at2g43090 : 264.0) Aconitase/3-isopropylmalate dehydratase protein; FUNCTIONS IN: hydro-lyase activity, 3-isopropylmalate dehydratase activity; INVOLVED IN: metabolic process; EXPRESSED IN: 23 plant structures; EXPRESSED DURING: 13 growth stages; CONTAINS InterPro DOMAIN/s: 3-isopropylmalate dehydratase, small subunit-like (InterPro:IPR012305), Aconitase-like core (InterPro:IPR015937), Aconitase…	1.07
16.8.2	secondary metabolism.flavonoids.chalcones	solyc07g062030.3.1	(at1g53520 : 285.0) Chalcone-flavanone isomerase family protein; FUNCTIONS IN: chalcone isomerase activity, intramolecular lyase activity; INVOLVED IN: cellular amino acid derivative biosynthetic process, flavonoid biosynthetic process; LOCATED IN: chloroplast stroma, chloroplast; EXPRESSED IN: 20 plant structures; EXPRESSED DURING: 13 growth stages; CONTAINS InterPro DOMAIN/s: Chalcone isomerase…	3.322
16.8.3	secondary metabolism.flavonoids.dihydroflavonols	solyc11g066670.1.1	(p56725|zox_phavu : 420.0) Zeatin O-xylosyltransferase (EC 2.4.2.40) (Zeatin O-beta-D-xylosyltransferase) - Phaseolus vulgaris (Kidney bean) (French bean) & (at3g50740 : 176.0) UGT72E1 is an UDPG:coniferyl alcohol glucosyltransferase which specifically glucosylates sinapyl- and coniferyl aldehydes. The enzyme is thought to be involved in lignin metabolism.; UDP-glucosyl transferase 72E1 (UGT72E1)…	-3.322
16.8.4.2	secondary metabolism.flavonoids.flavonols.flavonol 3-O-glycosyltransferase	solyc11g066670.1.1	(p56725|zox_phavu : 420.0) Zeatin O-xylosyltransferase (EC 2.4.2.40) (Zeatin O-beta-D-xylosyltransferase) - Phaseolus vulgaris (Kidney bean) (French bean) & (at3g50740 : 176.0) UGT72E1 is an UDPG:coniferyl alcohol glucosyltransferase which specifically glucosylates sinapyl- and coniferyl aldehydes. The enzyme is thought to be involved in lignin metabolism.; UDP-glucosyl transferase 72E1 (UGT72E1)…	-3.322
17.1.3	hormone metabolism.abscisic acid.induced-regulated-responsive-activated	solyc08g078510.3.1	(at5g13200 : 328.0) GRAM domain family protein; CONTAINS InterPro DOMAIN/s: GRAM (InterPro:IPR004182); BEST Arabidopsis thaliana protein match is: GRAM domain family protein (TAIR:AT2G22475.1); Has 1807 Blast hits to 1807 proteins in 277 species: Archae - 0; Bacteria - 0; Metazoa - 736; Fungi - 347; Plants - 385; Viruses - 0; Other Eukaryotes - 339 (source: NCBI BLink). & (reliability: 656.0) & (…	-3.322
17.2.2	hormone metabolism.auxin.signal transduction	solyc01g103010.4.1	(at2g02560 : 1786.0) Arabidopsis thaliana homolog of human CAND1 (cullin-associated and neddylation-dissociated). Putative similarity to TBP-interacting protein TIP120. Ubiquitously expressed in plant tissues throughout development. T-DNA insertion mutant plants were completely sterile and resistant to sirtinol and auxin, but not to gibberellins or brassinolide. Displayed developmental phenotypes…	1.07
17.2.2	hormone metabolism.auxin.signal transduction	solyc06g050550.4.1	(at5g58440 : 474.0) sorting nexin 2A (SNX2a); FUNCTIONS IN: phosphoinositide binding; INVOLVED IN: signal transduction, intracellular signaling pathway; LOCATED IN: cellular_component unknown; EXPRESSED IN: 24 plant structures; EXPRESSED DURING: 13 growth stages; CONTAINS InterPro DOMAIN/s: Vps5 C-terminal (InterPro:IPR015404), Phox-like (InterPro:IPR001683); BEST Arabidopsis thaliana protein mat…	-3.322
17.2.3	hormone metabolism.auxin.induced-regulated-responsive-activated	solyc09g082720.3.1	(at1g60680 : 389.0) NAD(P)-linked oxidoreductase superfamily protein; FUNCTIONS IN: oxidoreductase activity, aldo-keto reductase activity; INVOLVED IN: oxidation reduction; EXPRESSED IN: hypocotyl, root; CONTAINS InterPro DOMAIN/s: Aldo/keto reductase (InterPro:IPR001395), Aldo/keto reductase subgroup (InterPro:IPR020471); BEST Arabidopsis thaliana protein match is: NAD(P)-linked oxidoreductase s…	-3.322
17.2.3	hormone metabolism.auxin.induced-regulated-responsive-activated	solyc09g082730.5.1	(at1g60680 : 357.0) NAD(P)-linked oxidoreductase superfamily protein; FUNCTIONS IN: oxidoreductase activity, aldo-keto reductase activity; INVOLVED IN: oxidation reduction; EXPRESSED IN: hypocotyl, root; CONTAINS InterPro DOMAIN/s: Aldo/keto reductase (InterPro:IPR001395), Aldo/keto reductase subgroup (InterPro:IPR020471); BEST Arabidopsis thaliana protein match is: NAD(P)-linked oxidoreductase s…	-3.322
17.2.3	hormone metabolism.auxin.induced-regulated-responsive-activated	solyc09g082780.3.1	(at3g22850 : 385.0) Aluminium induced protein with YGL and LRDR motifs; FUNCTIONS IN: molecular_function unknown; INVOLVED IN: biological_process unknown; LOCATED IN: cytosol, nucleus, plasma membrane; EXPRESSED IN: 24 plant structures; EXPRESSED DURING: 15 growth stages; BEST Arabidopsis thaliana protein match is: Aluminium induced protein with YGL and LRDR motifs (TAIR:AT5G43830.1); Has 1324 Bl…	-3.322
17.5.1	hormone metabolism.ethylene.synthesis-degradation	solyc09g089580.4.1	(at1g06620 : 382.0) encodes a protein whose sequence is similar to a 2-oxoglutarate-dependent dioxygenase; 2-oxoglutarate (2OG) and Fe(II)-dependent oxygenase superfamily protein; CONTAINS InterPro DOMAIN/s: Oxoglutarate/iron-dependent oxygenase (InterPro:IPR005123); BEST Arabidopsis thaliana protein match is: 2-oxoglutarate (2OG) and Fe(II)-dependent oxygenase superfamily protein (TAIR:AT3G61400…	0.926
17.5.1.2	hormone metabolism.ethylene.synthesis-degradation.1-aminocyclopropane-1-carboxylate oxidase	solyc07g049530.3.1	(q08507|acco3_pethy : 563.0) 1-aminocyclopropane-1-carboxylate oxidase 3 (EC 1.14.17.4) (ACC oxidase 3) (Ethylene-forming enzyme) (EFE) - Petunia hybrida (Petunia) & (at1g05010 : 455.0) Encodes 1-aminocyclopropane-1-carboxylate oxidase; ethylene-forming enzyme (EFE); FUNCTIONS IN: 1-aminocyclopropane-1-carboxylate oxidase activity; INVOLVED IN: response to fungus, ethylene biosynthetic process; E…	-3.322
17.6.1	hormone metabolism.gibberelin.synthesis-degradation	solyc02g062500.3.1	(at1g52820 : 276.0) 2-oxoglutarate (2OG) and Fe(II)-dependent oxygenase superfamily protein; FUNCTIONS IN: oxidoreductase activity; EXPRESSED IN: root; CONTAINS InterPro DOMAIN/s: Oxoglutarate/iron-dependent oxygenase (InterPro:IPR005123); BEST Arabidopsis thaliana protein match is: 2-oxoglutarate (2OG) and Fe(II)-dependent oxygenase superfamily protein (TAIR:AT4G03070.1); Has 7837 Blast hits to …	-1.322
17.7.1.2	hormone metabolism.jasmonate.synthesis-degradation.lipoxygenase	solyc01g099190.4.1	(ipr013819 : 1500.0) Lipoxygenase, C-terminal & (p37831|lox1_soltu : 1282.0) Lipoxygenase 1 (EC 1.13.11.12) - Solanum tuberosum (Potato) & (at1g55020 : 1109.0) lipoxygenase, a defense gene conferring resistance Xanthomonas campestris; lipoxygenase 1 (LOX1); CONTAINS InterPro DOMAIN/s: Lipoxygenase, iron binding site (InterPro:IPR020833), Lipoxygenase, C-terminal (InterPro:IPR013819), Lipoxygenase…	0.848
17.7.1.2	hormone metabolism.jasmonate.synthesis-degradation.lipoxygenase	solyc08g014000.3.1	(p37831|lox1_soltu : 1610.0) Lipoxygenase 1 (EC 1.13.11.12) - Solanum tuberosum (Potato) & (ipr013819 : 1500.0) Lipoxygenase, C-terminal & (at1g55020 : 1154.0) lipoxygenase, a defense gene conferring resistance Xanthomonas campestris; lipoxygenase 1 (LOX1); CONTAINS InterPro DOMAIN/s: Lipoxygenase, iron binding site (InterPro:IPR020833), Lipoxygenase, C-terminal (InterPro:IPR013819), Lipoxygenase…	1.263
17.7.1.4	hormone metabolism.jasmonate.synthesis-degradation.allene oxidase cyclase	solyc02g085730.3.1	(gnl|cdd|87067 : 322.0) no description available & (ipr009410 : 224.9114) Allene oxide cyclase & (at3g25780 : 217.0) Encodes allene oxide cyclase, one of the enzymes involved in jasmonic acid biosynthesis. One of four genes in Arabidopsis that encode this enzyme. mRNA expression is upregulated in senescing leaves. Note: Nomenclature for Arabidopsis allene oxide cyclase 3 (AOC3, AT3G25780) gene is…	-3.322
18.2	Co-factor and vitamine metabolism.thiamine	solyc07g064160.3.1	(o23787|thi4_citsi : 517.0) Thiazole biosynthetic enzyme, chloroplast precursor - Citrus sinensis (Sweet orange) & (at5g54770 : 494.0) Encodes a thiamine biosynthetic gene that has a dual function in thiamine biosynthesis and mitochondrial DNA damage tolerance. It appears to be involved in producing the thiazole portion of thiamine (vitamin B1). A crystal structure of the protein reveals that it …	1.379
19.1	tetrapyrrole synthesis.magnesium chelatase	solyc10g008740.3.1	(o22436|chli_tobac : 679.0) Magnesium-chelatase subunit chlI, chloroplast precursor (EC 6.6.1.1) (Mg-protoporphyrin IX chelatase) - Nicotiana tabacum (Common tobacco) & (gnl|cdd|79298 : 619.0) no description available & (at4g18480 : 563.0) Encodes the CHLI subunit of magnesium chelatase which is required for chlorophyll biosynthesis. All four cysteine residues of the protein form two disulfide bo…	1.926
20	stress	solyc08g079170.3.1	(at1g62740 : 766.0) stress-inducible protein, putative; FUNCTIONS IN: binding; INVOLVED IN: response to cadmium ion, response to stress; LOCATED IN: cytosol, nucleus, plasma membrane; EXPRESSED IN: 25 plant structures; EXPRESSED DURING: 14 growth stages; CONTAINS InterPro DOMAIN/s: Heat shock chaperonin-binding (InterPro:IPR006636), Tetratricopeptide TPR-1 (InterPro:IPR001440), Tetratricopeptide-…	1.07
20.1	stress.biotic	solyc01g097240.3.1	(p29063|pr4b_tobac : 233.0) Pathogenesis-related protein PR-4B precursor - Nicotiana tabacum (Common tobacco) & (gnl|cdd|64814 : 207.0) no description available & (at3g04720 : 186.0) Encodes a protein similar to the antifungal chitin-binding protein hevein from rubber tree latex. mRNA levels increase in response to ethylene and turnip crinkle virus infection.; pathogenesis-related 4 (PR4); FUNCTI…	-3.322
20.1	stress.biotic	solyc03g007740.3.1	(at4g11220 : 293.0) VIRB2-interacting protein 2 (BTI2); INVOLVED IN: biological_process unknown; LOCATED IN: endoplasmic reticulum, plasma membrane, endoplasmic reticulum membrane; EXPRESSED IN: 26 plant structures; EXPRESSED DURING: 16 growth stages; CONTAINS InterPro DOMAIN/s: Reticulon (InterPro:IPR003388); BEST Arabidopsis thaliana protein match is: VIRB2-interacting protein 1 (TAIR:AT4G23630…	-1.322
20.1	stress.biotic	solyc06g054320.1.1	(at3g13650 : 151.0) Disease resistance-responsive (dirigent-like protein) family protein; FUNCTIONS IN: molecular_function unknown; INVOLVED IN: lignan biosynthetic process, defense response; LOCATED IN: endomembrane system; EXPRESSED IN: 20 plant structures; EXPRESSED DURING: 11 growth stages; CONTAINS InterPro DOMAIN/s: Plant disease resistance response protein (InterPro:IPR004265); BEST Arabid…	-1
20.1	stress.biotic	solyc09g007010.1.1	(p11670|prb1_tobac : 195.0) Basic form of pathogenesis-related protein 1 precursor (PRP 1) - Nicotiana tabacum (Common tobacco) & (at4g33720 : 186.0) CAP (Cysteine-rich secretory proteins, Antigen 5, and Pathogenesis-related 1 protein) superfamily protein; FUNCTIONS IN: molecular_function unknown; INVOLVED IN: biological_process unknown; LOCATED IN: endomembrane system, extracellular region; EXPR…	-3.322
20.1	stress.biotic	solyc10g055810.2.1	(p52405|chi3_soltu : 523.0) Endochitinase 3 precursor (EC 3.2.1.14) (Fragment) - Solanum tuberosum (Potato) & (gnl|cdd|84590 : 407.0) no description available & (at3g12500 : 403.0) encodes a basic chitinase involved in ethylene/jasmonic acid mediated signalling pathway during systemic acquired resistance based on expression analyses.; basic chitinase (HCHIB); FUNCTIONS IN: chitinase activity; INV…	-3.322
20.1	stress.biotic	solyc11g066670.1.1	(p56725|zox_phavu : 420.0) Zeatin O-xylosyltransferase (EC 2.4.2.40) (Zeatin O-beta-D-xylosyltransferase) - Phaseolus vulgaris (Kidney bean) (French bean) & (at3g50740 : 176.0) UGT72E1 is an UDPG:coniferyl alcohol glucosyltransferase which specifically glucosylates sinapyl- and coniferyl aldehydes. The enzyme is thought to be involved in lignin metabolism.; UDP-glucosyl transferase 72E1 (UGT72E1)…	-3.322
20.1.7	stress.biotic.PR-proteins	solyc09g007010.1.1	(p11670|prb1_tobac : 195.0) Basic form of pathogenesis-related protein 1 precursor (PRP 1) - Nicotiana tabacum (Common tobacco) & (at4g33720 : 186.0) CAP (Cysteine-rich secretory proteins, Antigen 5, and Pathogenesis-related 1 protein) superfamily protein; FUNCTIONS IN: molecular_function unknown; INVOLVED IN: biological_process unknown; LOCATED IN: endomembrane system, extracellular region; EXPR…	-3.322
20.2	stress.abiotic	solyc08g080650.3.1	(p14170|osmo_tobac : 444.0) Osmotin precursor - Nicotiana tabacum (Common tobacco) & (at4g11650 : 310.0) osmotin-like protein; osmotin 34 (OSM34); INVOLVED IN: defense response to fungus, incompatible interaction, response to salt stress, defense response to bacterium, incompatible interaction, response to other organism; LOCATED IN: endomembrane system; EXPRESSED IN: 6 plant structures; EXPRESSE…	-1.737
20.2	stress.abiotic	solyc12g005180.2.1	(at3g47860 : 382.0) Encodes a chloroplastic lipocalin AtCHL. Located in thylakoid lumen. Involved in the protection of thylakoidal membrane lipids against reactive oxygen species, especially singlet oxygen, produced upon excess light.; chloroplastic lipocalin (CHL); FUNCTIONS IN: binding; INVOLVED IN: response to oxidative stress; LOCATED IN: thylakoid lumen, chloroplast thylakoid membrane, chlor…	1.07
20.2.1	stress.abiotic.heat	solyc01g102960.3.1	(p19244|hsp41_pea : 149.0) 22.7 kDa class IV heat shock protein precursor - Pisum sativum (Garden pea) & (at4g10250 : 146.0) Columbia endomembrane-localized small heat shock protein; ATHSP22.0; FUNCTIONS IN: molecular_function unknown; INVOLVED IN: response to heat; LOCATED IN: endomembrane system; EXPRESSED IN: 8 plant structures; EXPRESSED DURING: M germinated pollen stage, 4 anthesis, C globul…	3.322
20.2.1	stress.abiotic.heat	solyc01g103450.3.1	(q02028|hsp7s_pea : 1044.0) Stromal 70 kDa heat shock-related protein, chloroplast precursor - Pisum sativum (Garden pea) & (at5g49910 : 1019.0) Stromal heat shock protein involved in protein import into chloroplast.; chloroplast heat shock protein 70-2 (CPHSC70-2EAT SHOCK PROTEIN 70-2); FUNCTIONS IN: protein binding; INVOLVED IN: protein folding, response to cadmium ion, protein targeting to chl…	1.632
20.2.1	stress.abiotic.heat	solyc02g088610.4.1	(at5g15450 : 1466.0) Encodes a chloroplast-targeted Hsp101 homologue. Functions as a molecular chaperone involved in plastid differentiation mediating internal thylakoid membrane formation and conferring thermotolerance to chloroplasts during heat stress. APG6 is constitutively expressed in the root tips, the organ boundary region, the reproductive tissues of mature plants where plastids exist as…	1.963
20.2.1	stress.abiotic.heat	solyc03g082420.3.1	(p30222|hs22c_pethy : 305.0) Small heat shock protein, chloroplast precursor - Petunia hybrida (Petunia) & (at4g27670 : 218.0) chloroplast located small heat shock protein.; heat shock protein 21 (HSP21); CONTAINS InterPro DOMAIN/s: Heat shock protein Hsp20 (InterPro:IPR002068), HSP20-like chaperone (InterPro:IPR008978); BEST Arabidopsis thaliana protein match is: HSP20-like chaperones superfamil…	3.322
20.2.1	stress.abiotic.heat	solyc03g082920.4.1	(q03685|bip5_tobac : 1084.0) Luminal-binding protein 5 precursor (BiP 5) (78 kDa glucose-regulated protein homolog 5) (GRP 78-5) - Nicotiana tabacum (Common tobacco) & (gnl|cdd|35323 : 1080.0) no description available & (at5g42020 : 1044.0) Luminal binding protein (BiP2) involved in polar nuclei fusion during proliferation of endosperm nuclei.; luminal binding protein (BIP); FUNCTIONS IN: ATP bin…	1.632
20.2.1	stress.abiotic.heat	solyc03g113930.3.1	(p30236|hsp41_soybn : 148.0) 22.0 kDa class IV heat shock protein precursor - Glycine max (Soybean) & (at4g10250 : 137.0) Columbia endomembrane-localized small heat shock protein; ATHSP22.0; FUNCTIONS IN: molecular_function unknown; INVOLVED IN: response to heat; LOCATED IN: endomembrane system; EXPRESSED IN: 8 plant structures; EXPRESSED DURING: M germinated pollen stage, 4 anthesis, C globular …	3.322
20.2.1	stress.abiotic.heat	solyc03g117630.1.1	(p09189|hsp7c_pethy : 1040.0) Heat shock cognate 70 kDa protein - Petunia hybrida (Petunia) & (at1g16030 : 1039.0) heat shock protein 70B (Hsp70b); FUNCTIONS IN: ATP binding; INVOLVED IN: protein folding, response to heat; LOCATED IN: cytosol, cell wall, plasma membrane, chloroplast, membrane; EXPRESSED IN: 19 plant structures; EXPRESSED DURING: 10 growth stages; CONTAINS InterPro DOMAIN/s: Heat …	3.322
20.2.1	stress.abiotic.heat	solyc03g123540.3.1	(at1g54050 : 108.0) HSP20-like chaperones superfamily protein; CONTAINS InterPro DOMAIN/s: Heat shock protein Hsp20 (InterPro:IPR002068), HSP20-like chaperone (InterPro:IPR008978); BEST Arabidopsis thaliana protein match is: heat shock protein 17.6A (TAIR:AT5G12030.1); Has 4491 Blast hits to 4491 proteins in 1181 species: Archae - 166; Bacteria - 2520; Metazoa - 2; Fungi - 140; Plants - 1242; Vir…	3.322
20.2.1	stress.abiotic.heat	solyc04g009770.3.1	(q04960|dnjh_cucsa : 584.0) DnaJ protein homolog (DNAJ-1) - Cucumis sativus (Cucumber) & (at3g44110 : 540.0) homologous to the co-chaperon DNAJ protein from E coli; DNAJ homologue 3 (ATJ3); FUNCTIONS IN: unfolded protein binding, heat shock protein binding; INVOLVED IN: protein folding, response to salt stress, regulation of ATPase activity; LOCATED IN: nucleolus, cell wall, plasma membrane; EXPR…	-3.322
20.2.1	stress.abiotic.heat	solyc04g011440.4.1	(p09189|hsp7c_pethy : 1085.0) Heat shock cognate 70 kDa protein - Petunia hybrida (Petunia) & (at3g12580 : 1083.0) heat shock protein 70 (HSP70); FUNCTIONS IN: ATP binding; INVOLVED IN: in 9 processes; LOCATED IN: cytosol, mitochondrion, cell wall, plasma membrane; EXPRESSED IN: 23 plant structures; EXPRESSED DURING: 11 growth stages; CONTAINS InterPro DOMAIN/s: Heat shock protein 70, conserved s…	1.138
20.2.1	stress.abiotic.heat	solyc04g081570.3.1	(p35016|enpl_catro : 1123.0) Endoplasmin homolog precursor (GRP94 homolog) - Catharanthus roseus (Rosy periwinkle) (Madagascar periwinkle) & (at4g24190 : 1074.0) encodes an ortholog of GRP94, an ER-resident HSP90-like protein and is involved in regulation of meristem size and organization. Single and double mutant analyses suggest that SHD may be required for the correct folding and/or complex fo…	1.138
20.2.1	stress.abiotic.heat	solyc05g014280.4.1	(p09886|hs21c_pea : 135.0) Small heat shock protein, chloroplast precursor - Pisum sativum (Garden pea) & (at4g27670 : 124.0) chloroplast located small heat shock protein.; heat shock protein 21 (HSP21); CONTAINS InterPro DOMAIN/s: Heat shock protein Hsp20 (InterPro:IPR002068), HSP20-like chaperone (InterPro:IPR008978); BEST Arabidopsis thaliana protein match is: HSP20-like chaperones superfamily…	3.322
20.2.1	stress.abiotic.heat	solyc05g055160.3.1	(q04960|dnjh_cucsa : 557.0) DnaJ protein homolog (DNAJ-1) - Cucumis sativus (Cucumber) & (at3g44110 : 509.0) homologous to the co-chaperon DNAJ protein from E coli; DNAJ homologue 3 (ATJ3); FUNCTIONS IN: unfolded protein binding, heat shock protein binding; INVOLVED IN: protein folding, response to salt stress, regulation of ATPase activity; LOCATED IN: nucleolus, cell wall, plasma membrane; EXPR…	-3.322
20.2.1	stress.abiotic.heat	solyc06g011370.4.1	(at2g25140 : 311.0) Encodes ClpB4, which belongs to the Casein lytic proteinase/heat shock protein 100 (Clp/Hsp100) family. Targeted to the mitochondrion, also referred to as ClpB-m. Transcripts of ClpB4 accumulate dramatically at high temperatures, suggesting that it may be involved in response to heat stress.; casein lytic proteinase B4 (CLPB4); FUNCTIONS IN: nucleoside-triphosphatase activity,…	3.322
20.2.1	stress.abiotic.heat	solyc06g011380.2.1	(at2g25140 : 292.0) Encodes ClpB4, which belongs to the Casein lytic proteinase/heat shock protein 100 (Clp/Hsp100) family. Targeted to the mitochondrion, also referred to as ClpB-m. Transcripts of ClpB4 accumulate dramatically at high temperatures, suggesting that it may be involved in response to heat stress.; casein lytic proteinase B4 (CLPB4); FUNCTIONS IN: nucleoside-triphosphatase activity,…	3.322
20.2.1	stress.abiotic.heat	solyc06g036290.3.1	(p51819|hsp83_iponi : 1072.0) Heat shock protein 83 - Ipomoea nil (Japanese morning glory) (Pharbitis nil) & (at5g52640 : 1047.0) Encodes a cytosolic heat shock protein AtHSP90.1. AtHSP90.1 interacts with disease resistance signaling components SGT1b and RAR1 and is required for RPS2-mediated resistance.; heat shock protein 90.1 (HSP90.1); FUNCTIONS IN: unfolded protein binding, ATP binding; INVO…	1.585
20.2.1	stress.abiotic.heat	solyc06g052050.4.1	(q03684|bip4_tobac : 1031.0) Luminal-binding protein 4 precursor (BiP 4) (78 kDa glucose-regulated protein homolog 4) (GRP 78-4) - Nicotiana tabacum (Common tobacco) & (at5g42020 : 993.0) Luminal binding protein (BiP2) involved in polar nuclei fusion during proliferation of endosperm nuclei.; luminal binding protein (BIP); FUNCTIONS IN: ATP binding; INVOLVED IN: protein folding, response to cadmi…	1.926
20.2.1	stress.abiotic.heat	solyc06g076020.3.1	(p09189|hsp7c_pethy : 1121.0) Heat shock cognate 70 kDa protein - Petunia hybrida (Petunia) & (at5g02500 : 1097.0) encodes a member of heat shock protein 70 family.; heat shock cognate protein 70-1 (HSC70-1); FUNCTIONS IN: ATP binding; INVOLVED IN: protein folding, response to cold, response to virus, response to heat; LOCATED IN: cytosol, apoplast, chloroplast, plasma membrane, membrane; EXPRESS…	1.926
20.2.1	stress.abiotic.heat	solyc06g076520.1.1	(p04793|hsp13_soybn : 189.0) 17.5 kDa class I heat shock protein (HSP 17.5-M) - Glycine max (Soybean) & (at1g07400 : 175.0) HSP20-like chaperones superfamily protein; CONTAINS InterPro DOMAIN/s: Heat shock protein Hsp20 (InterPro:IPR002068), HSP20-like chaperone (InterPro:IPR008978); BEST Arabidopsis thaliana protein match is: HSP20-like chaperones superfamily protein (TAIR:AT1G59860.1); Has 7238…	3.322
20.2.1	stress.abiotic.heat	solyc06g076560.2.1	(p04793|hsp13_soybn : 191.0) 17.5 kDa class I heat shock protein (HSP 17.5-M) - Glycine max (Soybean) & (at1g07400 : 177.0) HSP20-like chaperones superfamily protein; CONTAINS InterPro DOMAIN/s: Heat shock protein Hsp20 (InterPro:IPR002068), HSP20-like chaperone (InterPro:IPR008978); BEST Arabidopsis thaliana protein match is: HSP20-like chaperones superfamily protein (TAIR:AT1G59860.1); Has 7238…	-3.322
20.2.1	stress.abiotic.heat	solyc07g047790.3.1	(at3g07770 : 1071.0) HEAT SHOCK PROTEIN 89.1 (Hsp89.1); FUNCTIONS IN: ATP binding; INVOLVED IN: protein folding, response to stress; LOCATED IN: mitochondrion, cell wall; EXPRESSED IN: 24 plant structures; EXPRESSED DURING: 14 growth stages; CONTAINS InterPro DOMAIN/s: Chaperone protein htpG (InterPro:IPR001404), Heat shock protein Hsp90, C-terminal (InterPro:IPR020576), Heat shock protein Hsp90,…	1.926
20.2.1	stress.abiotic.heat	solyc08g082820.4.1	(q03684|bip4_tobac : 911.0) Luminal-binding protein 4 precursor (BiP 4) (78 kDa glucose-regulated protein homolog 4) (GRP 78-4) - Nicotiana tabacum (Common tobacco) & (at5g42020 : 904.0) Luminal binding protein (BiP2) involved in polar nuclei fusion during proliferation of endosperm nuclei.; luminal binding protein (BIP); FUNCTIONS IN: ATP binding; INVOLVED IN: protein folding, response to cadmiu…	0.848
20.2.1	stress.abiotic.heat	solyc09g015000.4.1	(p27880|hsp12_medsa : 166.0) 18.2 kDa class I heat shock protein - Medicago sativa (Alfalfa) & (at5g59720 : 160.0) encodes a low molecular weight heat shock protein that contains the heat shock element in the promoter region. Expression is induced in response to heat shock.; heat shock protein 18.2 (HSP18.2); CONTAINS InterPro DOMAIN/s: Heat shock protein Hsp20 (InterPro:IPR002068), HSP20-like ch…	3.322
20.2.1	stress.abiotic.heat	solyc09g075950.1.1	(at2g32120 : 809.0) heat-shock protein 70T-2 (HSP70T-2); FUNCTIONS IN: ATP binding; INVOLVED IN: protein folding, response to high light intensity, response to hydrogen peroxide, response to heat; LOCATED IN: cellular_component unknown; EXPRESSED IN: 23 plant structures; EXPRESSED DURING: 12 growth stages; CONTAINS InterPro DOMAIN/s: Heat shock protein 70, conserved site (InterPro:IPR018181), Hea…	3.322
20.2.1	stress.abiotic.heat	solyc11g020040.2.1	(at5g49910 : 1005.0) Stromal heat shock protein involved in protein import into chloroplast.; chloroplast heat shock protein 70-2 (CPHSC70-2EAT SHOCK PROTEIN 70-2); FUNCTIONS IN: protein binding; INVOLVED IN: protein folding, response to cadmium ion, protein targeting to chloroplast, response to heat; LOCATED IN: in 6 components; EXPRESSED IN: 26 plant structures; EXPRESSED DURING: 15 growth stag…	2.104
20.2.1	stress.abiotic.heat	solyc11g020330.1.1	(p19244|hsp41_pea : 176.0) 22.7 kDa class IV heat shock protein precursor - Pisum sativum (Garden pea) & (at4g10250 : 158.0) Columbia endomembrane-localized small heat shock protein; ATHSP22.0; FUNCTIONS IN: molecular_function unknown; INVOLVED IN: response to heat; LOCATED IN: endomembrane system; EXPRESSED IN: 8 plant structures; EXPRESSED DURING: M germinated pollen stage, 4 anthesis, C globul…	3.322
20.2.1	stress.abiotic.heat	solyc11g066100.2.1	(p09189|hsp7c_pethy : 1131.0) Heat shock cognate 70 kDa protein - Petunia hybrida (Petunia) & (at3g12580 : 1080.0) heat shock protein 70 (HSP70); FUNCTIONS IN: ATP binding; INVOLVED IN: in 9 processes; LOCATED IN: cytosol, mitochondrion, cell wall, plasma membrane; EXPRESSED IN: 23 plant structures; EXPRESSED DURING: 11 growth stages; CONTAINS InterPro DOMAIN/s: Heat shock protein 70, conserved s…	1.263
20.2.1	stress.abiotic.heat	solyc11g071830.2.1	(q04960|dnjh_cucsa : 505.0) DnaJ protein homolog (DNAJ-1) - Cucumis sativus (Cucumber) & (at3g44110 : 486.0) homologous to the co-chaperon DNAJ protein from E coli; DNAJ homologue 3 (ATJ3); FUNCTIONS IN: unfolded protein binding, heat shock protein binding; INVOLVED IN: protein folding, response to salt stress, regulation of ATPase activity; LOCATED IN: nucleolus, cell wall, plasma membrane; EXPR…	3.322
20.2.1	stress.abiotic.heat	solyc12g043110.2.1	(at1g79920 : 1216.0) Heat shock protein 70 (Hsp 70) family protein; FUNCTIONS IN: ATP binding; LOCATED IN: cell wall, plasma membrane; EXPRESSED IN: male gametophyte, guard cell, cultured cell, pollen tube; EXPRESSED DURING: L mature pollen stage, M germinated pollen stage; CONTAINS InterPro DOMAIN/s: Heat shock protein Hsp70 (InterPro:IPR001023), Heat shock protein 70 (InterPro:IPR013126); BEST …	1.379
20.2.1	stress.abiotic.heat	solyc12g043120.2.1	(at1g79920 : 1256.0) Heat shock protein 70 (Hsp 70) family protein; FUNCTIONS IN: ATP binding; LOCATED IN: cell wall, plasma membrane; EXPRESSED IN: male gametophyte, guard cell, cultured cell, pollen tube; EXPRESSED DURING: L mature pollen stage, M germinated pollen stage; CONTAINS InterPro DOMAIN/s: Heat shock protein Hsp70 (InterPro:IPR001023), Heat shock protein 70 (InterPro:IPR013126); BEST …	1.433
20.2.2	stress.abiotic.cold	solyc03g025340.1.1	(at5g23950 : 140.0) Calcium-dependent lipid-binding (CaLB domain) family protein; CONTAINS InterPro DOMAIN/s: C2 calcium/lipid-binding domain, CaLB (InterPro:IPR008973), C2 calcium-dependent membrane targeting (InterPro:IPR000008); BEST Arabidopsis thaliana protein match is: Calcium-dependent lipid-binding (CaLB domain) family protein (TAIR:AT1G07310.1); Has 7173 Blast hits to 1801 proteins in 19…	-3.322
20.2.3	stress.abiotic.drought/salt	solyc02g085730.3.1	(gnl|cdd|87067 : 322.0) no description available & (ipr009410 : 224.9114) Allene oxide cyclase & (at3g25780 : 217.0) Encodes allene oxide cyclase, one of the enzymes involved in jasmonic acid biosynthesis. One of four genes in Arabidopsis that encode this enzyme. mRNA expression is upregulated in senescing leaves. Note: Nomenclature for Arabidopsis allene oxide cyclase 3 (AOC3, AT3G25780) gene is…	-3.322
20.2.99	stress.abiotic.unspecified	solyc01g109710.3.1	(at2g21620 : 244.0) Encodes gene that is induced in response to dessication; mRNA expression is seen 10 and 24 hrs after start of dessication treatment.; RD2; FUNCTIONS IN: molecular_function unknown; INVOLVED IN: response to desiccation, response to stress; LOCATED IN: cellular_component unknown; EXPRESSED IN: 24 plant structures; EXPRESSED DURING: 14 growth stages; CONTAINS InterPro DOMAIN/s: U…	-3.322
20.2.99	stress.abiotic.unspecified	solyc02g065470.1.1	(q41495|st14_soltu : 284.0) STS14 protein precursor - Solanum tuberosum (Potato) & (at5g66590 : 186.0) CAP (Cysteine-rich secretory proteins, Antigen 5, and Pathogenesis-related 1 protein) superfamily protein; FUNCTIONS IN: molecular_function unknown; INVOLVED IN: biological_process unknown; LOCATED IN: endomembrane system, extracellular region; EXPRESSED IN: 22 plant structures; EXPRESSED DURING…	-1.737
20.2.99	stress.abiotic.unspecified	solyc03g006680.3.1	(at1g11360 : 281.0) Adenine nucleotide alpha hydrolases-like superfamily protein; INVOLVED IN: response to stress; LOCATED IN: cytosol; EXPRESSED IN: 23 plant structures; EXPRESSED DURING: 13 growth stages; CONTAINS InterPro DOMAIN/s: UspA (InterPro:IPR006016), Rossmann-like alpha/beta/alpha sandwich fold (InterPro:IPR014729), Universal stress protein A (InterPro:IPR006015); BEST Arabidopsis thal…	0.848
20.2.99	stress.abiotic.unspecified	solyc05g005865.1.1	(at1g24020 : 179.0) MLP-like protein 423 (MLP423); INVOLVED IN: response to biotic stimulus, defense response; EXPRESSED IN: 22 plant structures; EXPRESSED DURING: 14 growth stages; CONTAINS InterPro DOMAIN/s: Bet v I allergen (InterPro:IPR000916); BEST Arabidopsis thaliana protein match is: MLP-like protein 28 (TAIR:AT1G70830.3). & (gnl|cdd|84754 : 140.0) no description available & (ipr000916 : …	-1.737
21.1.1	redox.thioredoxin.PDIL	solyc01g100320.3.1	(p38661|pdia6_medsa : 528.0) Probable protein disulfide-isomerase A6 precursor (EC 5.3.4.1) (P5) - Medicago sativa (Alfalfa) & (at2g47470 : 523.0) Encodes a protein disulfide isomerase-like (PDIL) protein, a member of a multigene family within the thioredoxin (TRX) superfamily. Transcript levels for this gene are up-regulated in response to three different chemical inducers of ER stress (dithioth…	-2.322
21.1.1	redox.thioredoxin.PDIL	solyc06g005940.3.1	(q43116|pdi_ricco : 536.0) Protein disulfide-isomerase precursor (EC 5.3.4.1) (PDI) - Ricinus communis (Castor bean) & (at1g21750 : 529.0) Encodes a protein disulfide isomerase-like (PDIL) protein, a member of a multigene family within the thioredoxin (TRX) superfamily; isoform contains non-consensus GA donor splice site at intron 9. Transcript levels for this gene are up-regulated in response to…	-1.322
21.1.1	redox.thioredoxin.PDIL	solyc06g060290.4.1	(q43116|pdi_ricco : 592.0) Protein disulfide-isomerase precursor (EC 5.3.4.1) (PDI) - Ricinus communis (Castor bean) & (at1g21750 : 537.0) Encodes a protein disulfide isomerase-like (PDIL) protein, a member of a multigene family within the thioredoxin (TRX) superfamily; isoform contains non-consensus GA donor splice site at intron 9. Transcript levels for this gene are up-regulated in response to…	-3.322
21.1.1	redox.thioredoxin.PDIL	solyc07g049450.3.1	(at1g04980 : 609.0) Encodes a protein disulfide isomerase-like (PDIL) protein, a member of a multigene family within the thioredoxin (TRX) superfamily. Transcript levels for this gene are up-regulated in response to three different chemical inducers of ER stress (dithiothreitol, beta-mercaptoethanol, and tunicamycin). AtIRE1-2 does not appear to be required for this response, but the atbzip60 mut…	2.655
21.1.1	redox.thioredoxin.PDIL	solyc11g069400.2.1	(at5g60640 : 648.0) Encodes a protein disulfide isomerase-like (PDIL) protein, a member of a multigene family within the thioredoxin (TRX) superfamily. Unlike several other PDI family members, transcript levels for this gene are not up-regulated in response to three different chemical inducers of ER stress (dithiothreitol, beta-mercaptoethanol, and tunicamycin). However, the level of transcripts …	2.17
21.2	redox.ascorbate and glutathione	solyc09g089580.4.1	(at1g06620 : 382.0) encodes a protein whose sequence is similar to a 2-oxoglutarate-dependent dioxygenase; 2-oxoglutarate (2OG) and Fe(II)-dependent oxygenase superfamily protein; CONTAINS InterPro DOMAIN/s: Oxoglutarate/iron-dependent oxygenase (InterPro:IPR005123); BEST Arabidopsis thaliana protein match is: 2-oxoglutarate (2OG) and Fe(II)-dependent oxygenase superfamily protein (TAIR:AT3G61400…	0.926
21.2.1	redox.ascorbate and glutathione.ascorbate	solyc01g111510.3.1	(at4g35000 : 446.0) Encodes a microsomal ascorbate peroxidase APX3. Ascorbate peroxidases are enzymes that scavenge hydrogen peroxide in plant cells. Eight types of APX have been described for Arabidopsis: three cytosolic (APX1, APX2, APX6), two chloroplastic types (stromal sAPX, thylakoid tAPX), and three microsomal (APX3, APX4, APX5) isoforms. The APX3 protein interacts with AKR2 (ankyrin-conta…	-1.322
21.2.1	redox.ascorbate and glutathione.ascorbate	solyc06g005160.4.1	(at1g07890 : 412.0) Encodes a cytosolic ascorbate peroxidase APX1. Ascorbate peroxidases are enzymes that scavenge hydrogen peroxide in plant cells. Eight types of APX have been described for Arabidopsis: three cytosolic (APX1, APX2, APX6), two chloroplastic types (stromal sAPX, thylakoid tAPX), and three microsomal (APX3, APX4, APX5) isoforms. At least part of the induction of heat shock protein…	-1.322
21.2.1	redox.ascorbate and glutathione.ascorbate	solyc06g060260.3.1	(at4g08390 : 495.0) Encodes a chloroplastic stromal ascorbate peroxidase sAPX. Ascorbate peroxidases are enzymes that scavenge hydrogen peroxide in plant cells. Eight types of APX have been described for Arabidopsis: three cytosolic (APX1, APX2, APX6), two chloroplastic types (stromal sAPX, thylakoid tAPX), and three microsomal (APX3, APX4, APX5) isoforms.; stromal ascorbate peroxidase (SAPX); FU…	1.138
21.2.1	redox.ascorbate and glutathione.ascorbate	solyc09g007270.3.1	(gnl|cdd|29386 : 411.0) no description available & (at3g09640 : 384.0) Encodes a cytosolic ascorbate peroxidase APX2. Ascorbate peroxidases are enzymes that scavenge hydrogen peroxide in plant cells. Eight types of APX have been described for Arabidopsis: three cytosolic (APX1, APX2, APX6), two chloroplastic types (stromal sAPX, thylakoid tAPX), and three microsomal (APX3, APX4, APX5) isoforms.; …	1.138
21.2.1	redox.ascorbate and glutathione.ascorbate	solyc11g011250.3.1	(at5g16710 : 359.0) The protein undergoes thiolation following treatment with the oxidant tert-butylhydroperoxide.; dehydroascorbate reductase 1 (DHAR3); FUNCTIONS IN: glutathione dehydrogenase (ascorbate) activity; INVOLVED IN: protein amino acid glutathionylation; LOCATED IN: chloroplast stroma, chloroplast, chloroplast envelope; EXPRESSED IN: 23 plant structures; EXPRESSED DURING: 14 growth st…	3.322
21.4	redox.glutaredoxins	solyc11g069940.1.1	(at5g11930 : 107.0) Thioredoxin superfamily protein; FUNCTIONS IN: electron carrier activity, protein disulfide oxidoreductase activity; INVOLVED IN: cell redox homeostasis; EXPRESSED IN: 11 plant structures; EXPRESSED DURING: 6 growth stages; CONTAINS InterPro DOMAIN/s: Glutaredoxin-like, plant II (InterPro:IPR011905), Thioredoxin fold (InterPro:IPR012335), Glutaredoxin (InterPro:IPR002109), Thi…	-3.322
21.5	redox.peroxiredoxin	solyc07g020860.3.1	(at1g65980 : 280.0) thioredoxin-dependent peroxidase; thioredoxin-dependent peroxidase 1 (TPX1); FUNCTIONS IN: oxidoreductase activity, antioxidant activity; INVOLVED IN: response to cadmium ion; LOCATED IN: chloroplast, plasma membrane, membrane; EXPRESSED IN: 27 plant structures; EXPRESSED DURING: 16 growth stages; CONTAINS InterPro DOMAIN/s: Thioredoxin fold (InterPro:IPR012335), Thioredoxin-l…	1.138
21.5	redox.peroxiredoxin	solyc10g083650.1.1	(at3g52960 : 240.0) Thioredoxin superfamily protein; FUNCTIONS IN: oxidoreductase activity, antioxidant activity; INVOLVED IN: defense response to bacterium, peptidyl-cysteine S-nitrosylation; LOCATED IN: thylakoid, chloroplast stroma, chloroplast, plant-type cell wall; EXPRESSED IN: 25 plant structures; EXPRESSED DURING: 15 growth stages; CONTAINS InterPro DOMAIN/s: Thioredoxin fold (InterPro:IP…	0.926
21.5.1	redox.peroxiredoxin.BAS1	solyc10g082030.2.1	(at5g06290 : 391.0) Encodes a 2-Cys peroxiredoxin (2-Cys PrxB) that contains two catalytic Cys residues.; 2-cysteine peroxiredoxin B (2-Cys Prx B); FUNCTIONS IN: peroxiredoxin activity, antioxidant activity; INVOLVED IN: response to cold, defense response to bacterium; LOCATED IN: apoplast, stromule, chloroplast stroma, chloroplast; EXPRESSED IN: 23 plant structures; EXPRESSED DURING: 13 growth s…	-3.322
21.6	redox.dismutases and catalases	solyc01g067740.3.1	(p27082|sodc_nicpl : 243.0) Superoxide dismutase [Cu-Zn] (EC 1.15.1.1) - Nicotiana plumbaginifolia (Leadwort-leaved tobacco) & (at1g08830 : 217.0) Encodes a cytosolic copper/zinc superoxide dismutase CSD1 that can detoxify superoxide radicals. Its expression is affected by miR398-directed mRNA cleavage. Regulated by biotic and abiotic stress.; copper/zinc superoxide dismutase 1 (CSD1); CONTAINS I…	0.848
21.6	redox.dismutases and catalases	solyc06g048410.4.1	(p22302|sodf_nicpl : 365.0) Superoxide dismutase [Fe], chloroplast (EC 1.15.1.1) (Fragment) - Nicotiana plumbaginifolia (Leadwort-leaved tobacco) & (at5g51100 : 291.0) Fe superoxide dismutase whose mRNA levels are increased in response to exposure to UV-B.; Fe superoxide dismutase 2 (FSD2); FUNCTIONS IN: superoxide dismutase activity; INVOLVED IN: response to UV; LOCATED IN: chloroplast, nucleoid…	-1.322
21.6	redox.dismutases and catalases	solyc06g049080.3.1	(p11796|sodm_nicpl : 447.0) Superoxide dismutase [Mn], mitochondrial precursor (EC 1.15.1.1) - Nicotiana plumbaginifolia (Leadwort-leaved tobacco) & (at3g10920 : 368.0) manganese superoxide dismutase (MSD1); manganese superoxide dismutase 1 (MSD1); FUNCTIONS IN: superoxide dismutase activity, copper ion binding, metal ion binding; INVOLVED IN: response to zinc ion, response to salt stress, defens…	-3.322
21.6	redox.dismutases and catalases	solyc12g094620.3.1	(p55312|cata2_soltu : 1019.0) Catalase isozyme 2 (EC 1.11.1.6) - Solanum tuberosum (Potato) & (at4g35090 : 812.0) Encodes a peroxisomal catalase, highly expressed in bolts and leaves. mRNA expression patterns show circadian regulation with mRNA levels being high in the subjective early morning. Loss of function mutations have increased H2O2 levels and increased H2O2 sensitivity. Mutants accumulat…	-1.322
24	Biodegradation of Xenobiotics	solyc02g069800.1.1	(gnl|cdd|36728 : 212.0) no description available & (at5g16080 : 177.0) carboxyesterase 17 (CXE17); FUNCTIONS IN: hydrolase activity; INVOLVED IN: metabolic process; LOCATED IN: cellular_component unknown; EXPRESSED IN: 11 plant structures; EXPRESSED DURING: 4 anthesis, petal differentiation and expansion stage; CONTAINS InterPro DOMAIN/s: Lipase, GDXG, active site (InterPro:IPR002168), Alpha/beta…	-3.322
24.2	Biodegradation of Xenobiotics.lactoylglutathione lyase	solyc02g080630.4.1	(at1g11840 : 485.0) Encodes a glyoxalase I homolog ATGLX1.; glyoxalase I homolog (GLX1); FUNCTIONS IN: lactoylglutathione lyase activity, metal ion binding; INVOLVED IN: carbohydrate metabolic process; LOCATED IN: peroxisome; EXPRESSED IN: 25 plant structures; EXPRESSED DURING: 13 growth stages; CONTAINS InterPro DOMAIN/s: Glyoxalase I (InterPro:IPR004361), Glyoxalase I, conserved site (InterPro:…	-1.737
24.2	Biodegradation of Xenobiotics.lactoylglutathione lyase	solyc08g066850.3.1	(at1g67280 : 464.0) Glyoxalase/Bleomycin resistance protein/Dioxygenase superfamily protein; FUNCTIONS IN: lactoylglutathione lyase activity, metal ion binding; INVOLVED IN: response to cold, carbohydrate metabolic process; LOCATED IN: thylakoid, stromule, chloroplast; EXPRESSED IN: 24 plant structures; EXPRESSED DURING: 14 growth stages; CONTAINS InterPro DOMAIN/s: Glyoxalase I (InterPro:IPR0043…	3.322
25	C1-metabolism	solyc04g008280.2.1	(at5g16450 : 306.0) Ribonuclease E inhibitor RraA/Dimethylmenaquinone methyltransferase; FUNCTIONS IN: ribonuclease inhibitor activity; INVOLVED IN: regulation of RNA metabolic process; LOCATED IN: cellular_component unknown; EXPRESSED IN: 24 plant structures; EXPRESSED DURING: 13 growth stages; CONTAINS InterPro DOMAIN/s: Ribonuclease E inhibitor RraA/Dimethylmenaquinone methyltransferase (Inter…	-3.322
25	C1-metabolism	solyc08g065220.3.1	(o49954|gcsp_soltu : 2005.0) Glycine dehydrogenase [decarboxylating], mitochondrial precursor (EC 1.4.4.2) (Glycine decarboxylase) (Glycine cleavage system P-protein) - Solanum tuberosum (Potato) & (at4g33010 : 1771.0) glycine decarboxylase P-protein 1 (GLDP1); FUNCTIONS IN: glycine dehydrogenase (decarboxylating) activity, protein binding; INVOLVED IN: glycine catabolic process, response to cadm…	2.293
25.1	C1-metabolism.glycine hydroxymethyltransferase	solyc02g091560.3.1	(p50433|glym_soltu : 1001.0) Serine hydroxymethyltransferase, mitochondrial precursor (EC 2.1.2.1) (Serine methylase) (Glycine hydroxymethyltransferase) (SHMT) - Solanum tuberosum (Potato) & (at4g37930 : 922.0) Encodes a protein with mitochondrial serine hydroxymethyltransferase activity, which functions in the photorespiratory pathway, catalyzes the conversion of serine and tetrahydrofolate to g…	1.379
25.2	C1-metabolism.formate-tetrahydrofolate ligase	solyc01g006280.3.1	(p28723|fths_spiol : 1073.0) Formate--tetrahydrofolate ligase (EC 6.3.4.3) (Formyltetrahydrofolate synthetase) (10-formyletrahydrofolate synthetase) (FHS) (FTHFS) - Spinacia oleracea (Spinach) & (at1g50480 : 1071.0) 10-formyltetrahydrofolate synthetase (THFS) mRNA, complete; 10-formyltetrahydrofolate synthetase (THFS); FUNCTIONS IN: formate-tetrahydrofolate ligase activity, copper ion binding, AT…	1.263
25.6	C1-metabolism.methylenetetrahydrofolate reductase	solyc11g008870.2.1	(at2g44160 : 1060.0) methylenetetrahydrofolate reductase MTHFR2 mRNA, complete; methylenetetrahydrofolate reductase 2 (MTHFR2); FUNCTIONS IN: methylenetetrahydrofolate reductase (NADPH) activity; INVOLVED IN: oxidation reduction, methionine metabolic process; EXPRESSED IN: male gametophyte, guard cell, cultured cell, leaf; EXPRESSED DURING: L mature pollen stage, M germinated pollen stage; CONTAI…	-3.322
25.1	C1-metabolism.formate dehydrogenase	solyc02g086880.4.1	(q07511|fdh_soltu : 691.0) Formate dehydrogenase, mitochondrial precursor (EC 1.2.1.2) (NAD-dependent formate dehydrogenase) (FDH) - Solanum tuberosum (Potato) & (at5g14780 : 586.0) Encodes a NAD-dependent formate dehydrogenase.; formate dehydrogenase (FDH); FUNCTIONS IN: NAD or NADH binding, binding, oxidoreductase activity, acting on the CH-OH group of donors, NAD or NADP as acceptor, catalytic…	-1.737
26.1	misc.misc2	solyc05g054350.3.1	(at4g02340 : 382.0) alpha/beta-Hydrolases superfamily protein; FUNCTIONS IN: epoxide hydrolase activity, catalytic activity; LOCATED IN: peroxisome; EXPRESSED IN: 22 plant structures; EXPRESSED DURING: 13 growth stages; CONTAINS InterPro DOMAIN/s: Epoxide hydrolase-like (InterPro:IPR000639), Alpha/beta hydrolase fold-1 (InterPro:IPR000073); BEST Arabidopsis thaliana protein match is: alpha/beta-H…	-0.737
26.1	misc.misc2	solyc12g099430.2.1	(at4g15960 : 402.0) alpha/beta-Hydrolases superfamily protein; FUNCTIONS IN: epoxide hydrolase activity, catalytic activity; INVOLVED IN: biological_process unknown; LOCATED IN: mitochondrion; CONTAINS InterPro DOMAIN/s: Epoxide hydrolase-like (InterPro:IPR000639), Alpha/beta hydrolase fold-1 (InterPro:IPR000073); BEST Arabidopsis thaliana protein match is: alpha/beta-Hydrolases superfamily prote…	1.485
26.2	misc.UDP glucosyl and glucoronyl transferases	solyc11g066670.1.1	(p56725|zox_phavu : 420.0) Zeatin O-xylosyltransferase (EC 2.4.2.40) (Zeatin O-beta-D-xylosyltransferase) - Phaseolus vulgaris (Kidney bean) (French bean) & (at3g50740 : 176.0) UGT72E1 is an UDPG:coniferyl alcohol glucosyltransferase which specifically glucosylates sinapyl- and coniferyl aldehydes. The enzyme is thought to be involved in lignin metabolism.; UDP-glucosyl transferase 72E1 (UGT72E1)…	-3.322
26.3	misc.gluco-, galacto- and mannosidases	solyc03g119080.4.1	(at3g18080 : 777.0) B-S glucosidase 44 (BGLU44); FUNCTIONS IN: in 6 functions; INVOLVED IN: carbohydrate metabolic process; LOCATED IN: cytosolic ribosome, cell wall, plant-type cell wall; EXPRESSED IN: 22 plant structures; EXPRESSED DURING: 13 growth stages; CONTAINS InterPro DOMAIN/s: Glycoside hydrolase, family 1 (InterPro:IPR001360), Glycoside hydrolase, catalytic core (InterPro:IPR017853), G…	-1.737
26.3.1	misc.gluco-, galacto- and mannosidases.alpha-galactosidase	solyc04g049070.3.1	(at5g63840 : 1400.0) radial swelling mutant shown to be specifically impaired in cellulose production. Encodes the alpha-subunit of a glucosidase II enzyme.; RADIAL SWELLING 3 (RSW3); FUNCTIONS IN: glucosidase activity, hydrolase activity, hydrolyzing O-glycosyl compounds; INVOLVED IN: response to cadmium ion, cellulose biosynthetic process, defense response to bacterium, unidimensional cell grow…	1.632
26.3.2	misc.gluco-, galacto- and mannosidases.beta-galactosidase	solyc11g069270.2.1	(at2g28470 : 1218.0) putative beta-galactosidase (BGAL8 gene); beta-galactosidase 8 (BGAL8); FUNCTIONS IN: cation binding, sugar binding, beta-galactosidase activity, hydrolase activity, hydrolyzing O-glycosyl compounds, catalytic activity; INVOLVED IN: carbohydrate metabolic process; EXPRESSED IN: 26 plant structures; EXPRESSED DURING: 13 growth stages; CONTAINS InterPro DOMAIN/s: Glycoside hydr…	-1.322
26.4.1	misc.beta 1,3 glucan hydrolases.glucan endo-1,3-beta-glucosidase	solyc07g005330.3.1	(at3g55430 : 452.0) O-Glycosyl hydrolases family 17 protein; FUNCTIONS IN: cation binding, hydrolase activity, hydrolyzing O-glycosyl compounds, catalytic activity; INVOLVED IN: carbohydrate metabolic process; LOCATED IN: cell wall; EXPRESSED IN: 24 plant structures; EXPRESSED DURING: 15 growth stages; CONTAINS InterPro DOMAIN/s: X8 (InterPro:IPR012946), Glycoside hydrolase, catalytic core (Inter…	-3.322
26.7	misc.oxidases - copper, flavone etc	solyc05g005480.2.1	(at1g23740 : 392.0) Oxidoreductase, zinc-binding dehydrogenase family protein; FUNCTIONS IN: oxidoreductase activity, zinc ion binding; INVOLVED IN: response to cold; LOCATED IN: in 6 components; EXPRESSED IN: 22 plant structures; EXPRESSED DURING: 14 growth stages; CONTAINS InterPro DOMAIN/s: GroES-like (InterPro:IPR011032), Alcohol dehydrogenase GroES-like (InterPro:IPR013154), Quinone oxidored…	-3.322
26.7	misc.oxidases - copper, flavone etc	solyc09g059040.3.1	(at4g13010 : 440.0) Oxidoreductase, zinc-binding dehydrogenase family protein; FUNCTIONS IN: oxidoreductase activity, zinc ion binding; INVOLVED IN: oxidation reduction; LOCATED IN: chloroplast thylakoid membrane, chloroplast, plasma membrane, vacuole; EXPRESSED IN: 25 plant structures; EXPRESSED DURING: 15 growth stages; CONTAINS InterPro DOMAIN/s: GroES-like (InterPro:IPR011032), Alcohol dehydr…	-3.322
26.8	misc.nitrilases, *nitrile lyases, berberine bridge enzymes, reticuline oxidases, troponine reductases	solyc10g086620.2.1	(at5g06060 : 283.0) NAD(P)-binding Rossmann-fold superfamily protein; FUNCTIONS IN: oxidoreductase activity, binding, catalytic activity; INVOLVED IN: oxidation reduction, metabolic process; EXPRESSED IN: 23 plant structures; EXPRESSED DURING: 14 growth stages; CONTAINS InterPro DOMAIN/s: Short-chain dehydrogenase/reductase, conserved site (InterPro:IPR020904), NAD(P)-binding domain (InterPro:IPR…	3.322
26.9	misc.glutathione S transferases	solyc01g102660.4.1	(at2g02390 : 302.0) Encodes glutathione transferase belonging to the zeta class of GSTs. Naming convention according to Wagner et al. (2002). The protein undergoes spontaneous thiolation following treatment with the oxidant tert-butylhydroperoxide.; glutathione S-transferase zeta 1 (GSTZ1); FUNCTIONS IN: glutathione transferase activity, catalytic activity; INVOLVED IN: toxin catabolic process; L…	-3.322
26.12	misc.peroxidases	solyc11g010120.2.1	(at2g22420 : 503.0) Peroxidase superfamily protein; FUNCTIONS IN: peroxidase activity, heme binding; INVOLVED IN: oxidation reduction, response to oxidative stress; LOCATED IN: endomembrane system; EXPRESSED IN: 21 plant structures; EXPRESSED DURING: 12 growth stages; CONTAINS InterPro DOMAIN/s: Haem peroxidase (InterPro:IPR010255), Plant peroxidase (InterPro:IPR000823), Peroxidases heam-ligand b…	3.322
26.17	misc.dynamin	solyc05g050600.3.1	(at5g42080 : 1028.0) Encodes a dynamin-like protein related to phragmoplastin. Mutations in this gene, in combination with mutation in ADL1E, result in defects in embryogenesis, cell plate formation and trichome branching. Also controls vascular patterning in combination with VAN3 and GNOM. DRP2B and DRP1A participate together in clathrin-coated vesicle formation during endocytosis.; dynamin-like…	2.07
26.17	misc.dynamin	solyc11g039650.2.1	(at1g59610 : 1120.0) A high molecular weight GTPase whose GTP-binding domain shows a low homology to those of other plant dynamin-like proteins.Contains a pleckstrin homologous domain. DRP2B and DRP1A participate together in clathrin-coated vesicle formation during endocytosis.; dynamin-like 3 (DL3); FUNCTIONS IN: protein binding, clathrin binding, GTPase activity; INVOLVED IN: synaptic vesicle e…	1.485
26.22	misc.short chain dehydrogenase/reductase (SDR)	solyc01g094220.3.1	(at2g24190 : 373.0) NAD(P)-binding Rossmann-fold superfamily protein; FUNCTIONS IN: oxidoreductase activity, binding, catalytic activity; INVOLVED IN: oxidation reduction, metabolic process; LOCATED IN: cellular_component unknown; EXPRESSED IN: 22 plant structures; EXPRESSED DURING: 13 growth stages; CONTAINS InterPro DOMAIN/s: NAD(P)-binding domain (InterPro:IPR016040), Glucose/ribitol dehydroge…	2.807
26.22	misc.short chain dehydrogenase/reductase (SDR)	solyc06g071070.1.1	(at3g03980 : 315.0) NAD(P)-binding Rossmann-fold superfamily protein; FUNCTIONS IN: oxidoreductase activity, binding, catalytic activity; INVOLVED IN: oxidation reduction, metabolic process; EXPRESSED IN: 25 plant structures; EXPRESSED DURING: 15 growth stages; CONTAINS InterPro DOMAIN/s: Short-chain dehydrogenase/reductase, conserved site (InterPro:IPR020904), NAD(P)-binding domain (InterPro:IPR…	3.322
26.26.1	misc.aminotransferases.aminotransferase class IV family protein	solyc01g098700.4.1	(at5g27410 : 808.0) D-aminoacid aminotransferase-like PLP-dependent enzymes superfamily protein; FUNCTIONS IN: catalytic activity; INVOLVED IN: metabolic process; LOCATED IN: cellular_component unknown; EXPRESSED IN: 20 plant structures; EXPRESSED DURING: 10 growth stages; CONTAINS InterPro DOMAIN/s: Aminotransferase, class IV (InterPro:IPR001544), Methyltransferase-16, putative (InterPro:IPR0194…	-3.322
26.28	misc.GDSL-motif lipase	solyc12g017460.1.1	(at1g28590 : 293.0) GDSL-like Lipase/Acylhydrolase superfamily protein; FUNCTIONS IN: hydrolase activity, acting on ester bonds, carboxylesterase activity; INVOLVED IN: lipid metabolic process; LOCATED IN: endomembrane system; CONTAINS InterPro DOMAIN/s: Lipase, GDSL (InterPro:IPR001087); BEST Arabidopsis thaliana protein match is: GDSL-like Lipase/Acylhydrolase superfamily protein (TAIR:AT2G2736…	-3.322
27.1	RNA.processing	solyc03g117940.3.1	(at1g09760 : 297.0) U2 small nuclear ribonucleoprotein A (U2A'); INVOLVED IN: nuclear mRNA splicing, via spliceosome, response to cold; LOCATED IN: in 6 components; EXPRESSED IN: 22 plant structures; EXPRESSED DURING: 13 growth stages; CONTAINS InterPro DOMAIN/s: U2A&apos;/phosphoprotein 32 family A, C-terminal (InterPro:IPR003603); Has 8109 Blast hits to 6297 proteins in 450 species: Archae - 0;…	-1.737
27.1	RNA.processing	solyc07g065950.4.1	(at3g13300 : 629.0) Encodes VCS (VARICOSE). Involved in mRNA decapping. VCS forms a mRNA decapping complex with DCP1 (At1g08370) and DCP2 (At5g13570). Unlike DCP2, VCS itself does not have mRNA decapping activity in vitro. DCP1, DCP2 and VCS colocalize in cytoplasmic loci, which are putative Arabidopsis mRNA processing bodies. Null mutants of DCP1, DCP2, and VCS accumulate capped mRNAs with a red…	-3.322
27.1.2	RNA.processing.RNA helicase	solyc03g052980.3.1	(at2g42520 : 785.0) P-loop containing nucleoside triphosphate hydrolases superfamily protein; FUNCTIONS IN: helicase activity, nucleic acid binding, ATP binding, ATP-dependent helicase activity; LOCATED IN: peroxisome; EXPRESSED IN: 24 plant structures; EXPRESSED DURING: 15 growth stages; CONTAINS InterPro DOMAIN/s: RNA helicase, DEAD-box type, Q motif (InterPro:IPR014014), DNA/RNA helicase, DEAD…	3.322
27.3.34	RNA.regulation of transcription.Orphan family	solyc03g120230.3.1	(q9m7j4|mfp1_tobac : 565.0) MAR-binding filament-like protein 1-1 - Nicotiana tabacum (Common tobacco) & (at3g16000 : 297.0) encodes a DNA-binding protein that binds to plastid DNA non-specifically and is associated with nucleoids and thylakoid membranes. The expression of the gene is correlated with the development of thylakoid membranes.; MAR binding filament-like protein 1 (MFP1); FUNCTIONS IN…	3.322
27.3.39	RNA.regulation of transcription.AtSR Transcription Factor family	solyc01g104170.3.1	(at2g17390 : 334.0) Highly homologous to AKR2A. Involved in chloroplast biogenesis. Double mutants of AKR2A and AKR2B have yellow leaves, significantly reduced chloroplast proteins, and no thylakoid membranes.; ankyrin repeat-containing 2B (AKR2B); FUNCTIONS IN: transcription regulator activity; LOCATED IN: plasma membrane; EXPRESSED IN: 25 plant structures; EXPRESSED DURING: 15 growth stages; CO…	1.678
27.3.67	RNA.regulation of transcription.putative transcription regulator	solyc01g100570.4.1	(at1g56110 : 724.0) NOP56-like protein; homolog of nucleolar protein NOP56 (NOP56); LOCATED IN: nucleolus, cell wall; EXPRESSED IN: 22 plant structures; EXPRESSED DURING: 13 growth stages; CONTAINS InterPro DOMAIN/s: Pre-mRNA processing ribonucleoprotein, snoRNA-binding domain (InterPro:IPR002687), NOP5, N-terminal (InterPro:IPR012974), NOSIC (InterPro:IPR012976); BEST Arabidopsis thaliana protei…	-3.322
27.3.67	RNA.regulation of transcription.putative transcription regulator	solyc04g081880.4.1	(gnl|cdd|37778 : 183.0) no description available & (at1g76010 : 164.0) Alba DNA/RNA-binding protein; FUNCTIONS IN: nucleic acid binding; INVOLVED IN: biological_process unknown; LOCATED IN: cellular_component unknown; EXPRESSED IN: 25 plant structures; EXPRESSED DURING: 15 growth stages; CONTAINS InterPro DOMAIN/s: Alba, DNA/RNA-binding protein (InterPro:IPR002775); BEST Arabidopsis thaliana prot…	-3.322
27.3.71	RNA.regulation of transcription.SNF7	solyc06g074840.3.1	(gnl|cdd|38439 : 206.0) no description available & (at5g22950 : 204.0) VPS24.1; CONTAINS InterPro DOMAIN/s: Snf7 (InterPro:IPR005024); BEST Arabidopsis thaliana protein match is: SNF7 family protein (TAIR:AT3G45000.1); Has 1807 Blast hits to 1807 proteins in 277 species: Archae - 0; Bacteria - 0; Metazoa - 736; Fungi - 347; Plants - 385; Viruses - 0; Other Eukaryotes - 339 (source: NCBI BLink). &…	3.322
27.3.71	RNA.regulation of transcription.SNF7	solyc08g065900.4.1	(at4g29160 : 224.0) SNF7.1; CONTAINS InterPro DOMAIN/s: Snf7 (InterPro:IPR005024); BEST Arabidopsis thaliana protein match is: SNF7 family protein (TAIR:AT2G19830.1); Has 1847 Blast hits to 1847 proteins in 245 species: Archae - 2; Bacteria - 29; Metazoa - 703; Fungi - 444; Plants - 428; Viruses - 0; Other Eukaryotes - 241 (source: NCBI BLink). & (gnl|cdd|36869 : 196.0) no description available &…	3.322
27.3.73	RNA.regulation of transcription.Zn-finger(CCHC)	solyc03g118020.3.1	(at5g07350 : 1284.0) RNA binding protein with nuclease activity essential for stress response. Involved in mechanisms acting on mRNAs entering the secretory pathway. Functionally redundant with TSN2.; TUDOR-SN protein 1 (Tudor1); CONTAINS InterPro DOMAIN/s: Staphylococcal nuclease (SNase-like) (InterPro:IPR006021), RNA-induced silencing complex, nuclease component Tudor-SN (InterPro:IPR016685), S…	1.379
27.3.99	RNA.regulation of transcription.unclassified	solyc02g080420.4.1	(at1g11650 : 418.0) RBP45B; FUNCTIONS IN: RNA binding; EXPRESSED IN: 26 plant structures; EXPRESSED DURING: 16 growth stages; CONTAINS InterPro DOMAIN/s: RNA recognition motif, RNP-1 (InterPro:IPR000504), Nucleotide-binding, alpha-beta plait (InterPro:IPR012677); BEST Arabidopsis thaliana protein match is: RNA-binding protein 45A (TAIR:AT5G54900.1); Has 29660 Blast hits to 18296 proteins in 811 s…	-3.322
27.3.99	RNA.regulation of transcription.unclassified	solyc03g025850.3.1	(p93788|remo_soltu : 147.0) Remorin (pp34) - Solanum tuberosum (Potato) & (at3g48940 : 98.2) Remorin family protein; CONTAINS InterPro DOMAIN/s: Remorin, C-terminal (InterPro:IPR005516), Remorin, N-terminal (InterPro:IPR005518); BEST Arabidopsis thaliana protein match is: Remorin family protein (TAIR:AT5G23750.2); Has 1837 Blast hits to 1261 proteins in 238 species: Archae - 1; Bacteria - 261; Me…	0.766
27.3.99	RNA.regulation of transcription.unclassified	solyc09g010520.3.1	(at3g53710 : 400.0) A member of ARF GAP domain (AGD), A thaliana has 15 members, grouped into four classes.; ARF-GAP domain 6 (AGD6); FUNCTIONS IN: ARF GTPase activator activity, DNA binding, zinc ion binding; INVOLVED IN: regulation of ARF GTPase activity; LOCATED IN: cytosol, nucleus; EXPRESSED IN: 24 plant structures; EXPRESSED DURING: 15 growth stages; CONTAINS InterPro DOMAIN/s: Arf GTPase a…	-3.322
27.3.99	RNA.regulation of transcription.unclassified	solyc11g008990.2.1	(at1g65260 : 391.0) Encodes a protein required for thylakoid membrane formation.; plastid transcriptionally active 4 (PTAC4); INVOLVED IN: vesicle organization, thylakoid membrane organization; LOCATED IN: in 8 components; EXPRESSED IN: 23 plant structures; EXPRESSED DURING: 15 growth stages; CONTAINS InterPro DOMAIN/s: PspA/IM30 (InterPro:IPR007157); Has 3123 Blast hits to 3108 proteins in 1139 …	1.632
27.4	RNA.RNA binding	solyc01g090190.3.1	(gnl|cdd|38156 : 138.0) no description available & (at4g16830 : 104.0) Hyaluronan / mRNA binding family; FUNCTIONS IN: RNA binding; INVOLVED IN: biological_process unknown; LOCATED IN: nucleus, cytoplasm; EXPRESSED IN: 22 plant structures; EXPRESSED DURING: 13 growth stages; CONTAINS InterPro DOMAIN/s: Hyaluronan/mRNA-binding protein (InterPro:IPR006861); BEST Arabidopsis thaliana protein match i…	3.322
27.4	RNA.RNA binding	solyc02g093340.3.1	(at5g40490 : 266.0) RNA-binding (RRM/RBD/RNP motifs) family protein; FUNCTIONS IN: RNA binding, nucleotide binding, nucleic acid binding; INVOLVED IN: biological_process unknown; LOCATED IN: cellular_component unknown; EXPRESSED IN: 21 plant structures; EXPRESSED DURING: 13 growth stages; CONTAINS InterPro DOMAIN/s: RNA recognition motif, RNP-1 (InterPro:IPR000504), Nucleotide-binding, alpha-beta…	-3.322
27.4	RNA.RNA binding	solyc03g005680.3.1	(at4g14300 : 252.0) RNA-binding (RRM/RBD/RNP motifs) family protein; FUNCTIONS IN: RNA binding, nucleotide binding, nucleic acid binding; INVOLVED IN: biological_process unknown; LOCATED IN: cellular_component unknown; EXPRESSED IN: 23 plant structures; EXPRESSED DURING: 14 growth stages; CONTAINS InterPro DOMAIN/s: RNA recognition motif, RNP-1 (InterPro:IPR000504), Nucleotide-binding, alpha-beta…	-3.322
27.4	RNA.RNA binding	solyc03g097110.4.1	(at4g17720 : 273.0) RNA-binding (RRM/RBD/RNP motifs) family protein; FUNCTIONS IN: oxidoreductase activity, nucleotide binding, nucleic acid binding; INVOLVED IN: oxidation reduction; EXPRESSED IN: 24 plant structures; EXPRESSED DURING: 15 growth stages; CONTAINS InterPro DOMAIN/s: Aldo/keto reductase (InterPro:IPR001395), RNA recognition motif, RNP-1 (InterPro:IPR000504), Nucleotide-binding, alp…	-2.322
27.4	RNA.RNA binding	solyc07g048030.4.1	(at3g07810 : 376.0) RNA-binding (RRM/RBD/RNP motifs) family protein; FUNCTIONS IN: RNA binding, nucleotide binding, nucleic acid binding; EXPRESSED IN: 24 plant structures; EXPRESSED DURING: 15 growth stages; CONTAINS InterPro DOMAIN/s: RNA recognition motif, RNP-1 (InterPro:IPR000504), Nucleotide-binding, alpha-beta plait (InterPro:IPR012677); BEST Arabidopsis thaliana protein match is: RNA-bind…	-3.322
27.4	RNA.RNA binding	solyc08g076840.3.1	(at2g35410 : 230.0) RNA-binding (RRM/RBD/RNP motifs) family protein; FUNCTIONS IN: RNA binding, nucleotide binding, nucleic acid binding; LOCATED IN: thylakoid, chloroplast stroma, chloroplast; EXPRESSED IN: 23 plant structures; EXPRESSED DURING: 14 growth stages; CONTAINS InterPro DOMAIN/s: RNA recognition motif, RNP-1 (InterPro:IPR000504), Nucleotide-binding, alpha-beta plait (InterPro:IPR01267…	3.322
27.4	RNA.RNA binding	solyc11g011130.3.1	(at5g37720 : 185.0) ALWAYS EARLY 4 (ALY4); FUNCTIONS IN: nucleotide binding, nucleic acid binding; INVOLVED IN: biological_process unknown; CONTAINS InterPro DOMAIN/s: RNA recognition motif, RNP-1 (InterPro:IPR000504), Nucleotide-binding, alpha-beta plait (InterPro:IPR012677); BEST Arabidopsis thaliana protein match is: RNA-binding (RRM/RBD/RNP motifs) family protein (TAIR:AT1G66260.2); Has 5809 …	-1.322
28.1.3.2.1	DNA.synthesis/chromatin structure.histone.core.H2A	solyc11g007920.1.1	(o22582|h2b_goshi : 158.0) Histone H2B - Gossypium hirsutum (Upland cotton) & (at5g59910 : 154.0) HTB4; FUNCTIONS IN: DNA binding; INVOLVED IN: nucleosome assembly; LOCATED IN: nucleolus; EXPRESSED IN: 24 plant structures; EXPRESSED DURING: 13 growth stages; CONTAINS InterPro DOMAIN/s: Histone H2B (InterPro:IPR000558), Histone-fold (InterPro:IPR009072), Histone core (InterPro:IPR007125); BEST Ara…	-1.322
28.1.3.2.2	DNA.synthesis/chromatin structure.histone.core.H2B	solyc11g007920.1.1	(o22582|h2b_goshi : 158.0) Histone H2B - Gossypium hirsutum (Upland cotton) & (at5g59910 : 154.0) HTB4; FUNCTIONS IN: DNA binding; INVOLVED IN: nucleosome assembly; LOCATED IN: nucleolus; EXPRESSED IN: 24 plant structures; EXPRESSED DURING: 13 growth stages; CONTAINS InterPro DOMAIN/s: Histone H2B (InterPro:IPR000558), Histone-fold (InterPro:IPR009072), Histone core (InterPro:IPR007125); BEST Ara…	-1.322
28.2	DNA.repair	solyc02g063130.4.1	(at3g02540 : 437.0) Encodes a member of the RADIATION SENSITIVE23 (RAD23) family: AT1G16190(RAD23A), AT1G79650(RAD23B), AT3G02540(RAD23C), AT5G38470(RAD23D). RAD23 proteins play an essential role in the cell cycle, morphology, and fertility of plants through their delivery of UPS (ubiquitin/26S proteasome system) substrates to the 26S proteasome.; RADIATION SENSITIVE23C (RAD23C); FUNCTIONS IN: ub…	-3.322
29.1.1	protein.aa activation.tyrosine-tRNA ligase	solyc01g109360.3.1	(at2g33840 : 585.0) Tyrosyl-tRNA synthetase, class Ib, bacterial/mitochondrial; FUNCTIONS IN: tyrosine-tRNA ligase activity, nucleotide binding, aminoacyl-tRNA ligase activity, ATP binding; INVOLVED IN: translation, tRNA aminoacylation for protein translation, tyrosyl-tRNA aminoacylation; LOCATED IN: cytoplasm; CONTAINS InterPro DOMAIN/s: Rossmann-like alpha/beta/alpha sandwich fold (InterPro:IPR…	-3.322
29.1.14	protein.aa activation.glycine-tRNA ligase	solyc03g118170.3.1	(at1g29880 : 1040.0) glycyl-tRNA synthetase / glycine--tRNA ligase; FUNCTIONS IN: glycine-tRNA ligase activity, nucleotide binding, aminoacyl-tRNA ligase activity, ATP binding; INVOLVED IN: response to cadmium ion, glycyl-tRNA aminoacylation; LOCATED IN: mitochondrion; EXPRESSED IN: 24 plant structures; EXPRESSED DURING: 14 growth stages; CONTAINS InterPro DOMAIN/s: Aminoacyl-tRNA synthetase, cla…	1.536
29.2.1.1.1.2.12	protein.synthesis.ribosomal protein.prokaryotic.chloroplast.50S subunit.L12	solyc02g086730.3.1	(p24929|rk12_tobac : 195.0) 50S ribosomal protein L12, chloroplast precursor (CL12) - Nicotiana tabacum (Common tobacco) & (at3g27830 : 142.0) 50S ribosomal protein L12-A; ribosomal protein L12-A (RPL12-A); FUNCTIONS IN: structural constituent of ribosome; INVOLVED IN: translation; LOCATED IN: in 7 components; EXPRESSED IN: cotyledon, juvenile leaf, leaf; CONTAINS InterPro DOMAIN/s: Ribosomal pro…	3.322
29.2.1.1.1.2.12	protein.synthesis.ribosomal protein.prokaryotic.chloroplast.50S subunit.L12	solyc02g086740.1.1	(p36688|rk12_nicsy : 203.0) 50S ribosomal protein L12, chloroplast precursor (CL12) - Nicotiana sylvestris (Wood tobacco) & (at3g27830 : 145.0) 50S ribosomal protein L12-A; ribosomal protein L12-A (RPL12-A); FUNCTIONS IN: structural constituent of ribosome; INVOLVED IN: translation; LOCATED IN: in 7 components; EXPRESSED IN: cotyledon, juvenile leaf, leaf; CONTAINS InterPro DOMAIN/s: Ribosomal pr…	3.322
29.2.1.1.3.2.510	protein.synthesis.ribosomal protein.prokaryotic.unknown organellar.50S subunit.L10A	solyc11g068420.2.1	(at1g08360 : 334.0) Ribosomal protein L1p/L10e family; FUNCTIONS IN: structural constituent of ribosome, RNA binding; INVOLVED IN: translation, RNA processing; LOCATED IN: cytosolic ribosome, ribosome, cytosolic large ribosomal subunit, plasma membrane; EXPRESSED IN: 22 plant structures; EXPRESSED DURING: 13 growth stages; CONTAINS InterPro DOMAIN/s: Ribosomal protein L1 (InterPro:IPR002143), Rib…	-3.322
29.2.1.2.1.3	protein.synthesis.ribosomal protein.eukaryotic.40S subunit.S3	solyc08g061843.1.1	(at5g35530 : 380.0) Ribosomal protein S3 family protein; FUNCTIONS IN: structural constituent of ribosome; INVOLVED IN: response to salt stress, translation; LOCATED IN: cytosolic small ribosomal subunit, cytosolic ribosome, nucleolus, membrane; EXPRESSED IN: 23 plant structures; EXPRESSED DURING: 14 growth stages; CONTAINS InterPro DOMAIN/s: K Homology, prokaryotic type (InterPro:IPR009019), K H…	-3.322
29.2.1.2.1.7	protein.synthesis.ribosomal protein.eukaryotic.40S subunit.S7	solyc03g119360.3.1	(at3g02560 : 286.0) Ribosomal protein S7e family protein; FUNCTIONS IN: structural constituent of ribosome; INVOLVED IN: translation; LOCATED IN: cytosolic small ribosomal subunit, cytosolic ribosome, chloroplast, membrane; EXPRESSED IN: 23 plant structures; EXPRESSED DURING: 16 growth stages; CONTAINS InterPro DOMAIN/s: Ribosomal protein S7e (InterPro:IPR000554); BEST Arabidopsis thaliana protei…	-3.322
29.2.1.2.1.7	protein.synthesis.ribosomal protein.eukaryotic.40S subunit.S7	solyc06g069090.3.1	(q9xet4|rs7_secce : 288.0) 40S ribosomal protein S7 - Secale cereale (Rye) & (at1g48830 : 287.0) Ribosomal protein S7e family protein; FUNCTIONS IN: structural constituent of ribosome; INVOLVED IN: translation; LOCATED IN: cytosolic small ribosomal subunit, cytosolic ribosome, cell wall, plasma membrane, chloroplast; EXPRESSED IN: 23 plant structures; EXPRESSED DURING: 13 growth stages; CONTAINS …	-1.737
29.2.1.2.1.8	protein.synthesis.ribosomal protein.eukaryotic.40S subunit.S8	solyc06g083180.4.1	(p49199|rs8_orysa : 303.0) 40S ribosomal protein S8 - Oryza sativa (Rice) & (at5g59240 : 296.0) Ribosomal protein S8e family protein; FUNCTIONS IN: structural constituent of ribosome; INVOLVED IN: translation, ribosome biogenesis; LOCATED IN: cytosolic small ribosomal subunit, cytosolic ribosome, ribosome, membrane; EXPRESSED IN: 11 plant structures; EXPRESSED DURING: 4 anthesis, F mature embryo …	-1.322
29.2.1.2.1.8	protein.synthesis.ribosomal protein.eukaryotic.40S subunit.S8	solyc09g057650.3.1	(q08069|rs8_maize : 299.0) 40S ribosomal protein S8 - Zea mays (Maize) & (at5g59240 : 291.0) Ribosomal protein S8e family protein; FUNCTIONS IN: structural constituent of ribosome; INVOLVED IN: translation, ribosome biogenesis; LOCATED IN: cytosolic small ribosomal subunit, cytosolic ribosome, ribosome, membrane; EXPRESSED IN: 11 plant structures; EXPRESSED DURING: 4 anthesis, F mature embryo sta…	-0.737
29.2.1.2.1.8	protein.synthesis.ribosomal protein.eukaryotic.40S subunit.S8	solyc10g006070.3.1	(p49199|rs8_orysa : 264.0) 40S ribosomal protein S8 - Oryza sativa (Rice) & (gnl|cdd|38493 : 264.0) no description available & (at5g20290 : 259.0) Ribosomal protein S8e family protein; FUNCTIONS IN: structural constituent of ribosome; INVOLVED IN: translation, ribosome biogenesis; LOCATED IN: in 8 components; EXPRESSED IN: 26 plant structures; EXPRESSED DURING: 14 growth stages; CONTAINS InterPro…	-3.322
29.2.1.2.1.10	protein.synthesis.ribosomal protein.eukaryotic.40S subunit.S10	solyc01g099670.3.1	(gnl|cdd|38554 : 188.0) no description available & (at4g25740 : 186.0) RNA binding Plectin/S10 domain-containing protein; FUNCTIONS IN: structural constituent of ribosome; INVOLVED IN: translation; LOCATED IN: cytosolic small ribosomal subunit, cytosolic ribosome, membrane; EXPRESSED IN: 22 plant structures; EXPRESSED DURING: 13 growth stages; CONTAINS InterPro DOMAIN/s: Plectin/S10, N-terminal (…	-3.322
29.2.1.2.1.12	protein.synthesis.ribosomal protein.eukaryotic.40S subunit.S12	solyc12g042650.2.1	(q9xhs0|rs12_horvu : 176.0) 40S ribosomal protein S12 - Hordeum vulgare (Barley) & (gnl|cdd|38616 : 164.0) no description available & (at2g32060 : 160.0) Ribosomal protein L7Ae/L30e/S12e/Gadd45 family protein; FUNCTIONS IN: structural constituent of ribosome; INVOLVED IN: translation; LOCATED IN: cytosolic small ribosomal subunit, cytosolic ribosome, nucleus; EXPRESSED IN: 22 plant structures; EX…	1.485
29.2.1.2.1.14	protein.synthesis.ribosomal protein.eukaryotic.40S subunit.S14	solyc09g010100.3.1	(gnl|cdd|35628 : 228.0) no description available & (p19950|rs141_maize : 214.0) 40S ribosomal protein S14 (Clone MCH1) - Zea mays (Maize) & (at3g52580 : 213.0) Ribosomal protein S11 family protein; CONTAINS InterPro DOMAIN/s: Ribosomal protein S11 (InterPro:IPR001971), Ribosomal S11, conserved site (InterPro:IPR018102); BEST Arabidopsis thaliana protein match is: Ribosomal protein S11 family prot…	-3.322
29.2.1.2.1.15	protein.synthesis.ribosomal protein.eukaryotic.40S subunit.S15	solyc02g082000.3.1	(gnl|cdd|36116 : 252.0) no description available & (p31674|rs15_orysa : 245.0) 40S ribosomal protein S15 - Oryza sativa (Rice) & (at5g09500 : 232.0) Ribosomal protein S19 family protein; CONTAINS InterPro DOMAIN/s: Ribosomal protein S15, eukaryotic/archaeal (InterPro:IPR005713), Ribosomal protein S19/S15 (InterPro:IPR002222), Ribosomal protein S19 conserved site (InterPro:IPR020934); BEST Arabido…	-0.737
29.2.1.2.1.16	protein.synthesis.ribosomal protein.eukaryotic.40S subunit.S16	solyc01g068530.3.1	(at2g09990 : 243.0) Ribosomal protein S5 domain 2-like superfamily protein; FUNCTIONS IN: structural constituent of ribosome; INVOLVED IN: translation; LOCATED IN: cytosolic small ribosomal subunit, cytosolic ribosome, cell wall, chloroplast, membrane; EXPRESSED IN: guard cell, callus, leaf; EXPRESSED DURING: seedling growth; CONTAINS InterPro DOMAIN/s: Ribosomal protein S9 (InterPro:IPR000754), …	1.138
29.2.1.2.1.16	protein.synthesis.ribosomal protein.eukaryotic.40S subunit.S16	solyc04g026100.1.1	(at2g09990 : 246.0) Ribosomal protein S5 domain 2-like superfamily protein; FUNCTIONS IN: structural constituent of ribosome; INVOLVED IN: translation; LOCATED IN: cytosolic small ribosomal subunit, cytosolic ribosome, cell wall, chloroplast, membrane; EXPRESSED IN: guard cell, callus, leaf; EXPRESSED DURING: seedling growth; CONTAINS InterPro DOMAIN/s: Ribosomal protein S9 (InterPro:IPR000754), …	0.678
29.2.1.2.1.17	protein.synthesis.ribosomal protein.eukaryotic.40S subunit.S17	solyc10g150146.1.1	(at5g04800 : 189.0) Ribosomal S17 family protein; FUNCTIONS IN: structural constituent of ribosome; INVOLVED IN: translation; LOCATED IN: ribosome, intracellular; EXPRESSED IN: male gametophyte, pollen tube; EXPRESSED DURING: L mature pollen stage, M germinated pollen stage; CONTAINS InterPro DOMAIN/s: Ribosomal protein S17e (InterPro:IPR001210), Ribosomal protein S17e, conserved site (InterPro:I…	-3.322
29.2.1.2.1.17	protein.synthesis.ribosomal protein.eukaryotic.40S subunit.S17	solyc11g006690.1.1	(at5g04800 : 202.0) Ribosomal S17 family protein; FUNCTIONS IN: structural constituent of ribosome; INVOLVED IN: translation; LOCATED IN: ribosome, intracellular; EXPRESSED IN: male gametophyte, pollen tube; EXPRESSED DURING: L mature pollen stage, M germinated pollen stage; CONTAINS InterPro DOMAIN/s: Ribosomal protein S17e (InterPro:IPR001210), Ribosomal protein S17e, conserved site (InterPro:I…	-1
29.2.1.2.1.19	protein.synthesis.ribosomal protein.eukaryotic.40S subunit.S19	solyc03g115360.3.1	(gnl|cdd|38621 : 220.0) no description available & (at5g61170 : 213.0) Ribosomal protein S19e family protein; FUNCTIONS IN: structural constituent of ribosome; INVOLVED IN: translation; LOCATED IN: cytosolic small ribosomal subunit, cytosolic ribosome, ribosome, vacuole; EXPRESSED IN: 23 plant structures; EXPRESSED DURING: 13 growth stages; CONTAINS InterPro DOMAIN/s: Ribosomal protein S19e, cons…	1.263
29.2.1.2.1.24	protein.synthesis.ribosomal protein.eukaryotic.40S subunit.S24	solyc01g097870.3.1	(at5g28060 : 184.0) Ribosomal protein S24e family protein; FUNCTIONS IN: structural constituent of ribosome, nucleotide binding; INVOLVED IN: translation, ribosome biogenesis; LOCATED IN: cytosolic small ribosomal subunit, cytosolic ribosome, ribosome, cell wall, membrane; EXPRESSED IN: 23 plant structures; EXPRESSED DURING: 14 growth stages; CONTAINS InterPro DOMAIN/s: Ribosomal protein S24e (In…	-1
29.2.1.2.1.25	protein.synthesis.ribosomal protein.eukaryotic.40S subunit.S25	solyc02g069850.3.1	(gnl|cdd|86293 : 126.0) no description available & (at2g21580 : 120.0) Ribosomal protein S25 family protein; FUNCTIONS IN: structural constituent of ribosome; INVOLVED IN: translation; LOCATED IN: cytosolic small ribosomal subunit, cytosolic ribosome, ribosome, plasma membrane; EXPRESSED IN: 23 plant structures; EXPRESSED DURING: 13 growth stages; CONTAINS InterPro DOMAIN/s: Ribosomal protein S25…	-1.322
29.2.1.2.1.26	protein.synthesis.ribosomal protein.eukaryotic.40S subunit.S26	solyc04g008810.3.1	(gnl|cdd|85360 : 152.0) no description available & (gnl|cdd|36979 : 139.0) no description available & (ipr000892 : 118.94597) Ribosomal protein S26e & (at3g56340 : 109.0) Ribosomal protein S26e family protein; FUNCTIONS IN: structural constituent of ribosome; INVOLVED IN: translation, ribosome biogenesis; LOCATED IN: cytosolic small ribosomal subunit, cytosolic ribosome, ribosome, membrane; EXPRE…	-3.322
29.2.1.2.2.3	protein.synthesis.ribosomal protein.eukaryotic.60S subunit.L3	solyc01g104590.3.1	(p35684|rl3_orysj : 657.0) 60S ribosomal protein L3 OS=Oryza sativa subsp. japonica GN=RPL3 PE=2 SV=2 & (at1g43170 : 631.0) Encodes a cytoplasmic ribosomal protein.; ribosomal protein 1 (RP1); FUNCTIONS IN: structural constituent of ribosome; INVOLVED IN: translation, embryo development ending in seed dormancy; LOCATED IN: cytosolic ribosome, ribosome, cytosolic large ribosomal subunit; EXPRESSED…	0.766
29.2.1.2.2.5	protein.synthesis.ribosomal protein.eukaryotic.60S subunit.L5	solyc06g082870.4.1	(q6unt2|rl5_cucsa : 405.0) 60S ribosomal protein L5 - Cucumis sativus (Cucumber) & (at3g25520 : 398.0) Encodes ribosomal protein L5 that binds to 5S ribosomal RNA and in involved in its export from the nucleus to the cytoplasm. Identified in a screen for enhancers of as1. as1/pgy double mutants show defects in leaf vascular patterning and adaxial cell fate. Double mutant analysis indicates pgy ge…	-3.322
29.2.1.2.2.6	protein.synthesis.ribosomal protein.eukaryotic.60S subunit.L6	solyc11g012110.2.1	(p34091|rl6_mescr : 293.0) 60S ribosomal protein L6 (YL16-like) - Mesembryanthemum crystallinum (Common ice plant) & (at1g74050 : 282.0) Ribosomal protein L6 family protein; FUNCTIONS IN: structural constituent of ribosome; INVOLVED IN: translation; LOCATED IN: ribosome, cytosolic large ribosomal subunit, intracellular, plasma membrane, membrane; EXPRESSED IN: leaf; CONTAINS InterPro DOMAIN/s: Ri…	-1.737
29.2.1.2.2.10	protein.synthesis.ribosomal protein.eukaryotic.60S subunit.L10	solyc06g082670.3.1	(p93847|rl10_solme : 424.0) 60S ribosomal protein L10 (EQM) - Solanum melongena (Eggplant) (Aubergine) & (at1g26910 : 378.0) Ribosomal protein L16p/L10e family protein; FUNCTIONS IN: structural constituent of ribosome; INVOLVED IN: response to UV-B, developmental process, translation; LOCATED IN: ribosome, membrane, chloroplast envelope; EXPRESSED IN: 25 plant structures; EXPRESSED DURING: 15 gro…	1.263
29.2.1.2.2.13	protein.synthesis.ribosomal protein.eukaryotic.60S subunit.L13	solyc12g096150.2.1	(at3g49010 : 285.0) Encodes 60S ribosomal protein L13. Homolog of human breast basic conserved 1 (BBC1).; breast basic conserved 1 (BBC1); FUNCTIONS IN: structural constituent of ribosome; INVOLVED IN: translation, ribosome biogenesis; LOCATED IN: in 6 components; EXPRESSED IN: 24 plant structures; EXPRESSED DURING: 14 growth stages; CONTAINS InterPro DOMAIN/s: Ribosomal protein L13e (InterPro:IP…	-1
29.2.1.2.2.14	protein.synthesis.ribosomal protein.eukaryotic.60S subunit.L14	solyc06g008260.3.1	(at2g20450 : 195.0) Ribosomal protein L14; FUNCTIONS IN: structural constituent of ribosome; INVOLVED IN: translation, ribosome biogenesis; LOCATED IN: ribosome, cytosolic large ribosomal subunit, endoplasmic reticulum, vacuole; EXPRESSED IN: 23 plant structures; EXPRESSED DURING: 13 growth stages; CONTAINS InterPro DOMAIN/s: Ribosomal protein L14 (InterPro:IPR002784); BEST Arabidopsis thaliana p…	-1
29.2.1.2.2.14	protein.synthesis.ribosomal protein.eukaryotic.60S subunit.L14	solyc06g083820.3.1	(at2g20450 : 196.0) Ribosomal protein L14; FUNCTIONS IN: structural constituent of ribosome; INVOLVED IN: translation, ribosome biogenesis; LOCATED IN: ribosome, cytosolic large ribosomal subunit, endoplasmic reticulum, vacuole; EXPRESSED IN: 23 plant structures; EXPRESSED DURING: 13 growth stages; CONTAINS InterPro DOMAIN/s: Ribosomal protein L14 (InterPro:IPR002784); BEST Arabidopsis thaliana p…	-1.322
29.2.1.2.2.14	protein.synthesis.ribosomal protein.eukaryotic.60S subunit.L14	solyc09g066430.3.1	(at2g20450 : 173.0) Ribosomal protein L14; FUNCTIONS IN: structural constituent of ribosome; INVOLVED IN: translation, ribosome biogenesis; LOCATED IN: ribosome, cytosolic large ribosomal subunit, endoplasmic reticulum, vacuole; EXPRESSED IN: 23 plant structures; EXPRESSED DURING: 13 growth stages; CONTAINS InterPro DOMAIN/s: Ribosomal protein L14 (InterPro:IPR002784); BEST Arabidopsis thaliana p…	-1.737
29.2.1.2.2.17	protein.synthesis.ribosomal protein.eukaryotic.60S subunit.L17	solyc03g111230.4.1	(at1g27400 : 196.0) Ribosomal protein L22p/L17e family protein; FUNCTIONS IN: structural constituent of ribosome; INVOLVED IN: translation; LOCATED IN: ribosome, cytosolic large ribosomal subunit, plasma membrane, chloroplast, vacuole; EXPRESSED IN: 23 plant structures; EXPRESSED DURING: 13 growth stages; CONTAINS InterPro DOMAIN/s: Ribosomal protein L22/L17 (InterPro:IPR001063), Ribosomal protei…	0.678
29.2.1.2.2.18	protein.synthesis.ribosomal protein.eukaryotic.60S subunit.L18	solyc01g099900.4.1	(gnl|cdd|36926 : 256.0) no description available & (at3g05590 : 255.0) Encodes cytoplasmic ribosomal protein L18.; ribosomal protein L18 (RPL18); FUNCTIONS IN: structural constituent of ribosome; INVOLVED IN: translation; LOCATED IN: cytosolic large ribosomal subunit, plasma membrane, chloroplast, vacuole, large ribosomal subunit; EXPRESSED IN: 24 plant structures; EXPRESSED DURING: 13 growth sta…	-1.322
29.2.1.2.2.26	protein.synthesis.ribosomal protein.eukaryotic.60S subunit.L26	solyc03g044000.1.1	(gnl|cdd|38611 : 172.0) no description available & (at5g67510 : 155.0) Translation protein SH3-like family protein; FUNCTIONS IN: structural constituent of ribosome, protein binding; INVOLVED IN: translation; LOCATED IN: cytosolic ribosome, cytosolic large ribosomal subunit, large ribosomal subunit; EXPRESSED IN: 23 plant structures; EXPRESSED DURING: 13 growth stages; CONTAINS InterPro DOMAIN/s:…	-2.322
29.2.1.2.2.27	protein.synthesis.ribosomal protein.eukaryotic.60S subunit.L27	solyc07g043360.1.1	(at4g15000 : 176.0) Ribosomal L27e protein family; FUNCTIONS IN: structural constituent of ribosome; INVOLVED IN: translation; LOCATED IN: ribosome, cytosolic large ribosomal subunit, intracellular; EXPRESSED IN: 22 plant structures; EXPRESSED DURING: 13 growth stages; CONTAINS InterPro DOMAIN/s: Ribosomal protein L27e (InterPro:IPR001141); BEST Arabidopsis thaliana protein match is: Ribosomal L2…	-3.322
29.2.1.2.2.32	protein.synthesis.ribosomal protein.eukaryotic.60S subunit.L32	solyc02g070310.3.1	(at4g18100 : 210.0) Ribosomal protein L32e; FUNCTIONS IN: structural constituent of ribosome; INVOLVED IN: translation, ribosome biogenesis; LOCATED IN: cytosolic ribosome, ribosome, cytosolic large ribosomal subunit, nucleolus; EXPRESSED IN: callus, pollen tube, leaf; CONTAINS InterPro DOMAIN/s: Ribosomal protein L32e (InterPro:IPR001515), Ribosomal protein L32e, conserved site (InterPro:IPR0182…	-0.737
29.2.1.2.2.35	protein.synthesis.ribosomal protein.eukaryotic.60S subunit.L35	solyc04g010240.3.1	(at5g02610 : 140.0) Ribosomal L29 family protein ; FUNCTIONS IN: structural constituent of ribosome; INVOLVED IN: translation, ribosome biogenesis; LOCATED IN: ribosome, cytosolic large ribosomal subunit; EXPRESSED IN: 24 plant structures; EXPRESSED DURING: 15 growth stages; CONTAINS InterPro DOMAIN/s: Ribosomal protein L29 (InterPro:IPR001854); BEST Arabidopsis thaliana protein match is: Ribosom…	-1.322
29.2.1.2.2.80	protein.synthesis.ribosomal protein.eukaryotic.60S subunit.P0	solyc05g054580.3.1	(p50346|rla0_soybn : 443.0) 60S acidic ribosomal protein P0 - Glycine max (Soybean) & (at3g09200 : 433.0) Ribosomal protein L10 family protein; FUNCTIONS IN: structural constituent of ribosome, copper ion binding; INVOLVED IN: in 6 processes; LOCATED IN: cytosol, cytosolic ribosome, ribosome, nucleus, plasma membrane; EXPRESSED IN: 24 plant structures; EXPRESSED DURING: 15 growth stages; CONTAINS…	1.202
29.2.1.2.2.141	protein.synthesis.ribosomal protein.eukaryotic.60S subunit.L4/L1	solyc10g086010.2.1	(at3g09630 : 564.0) Ribosomal protein L4/L1 family; FUNCTIONS IN: structural constituent of ribosome; INVOLVED IN: translation; LOCATED IN: in 7 components; EXPRESSED IN: 26 plant structures; EXPRESSED DURING: 14 growth stages; CONTAINS InterPro DOMAIN/s: Ribosomal protein L4/L1e (InterPro:IPR002136), Ribosomal protein L4/L1e, eukaryotic/archaeal, conserved site (InterPro:IPR013000); BEST Arabido…	1.202
29.2.1.2.2.510	protein.synthesis.ribosomal protein.eukaryotic.60S subunit.L10A	solyc11g068420.2.1	(at1g08360 : 334.0) Ribosomal protein L1p/L10e family; FUNCTIONS IN: structural constituent of ribosome, RNA binding; INVOLVED IN: translation, RNA processing; LOCATED IN: cytosolic ribosome, ribosome, cytosolic large ribosomal subunit, plasma membrane; EXPRESSED IN: 22 plant structures; EXPRESSED DURING: 13 growth stages; CONTAINS InterPro DOMAIN/s: Ribosomal protein L1 (InterPro:IPR002143), Rib…	-3.322
29.2.1.2.2.523	protein.synthesis.ribosomal protein.eukaryotic.60S subunit.L23A	solyc09g005720.3.1	(q07761|rl23a_tobac : 179.0) 60S ribosomal protein L23a (L25) - Nicotiana tabacum (Common tobacco) & (at2g39460 : 151.0) Encodes a 60S ribosomal protein L23aA (AtrpL23aA). Paralog of RLPL23aB.; ribosomal protein L23AA (RPL23AA); FUNCTIONS IN: structural constituent of ribosome, RNA binding, nucleotide binding; INVOLVED IN: response to oxidative stress, response to high light intensity, response t…	-1.322
29.2.2.3.1	protein.synthesis.ribosome biogenesis.Pre-rRNA processing and modifications.snoRNPs	solyc01g100570.4.1	(at1g56110 : 724.0) NOP56-like protein; homolog of nucleolar protein NOP56 (NOP56); LOCATED IN: nucleolus, cell wall; EXPRESSED IN: 22 plant structures; EXPRESSED DURING: 13 growth stages; CONTAINS InterPro DOMAIN/s: Pre-mRNA processing ribonucleoprotein, snoRNA-binding domain (InterPro:IPR002687), NOP5, N-terminal (InterPro:IPR012974), NOSIC (InterPro:IPR012976); BEST Arabidopsis thaliana protei…	-3.322
29.2.3	protein.synthesis.initiation	solyc01g011000.3.1	(p56336|if5a4_soltu : 300.0) Eukaryotic translation initiation factor 5A-4 (eIF-5A-4) (eIF-4D) - Solanum tuberosum (Potato) & (at1g13950 : 272.0) Encodes eukaryotic translation initiation factor 5A (EIF-5A).In mammalian cells it functions as a shuttle protein that translocates mRNA from the nucleus to cytoplasmic ribosomes. Overexpression results in an increase in both primary and secondary xylem…	1.07
29.2.3	protein.synthesis.initiation	solyc02g078120.2.1	(at4g20980 : 815.0) Eukaryotic translation initiation factor 3 subunit 7 (eIF-3); FUNCTIONS IN: translation initiation factor activity; INVOLVED IN: translational initiation; LOCATED IN: chloroplast; EXPRESSED IN: 22 plant structures; EXPRESSED DURING: 13 growth stages; CONTAINS InterPro DOMAIN/s: Eukaryotic translation initiation factor 3, subunit 7 (InterPro:IPR007783); BEST Arabidopsis thalian…	1.433
29.2.3	protein.synthesis.initiation	solyc06g072300.4.1	(at1g48410 : 1584.0) Encodes an RNA Slicer that selectively recruits microRNAs and siRNAs. There is currently no evidence that AGO1 Slicer is in a high molecular weight RNA-induced silencing complex (RISC). Mutants are defective in post-transcriptional gene silencing and have pleiotropic developmental and morphological defects. Through its action on the regulation of ARF17 expression, the protein…	3.322
29.2.3	protein.synthesis.initiation	solyc07g005810.3.1	(at5g57870 : 825.0) Encodes a putative eukaryotic translation initiation factor.; eukaryotic translation Initiation Factor isoform 4G1 (eIFiso4G1); FUNCTIONS IN: RNA binding, binding, translation initiation factor activity; INVOLVED IN: translational initiation, translation, RNA metabolic process; LOCATED IN: nucleus, cytoplasm; EXPRESSED IN: 25 plant structures; EXPRESSED DURING: 15 growth stage…	-3.322
29.2.4	protein.synthesis.elongation	solyc06g011280.3.1	(q6yw46|ef1g2_orysa : 625.0) Elongation factor 1-gamma 2 (EF-1-gamma 2) (eEF-1B gamma 2) - Oryza sativa (Rice) & (at1g09640 : 585.0) Translation elongation factor EF1B, gamma chain; FUNCTIONS IN: translation elongation factor activity; INVOLVED IN: translational elongation; EXPRESSED IN: male gametophyte, pollen tube; EXPRESSED DURING: L mature pollen stage, M germinated pollen stage, seed develo…	0.766
29.2.4	protein.synthesis.elongation	solyc07g016150.4.1	(at1g30230 : 275.0) Glutathione S-transferase, C-terminal-like;Translation elongation factor EF1B/ribosomal protein S6; FUNCTIONS IN: translation elongation factor activity; INVOLVED IN: translational elongation; LOCATED IN: plasma membrane, eukaryotic translation elongation factor 1 complex; EXPRESSED IN: guard cell; CONTAINS InterPro DOMAIN/s: Translation elongation factor EF1B/ribosomal protei…	1.07
29.2.4	protein.synthesis.elongation	solyc08g062920.3.1	(at1g56070 : 1594.0) encodes a translation elongation factor 2-like protein that is involved in cold-induced translation. Mutations in this gene specifically blocks low temperature-induced transcription of cold-responsive genes but induces the expression of CBF genes and mutants carrying the recessive mutations fail to acclimate to cold and is freezing sensitive.; LOW EXPRESSION OF OSMOTICALLY RE…	-3.474
29.2.4	protein.synthesis.elongation	solyc10g081030.3.1	(gnl|cdd|37450 : 189.0) no description available & (at3g12390 : 161.0) Nascent polypeptide-associated complex (NAC), alpha subunit family protein; INVOLVED IN: response to salt stress; LOCATED IN: cytosolic ribosome; EXPRESSED IN: 24 plant structures; EXPRESSED DURING: 13 growth stages; CONTAINS InterPro DOMAIN/s: Ubiquitin-associated/translation elongation factor EF1B, N-terminal (InterPro:IPR00…	-1.322
29.2.4	protein.synthesis.elongation	solyc11g028100.2.1	(q6yw46|ef1g2_orysa : 590.0) Elongation factor 1-gamma 2 (EF-1-gamma 2) (eEF-1B gamma 2) - Oryza sativa (Rice) & (at1g09640 : 560.0) Translation elongation factor EF1B, gamma chain; FUNCTIONS IN: translation elongation factor activity; INVOLVED IN: translational elongation; EXPRESSED IN: male gametophyte, pollen tube; EXPRESSED DURING: L mature pollen stage, M germinated pollen stage, seed develo…	0.848
29.2.4	protein.synthesis.elongation	solyc11g069700.2.1	(p43643|ef1a_tobac : 885.0) Elongation factor 1-alpha (EF-1-alpha) (Vitronectin-like adhesion protein 1) (PVN1) - Nicotiana tabacum (Common tobacco) & (at5g60390 : 870.0) GTP binding Elongation factor Tu family protein; FUNCTIONS IN: calmodulin binding, translation elongation factor activity; INVOLVED IN: translational elongation; LOCATED IN: mitochondrion, nucleus, cytoplasm; EXPRESSED IN: cotyl…	-3.322
29.3.1	protein.targeting.nucleus	solyc01g060470.3.1	(at4g16143 : 856.0) Protein interacts with Agrobacterium proteins VirD2 and VirE2. Is not individually essential for Agrobacterium-mediated root transformation, but when overexpressed can rescue the impa-4 decreased transformation susceptibility phenotype.; importin alpha isoform 2 (IMPA-2); FUNCTIONS IN: protein transporter activity, binding; INVOLVED IN: intracellular protein transport, protein…	-3.322
29.3.1	protein.targeting.nucleus	solyc01g096060.4.1	(at2g46520 : 1332.0) cellular apoptosis susceptibility protein, putative / importin-alpha re-exporter, putative; FUNCTIONS IN: protein transporter activity, importin-alpha export receptor activity, binding; INVOLVED IN: intracellular protein transport, cell proliferation, protein import into nucleus, docking; LOCATED IN: nucleus, nuclear pore, membrane, cytoplasm; EXPRESSED IN: 24 plant structure…	1.07
29.3.1	protein.targeting.nucleus	solyc02g094200.3.1	(at1g27970 : 218.0) Encodes an ortholog of yeast NTF2, a nuclear envelop transport protein that functions as the nuclear import receptor for RanGDP, an essential player in nucleocytoplasmic transport.; nuclear transport factor 2B (NTF2B); FUNCTIONS IN: protein transporter activity, Ran GTPase binding; INVOLVED IN: nucleocytoplasmic transport, protein import into nucleus; LOCATED IN: nuclear envel…	1.766
29.3.2	protein.targeting.mitochondria	solyc02g088700.4.1	(at3g02090 : 552.0) MPPBETA; FUNCTIONS IN: metalloendopeptidase activity, zinc ion binding; INVOLVED IN: proteolysis; LOCATED IN: in 11 components; EXPRESSED IN: 27 plant structures; EXPRESSED DURING: 17 growth stages; CONTAINS InterPro DOMAIN/s: Peptidase M16, zinc-binding site (InterPro:IPR001431), Peptidase M16, C-terminal (InterPro:IPR007863), Peptidase M16, N-terminal (InterPro:IPR011765), M…	-0.737
29.3.4.1	protein.targeting.secretory pathway.ER	solyc04g072032.1.1	(at2g39960 : 248.0) Microsomal signal peptidase 25 kDa subunit (SPC25); FUNCTIONS IN: peptidase activity; INVOLVED IN: signal peptide processing; LOCATED IN: endoplasmic reticulum; EXPRESSED IN: male gametophyte, callus; CONTAINS InterPro DOMAIN/s: Signal peptidase complex subunit 2 (InterPro:IPR009582); BEST Arabidopsis thaliana protein match is: Microsomal signal peptidase 25 kDa subunit (SPC25…	-1.322
29.3.4.3	protein.targeting.secretory pathway.vacuole	solyc09g010130.4.1	(at5g06140 : 549.0) Homolog of yeast retromer subunit VPS5. Part of a retromer-like protein complex involved in endosome to lysosome protein transport. In roots it co-localizes with the PIN2 auxin efflux carrier. Involved in endocytic sorting of membrane proteins including PIN2, BOR1 and BRI1.; sorting nexin 1 (SNX1); FUNCTIONS IN: phosphoinositide binding; INVOLVED IN: in 7 processes; LOCATED IN…	-3.322
29.3.4.99	protein.targeting.secretory pathway.unspecified	solyc01g008000.3.1	(p51823|arf2_orysa : 363.0) ADP-ribosylation factor 2 - Oryza sativa (Rice) & (at1g10630 : 362.0) A member of ARF GTPase family. A thaliana has 21 members of this family, known to be essential for vesicle coating and uncoating and functions in GTP-binding. Gene encoding ADP-ribosylation factor and similar to other ARFs and ARF-like proteins. The gene is shown to play a role in cell division, cell…	-0.737
29.3.4.99	protein.targeting.secretory pathway.unspecified	solyc02g072130.3.1	(at2g34250 : 843.0) SecY protein transport family protein; FUNCTIONS IN: P-P-bond-hydrolysis-driven protein transmembrane transporter activity; INVOLVED IN: response to salt stress, protein secretion; LOCATED IN: membrane; EXPRESSED IN: 23 plant structures; EXPRESSED DURING: 15 growth stages; CONTAINS InterPro DOMAIN/s: SecY protein (InterPro:IPR002208), Translocon Sec61/SecY, plug domain (InterP…	-3.322
29.3.4.99	protein.targeting.secretory pathway.unspecified	solyc11g051160.2.1	(at4g09160 : 376.0) SEC14 cytosolic factor family protein / phosphoglyceride transfer family protein; FUNCTIONS IN: transporter activity; INVOLVED IN: transport; LOCATED IN: chloroplast; CONTAINS InterPro DOMAIN/s: Cellular retinaldehyde-binding/triple function, C-terminal (InterPro:IPR001251), Cellular retinaldehyde-binding/triple function, N-terminal (InterPro:IPR008273), GOLD (InterPro:IPR0090…	1
29.3.4.99	protein.targeting.secretory pathway.unspecified	solyc11g062270.2.1	(at1g67680 : 694.0) SRP72 RNA-binding domain; FUNCTIONS IN: 7S RNA binding; INVOLVED IN: SRP-dependent cotranslational protein targeting to membrane; LOCATED IN: signal recognition particle; EXPRESSED IN: male gametophyte, pollen tube; EXPRESSED DURING: L mature pollen stage, M germinated pollen stage; CONTAINS InterPro DOMAIN/s: Signal recognition particle, SRP72 subunit, RNA-binding (InterPro:I…	3.322
29.4	protein.postranslational modification	solyc01g008000.3.1	(p51823|arf2_orysa : 363.0) ADP-ribosylation factor 2 - Oryza sativa (Rice) & (at1g10630 : 362.0) A member of ARF GTPase family. A thaliana has 21 members of this family, known to be essential for vesicle coating and uncoating and functions in GTP-binding. Gene encoding ADP-ribosylation factor and similar to other ARFs and ARF-like proteins. The gene is shown to play a role in cell division, cell…	-0.737
29.4	protein.postranslational modification	solyc01g034020.3.1	(q9xgh7|pp2a_tobac : 636.0) Serine/threonine-protein phosphatase PP2A catalytic subunit (EC 3.1.3.16) - Nicotiana tabacum (Common tobacco) & (at3g58500 : 616.0) Encodes one of the isoforms of the catalytic subunit of protein phosphatase 2A: AT1G59830/PP2A-1, AT1G10430/PP2A-2, At2g42500/PP2A-3, At3g58500/PP2A-4 [Plant Molecular Biology (1993) 21:475-485 and (1994) 26:523-528; Note that in more rec…	-3.322
29.4	protein.postranslational modification	solyc06g069010.3.1	(p93340|gblp_nicpl : 577.0) Guanine nucleotide-binding protein subunit beta-like protein - Nicotiana plumbaginifolia (Leadwort-leaved tobacco) & (at3g18130 : 522.0) Encodes a protein with similarity to mammalian RACKs. RACKs function to shuttle activated protein kinase C to different subcellular sites and may also function as a scaffold through physical interactions with other proteins. RACK1C ha…	-3.322
29.4	protein.postranslational modification	solyc06g069180.3.1	(at3g25800 : 1026.0) one of three genes encoding the protein phosphatase 2A regulatory subunit; protein phosphatase 2A subunit A2 (PP2AA2); FUNCTIONS IN: protein phosphatase type 2A regulator activity; INVOLVED IN: response to cadmium ion, regulation of phosphorylation; LOCATED IN: plasma membrane; EXPRESSED IN: 25 plant structures; EXPRESSED DURING: 15 growth stages; CONTAINS InterPro DOMAIN/s: …	1.632
29.4	protein.postranslational modification	solyc07g006640.3.1	(at2g24765 : 327.0) GTPase required for Golgi targeting of GRIP domain proteins. AtARL1 binds directly to the GRIP domain of AtGRIP in a GTP-dependent manner; ADP-ribosylation factor 3 (ARF3); FUNCTIONS IN: protein binding; INVOLVED IN: N-terminal protein myristoylation; LOCATED IN: Golgi stack, plasma membrane, membrane; EXPRESSED IN: 25 plant structures; EXPRESSED DURING: 15 growth stages; CONT…	-3.322
29.4	protein.postranslational modification	solyc07g062970.3.1	(at3g15260 : 399.0) Protein phosphatase 2C family protein; FUNCTIONS IN: protein serine/threonine phosphatase activity, catalytic activity; EXPRESSED IN: 23 plant structures; EXPRESSED DURING: 14 growth stages; CONTAINS InterPro DOMAIN/s: Protein phosphatase 2C-related (InterPro:IPR001932), Protein phosphatase 2C (InterPro:IPR015655), Protein phosphatase 2C, N-terminal (InterPro:IPR014045); BEST …	-3.322
29.4	protein.postranslational modification	solyc09g010520.3.1	(at3g53710 : 400.0) A member of ARF GAP domain (AGD), A thaliana has 15 members, grouped into four classes.; ARF-GAP domain 6 (AGD6); FUNCTIONS IN: ARF GTPase activator activity, DNA binding, zinc ion binding; INVOLVED IN: regulation of ARF GTPase activity; LOCATED IN: cytosol, nucleus; EXPRESSED IN: 24 plant structures; EXPRESSED DURING: 15 growth stages; CONTAINS InterPro DOMAIN/s: Arf GTPase a…	-3.322
29.5	protein.degradation	solyc01g112280.3.1	(at4g38220 : 608.0) Peptidase M20/M25/M40 family protein; FUNCTIONS IN: hydrolase activity, metallopeptidase activity, aminoacylase activity; INVOLVED IN: response to zinc ion; LOCATED IN: vacuole; EXPRESSED IN: 23 plant structures; EXPRESSED DURING: 15 growth stages; CONTAINS InterPro DOMAIN/s: ArgE/DapE/ACY1/CPG2/YscS, conserved site (InterPro:IPR001261), Peptidase M20 (InterPro:IPR002933), N-a…	2.233
29.5	protein.degradation	solyc06g082090.4.1	(at3g51800 : 546.0) putative nuclear DNA-binding protein G2p (AtG2) mRNA,; ATG2; FUNCTIONS IN: metalloexopeptidase activity, aminopeptidase activity; INVOLVED IN: proteolysis, cellular process; EXPRESSED IN: 22 plant structures; EXPRESSED DURING: 13 growth stages; CONTAINS InterPro DOMAIN/s: Peptidase M24, structural domain (InterPro:IPR000994), Proliferation-associated protein 1 (InterPro:IPR004…	1.433
29.5	protein.degradation	solyc08g062630.3.1	(at4g33090 : 1347.0) encodes an aminopeptidase, a ortholog of mouse microsomal AP (EC 3.4.11.2).; aminopeptidase M1 (APM1); FUNCTIONS IN: aminopeptidase activity; INVOLVED IN: auxin polar transport; LOCATED IN: plasma membrane; EXPRESSED IN: 24 plant structures; EXPRESSED DURING: 13 growth stages; CONTAINS InterPro DOMAIN/s: Peptidase M1, puromycin-sensitive aminopeptidase (InterPro:IPR015568), P…	0.926
29.5	protein.degradation	solyc08g076990.3.1	(at4g17830 : 728.0) Peptidase M20/M25/M40 family protein; FUNCTIONS IN: metallopeptidase activity, hydrolase activity; INVOLVED IN: proteolysis, metabolic process; EXPRESSED IN: 24 plant structures; EXPRESSED DURING: 13 growth stages; CONTAINS InterPro DOMAIN/s: Peptidase M20 (InterPro:IPR002933), Peptidase M20, dimerisation (InterPro:IPR011650). & (gnl|cdd|37487 : 373.0) no description available…	-3.322
29.5	protein.degradation	solyc08g081250.4.1	(at1g63770 : 736.0) Peptidase M1 family protein; FUNCTIONS IN: metallopeptidase activity, zinc ion binding; INVOLVED IN: proteolysis; EXPRESSED IN: 24 plant structures; EXPRESSED DURING: 15 growth stages; CONTAINS InterPro DOMAIN/s: Peptidase M1, membrane alanine aminopeptidase (InterPro:IPR001930), Peptidase M1, membrane alanine aminopeptidase, N-terminal (InterPro:IPR014782), Peptidase M1, alan…	1.485
29.5	protein.degradation	solyc12g010040.2.1	(ipr000819 : 1500.0) Peptidase M17, leucyl aminopeptidase, C-terminal & (p31427|ampl_soltu : 744.0) Leucine aminopeptidase, chloroplast precursor (EC 3.4.11.1) (LAP) (Leucyl aminopeptidase) (Proline aminopeptidase) (EC 3.4.11.5) (Prolyl aminopeptidase) - Solanum tuberosum (Potato) & (at4g30920 : 720.0) Cytosol aminopeptidase family protein; FUNCTIONS IN: manganese ion binding, metalloexopeptidase…	1.07
29.5.1	protein.degradation.subtilases	solyc02g092670.1.1	(at5g67360 : 1066.0) Encodes a subtilisin-like serine protease essential for mucilage release from seed coats.; ARA12; FUNCTIONS IN: serine-type endopeptidase activity; INVOLVED IN: proteolysis, seed coat development, mucilage metabolic process involved seed coat development, mucilage extrusion from seed coat; LOCATED IN: extracellular region, apoplast, cell wall, plant-type cell wall; EXPRESSED …	1.138
29.5.1	protein.degradation.subtilases	solyc08g079870.3.1	(at1g04110 : 515.0) Initially identified as a mutation affecting stomatal development and distribution. Encodes a protein similar to serine proteases.; STOMATAL DENSITY AND DISTRIBUTION (SDD1); CONTAINS InterPro DOMAIN/s: Protease-associated PA (InterPro:IPR003137), Proteinase inhibitor, propeptide (InterPro:IPR009020), Peptidase S8/S53, subtilisin/kexin/sedolisin (InterPro:IPR000209), Peptidase …	-3.322
29.5.3	protein.degradation.cysteine protease	solyc03g097270.3.1	(at3g12490 : 257.0) Encodes a protein with cysteine proteinase inhibitor activity. Overexpression increases tolerance to abiotic stressors (i.e.salt,osmitic, cold stress).; cystatin B (CYSB); FUNCTIONS IN: cysteine-type endopeptidase inhibitor activity, cobalt ion binding; INVOLVED IN: response to abiotic stimulus; LOCATED IN: endomembrane system; EXPRESSED IN: 24 plant structures; EXPRESSED DURI…	-1
29.5.3	protein.degradation.cysteine protease	solyc12g088670.2.1	(at1g47128 : 569.0) cysteine proteinase precursor-like protein/ dehydration stress-responsive gene (RD21); responsive to dehydration 21 (RD21); FUNCTIONS IN: cysteine-type endopeptidase activity, cysteine-type peptidase activity; INVOLVED IN: response to water deprivation; LOCATED IN: apoplast, chloroplast, vacuole; EXPRESSED IN: 23 plant structures; EXPRESSED DURING: 13 growth stages; CONTAINS I…	1.07
29.5.4	protein.degradation.aspartate protease	solyc03g111180.3.1	(at5g60160 : 749.0) Zn-dependent exopeptidases superfamily protein; FUNCTIONS IN: aminopeptidase activity, zinc ion binding; INVOLVED IN: response to cadmium ion, proteolysis; LOCATED IN: plasma membrane, vacuole; EXPRESSED IN: 26 plant structures; EXPRESSED DURING: 15 growth stages; CONTAINS InterPro DOMAIN/s: Peptidase M18, aminopeptidase I (InterPro:IPR001948); BEST Arabidopsis thaliana protei…	1.766
29.5.5	protein.degradation.serine protease	solyc01g099690.3.1	(at1g09130 : 449.0) ATP-dependent caseinolytic (Clp) protease/crotonase family protein; FUNCTIONS IN: serine-type endopeptidase activity; INVOLVED IN: proteolysis; LOCATED IN: mitochondrion, chloroplast stroma; EXPRESSED IN: 24 plant structures; EXPRESSED DURING: 15 growth stages; CONTAINS InterPro DOMAIN/s: Peptidase S14, ClpP (InterPro:IPR001907); BEST Arabidopsis thaliana protein match is: CLP…	3.322
29.5.5	protein.degradation.serine protease	solyc02g086830.3.1	(at3g27925 : 610.0) Encodes a DegP protease; nuclear gene encoding chloroplast-targeted protease that can degrade two lumenal proteins, plastocyanin and OE33, suggesting a role as a general-purpose protease in the thylakoid lumen. Involved in the degradation of D1 protein of PS II, hence participating in the repair of PS II damages caused by photoinhibition.; DegP protease 1 (DEGP1); FUNCTIONS IN…	1.138
29.5.5	protein.degradation.serine protease	solyc02g091280.3.1	(at1g66670 : 390.0) One of several nuclear-encoded ClpPs (caseinolytic protease). Contains a highly conserved catalytic triad of Ser-type proteases (Ser-His-Asp). The name reflects nomenclature described in Adam et. al (2001).; CLP protease proteolytic subunit 3 (CLPP3); FUNCTIONS IN: serine-type endopeptidase activity; INVOLVED IN: proteolysis; LOCATED IN: in 6 components; EXPRESSED IN: 23 plant…	3.322
29.5.5	protein.degradation.serine protease	solyc03g025610.3.1	(at4g20850 : 914.0) Tripeptidyl Peptidase II. Ser protease that assembles into a large oligomeric complex containing two proteins of 153 and 142 kD that are derived from a single TPP2 gene, with the smaller version missing part of the C-terminal end. Not essential, based on the lack of phenotype of a T-DNA disruption mutant.; tripeptidyl peptidase ii (TPP2); FUNCTIONS IN: tripeptidyl-peptidase ac…	1.202
29.5.5	protein.degradation.serine protease	solyc04g077650.3.1	(at3g12203 : 474.0) serine carboxypeptidase-like 17 (scpl17); FUNCTIONS IN: serine-type carboxypeptidase activity; INVOLVED IN: proteolysis; LOCATED IN: endomembrane system; CONTAINS InterPro DOMAIN/s: Peptidase S10, serine carboxypeptidase (InterPro:IPR001563); BEST Arabidopsis thaliana protein match is: serine carboxypeptidase-like 16 (TAIR:AT3G12220.1); Has 3617 Blast hits to 3541 proteins in …	3.322
29.5.7	protein.degradation.metalloprotease	solyc01g106820.3.1	(at1g17870 : 732.0) S2P-like putative metalloprotease, also contain transmembrane helices near their C-termini and many of them, five of seven, contain a conserved zinc-binding motif HEXXH. Homolog of EGY1. Each of the EGY1 and EGY-like proteins share two additional highly conserved motifs, the previously reported NPDG motif (aa 442Ã±454 in EGY1, Rudner et al., 1999) and a newly defined GNLR moti…	2.459
29.5.7	protein.degradation.metalloprotease	solyc04g082250.3.1	(o82150|ftsh_tobac : 1197.0) Cell division protease ftsH homolog, chloroplast precursor (EC 3.4.24.-) (DS9) - Nicotiana tabacum (Common tobacco) & (at5g42270 : 1077.0) VAR1 contains a conserved motif for ATPase and a metalloprotease characteristic to FtsH proteins, and is targeted into chloroplasts. A VAR1-fusion protein synthesized in vitro exhibited ATPase activity and partial metalloprotease a…	2.07
29.5.7	protein.degradation.metalloprotease	solyc07g055320.4.1	(at2g30950 : 989.0) Metalloprotease that functions in thylakoid membrane biogenesis. Involved in the repair of PSII following damaged incurred during photoinhibition. Forms a complex with VAR1. Mutants show a variegated phenotype, which decreases during development. Transcript and protein levels increase with light intensity.; VARIEGATED 2 (VAR2); FUNCTIONS IN: metallopeptidase activity, ATP-depe…	2.293
29.5.11.1	protein.degradation.ubiquitin.ubiquitin	solyc02g063130.4.1	(at3g02540 : 437.0) Encodes a member of the RADIATION SENSITIVE23 (RAD23) family: AT1G16190(RAD23A), AT1G79650(RAD23B), AT3G02540(RAD23C), AT5G38470(RAD23D). RAD23 proteins play an essential role in the cell cycle, morphology, and fertility of plants through their delivery of UPS (ubiquitin/26S proteasome system) substrates to the 26S proteasome.; RADIATION SENSITIVE23C (RAD23C); FUNCTIONS IN: ub…	-3.322
29.5.11.2	protein.degradation.ubiquitin.E1	solyc06g007320.3.1	(at2g30110 : 1641.0) Encodes a ubiquitin-activating enzyme (E1), involved in the first step in conjugating multiple ubiquitins to proteins targeted for degradation. Gene is expressed in most tissues examined. Mutant is able to revert the constitutive defense responses phenotype of snc1, which indicates the gene is involved in defense response. It also indicates that ubiquitination plays a role in…	1
29.5.11.3	protein.degradation.ubiquitin.E2	solyc10g083120.3.1	(at3g52560 : 279.0) ubiquitin E2 variant 1D-4 (UEV1D-4); CONTAINS InterPro DOMAIN/s: Ubiquitin-conjugating enzyme/RWD-like (InterPro:IPR016135), Ubiquitin-conjugating enzyme, E2 (InterPro:IPR000608); BEST Arabidopsis thaliana protein match is: MMS ZWEI homologue 3 (TAIR:AT2G36060.2). & (gnl|cdd|36114 : 230.0) no description available & (gnl|cdd|34682 : 88.4) no description available & (reliabilit…	-1.322
29.5.11.5	protein.degradation.ubiquitin.ubiquitin protease	solyc12g044740.2.1	(at1g51710 : 710.0) Ubiquitin-specific protease 6 (UBP6). Deubiquinating enzyme. Interacts with calmodulin.; ubiquitin-specific protease 6 (UBP6); CONTAINS InterPro DOMAIN/s: Peptidase C19, ubiquitin carboxyl-terminal hydrolase 2, conserved site (InterPro:IPR018200), Peptidase C19, ubiquitin carboxyl-terminal hydrolase 2 (InterPro:IPR001394); BEST Arabidopsis thaliana protein match is: ubiquitin-…	2.561
29.5.11.20	protein.degradation.ubiquitin.proteasom	solyc01g111450.3.1	(q9sxu1|psa7_cicar : 409.0) Proteasome subunit alpha type 7 (EC 3.4.25.1) (20S proteasome alpha subunit D) (20S proteasome subunit alpha-4) - Cicer arietinum (Chickpea) (Garbanzo) & (at5g66140 : 399.0) Encodes alpha5 subunit of 20S proteosome complex involved in protein degradation.; proteasome alpha subunit D2 (PAD2); FUNCTIONS IN: peptidase activity, endopeptidase activity, threonine-type endop…	-3.322
29.5.11.20	protein.degradation.ubiquitin.proteasom	solyc02g081700.1.1	(o82530|psa4_pethy : 429.0) Proteasome subunit alpha type 4 (EC 3.4.25.1) (20S proteasome alpha subunit C) (20S proteasome subunit alpha-3) - Petunia hybrida (Petunia) & (at3g22110 : 412.0) Encodes the alpha-3 subunit of 20s proteasome.; 20S proteasome alpha subunit C1 (PAC1); FUNCTIONS IN: peptidase activity, endopeptidase activity, threonine-type endopeptidase activity; INVOLVED IN: response to…	-3.322
29.5.11.20	protein.degradation.ubiquitin.proteasom	solyc02g084920.3.1	(o82531|psb1_pethy : 447.0) Proteasome subunit beta type 1 (EC 3.4.25.1) (20S proteasome alpha subunit F) (20S proteasome subunit beta-6) - Petunia hybrida (Petunia) & (at3g60820 : 405.0) Encodes 20S proteasome beta subunit PBF1 (PBF1).; PBF1; FUNCTIONS IN: peptidase activity, endopeptidase activity, threonine-type endopeptidase activity; INVOLVED IN: defense response to fungus, incompatible inte…	1.585
29.5.11.20	protein.degradation.ubiquitin.proteasom	solyc04g079200.3.1	(at5g23540 : 535.0) Mov34/MPN/PAD-1 family protein; INVOLVED IN: response to salt stress, protein catabolic process, ubiquitin-dependent protein catabolic process; LOCATED IN: proteasome complex, nucleus, proteasome regulatory particle, lid subcomplex; EXPRESSED IN: 24 plant structures; EXPRESSED DURING: 14 growth stages; CONTAINS InterPro DOMAIN/s: Mov34/MPN/PAD-1 (InterPro:IPR000555); BEST Arab…	-3.322
29.5.11.20	protein.degradation.ubiquitin.proteasom	solyc04g080590.4.1	(at5g42790 : 419.0) encodes a protein with extensive homology to the largest subunit of the multicatalytic proteinase complex (proteasome). Negatively regulates thiol biosynthesis and arsenic tolerance.; proteasome alpha subunit F1 (PAF1); FUNCTIONS IN: peptidase activity, endopeptidase activity, threonine-type endopeptidase activity; INVOLVED IN: response to arsenic, protein catabolic process, u…	-3.322
29.5.11.20	protein.degradation.ubiquitin.proteasom	solyc05g053650.3.1	(at2g32730 : 1413.0) 26S proteasome regulatory complex, non-ATPase subcomplex, Rpn2/Psmd1 subunit; FUNCTIONS IN: enzyme regulator activity, binding; INVOLVED IN: ubiquitin-dependent protein catabolic process; LOCATED IN: cytosol, proteasome regulatory particle, base subcomplex, proteasome complex; EXPRESSED IN: 25 plant structures; EXPRESSED DURING: 13 growth stages; CONTAINS InterPro DOMAIN/s: A…	-3.322
29.5.11.20	protein.degradation.ubiquitin.proteasom	solyc05g056160.3.1	(o24361|psb5_spiol : 449.0) Proteasome subunit beta type 5 precursor (EC 3.4.25.1) (20S proteasome subunit E) (Proteasome epsilon chain) - Spinacia oleracea (Spinach) & (at3g26340 : 441.0) N-terminal nucleophile aminohydrolases (Ntn hydrolases) superfamily protein; FUNCTIONS IN: endopeptidase activity, threonine-type endopeptidase activity; INVOLVED IN: proteolysis involved in cellular protein ca…	1.433
29.5.11.20	protein.degradation.ubiquitin.proteasom	solyc07g009140.3.1	(q8w425|psmd6_orysa : 600.0) 26S proteasome non-ATPase regulatory subunit 6 (26S proteasome regulatory particle non-ATPase subunit 7) (OsRPN7) - Oryza sativa (Rice) & (at4g24820 : 598.0) 26S proteasome, regulatory subunit Rpn7;Proteasome component (PCI) domain; FUNCTIONS IN: molecular_function unknown; INVOLVED IN: protein catabolic process, ubiquitin-dependent protein catabolic process; LOCATED …	-3.322
29.5.11.20	protein.degradation.ubiquitin.proteasom	solyc07g055080.3.1	(at1g16470 : 418.0) Encodes 20S proteasome subunit PAB1 (PAB1).; proteasome subunit PAB1 (PAB1); FUNCTIONS IN: peptidase activity, endopeptidase activity, threonine-type endopeptidase activity; INVOLVED IN: response to zinc ion, ubiquitin-dependent protein catabolic process; LOCATED IN: proteasome core complex, proteasome complex, cytosolic ribosome; EXPRESSED IN: 24 plant structures; EXPRESSED D…	3.322
29.5.11.20	protein.degradation.ubiquitin.proteasom	solyc09g082320.3.1	(at3g22630 : 347.0) Encodes 20S proteasome beta subunit PBD1 (PBD1).; 20S proteasome beta subunit D1 (PBD1); FUNCTIONS IN: peptidase activity, endopeptidase activity, threonine-type endopeptidase activity; INVOLVED IN: ubiquitin-dependent protein catabolic process; LOCATED IN: proteasome core complex, proteasome complex, apoplast, plasma membrane, vacuole; EXPRESSED IN: 23 plant structures; EXPRE…	-3.322
29.5.11.20	protein.degradation.ubiquitin.proteasom	solyc10g077030.2.1	(o24362|psa3_spiol : 449.0) Proteasome subunit alpha type 3 (EC 3.4.25.1) (20S proteasome alpha subunit G) (20S proteasome subunit alpha-7) (Proteasome component C8) - Spinacia oleracea (Spinach) & (at2g27020 : 439.0) Encodes 20S proteasome alpha 7 subunit PAG1.; 20S proteasome alpha subunit G1 (PAG1); FUNCTIONS IN: peptidase activity, endopeptidase activity, threonine-type endopeptidase activity…	-3.322
29.5.11.20	protein.degradation.ubiquitin.proteasom	solyc11g013440.2.1	(at2g39990 : 373.0) translation initiation factor eIF2 p47 subunit homolog; eukaryotic translation initiation factor 2 (EIF2); FUNCTIONS IN: translation initiation factor activity; INVOLVED IN: pollen germination, translational initiation, embryo development; LOCATED IN: eukaryotic translation initiation factor 3 complex, nucleus, membrane, cytoplasm; EXPRESSED IN: 26 plant structures; EXPRESSED …	1.485
29.5.11.20	protein.degradation.ubiquitin.proteasom	solyc11g069150.3.1	(at1g56450 : 410.0) 20S proteasome beta subunit PBG1 (PBG1) mRNA, complete cds; 20S proteasome beta subunit G1 (PBG1); FUNCTIONS IN: peptidase activity, endopeptidase activity, threonine-type endopeptidase activity; INVOLVED IN: response to cadmium ion, response to salt stress, ubiquitin-dependent protein catabolic process; LOCATED IN: proteasome core complex, proteasome complex, cytosolic riboso…	-0.737
29.6	protein.folding	solyc01g028810.3.1	(at3g13470 : 885.0) TCP-1/cpn60 chaperonin family protein; FUNCTIONS IN: ATP binding; INVOLVED IN: protein folding, protein refolding, cellular protein metabolic process; LOCATED IN: in 7 components; EXPRESSED IN: 26 plant structures; EXPRESSED DURING: 14 growth stages; CONTAINS InterPro DOMAIN/s: Chaperonin Cpn60/TCP-1 (InterPro:IPR002423), Chaperonin Cpn60, conserved site (InterPro:IPR018370), …	1.379
29.6	protein.folding	solyc01g105710.3.1	(o04287|fkb12_vicfa : 188.0) Peptidyl-prolyl isomerase FKBP12 (EC 5.2.1.8) (12 kDa FK506-binding protein) (12 kDa FKBP) (FKBP-12) (Immunophilin FKBP12) (Peptidyl-prolyl cis-trans isomerase) (PPIase) (Rotamase) - Vicia faba (Broad bean) & (at5g64350 : 183.0) FK506-binding protein 12 (FKBP12); FUNCTIONS IN: FK506 binding, peptidyl-prolyl cis-trans isomerase activity; INVOLVED IN: protein folding; L…	-3.322
29.6	protein.folding	solyc02g085790.3.1	(at3g02530 : 962.0) TCP-1/cpn60 chaperonin family protein; FUNCTIONS IN: unfolded protein binding, ATP binding; INVOLVED IN: response to cadmium ion, response to zinc ion; LOCATED IN: membrane, cytoplasm; EXPRESSED IN: 23 plant structures; EXPRESSED DURING: 14 growth stages; CONTAINS InterPro DOMAIN/s: Chaperonin Cpn60/TCP-1 (InterPro:IPR002423), Chaperone, tailless complex polypeptide 1 (InterPr…	-3.322
29.6	protein.folding	solyc03g117630.1.1	(p09189|hsp7c_pethy : 1040.0) Heat shock cognate 70 kDa protein - Petunia hybrida (Petunia) & (at1g16030 : 1039.0) heat shock protein 70B (Hsp70b); FUNCTIONS IN: ATP binding; INVOLVED IN: protein folding, response to heat; LOCATED IN: cytosol, cell wall, plasma membrane, chloroplast, membrane; EXPRESSED IN: 19 plant structures; EXPRESSED DURING: 10 growth stages; CONTAINS InterPro DOMAIN/s: Heat …	3.322
29.6	protein.folding	solyc04g011440.4.1	(p09189|hsp7c_pethy : 1085.0) Heat shock cognate 70 kDa protein - Petunia hybrida (Petunia) & (at3g12580 : 1083.0) heat shock protein 70 (HSP70); FUNCTIONS IN: ATP binding; INVOLVED IN: in 9 processes; LOCATED IN: cytosol, mitochondrion, cell wall, plasma membrane; EXPRESSED IN: 23 plant structures; EXPRESSED DURING: 11 growth stages; CONTAINS InterPro DOMAIN/s: Heat shock protein 70, conserved s…	1.138
29.6	protein.folding	solyc06g076020.3.1	(p09189|hsp7c_pethy : 1121.0) Heat shock cognate 70 kDa protein - Petunia hybrida (Petunia) & (at5g02500 : 1097.0) encodes a member of heat shock protein 70 family.; heat shock cognate protein 70-1 (HSC70-1); FUNCTIONS IN: ATP binding; INVOLVED IN: protein folding, response to cold, response to virus, response to heat; LOCATED IN: cytosol, apoplast, chloroplast, plasma membrane, membrane; EXPRESS…	1.926
29.6	protein.folding	solyc06g083190.4.1	(at3g25230 : 741.0) Encodes a a high molecular weight member of the FK506 binding protein (FKBP) family. It has three FKBP12-like domains, tetratricopeptide repeats, and a putative calmodulin binding domain. Modulates thermotolerance by interacting with HSP90.1 and affecting the accumulation of HsfA2-regulated sHSPs.; rotamase FKBP 1 (ROF1); CONTAINS InterPro DOMAIN/s: Tetratricopeptide TPR-1 (In…	1.848
29.6	protein.folding	solyc07g042250.3.1	(at5g20720 : 320.0) Encodes a chloroplast co-chaperonin with similarity to CPN21 from spinach, E.coli GroES.; chaperonin 20 (CPN20); CONTAINS InterPro DOMAIN/s: Chaperonin Cpn10 (InterPro:IPR020818), GroES-like (InterPro:IPR011032), Chaperonin Cpn10, conserved site (InterPro:IPR018369), Chaperonin 21, chloroplast (InterPro:IPR017416), Chaperonin Cpn10, subgroup (InterPro:IPR001476); BEST Arabidop…	1.07
29.6	protein.folding	solyc09g091180.3.1	(q05046|ch62_cucma : 895.0) Chaperonin CPN60-2, mitochondrial precursor (HSP60-2) - Cucurbita maxima (Pumpkin) (Winter squash) & (at3g23990 : 885.0) mitochondrial chaperonin HSP. assist in rapid assembly of the oligomeric protein structures in the mitochondria.; heat shock protein 60 (HSP60); FUNCTIONS IN: copper ion binding, ATP binding; INVOLVED IN: response to cadmium ion, response to cyclopen…	0.848
29.6	protein.folding	solyc11g066100.2.1	(p09189|hsp7c_pethy : 1131.0) Heat shock cognate 70 kDa protein - Petunia hybrida (Petunia) & (at3g12580 : 1080.0) heat shock protein 70 (HSP70); FUNCTIONS IN: ATP binding; INVOLVED IN: in 9 processes; LOCATED IN: cytosol, mitochondrion, cell wall, plasma membrane; EXPRESSED IN: 23 plant structures; EXPRESSED DURING: 11 growth stages; CONTAINS InterPro DOMAIN/s: Heat shock protein 70, conserved s…	1.263
29.6	protein.folding	solyc11g069790.2.1	(p08926|ruba_pea : 778.0) RuBisCO large subunit-binding protein subunit alpha, chloroplast precursor (60 kDa chaperonin subunit alpha) (CPN-60 alpha) - Pisum sativum (Garden pea) & (at2g28000 : 773.0) Encodes chaperonin-60 alpha, a molecular chaperone involved in Rubisco folding. Mutants display aberrant chloroplast and embryo development.; chaperonin-60alpha (CPN60A); FUNCTIONS IN: ATP binding; …	1.138
29.8	protein.assembly and cofactor ligation	solyc02g014150.4.1	(at5g23120 : 521.0) encodes a stability and/or assembly factor of photosystem II; HIGH CHLOROPHYLL FLUORESCENCE 136 (HCF136); INVOLVED IN: response to cadmium ion, plastid organization, protein complex assembly; LOCATED IN: in 8 components; EXPRESSED IN: 25 plant structures; EXPRESSED DURING: 14 growth stages; CONTAINS InterPro DOMAIN/s: BNR repeat (InterPro:IPR002860), Photosystem II stability/a…	3.322
29.8	protein.assembly and cofactor ligation	solyc03g096850.4.1	(at5g17170 : 314.0) enhancer of sos3-1 (ENH1); FUNCTIONS IN: metal ion binding; LOCATED IN: chloroplast thylakoid membrane, chloroplast; EXPRESSED IN: 22 plant structures; EXPRESSED DURING: 14 growth stages; CONTAINS InterPro DOMAIN/s: PDZ/DHR/GLGF (InterPro:IPR001478); BEST Arabidopsis thaliana protein match is: protein containing PDZ domain, a K-box domain, and a TPR region (TAIR:AT1G55480.1); …	2.07
29.8	protein.assembly and cofactor ligation	solyc11g007120.2.1	(at3g20970 : 343.0) Encodes a protein containing the NFU domain that may be involved in iron-sulfur cluster assembly. Part of a five member gene family, more closely related to NFU5 than to NFU1,2, and 3. Targeted to the mitochondrion.; NFU domain protein 4 (NFU4); CONTAINS InterPro DOMAIN/s: NIF system FeS cluster assembly, NifU, C-terminal (InterPro:IPR001075), HIRA-interacting protein 5 (Inter…	-3.322
30.2.9	signalling.receptor kinases.leucine rich repeat IX	solyc06g074070.3.1	(at2g01820 : 718.0) Leucine-rich repeat protein kinase family protein; FUNCTIONS IN: protein serine/threonine kinase activity, protein kinase activity, ATP binding; INVOLVED IN: pollen development; LOCATED IN: plasma membrane, plant-type cell wall; EXPRESSED IN: 23 plant structures; EXPRESSED DURING: 13 growth stages; CONTAINS InterPro DOMAIN/s: Protein kinase, ATP binding site (InterPro:IPR01744…	-3.322
30.2.11	signalling.receptor kinases.leucine rich repeat XI	solyc11g056680.1.1	(at3g20820 : 501.0) Leucine-rich repeat (LRR) family protein; INVOLVED IN: signal transduction, defense response; LOCATED IN: apoplast, cell wall, chloroplast, membrane; EXPRESSED IN: 23 plant structures; EXPRESSED DURING: 13 growth stages; CONTAINS InterPro DOMAIN/s: Leucine-rich repeat-containing N-terminal domain, type 2 (InterPro:IPR013210), Leucine-rich repeat (InterPro:IPR001611); BEST Arab…	0.766
30.3	signalling.calcium	solyc01g100380.4.1	(q40401|calr_nicpl : 565.0) Calreticulin precursor - Nicotiana plumbaginifolia (Leadwort-leaved tobacco) & (at1g09210 : 522.0) Encodes one of three Arabidopsis calreticulins.; calreticulin 1b (CRT1b); FUNCTIONS IN: unfolded protein binding, calcium ion binding; INVOLVED IN: response to oxidative stress, response to salt stress; LOCATED IN: mitochondrion, endoplasmic reticulum, vacuole; EXPRESSED …	1.485
30.3	signalling.calcium	solyc03g118040.3.1	(ipr001580 : 1500.0) Calreticulin/calnexin & (at5g61790 : 613.0) calnexin 1 (CNX1); FUNCTIONS IN: unfolded protein binding, calcium ion binding; INVOLVED IN: protein folding; LOCATED IN: in 8 components; EXPRESSED IN: 26 plant structures; EXPRESSED DURING: 15 growth stages; CONTAINS InterPro DOMAIN/s: Calreticulin/calnexin, P (InterPro:IPR009033), Calreticulin/calnexin (InterPro:IPR001580), Calre…	1.678
30.4	signalling.phosphinositides	solyc06g076890.1.1	(at2g29700 : 213.0) Encodes a protein containing one PH (pleckstrin homology) domain with a short N-terminal extension; pleckstrin homologue 1 (PH1); CONTAINS InterPro DOMAIN/s: Pleckstrin homology-type (InterPro:IPR011993), Pleckstrin homology (InterPro:IPR001849); BEST Arabidopsis thaliana protein match is: Pleckstrin homology (PH) domain superfamily protein (TAIR:AT5G05710.1); Has 2358 Blast h…	3.322
30.4	signalling.phosphinositides	solyc10g005100.3.1	(ipr008469 : 187.61806) DREPP plasma membrane polypeptide & (at4g20260 : 129.0) Encodes a Ca2+ and Cu2+ binding protein. N-terminal myristylation on glycine 2 appears to enable it to associate tightly with the plasma membrane. Recombinant PCaP1 interacts strongly with phosphatidylinositol 3,5-bisphosphate (PtdIns(3,5)P2) and PtdIns (3,4,5)P3, and weakly with PtdIns(3,5)P2 and PtdIns(4,5). It also…	2.036
30.5	signalling.G-proteins	solyc01g088560.3.1	(at2g44610 : 358.0) Encodes a GTP-binding protein with similarity to yeast YPT6 . RAB6 can complement the yeast YTP mutant.; RAB6A; FUNCTIONS IN: protein binding, GTP binding; INVOLVED IN: secretion by cell; LOCATED IN: plasma membrane, membrane fraction; EXPRESSED IN: 25 plant structures; EXPRESSED DURING: 15 growth stages; CONTAINS InterPro DOMAIN/s: Ras GTPase (InterPro:IPR001806), Small GTP-b…	-1.322
30.5	signalling.G-proteins	solyc01g100350.3.1	(at3g62560 : 347.0) Ras-related small GTP-binding family protein; FUNCTIONS IN: GTP binding; INVOLVED IN: intracellular protein transport; LOCATED IN: endomembrane system, intracellular; EXPRESSED IN: 22 plant structures; EXPRESSED DURING: 13 growth stages; CONTAINS InterPro DOMAIN/s: Small GTP-binding protein (InterPro:IPR005225), Small GTPase SAR1-type (InterPro:IPR006687), ARF/SAR superfamily …	-1.737
30.5	signalling.G-proteins	solyc01g109520.3.1	(at3g18820 : 397.0) RAB GTPase homolog G3F (RAB7B); FUNCTIONS IN: GTP binding; INVOLVED IN: protein transport, small GTPase mediated signal transduction; LOCATED IN: plasma membrane, nucleus; EXPRESSED IN: 26 plant structures; EXPRESSED DURING: 13 growth stages; CONTAINS InterPro DOMAIN/s: Ras GTPase (InterPro:IPR001806), Small GTP-binding protein (InterPro:IPR005225), Small GTPase (InterPro:IPR0…	-1
30.5	signalling.G-proteins	solyc06g069010.3.1	(p93340|gblp_nicpl : 577.0) Guanine nucleotide-binding protein subunit beta-like protein - Nicotiana plumbaginifolia (Leadwort-leaved tobacco) & (at3g18130 : 522.0) Encodes a protein with similarity to mammalian RACKs. RACKs function to shuttle activated protein kinase C to different subcellular sites and may also function as a scaffold through physical interactions with other proteins. RACK1C ha…	-3.322
30.5	signalling.G-proteins	solyc08g062660.3.1	(at5g58590 : 221.0) Encodes a Ran-binding protein 1 homolog (RanBP1).; RAN binding protein 1 (RANBP1); FUNCTIONS IN: protein binding; INVOLVED IN: protein import into nucleus, translocation; LOCATED IN: cellular_component unknown; EXPRESSED IN: 23 plant structures; EXPRESSED DURING: 14 growth stages; CONTAINS InterPro DOMAIN/s: Ran binding protein 1 (InterPro:IPR000156), Pleckstrin homology-type …	1.138
30.5	signalling.G-proteins	solyc12g017830.3.1	(at3g43300 : 2240.0) AtMIN7 is an immunity associated Arabidopsis protein targeted by HopM1, a conserved Pseudomonas syringae virulence protein. AtMIN7 encodes one of the eight members of the Arabidopsis adenosine diphosphate (ADP) ribosylation factor (ARF) guanine nucleotide exchange factor (GEF) protein family. The AFR GEF proteins are key components of the vesicle trafficking system in eukaryo…	1.379
30.7	signalling.14-3-3 proteins	solyc02g063070.3.1	(q41418|14331_soltu : 403.0) 14-3-3-like protein - Solanum tuberosum (Potato) & (at3g02520 : 396.0) Encodes GF14 &#957;, a 14-3-3 protein isoform (14-3-3&#957;).; general regulatory factor 7 (GRF7); FUNCTIONS IN: protein phosphorylated amino acid binding; LOCATED IN: nuclear envelope, chloroplast stroma, plasma membrane, chloroplast, cytoplasm; EXPRESSED IN: 24 plant structures; EXPRESSED DURING:…	1.138
30.7	signalling.14-3-3 proteins	solyc04g012120.3.1	(q43643|14332_soltu : 440.0) 14-3-3-like protein RA215 - Solanum tuberosum (Potato) & (at1g78300 : 402.0) G-box binding factor GF14 omega encoding a 14-3-3 protein; general regulatory factor 2 (GRF2); FUNCTIONS IN: protein phosphorylated amino acid binding; INVOLVED IN: brassinosteroid mediated signaling pathway; LOCATED IN: plasma membrane, vacuole; EXPRESSED IN: 24 plant structures; EXPRESSED D…	0.766
30.7	signalling.14-3-3 proteins	solyc04g076060.3.1	(q96451|1433b_soybn : 386.0) 14-3-3-like protein B (SGF14B) (Fragment) - Glycine max (Soybean) & (at5g65430 : 380.0) member of 14-3-3 proteins. This protein is reported to interact with the BZR1 transcription factor involved in brassinosteroid signaling and may affect the nucleocytoplasmic shuttling of BZR1; general regulatory factor 8 (GRF8); CONTAINS InterPro DOMAIN/s: 14-3-3 protein (InterPro:…	0.585
30.7	signalling.14-3-3 proteins	solyc11g010200.3.1	(p93784|14335_soltu : 432.0) 14-3-3-like protein 16R - Solanum tuberosum (Potato) & (at4g09000 : 398.0) Encodes a 14-3-3 gene, designated GRF1 chi (for general regulatory factor1-G-box factor 14-3-3 homolog isoform chi). The major native forms of 14-3-3s are homo- and hetero-dimers, the biological functions of which are to interact physically with specific client proteins and thereby effect a cha…	-3.322
30.7	signalling.14-3-3 proteins	solyc11g010470.2.1	(o49996|1433d_tobac : 423.0) 14-3-3-like protein D - Nicotiana tabacum (Common tobacco) & (at5g65430 : 375.0) member of 14-3-3 proteins. This protein is reported to interact with the BZR1 transcription factor involved in brassinosteroid signaling and may affect the nucleocytoplasmic shuttling of BZR1; general regulatory factor 8 (GRF8); CONTAINS InterPro DOMAIN/s: 14-3-3 protein (InterPro:IPR0003…	1.138
30.9	signalling.lipids	solyc06g076890.1.1	(at2g29700 : 213.0) Encodes a protein containing one PH (pleckstrin homology) domain with a short N-terminal extension; pleckstrin homologue 1 (PH1); CONTAINS InterPro DOMAIN/s: Pleckstrin homology-type (InterPro:IPR011993), Pleckstrin homology (InterPro:IPR001849); BEST Arabidopsis thaliana protein match is: Pleckstrin homology (PH) domain superfamily protein (TAIR:AT5G05710.1); Has 2358 Blast h…	3.322
30.11	signalling.light	solyc10g051110.1.1	(at3g18890 : 391.0) NAD(P)-binding Rossmann-fold superfamily protein; FUNCTIONS IN: binding, catalytic activity; INVOLVED IN: metabolic process; LOCATED IN: chloroplast thylakoid membrane, chloroplast, chloroplast envelope; EXPRESSED IN: 21 plant structures; EXPRESSED DURING: 14 growth stages; CONTAINS InterPro DOMAIN/s: NAD(P)-binding domain (InterPro:IPR016040), NmrA-like (InterPro:IPR008030); …	3.322
30.11.1	signalling.light.COP9 signalosome	solyc08g082010.3.1	(gnl|cdd|35383 : 145.0) no description available & (at5g41790 : 139.0) encodes a protein that physically interacts specifically with the putative coiled-coil region of COP1 in vitro. In hypocotyl and cotyledon protoplasts, it is associated to the cytoskeleton, but not in the root. expression is not regulated by light.; COP1-interactive protein 1 (CIP1); FUNCTIONS IN: protein binding; INVOLVED IN:…	3.322
31.1	cell.organisation	solyc01g104170.3.1	(at2g17390 : 334.0) Highly homologous to AKR2A. Involved in chloroplast biogenesis. Double mutants of AKR2A and AKR2B have yellow leaves, significantly reduced chloroplast proteins, and no thylakoid membranes.; ankyrin repeat-containing 2B (AKR2B); FUNCTIONS IN: transcription regulator activity; LOCATED IN: plasma membrane; EXPRESSED IN: 25 plant structures; EXPRESSED DURING: 15 growth stages; CO…	1.678
31.1	cell.organisation	solyc04g055170.3.1	(at5g65020 : 437.0) Annexins are calcium binding proteins that are localized in the cytoplasm. When cytosolic Ca2+ increases, they relocate to the plasma membrane. They may be involved in the Golgi-mediated secretion of polysaccharides.; annexin 2 (ANNAT2); FUNCTIONS IN: calcium-dependent phospholipid binding, calcium ion binding; INVOLVED IN: polysaccharide transport, response to water deprivati…	-1.737
31.1	cell.organisation	solyc09g090330.3.1	(at3g23400 : 290.0) fibrillin 4 (FIB4); FUNCTIONS IN: structural molecule activity; LOCATED IN: in 8 components; EXPRESSED IN: 24 plant structures; EXPRESSED DURING: 14 growth stages; CONTAINS InterPro DOMAIN/s: Plastid lipid-associated protein/fibrillin (InterPro:IPR006843); BEST Arabidopsis thaliana protein match is: Plastid-lipid associated protein PAP / fibrillin family protein (TAIR:AT3G2607…	1.536
31.1.1.1.1	cell.organisation.cytoskeleton.actin.Actin	solyc03g078400.3.1	(at5g09810 : 767.0) Member of Actin gene family.Mutants are defective in germination and root growth.; actin 7 (ACT7); FUNCTIONS IN: protein binding, structural constituent of cytoskeleton; INVOLVED IN: in 9 processes; LOCATED IN: mitochondrion, nucleolus, cell wall, cytoskeleton, plasma membrane; EXPRESSED IN: 29 plant structures; EXPRESSED DURING: 14 growth stages; CONTAINS InterPro DOMAIN/s: A…	0.766
31.1.1.1.1	cell.organisation.cytoskeleton.actin.Actin	solyc04g011500.3.1	(p30171|act11_soltu : 749.0) Actin-97 - Solanum tuberosum (Potato) & (at3g12110 : 744.0) Encodes an actin that is expressed predominantly during reproductive development.; actin-11 (ACT11); FUNCTIONS IN: structural constituent of cytoskeleton; INVOLVED IN: response to cyclopentenone, actin cytoskeleton organization; LOCATED IN: mitochondrion, cytoskeleton, plasma membrane; EXPRESSED IN: 28 plant …	0.678
31.1.1.1.3	cell.organisation.cytoskeleton.actin.actin binding	solyc04g015830.3.1	(at2g41740 : 1177.0) Encodes a protein with high homology to animal villin.; villin 2 (VLN2); FUNCTIONS IN: actin binding, protein binding; INVOLVED IN: cytoskeleton organization; LOCATED IN: cellular_component unknown; EXPRESSED IN: 24 plant structures; EXPRESSED DURING: 15 growth stages; CONTAINS InterPro DOMAIN/s: Gelsolin (InterPro:IPR007122), Villin headpiece (InterPro:IPR003128), Gelsolin d…	1.585
31.1.1.2	cell.organisation.cytoskeleton.mikrotubuli	solyc06g035970.3.1	(gnl|cdd|30218 : 894.0) no description available & (at5g23860 : 870.0) beta-tubulin, preferentially expressed in endodermal and phloem cells of primary roots and in the vascular tissues of leaves, stems, and flowers.; tubulin beta 8 (TUB8); CONTAINS InterPro DOMAIN/s: Beta tubulin (InterPro:IPR002453), Tubulin (InterPro:IPR000217), Tubulin/FtsZ, GTPase domain (InterPro:IPR003008), Tubulin/FtsZ, N…	0.585
31.1.1.2	cell.organisation.cytoskeleton.mikrotubuli	solyc12g089310.2.1	(gnl|cdd|30218 : 881.0) no description available & (p93176|tbb_horvu : 846.0) Tubulin beta chain (Beta tubulin) - Hordeum vulgare (Barley) & (at1g75780 : 843.0) beta tubulin gene downregulated by phytochrome A (phyA)-mediated far-red light high-irradiance and the phytochrome B (phyB)-mediated red light high-irradiance responses; tubulin beta-1 chain (TUB1); FUNCTIONS IN: structural molecule activ…	-3.322
31.2	cell.division	solyc06g074980.3.1	(q96372|cdc48_capan : 1514.0) Cell division cycle protein 48 homolog - Capsicum annuum (Bell pepper) & (at5g03340 : 1453.0) ATPase, AAA-type, CDC48 protein; FUNCTIONS IN: protein binding, ATPase activity; LOCATED IN: cell wall; EXPRESSED IN: 24 plant structures; EXPRESSED DURING: 13 growth stages; CONTAINS InterPro DOMAIN/s: ATPase, AAA+ type, core (InterPro:IPR003593), ATPase, AAA-type, core (In…	1.07
31.2	cell.division	solyc09g065270.3.1	(p82231|rrfc_spiol : 264.0) Ribosome recycling factor, chloroplast precursor (Ribosome-releasing factor, chloroplast) (RRF) (CpFrr) (RRFHCP) - Spinacia oleracea (Spinach) & (at3g63190 : 246.0) The gene encodes a chloroplast ribosome recycling factor homologue. Analysis of mutants revealed its role in the chloroplast development and eary stages of embryo development.; "ribosome recycling factor, c…	3.322
31.2	cell.division	solyc11g069720.2.1	(q96372|cdc48_capan : 1515.0) Cell division cycle protein 48 homolog - Capsicum annuum (Bell pepper) & (at3g53230 : 1421.0) ATPase, AAA-type, CDC48 protein; FUNCTIONS IN: hydrolase activity, nucleoside-triphosphatase activity, binding, nucleotide binding, ATP binding; INVOLVED IN: response to cadmium ion; LOCATED IN: cytosol, nucleolus, plasma membrane; EXPRESSED IN: 24 plant structures; EXPRESSE…	1.263
31.3	cell.cycle	solyc10g008140.3.1	(gnl|cdd|38300 : 475.0) no description available & (at1g03860 : 428.0) prohibitin 2; prohibitin 2 (PHB2); INVOLVED IN: biological_process unknown; LOCATED IN: in 7 components; EXPRESSED IN: 30 plant structures; EXPRESSED DURING: 14 growth stages; CONTAINS InterPro DOMAIN/s: Prohibitin (InterPro:IPR000163), Band 7 protein (InterPro:IPR001107); BEST Arabidopsis thaliana protein match is: prohibitin…	-1
31.3.1	cell.cycle.peptidylprolyl isomerase	solyc01g009990.3.1	(at5g13120 : 294.0) Encodes a lumenal cyclophilin with peptidyl-prolyl isomerase activity that is associated with the NAD(P)H dehydrogenase complex in stromal regions of the thylakoid membrane. It is likely to be important for the accumulation of the hydrophobic domain of the NAD(P)H dehydrogenase complex. This complex is associated with PSI and is responsible for the reduction of plastoquinone.;…	1.379
31.3.1	cell.cycle.peptidylprolyl isomerase	solyc01g096520.3.1	(at2g38730 : 331.0) Cyclophilin-like peptidyl-prolyl cis-trans isomerase family protein; FUNCTIONS IN: peptidyl-prolyl cis-trans isomerase activity; INVOLVED IN: protein folding; LOCATED IN: plasma membrane, vacuole; EXPRESSED IN: 25 plant structures; EXPRESSED DURING: 14 growth stages; CONTAINS InterPro DOMAIN/s: Cyclophilin-like (InterPro:IPR015891), Peptidyl-prolyl cis-trans isomerase, cycloph…	3.322
31.3.1	cell.cycle.peptidylprolyl isomerase	solyc01g111170.3.1	(gnl|cdd|29397 : 289.0) no description available & (q39613|cyph_catro : 270.0) Peptidyl-prolyl cis-trans isomerase (EC 5.2.1.8) (PPIase) (Rotamase) (Cyclophilin) (Cyclosporin A-binding protein) - Catharanthus roseus (Rosy periwinkle) (Madagascar periwinkle) & (gnl|cdd|36083 : 262.0) no description available & (at2g16600 : 260.0) Encodes cytosolic cyclophilin ROC3.; rotamase CYP 3 (ROC3); FUNCTION…	-1.322
31.3.1	cell.cycle.peptidylprolyl isomerase	solyc06g083190.4.1	(at3g25230 : 741.0) Encodes a a high molecular weight member of the FK506 binding protein (FKBP) family. It has three FKBP12-like domains, tetratricopeptide repeats, and a putative calmodulin binding domain. Modulates thermotolerance by interacting with HSP90.1 and affecting the accumulation of HsfA2-regulated sHSPs.; rotamase FKBP 1 (ROF1); CONTAINS InterPro DOMAIN/s: Tetratricopeptide TPR-1 (In…	1.848
31.3.1	cell.cycle.peptidylprolyl isomerase	solyc07g007110.4.1	(at5g35100 : 291.0) Cyclophilin-like peptidyl-prolyl cis-trans isomerase family protein; FUNCTIONS IN: peptidyl-prolyl cis-trans isomerase activity; INVOLVED IN: protein folding, peptidyl-cysteine S-nitrosylation; LOCATED IN: chloroplast; EXPRESSED IN: 22 plant structures; EXPRESSED DURING: 13 growth stages; CONTAINS InterPro DOMAIN/s: Cyclophilin-like (InterPro:IPR015891), Peptidyl-prolyl cis-tr…	3.322
31.3.1	cell.cycle.peptidylprolyl isomerase	solyc09g057670.3.1	(at3g25220 : 201.0) immunophilin (FKBP15-1); FK506-binding protein 15 kD-1 (FKBP15-1); FUNCTIONS IN: FK506 binding, peptidyl-prolyl cis-trans isomerase activity; INVOLVED IN: protein folding; LOCATED IN: endomembrane system; EXPRESSED IN: 22 plant structures; EXPRESSED DURING: 13 growth stages; CONTAINS InterPro DOMAIN/s: Peptidyl-prolyl cis-trans isomerase, FKBP-type (InterPro:IPR001179); BEST A…	1.263
31.4	cell.vesicle transport	solyc01g109540.4.1	(at4g34450 : 1424.0) coatomer gamma-2 subunit, putative / gamma-2 coat protein, putative / gamma-2 COP, putative; FUNCTIONS IN: clathrin binding, structural molecule activity, binding; INVOLVED IN: intracellular protein transport, vesicle-mediated transport; LOCATED IN: chloroplast, membrane; EXPRESSED IN: 26 plant structures; EXPRESSED DURING: 15 growth stages; CONTAINS InterPro DOMAIN/s: Coatom…	1.202
31.4	cell.vesicle transport	solyc05g052510.4.1	(at3g11130 : 3046.0) Clathrin, heavy chain; FUNCTIONS IN: structural molecule activity, binding; INVOLVED IN: intracellular protein transport, vesicle-mediated transport; LOCATED IN: plasma membrane, vacuole; EXPRESSED IN: male gametophyte, guard cell, cultured cell, pollen tube; EXPRESSED DURING: L mature pollen stage, M germinated pollen stage; CONTAINS InterPro DOMAIN/s: Clathrin, heavy chain …	-1.737
31.4	cell.vesicle transport	solyc06g050550.4.1	(at5g58440 : 474.0) sorting nexin 2A (SNX2a); FUNCTIONS IN: phosphoinositide binding; INVOLVED IN: signal transduction, intracellular signaling pathway; LOCATED IN: cellular_component unknown; EXPRESSED IN: 24 plant structures; EXPRESSED DURING: 13 growth stages; CONTAINS InterPro DOMAIN/s: Vps5 C-terminal (InterPro:IPR015404), Phox-like (InterPro:IPR001683); BEST Arabidopsis thaliana protein mat…	-3.322
31.4	cell.vesicle transport	solyc06g051310.3.1	(at3g11130 : 3041.0) Clathrin, heavy chain; FUNCTIONS IN: structural molecule activity, binding; INVOLVED IN: intracellular protein transport, vesicle-mediated transport; LOCATED IN: plasma membrane, vacuole; EXPRESSED IN: male gametophyte, guard cell, cultured cell, pollen tube; EXPRESSED DURING: L mature pollen stage, M germinated pollen stage; CONTAINS InterPro DOMAIN/s: Clathrin, heavy chain …	-3.322
31.5.1	cell.cell death.plants	solyc11g066440.2.1	(at3g44880 : 790.0) Encodes a pheide a oxygenase (PAO). Accelerated cell death (acd1) mutants show rapid, spreading necrotic responses to both virulent and avirulent Pseudomonas syringae pv. maculicola or pv. tomato pathogens and to ethylene.; ACCELERATED CELL DEATH 1 (ACD1); FUNCTIONS IN: iron-sulfur cluster binding, pheophorbide a oxygenase activity; INVOLVED IN: flower development, cell death,…	3.322
31.99	cell.unspecified	solyc10g081030.3.1	(gnl|cdd|37450 : 189.0) no description available & (at3g12390 : 161.0) Nascent polypeptide-associated complex (NAC), alpha subunit family protein; INVOLVED IN: response to salt stress; LOCATED IN: cytosolic ribosome; EXPRESSED IN: 24 plant structures; EXPRESSED DURING: 13 growth stages; CONTAINS InterPro DOMAIN/s: Ubiquitin-associated/translation elongation factor EF1B, N-terminal (InterPro:IPR00…	-1.322
33.2	development.late embryogenesis abundant	solyc08g015690.4.1	(at2g44060 : 387.0) Late embryogenesis abundant protein, group 2; FUNCTIONS IN: molecular_function unknown; INVOLVED IN: response to cadmium ion, response to desiccation, embryo development ending in seed dormancy; LOCATED IN: plasma membrane, membrane; EXPRESSED IN: 25 plant structures; EXPRESSED DURING: 14 growth stages; CONTAINS InterPro DOMAIN/s: Water stress and hypersensitive response domai…	-3.322
33.99	development.unspecified	solyc01g099770.3.1	(p43349|tctp_soltu : 304.0) Translationally-controlled tumor protein homolog (TCTP) (p23) - Solanum tuberosum (Potato) & (at3g16640 : 258.0) Encodes a protein homologous to translationally controlled tumor protein (TCTP) from Drosophila. In flies, TCTP functions guanine nucleotide exchange factor in the TOR signaling pathway. TCTP is expressed throughout the plant with highest levels seen in meri…	-0.737
33.99	development.unspecified	solyc01g103010.4.1	(at2g02560 : 1786.0) Arabidopsis thaliana homolog of human CAND1 (cullin-associated and neddylation-dissociated). Putative similarity to TBP-interacting protein TIP120. Ubiquitously expressed in plant tissues throughout development. T-DNA insertion mutant plants were completely sterile and resistant to sirtinol and auxin, but not to gibberellins or brassinolide. Displayed developmental phenotypes…	1.07
33.99	development.unspecified	solyc04g014600.3.1	(at3g03270 : 172.0) Adenine nucleotide alpha hydrolases-like superfamily protein; INVOLVED IN: response to stress; LOCATED IN: plasma membrane, membrane; EXPRESSED IN: 23 plant structures; EXPRESSED DURING: 13 growth stages; CONTAINS InterPro DOMAIN/s: UspA (InterPro:IPR006016), Rossmann-like alpha/beta/alpha sandwich fold (InterPro:IPR014729), Universal stress protein A (InterPro:IPR006015); BES…	1.766
33.99	development.unspecified	solyc04g040180.3.1	(at2g41380 : 321.0) S-adenosyl-L-methionine-dependent methyltransferases superfamily protein; FUNCTIONS IN: methyltransferase activity; INVOLVED IN: response to cadmium ion; LOCATED IN: mitochondrion; EXPRESSED IN: 12 plant structures; EXPRESSED DURING: LP.04 four leaves visible, 4 anthesis, petal differentiation and expansion stage; CONTAINS InterPro DOMAIN/s: Methyltransferase type 11 (InterPro…	-3.322
33.99	development.unspecified	solyc06g069010.3.1	(p93340|gblp_nicpl : 577.0) Guanine nucleotide-binding protein subunit beta-like protein - Nicotiana plumbaginifolia (Leadwort-leaved tobacco) & (at3g18130 : 522.0) Encodes a protein with similarity to mammalian RACKs. RACKs function to shuttle activated protein kinase C to different subcellular sites and may also function as a scaffold through physical interactions with other proteins. RACK1C ha…	-3.322
33.99	development.unspecified	solyc06g072300.4.1	(at1g48410 : 1584.0) Encodes an RNA Slicer that selectively recruits microRNAs and siRNAs. There is currently no evidence that AGO1 Slicer is in a high molecular weight RNA-induced silencing complex (RISC). Mutants are defective in post-transcriptional gene silencing and have pleiotropic developmental and morphological defects. Through its action on the regulation of ARF17 expression, the protein…	3.322
33.99	development.unspecified	solyc07g006280.3.1	(at2g23810 : 273.0) Member of TETRASPANIN family; tetraspanin8 (TET8); FUNCTIONS IN: molecular_function unknown; INVOLVED IN: aging; LOCATED IN: plasma membrane, membrane; EXPRESSED IN: 25 plant structures; EXPRESSED DURING: 14 growth stages; CONTAINS InterPro DOMAIN/s: Tetraspanin (InterPro:IPR018499), Tetraspanin, conserved site (InterPro:IPR018503), Tetraspanin, subgroup (InterPro:IPR000301); …	-3.322
33.99	development.unspecified	solyc07g065950.4.1	(at3g13300 : 629.0) Encodes VCS (VARICOSE). Involved in mRNA decapping. VCS forms a mRNA decapping complex with DCP1 (At1g08370) and DCP2 (At5g13570). Unlike DCP2, VCS itself does not have mRNA decapping activity in vitro. DCP1, DCP2 and VCS colocalize in cytoplasmic loci, which are putative Arabidopsis mRNA processing bodies. Null mutants of DCP1, DCP2, and VCS accumulate capped mRNAs with a red…	-3.322
33.99	development.unspecified	solyc08g082010.3.1	(gnl|cdd|35383 : 145.0) no description available & (at5g41790 : 139.0) encodes a protein that physically interacts specifically with the putative coiled-coil region of COP1 in vitro. In hypocotyl and cotyledon protoplasts, it is associated to the cytoskeleton, but not in the root. expression is not regulated by light.; COP1-interactive protein 1 (CIP1); FUNCTIONS IN: protein binding; INVOLVED IN:…	3.322
34.1	transport.p- and v-ATPases	solyc01g110120.3.1	(at4g39080 : 1254.0) Vacuolar proton ATPase subunit VHA-a isoform 3. Localized in the tonoplast.; vacuolar proton ATPase A3 (VHA-A3); FUNCTIONS IN: ATPase activity, hydrogen-translocating pyrophosphatase activity; INVOLVED IN: cellular response to nutrient levels, ATP synthesis coupled proton transport; LOCATED IN: in 7 components; EXPRESSED IN: 26 plant structures; EXPRESSED DURING: 16 growth st…	0.926
34.1	transport.p- and v-ATPases	solyc12g055800.3.1	(p09469|vata_dauca : 1234.0) Vacuolar ATP synthase catalytic subunit A (EC 3.6.3.14) (V-ATPase subunit A) (Vacuolar proton pump subunit alpha) (V-ATPase 69 kDa subunit) - Daucus carota (Carrot) & (at1g78900 : 1198.0) Encodes catalytic subunit A of the vacuolar ATP synthase. Mutants are devoid of vacuolar ATPase activity as subunit A is encoded only by this gene and show strong defects in male gam…	-1.737
34.1.1	transport.p- and v-ATPases.H+-transporting two-sector ATPase	solyc08g008210.3.1	(o23948|vate_goshi : 297.0) Vacuolar ATP synthase subunit E (EC 3.6.3.14) (V-ATPase E subunit) (Vacuolar proton pump E subunit) - Gossypium hirsutum (Upland cotton) & (at4g11150 : 290.0) Encodes a vacuolar H+-ATPase subunit E isoform 1 which is required for Golgi organization and vacuole function in embryogenesis.; vacuolar ATP synthase subunit E1 (TUF); FUNCTIONS IN: proton-transporting ATPase a…	-2.322
34.1.1	transport.p- and v-ATPases.H+-transporting two-sector ATPase	solyc08g081910.3.1	(o23948|vate_goshi : 296.0) Vacuolar ATP synthase subunit E (EC 3.6.3.14) (V-ATPase E subunit) (Vacuolar proton pump E subunit) - Gossypium hirsutum (Upland cotton) & (at1g64200 : 293.0) vacuolar H+-ATPase subunit E isoform 3 (VHA-E3); FUNCTIONS IN: proton-transporting ATPase activity, rotational mechanism; INVOLVED IN: ATP synthesis coupled proton transport; LOCATED IN: plasma membrane, vacuole,…	2.433
34.1.1	transport.p- and v-ATPases.H+-transporting two-sector ATPase	solyc10g081530.2.1	(at3g28715 : 675.0) ATPase, V0/A0 complex, subunit C/D; FUNCTIONS IN: hydrogen ion transmembrane transporter activity, proton-transporting ATPase activity, rotational mechanism; INVOLVED IN: proton transport, ATP synthesis coupled proton transport; EXPRESSED IN: male gametophyte, pollen tube; EXPRESSED DURING: L mature pollen stage, M germinated pollen stage; CONTAINS InterPro DOMAIN/s: ATPase, V…	-1
34.1.1.3	transport.p- and v-ATPases.H+-transporting two-sector ATPase.subunit D	solyc01g073690.2.1	(at3g58730 : 376.0) vacuolar ATP synthase subunit D (VATD) / V-ATPase D subunit / vacuolar proton pump D subunit (VATPD); FUNCTIONS IN: ATPase activity, coupled to transmembrane movement of substances, proton-transporting ATPase activity, rotational mechanism; INVOLVED IN: ATP synthesis coupled proton transport; LOCATED IN: vacuolar membrane, plasma membrane, vacuole, membrane, plant-type vacuole…	1.202
34.1.1.4	transport.p- and v-ATPases.H+-transporting two-sector ATPase.subunit E	solyc08g008210.3.1	(o23948|vate_goshi : 297.0) Vacuolar ATP synthase subunit E (EC 3.6.3.14) (V-ATPase E subunit) (Vacuolar proton pump E subunit) - Gossypium hirsutum (Upland cotton) & (at4g11150 : 290.0) Encodes a vacuolar H+-ATPase subunit E isoform 1 which is required for Golgi organization and vacuole function in embryogenesis.; vacuolar ATP synthase subunit E1 (TUF); FUNCTIONS IN: proton-transporting ATPase a…	-2.322
34.1.1.4	transport.p- and v-ATPases.H+-transporting two-sector ATPase.subunit E	solyc08g081910.3.1	(o23948|vate_goshi : 296.0) Vacuolar ATP synthase subunit E (EC 3.6.3.14) (V-ATPase E subunit) (Vacuolar proton pump E subunit) - Gossypium hirsutum (Upland cotton) & (at1g64200 : 293.0) vacuolar H+-ATPase subunit E isoform 3 (VHA-E3); FUNCTIONS IN: proton-transporting ATPase activity, rotational mechanism; INVOLVED IN: ATP synthesis coupled proton transport; LOCATED IN: plasma membrane, vacuole,…	2.433
34.1.1.6	transport.p- and v-ATPases.H+-transporting two-sector ATPase.subunit H	solyc07g005940.4.1	(at3g42050 : 700.0) vacuolar ATP synthase subunit H family protein; FUNCTIONS IN: binding, hydrolase activity, acting on acid anhydrides, catalyzing transmembrane movement of substances, proton-transporting ATPase activity, rotational mechanism; INVOLVED IN: ATP synthesis coupled proton transport; LOCATED IN: vacuolar membrane, chloroplast, plasma membrane, vacuole, plant-type vacuole; EXPRESSED …	2
34.8	transport.metabolite transporters at the envelope membrane	solyc07g053830.3.1	(at4g28390 : 519.0) Encodes a mitochondrial ADP/ATP carrier protein. Shown in heterologous systems to be located in the plasma membrane. Has comparable affinity for ADP and ATP (in E.coli).; ADP/ATP carrier 3 (AAC3); FUNCTIONS IN: binding, ATP:ADP antiporter activity; INVOLVED IN: transport, mitochondrial transport, purine nucleotide transport; LOCATED IN: mitochondrion, mitochondrial inner membr…	-3.322
34.9	transport.metabolite transporters at the mitochondrial membrane	solyc02g094470.3.1	(at5g14040 : 526.0) phosphate transporter 3;1 (PHT3;1); FUNCTIONS IN: binding; INVOLVED IN: transport, transmembrane transport; LOCATED IN: in 6 components; EXPRESSED IN: 27 plant structures; EXPRESSED DURING: 16 growth stages; CONTAINS InterPro DOMAIN/s: Mitochondrial substrate carrier (InterPro:IPR001993), Mitochondrial substrate/solute carrier (InterPro:IPR018108); BEST Arabidopsis thaliana pr…	0.766
34.9	transport.metabolite transporters at the mitochondrial membrane	solyc07g053830.3.1	(at4g28390 : 519.0) Encodes a mitochondrial ADP/ATP carrier protein. Shown in heterologous systems to be located in the plasma membrane. Has comparable affinity for ADP and ATP (in E.coli).; ADP/ATP carrier 3 (AAC3); FUNCTIONS IN: binding, ATP:ADP antiporter activity; INVOLVED IN: transport, mitochondrial transport, purine nucleotide transport; LOCATED IN: mitochondrion, mitochondrial inner membr…	-3.322
34.14	transport.unspecified cations	solyc07g053830.3.1	(at4g28390 : 519.0) Encodes a mitochondrial ADP/ATP carrier protein. Shown in heterologous systems to be located in the plasma membrane. Has comparable affinity for ADP and ATP (in E.coli).; ADP/ATP carrier 3 (AAC3); FUNCTIONS IN: binding, ATP:ADP antiporter activity; INVOLVED IN: transport, mitochondrial transport, purine nucleotide transport; LOCATED IN: mitochondrion, mitochondrial inner membr…	-3.322
34.19.1	transport.Major Intrinsic Proteins.PIP	solyc08g081190.3.1	(at4g00430 : 496.0) a member of the plasma membrane intrinsic protein subfamily PIP1.; TRANSMEMBRANE PROTEIN C (TMP-C); FUNCTIONS IN: water channel activity; INVOLVED IN: response to water deprivation, transport; LOCATED IN: membrane; EXPRESSED IN: 23 plant structures; EXPRESSED DURING: 13 growth stages; CONTAINS InterPro DOMAIN/s: Major intrinsic protein, conserved site (InterPro:IPR022357), Maj…	-1.737
34.3	transport.H+ transporting pyrophosphatase	solyc12g009840.2.1	(p21616|avp_phaau : 1233.0) Pyrophosphate-energized vacuolar membrane proton pump (EC 3.6.1.1) (Pyrophosphate-energized inorganic pyrophosphatase) (H(+)-PPase) (Vacuolar H(+)-pyrophosphatase) - Phaseolus aureus (Mung bean) (Vigna radiata) & (at1g15690 : 1222.0) Encodes a H(+)-translocating (pyrophosphate-energized) inorganic pyrophosphatase (H(+)-PPase; EC 3.6.1.1) located in the vacuolar membran…	-3.322
34.99	transport.misc	solyc02g072130.3.1	(at2g34250 : 843.0) SecY protein transport family protein; FUNCTIONS IN: P-P-bond-hydrolysis-driven protein transmembrane transporter activity; INVOLVED IN: response to salt stress, protein secretion; LOCATED IN: membrane; EXPRESSED IN: 23 plant structures; EXPRESSED DURING: 15 growth stages; CONTAINS InterPro DOMAIN/s: SecY protein (InterPro:IPR002208), Translocon Sec61/SecY, plug domain (InterP…	-3.322
34.99	transport.misc	solyc07g005210.3.1	(at5g58070 : 263.0) Encodes a temperature-induced lipocalin TIL1. Involved in thermotolerance. Peripherally associated with plasma membrane.; temperature-induced lipocalin (TIL); FUNCTIONS IN: binding, transporter activity; INVOLVED IN: transport, response to cold, response to light stimulus, response to heat; LOCATED IN: mitochondrion, endoplasmic reticulum, plasma membrane, vacuole; EXPRESSED I…	1.433
35.1	not assigned.no ontology	solyc01g006900.3.1	(gnl|cdd|39878 : 149.0) no description available & (at5g06480 : 146.0) Immunoglobulin E-set superfamily protein; FUNCTIONS IN: molecular_function unknown; INVOLVED IN: biological_process unknown; LOCATED IN: endomembrane system; EXPRESSED IN: 22 plant structures; EXPRESSED DURING: 13 growth stages; CONTAINS InterPro DOMAIN/s: Immunoglobulin E-set (InterPro:IPR014756), MD-2-related lipid-recogniti…	-0.737
35.1	not assigned.no ontology	solyc01g106320.2.1	(at5g64430 : 244.0) Octicosapeptide/Phox/Bem1p family protein; FUNCTIONS IN: molecular_function unknown; INVOLVED IN: biological_process unknown; LOCATED IN: chloroplast envelope; EXPRESSED IN: cultured cell; CONTAINS InterPro DOMAIN/s: Octicosapeptide/Phox/Bem1p (InterPro:IPR000270); BEST Arabidopsis thaliana protein match is: Octicosapeptide/Phox/Bem1p family protein (TAIR:AT5G09620.1); Has 180…	-1.322
35.1	not assigned.no ontology	solyc02g087150.3.1	(at5g14910 : 116.0) Heavy metal transport/detoxification superfamily protein ; FUNCTIONS IN: metal ion binding; INVOLVED IN: metal ion transport; LOCATED IN: thylakoid, chloroplast thylakoid membrane, chloroplast stroma, chloroplast; EXPRESSED IN: 22 plant structures; EXPRESSED DURING: 13 growth stages; CONTAINS InterPro DOMAIN/s: Heavy metal transport/detoxification protein (InterPro:IPR006121);…	3.322
35.1	not assigned.no ontology	solyc02g094440.4.1	(at5g14030 : 188.0) translocon-associated protein beta (TRAPB) family protein; FUNCTIONS IN: molecular_function unknown; INVOLVED IN: biological_process unknown; LOCATED IN: plasma membrane; EXPRESSED IN: 25 plant structures; EXPRESSED DURING: 15 growth stages; CONTAINS InterPro DOMAIN/s: Translocon-associated beta (InterPro:IPR008856); Has 30201 Blast hits to 17322 proteins in 780 species: Archa…	-1.737
35.1	not assigned.no ontology	solyc03g006580.3.1	(at1g61150 : 333.0) LisH and RanBPM domains containing protein; FUNCTIONS IN: molecular_function unknown; INVOLVED IN: biological_process unknown; LOCATED IN: cellular_component unknown; EXPRESSED IN: 23 plant structures; EXPRESSED DURING: 13 growth stages; CONTAINS InterPro DOMAIN/s: Ran binding protein, CRA domain (InterPro:IPR019589), CTLH, C-terminal LisH motif (InterPro:IPR006595), Ran bindi…	1.379
35.1	not assigned.no ontology	solyc03g093360.3.1	(gnl|cdd|28751 : 175.0) no description available & (at4g39730 : 174.0) Lipase/lipooxygenase, PLAT/LH2 family protein; FUNCTIONS IN: molecular_function unknown; INVOLVED IN: biological_process unknown; LOCATED IN: thylakoid, chloroplast thylakoid membrane, plasma membrane, chloroplast, vacuole; EXPRESSED IN: 25 plant structures; EXPRESSED DURING: 13 growth stages; CONTAINS InterPro DOMAIN/s: Lipox…	-3.322
35.1	not assigned.no ontology	solyc03g117890.3.1	(at1g16880 : 346.0) uridylyltransferase-related; INVOLVED IN: response to cold; LOCATED IN: chloroplast thylakoid membrane, stromule, chloroplast; EXPRESSED IN: 22 plant structures; EXPRESSED DURING: 13 growth stages; BEST Arabidopsis thaliana protein match is: ACT domain-containing protein (TAIR:AT5G04740.1); Has 35333 Blast hits to 34131 proteins in 2444 species: Archae - 798; Bacteria - 22429;…	-3.322
35.1	not assigned.no ontology	solyc03g118640.3.1	(at1g18270 : 1820.0) ketose-bisphosphate aldolase class-II family protein; FUNCTIONS IN: in 8 functions; INVOLVED IN: oxidation reduction, pentose-phosphate shunt, valine metabolic process, glycolysis, metabolic process; EXPRESSED IN: 23 plant structures; EXPRESSED DURING: 13 growth stages; CONTAINS InterPro DOMAIN/s: Aldolase-type TIM barrel (InterPro:IPR013785), 6-phosphogluconate dehydrogenase…	2.406
35.1	not assigned.no ontology	solyc04g077060.3.1	(at1g51580 : 228.0) RNA-binding KH domain-containing protein; FUNCTIONS IN: RNA binding, nucleic acid binding; EXPRESSED IN: 23 plant structures; EXPRESSED DURING: 13 growth stages; CONTAINS InterPro DOMAIN/s: K Homology, type 1, subgroup (InterPro:IPR018111), K Homology (InterPro:IPR004087), K Homology, type 1 (InterPro:IPR004088); BEST Arabidopsis thaliana protein match is: RNA-binding KH domai…	3.322
35.1	not assigned.no ontology	solyc05g010150.3.1	(at1g26160 : 316.0) Metal-dependent phosphohydrolase; FUNCTIONS IN: catalytic activity; INVOLVED IN: biological_process unknown; LOCATED IN: chloroplast; EXPRESSED IN: 22 plant structures; EXPRESSED DURING: 13 growth stages; CONTAINS InterPro DOMAIN/s: Metal-dependent phosphohydrolase, HD subdomain (InterPro:IPR006674), Metal-dependent phosphohydrolase, HD domain (InterPro:IPR003607); BEST Arabid…	3.322
35.1	not assigned.no ontology	solyc05g024410.4.1	(at3g07720 : 346.0) Galactose oxidase/kelch repeat superfamily protein; CONTAINS InterPro DOMAIN/s: Galactose oxidase/kelch, beta-propeller (InterPro:IPR011043), Kelch repeat type 1 (InterPro:IPR006652), Kelch-type beta propeller (InterPro:IPR015915); BEST Arabidopsis thaliana protein match is: nitrile specifier protein 5 (TAIR:AT5G48180.1); Has 10920 Blast hits to 5857 proteins in 349 species: A…	-3.322
35.1	not assigned.no ontology	solyc07g017400.3.1	(at2g26590 : 353.0) regulatory particle non-ATPase 13 (RPN13); FUNCTIONS IN: molecular_function unknown; INVOLVED IN: cell adhesion; LOCATED IN: integral to membrane, nucleus, cytoplasm; EXPRESSED IN: 23 plant structures; EXPRESSED DURING: 13 growth stages; CONTAINS InterPro DOMAIN/s: 26S proteasome complex ubiquitin receptor, subunit Rpn13 (InterPro:IPR006773); Has 35333 Blast hits to 34131 prot…	3.322
35.1	not assigned.no ontology	solyc08g075400.3.1	(at2g35605 : 117.0) SWIB/MDM2 domain superfamily protein; CONTAINS InterPro DOMAIN/s: SWIB/MDM2 domain (InterPro:IPR003121), SWIB domain (InterPro:IPR019835); BEST Arabidopsis thaliana protein match is: SWIB/MDM2 domain superfamily protein (TAIR:AT1G31760.1); Has 1125 Blast hits to 1022 proteins in 233 species: Archae - 0; Bacteria - 211; Metazoa - 71; Fungi - 192; Plants - 413; Viruses - 10; Oth…	3.322
35.1	not assigned.no ontology	solyc10g078930.2.1	(at3g12050 : 483.0) Aha1 domain-containing protein; FUNCTIONS IN: ATPase activator activity, chaperone binding; INVOLVED IN: response to stress; LOCATED IN: cytoplasm; EXPRESSED IN: 24 plant structures; EXPRESSED DURING: 16 growth stages; CONTAINS InterPro DOMAIN/s: Activator of Hsp90 ATPase, N-terminal (InterPro:IPR015310), Activator of Hsp90 ATPase homologue 1-like (InterPro:IPR013538); Has 501…	3.322
35.1	not assigned.no ontology	solyc11g007960.2.1	(at5g04420 : 582.0) Galactose oxidase/kelch repeat superfamily protein; INVOLVED IN: biological_process unknown; LOCATED IN: cytosol, nucleus; EXPRESSED IN: 23 plant structures; EXPRESSED DURING: 13 growth stages; CONTAINS InterPro DOMAIN/s: Galactose oxidase/kelch, beta-propeller (InterPro:IPR011043), Kelch repeat type 1 (InterPro:IPR006652), Kelch repeat type 2 (InterPro:IPR011498), Kelch-type …	-3.322
35.1	not assigned.no ontology	solyc12g043020.2.1	(at3g23940 : 989.0) dehydratase family; CONTAINS InterPro DOMAIN/s: Dihydroxy-acid dehydratase (InterPro:IPR004404), Dihydroxy-acid/6-phosphogluconate dehydratase, conserved site (InterPro:IPR020558), Dihydroxy-acid/6-phosphogluconate dehydratase (InterPro:IPR000581). & (gnl|cdd|37659 : 935.0) no description available & (gnl|cdd|80774 : 793.0) no description available & (ipr000581 : 495.3843) Dih…	1.433
35.1.27	not assigned.no ontology.tetratricopeptide repeat (TPR)	solyc01g008160.4.1	(at3g18420 : 271.0) Protein prenylyltransferase superfamily protein; FUNCTIONS IN: binding; INVOLVED IN: biological_process unknown; LOCATED IN: chloroplast, chloroplast envelope; EXPRESSED IN: 22 plant structures; EXPRESSED DURING: 13 growth stages; CONTAINS InterPro DOMAIN/s: Tetratricopeptide-like helical (InterPro:IPR011990), Tetratricopeptide repeat-containing (InterPro:IPR013026), Bacterial…	3.322
35.1.41	not assigned.no ontology.hydroxyproline rich proteins	solyc01g010750.4.1	(at2g39050 : 183.0) hydroxyproline-rich glycoprotein family protein; CONTAINS InterPro DOMAIN/s: Ricin B-related lectin (InterPro:IPR008997), Ricin B lectin (InterPro:IPR000772); Has 1708 Blast hits to 1449 proteins in 222 species: Archae - 0; Bacteria - 47; Metazoa - 514; Fungi - 386; Plants - 615; Viruses - 5; Other Eukaryotes - 141 (source: NCBI BLink). & (reliability: 366.0) & (original descr…	-1.737
35.2	not assigned.unknown	solyc01g087040.2.1	(at3g63540 : 225.0) Conceptual translation of this open reading frame gave the sequence of a 229-residue hypothetical protein that contains the same sequence as the mature A. thaliana chloroplast luminal 19-kDa protein linked to a putative signal sequence.; Mog1/PsbP/DUF1795-like photosystem II reaction center PsbP family protein; FUNCTIONS IN: calcium ion binding; INVOLVED IN: photosynthesis; LO…	3.322
35.2	not assigned.unknown	solyc01g102310.3.1	no hits & (original description: no original description)	5.615
35.2	not assigned.unknown	solyc01g102330.3.1	(at3g53010 : 278.0) Domain of unknown function (DUF303) ; FUNCTIONS IN: molecular_function unknown; INVOLVED IN: biological_process unknown; LOCATED IN: endomembrane system; CONTAINS InterPro DOMAIN/s: Protein of unknown function DUF303, acetylesterase putative (InterPro:IPR005181); BEST Arabidopsis thaliana protein match is: Domain of unknown function (DUF303) (TAIR:AT4G34215.2); Has 339 Blast h…	-3.322
35.2	not assigned.unknown	solyc02g077410.3.1	(at5g46020 : 93.2) CONTAINS InterPro DOMAIN/s: Casein kinase substrate, phosphoprotein PP28 (InterPro:IPR019380); Has 30201 Blast hits to 17322 proteins in 780 species: Archae - 12; Bacteria - 1396; Metazoa - 17338; Fungi - 3422; Plants - 5037; Viruses - 0; Other Eukaryotes - 2996 (source: NCBI BLink). & (reliability: 186.4) & (original description: no original description)	-3.322
35.2	not assigned.unknown	solyc02g086452.1.1	no hits & (original description: no original description)	3.322
35.2	not assigned.unknown	solyc02g088260.3.1	no hits & (original description: no original description)	0.926
35.2	not assigned.unknown	solyc03g111700.3.1	(at1g29700 : 397.0) Metallo-hydrolase/oxidoreductase superfamily protein; FUNCTIONS IN: molecular_function unknown; INVOLVED IN: biological_process unknown; LOCATED IN: chloroplast; EXPRESSED IN: 22 plant structures; EXPRESSED DURING: 13 growth stages; Has 404 Blast hits to 404 proteins in 124 species: Archae - 0; Bacteria - 197; Metazoa - 0; Fungi - 2; Plants - 43; Viruses - 0; Other Eukaryotes …	3.322
35.2	not assigned.unknown	solyc03g117740.3.1	(at1g16080 : 464.0) unknown protein; LOCATED IN: apoplast, chloroplast stroma, chloroplast, chloroplast envelope; EXPRESSED IN: 23 plant structures; EXPRESSED DURING: 14 growth stages; Has 81 Blast hits to 81 proteins in 28 species: Archae - 0; Bacteria - 2; Metazoa - 0; Fungi - 0; Plants - 62; Viruses - 0; Other Eukaryotes - 17 (source: NCBI BLink). & (reliability: 928.0) & (original description…	2
35.2	not assigned.unknown	solyc04g008010.4.1	(at2g01690 : 1003.0) ARM repeat superfamily protein; FUNCTIONS IN: binding; INVOLVED IN: biological_process unknown; LOCATED IN: plasma membrane; EXPRESSED IN: 25 plant structures; EXPRESSED DURING: 13 growth stages; CONTAINS InterPro DOMAIN/s: HEAT (InterPro:IPR000357), Armadillo-like helical (InterPro:IPR011989), Protein of unknown function DUF3434 (InterPro:IPR021841), HEAT, type 2 (InterPro:I…	3.322
35.2	not assigned.unknown	solyc04g047770.3.1	(at3g16270 : 585.0) ENTH/VHS family protein; INVOLVED IN: intracellular protein transport; LOCATED IN: membrane; EXPRESSED IN: 25 plant structures; EXPRESSED DURING: 15 growth stages; CONTAINS InterPro DOMAIN/s: VHS (InterPro:IPR002014), Epsin, N-terminal (InterPro:IPR001026), ENTH/VHS (InterPro:IPR008942); Has 168 Blast hits to 159 proteins in 72 species: Archae - 0; Bacteria - 9; Metazoa - 51; …	2.632
35.2	not assigned.unknown	solyc04g072290.3.1	(at1g71820 : 1194.0) Encodes a member of the exocyst complex gene family. The exocyst is a protein complex involved in tethering vesicles to the plasma membrane during regulated or polarized secretion.; SEC6; FUNCTIONS IN: molecular_function unknown; INVOLVED IN: pollen germination, pollen tube growth; LOCATED IN: cytosol, exocyst; EXPRESSED IN: 23 plant structures; EXPRESSED DURING: 15 growth st…	3.322
35.2	not assigned.unknown	solyc04g072560.3.1	(at1g34220 : 355.0) Regulator of Vps4 activity in the MVB pathway protein; CONTAINS InterPro DOMAIN/s: Protein of unknown function DUF292, eukaryotic (InterPro:IPR005061); BEST Arabidopsis thaliana protein match is: Regulator of Vps4 activity in the MVB pathway protein (TAIR:AT4G35730.1); Has 35333 Blast hits to 34131 proteins in 2444 species: Archae - 798; Bacteria - 22429; Metazoa - 974; Fungi …	2.07
35.2	not assigned.unknown	solyc04g078195.1.1	no hits & (original description: no original description)	3.322
35.2	not assigned.unknown	solyc04g082310.3.1	(at1g63610 : 361.0) unknown protein; FUNCTIONS IN: molecular_function unknown; INVOLVED IN: biological_process unknown; LOCATED IN: chloroplast; EXPRESSED IN: 22 plant structures; EXPRESSED DURING: 13 growth stages; BEST Arabidopsis thaliana protein match is: unknown protein (TAIR:AT2G14910.1); Has 35333 Blast hits to 34131 proteins in 2444 species: Archae - 798; Bacteria - 22429; Metazoa - 974; …	3.322
35.2	not assigned.unknown	solyc06g073900.3.1	(at1g08480 : 190.0) unknown protein; FUNCTIONS IN: molecular_function unknown; INVOLVED IN: biological_process unknown; LOCATED IN: mitochondrion, plasma membrane, plastid, vacuole; EXPRESSED IN: 27 plant structures; EXPRESSED DURING: 15 growth stages; Has 39 Blast hits to 39 proteins in 13 species: Archae - 0; Bacteria - 0; Metazoa - 0; Fungi - 0; Plants - 39; Viruses - 0; Other Eukaryotes - 0 (…	-1
35.2	not assigned.unknown	solyc07g006560.3.1	(gnl|cdd|29473 : 89.2) no description available & (reliability: 100.0) & (original description: no original description)	-3.322
35.2	not assigned.unknown	solyc07g007750.3.1	no hits & (original description: no original description)	2.293
35.2	not assigned.unknown	solyc07g043320.3.1	(at2g32240 : 294.0) FUNCTIONS IN: molecular_function unknown; INVOLVED IN: response to cadmium ion; LOCATED IN: plasma membrane; EXPRESSED IN: 25 plant structures; EXPRESSED DURING: 13 growth stages; CONTAINS InterPro DOMAIN/s: Prefoldin (InterPro:IPR009053); BEST Arabidopsis thaliana protein match is: unknown protein (TAIR:AT1G05320.3); Has 470429 Blast hits to 168274 proteins in 4282 species: A…	0.848
35.2	not assigned.unknown	solyc07g045150.3.1	(at3g07640 : 208.0) unknown protein; Has 27 Blast hits to 27 proteins in 10 species: Archae - 0; Bacteria - 0; Metazoa - 0; Fungi - 0; Plants - 27; Viruses - 0; Other Eukaryotes - 0 (source: NCBI BLink). & (reliability: 416.0) & (original description: no original description)	3.322
35.2	not assigned.unknown	solyc08g067810.3.1	(at5g25540 : 92.4) Expressed protein contains PAM2 PABC interacting domain.; CTC-interacting domain 6 (CID6); CONTAINS InterPro DOMAIN/s: Ubiquitin system component Cue (InterPro:IPR003892); BEST Arabidopsis thaliana protein match is: CTC-interacting domain 5 (TAIR:AT5G11440.1); Has 1807 Blast hits to 1807 proteins in 277 species: Archae - 0; Bacteria - 0; Metazoa - 736; Fungi - 347; Plants - 385…	3.322
35.2	not assigned.unknown	solyc08g076450.3.1	(at1g32220 : 344.0) NAD(P)-binding Rossmann-fold superfamily protein; FUNCTIONS IN: coenzyme binding, binding, catalytic activity; INVOLVED IN: response to oxidative stress; LOCATED IN: thylakoid, chloroplast, plastoglobule; EXPRESSED IN: 24 plant structures; EXPRESSED DURING: 15 growth stages; CONTAINS InterPro DOMAIN/s: NAD-dependent epimerase/dehydratase (InterPro:IPR001509), NAD(P)-binding do…	1
35.2	not assigned.unknown	solyc09g090980.3.1	(p17642|prs2_soltu : 228.0) Pathogenesis-related protein STH-2 - Solanum tuberosum (Potato) & (gnl|cdd|84754 : 120.0) no description available & (ipr000916 : 89.841644) Bet v I domain & (reliability: 100.0) & (original description: no original description)	-0.737
35.2	not assigned.unknown	solyc09g091170.4.1	(at2g33220 : 238.0) GRIM-19 protein; FUNCTIONS IN: molecular_function unknown; INVOLVED IN: photorespiration; LOCATED IN: mitochondrion, mitochondrial membrane, mitochondrial respiratory chain complex I, respiratory chain complex I; EXPRESSED IN: 25 plant structures; EXPRESSED DURING: 15 growth stages; CONTAINS InterPro DOMAIN/s: GRIM-19 (InterPro:IPR009346); BEST Arabidopsis thaliana protein mat…	-3.322
35.2	not assigned.unknown	solyc10g081100.3.1	no hits & (original description: no original description)	-3.322
35.2	not assigned.unknown	solyc12g094630.2.1	(at1g42960 : 113.0) expressed protein localized to the inner membrane of the chloroplast.; FUNCTIONS IN: molecular_function unknown; INVOLVED IN: biological_process unknown; LOCATED IN: in 7 components; EXPRESSED IN: 23 plant structures; EXPRESSED DURING: 14 growth stages; BEST Arabidopsis thaliana protein match is: unknown protein (TAIR:AT5G16660.1); Has 120 Blast hits to 120 proteins in 39 spec…	3.322

[truncated: 2 more sheets: BR-Mapman Diff Expressed Protei, RR-Mapman Diff Expressed protei]
