# Supplementary material for: Reduced γ-glutamyl hydrolase activity likely contributes to high folate levels in Periyakulam-1 tomato
Source: Hortic Res. 2022 Nov 19;10(1):uhac235. doi: 10.1093/hr/uhac235 (PMC9832877; doi:10.1093/hr/uhac235)
Supplement: Web_Material_uhac235 [file web_material_uhac235.zip › Dataset S5.xlsx]

## Sheet: Genes with SIFT annotation
	Dataset S5. Single nucleotide polymorphism (SNPs) identified through whole genome sequencing of AV and PKM-1.
CHROM	POS	REF_ALLELE	ALT_ALLELE	TRANSCRIPT_ID	GENE_ID	GENE_NAME	REGION	VARIANT_TYPE	REF_AMINO	ALT_AMINO	AMINO_POS	SIFT_SCORE	SIFT_MEDIAN	NUM_SEQS	dbSNP	SIFT_PREDICTION
SL3.0ch00	723913	A	C	mRNA.Solyc00g005060.1.1	gene.Solyc00g005060.1	LOW QUALITY:Cyclin/Brf1-like TBP-binding protein (AHRD V3.3 --* AT2G01280.3)	CDS	NONSYNONYMOUS	V	G	34	0	4.32	1	novel	DELETERIOUS (*WARNING! Low confidence)
SL3.0ch00	1127807	A	C	mRNA.Solyc00g005092.1.1	gene.Solyc00g005092.1	Serine/threonine phosphatase-like protein (AHRD V3.3 --* D5K8R0_9ASTR)	CDS	NONSYNONYMOUS	K	T	5	0	4.32	1	novel	DELETERIOUS (*WARNING! Low confidence)
SL3.0ch00	1127816	A	T	mRNA.Solyc00g005092.1.1	gene.Solyc00g005092.1	Serine/threonine phosphatase-like protein (AHRD V3.3 --* D5K8R0_9ASTR)	CDS	NONSYNONYMOUS	Q	L	8	0	4.32	1	novel	DELETERIOUS (*WARNING! Low confidence)
SL3.0ch00	4010575	A	T	mRNA.Solyc00g006090.1.1	gene.Solyc00g006090.1	LOW QUALITY:DUF4283 domain protein (AHRD V3.3 *-* A0A072V5W6_MEDTR)	CDS	NONSYNONYMOUS	T	S	212	0.01	2.87	58	novel	DELETERIOUS
SL3.0ch00	4010658	G	C	mRNA.Solyc00g006090.1.1	gene.Solyc00g006090.1	LOW QUALITY:DUF4283 domain protein (AHRD V3.3 *-* A0A072V5W6_MEDTR)	CDS	SYNONYMOUS	V	V	239	1	2.87	57	novel	TOLERATED
SL3.0ch00	4101547	T	A	mRNA.Solyc00g006170.1.1	gene.Solyc00g006170.1	LOW QUALITY:DUF4283 domain protein (AHRD V3.3 --* A0A072TZU8_MEDTR)	CDS	NONSYNONYMOUS	V	E	87	0	2.93	48	novel	DELETERIOUS
SL3.0ch00	4101553	G	A	mRNA.Solyc00g006170.1.1	gene.Solyc00g006170.1	LOW QUALITY:DUF4283 domain protein (AHRD V3.3 --* A0A072TZU8_MEDTR)	CDS	NONSYNONYMOUS	G	D	89	0.01	2.94	50	novel	DELETERIOUS
SL3.0ch00	4101559	T	G	mRNA.Solyc00g006170.1.1	gene.Solyc00g006170.1	LOW QUALITY:DUF4283 domain protein (AHRD V3.3 --* A0A072TZU8_MEDTR)	CDS	NONSYNONYMOUS	F	C	91	1	2.94	49	novel	TOLERATED
SL3.0ch00	4174336	G	A	mRNA.Solyc00g005907.1.1	gene.Solyc00g005907.1	50S ribosomal protein L16 (AHRD V3.3 --* AT2G28815.1)	CDS	NONSYNONYMOUS	V	I	68	0.77	3.69	4	novel	TOLERATED
SL3.0ch00	4174948	C	T	mRNA.Solyc00g005907.1.1	gene.Solyc00g005907.1	50S ribosomal protein L16 (AHRD V3.3 --* AT2G28815.1)	UTR_3	NONCODING	NA	NA	NA	NA	NA	NA	novel	NA
SL3.0ch00	4175435	C	A	mRNA.Solyc00g005907.1.1	gene.Solyc00g005907.1	50S ribosomal protein L16 (AHRD V3.3 --* AT2G28815.1)	UTR_3	NONCODING	NA	NA	NA	NA	NA	NA	novel	NA
SL3.0ch00	4175590	C	T	mRNA.Solyc00g005907.1.1	gene.Solyc00g005907.1	50S ribosomal protein L16 (AHRD V3.3 --* AT2G28815.1)	UTR_3	NONCODING	NA	NA	NA	NA	NA	NA	novel	NA
SL3.0ch00	5619440	A	G	mRNA.Solyc00g006655.1.1	gene.Solyc00g006655.1	ABC transporter A family member 7 (AHRD V3.3 --* N1R5R8_AEGTA)	CDS	NONSYNONYMOUS	S	P	82	0.05	2.87	12	novel	TOLERATED
SL3.0ch00	5681980	A	G	mRNA.Solyc00g006683.1.1	gene.Solyc00g006683.1	Tubulin alpha chain (AHRD V3.3 --* TBA_DAUCA)	CDS	NONSYNONYMOUS	M	T	93	0.84	3.07	8	novel	TOLERATED
SL3.0ch00	5682111	G	C	mRNA.Solyc00g006683.1.1	gene.Solyc00g006683.1	Tubulin alpha chain (AHRD V3.3 --* TBA_DAUCA)	CDS	NONSYNONYMOUS	D	E	49	0.4	3.12	7	novel	TOLERATED
SL3.0ch00	5682330	C	A	mRNA.Solyc00g006683.1.1	gene.Solyc00g006683.1	Tubulin alpha chain (AHRD V3.3 --* TBA_DAUCA)	CDS	NONSYNONYMOUS	W	L	3	0	3.53	4	novel	DELETERIOUS (*WARNING! Low confidence)
SL3.0ch00	5779465	C	G	mRNA.Solyc00g006800.3.1	gene.Solyc00g006800.3	transaldolase	CDS	NONSYNONYMOUS	A	G	325	0.01	2.67	185	novel	DELETERIOUS
SL3.0ch00	5828164	T	C	mRNA.Solyc00g006830.3.1	gene.Solyc00g006830.3	no exine formation 1 (AHRD V3.3 *** AT5G13390.1)	UTR_3	NONCODING	NA	NA	NA	NA	NA	NA	novel	NA
SL3.0ch00	6280058	C	G	mRNA.Solyc00g006860.2.1	gene.Solyc00g006860.2	LOW QUALITY:Transcription initiation factor IIB (AHRD V3.3 --* A0A0B2S5L0_GLYSO)	CDS	NONSYNONYMOUS	R	S	94	0.18	4.32	2	novel	TOLERATED
SL3.0ch00	6392431	A	C	mRNA.Solyc00g006867.1.1	gene.Solyc00g006867.1	DNA repair (Rad51) family protein (AHRD V3.3 --* AT2G28560.6)	CDS	NONSYNONYMOUS	T	P	48	0	4.32	1	novel	DELETERIOUS (*WARNING! Low confidence)
SL3.0ch00	6393393	T	C	mRNA.Solyc00g006867.1.1	gene.Solyc00g006867.1	DNA repair (Rad51) family protein (AHRD V3.3 --* AT2G28560.6)	UTR_3	NONCODING	NA	NA	NA	NA	NA	NA	novel	NA
SL3.0ch00	6546914	G	C	mRNA.Solyc00g006903.1.1	gene.Solyc00g006903.1	Photosystem I P700 chlorophyll a apoprotein A2 (AHRD V3.3 --* PSAB_CHAVU)	CDS	NONSYNONYMOUS	L	V	370	0	4.32	1	novel	DELETERIOUS (*WARNING! Low confidence)
SL3.0ch00	6546970	T	C	mRNA.Solyc00g006903.1.1	gene.Solyc00g006903.1	Photosystem I P700 chlorophyll a apoprotein A2 (AHRD V3.3 --* PSAB_CHAVU)	CDS	NONSYNONYMOUS	D	G	351	0.39	4.32	2	novel	TOLERATED
SL3.0ch00	6547096	T	A	mRNA.Solyc00g006903.1.1	gene.Solyc00g006903.1	Photosystem I P700 chlorophyll a apoprotein A2 (AHRD V3.3 --* PSAB_CHAVU)	CDS	NONSYNONYMOUS	T	S	321	0	4.32	2	novel	DELETERIOUS (*WARNING! Low confidence)
SL3.0ch00	6547110	C	T	mRNA.Solyc00g006903.1.1	gene.Solyc00g006903.1	Photosystem I P700 chlorophyll a apoprotein A2 (AHRD V3.3 --* PSAB_CHAVU)	CDS	NONSYNONYMOUS	R	H	316	0.27	4.32	2	novel	TOLERATED
SL3.0ch00	6547115	A	G	mRNA.Solyc00g006903.1.1	gene.Solyc00g006903.1	Photosystem I P700 chlorophyll a apoprotein A2 (AHRD V3.3 --* PSAB_CHAVU)	CDS	SYNONYMOUS	V	V	314	1	4.32	3	novel	TOLERATED
SL3.0ch00	6547144	G	A	mRNA.Solyc00g006903.1.1	gene.Solyc00g006903.1	Photosystem I P700 chlorophyll a apoprotein A2 (AHRD V3.3 --* PSAB_CHAVU)	CDS	NONSYNONYMOUS	R	C	305	0.05	4.32	4	novel	TOLERATED
SL3.0ch00	6549202	C	T	mRNA.Solyc00g006903.1.1	gene.Solyc00g006903.1	Photosystem I P700 chlorophyll a apoprotein A2 (AHRD V3.3 --* PSAB_CHAVU)	CDS	NONSYNONYMOUS	R	H	189	0	4.32	2	novel	DELETERIOUS (*WARNING! Low confidence)
SL3.0ch00	6549237	T	A	mRNA.Solyc00g006903.1.1	gene.Solyc00g006903.1	Photosystem I P700 chlorophyll a apoprotein A2 (AHRD V3.3 --* PSAB_CHAVU)	CDS	SYNONYMOUS	T	T	177	1	4.32	3	novel	TOLERATED
SL3.0ch00	6549390	A	C	mRNA.Solyc00g006903.1.1	gene.Solyc00g006903.1	Photosystem I P700 chlorophyll a apoprotein A2 (AHRD V3.3 --* PSAB_CHAVU)	CDS	SYNONYMOUS	P	P	156	1	4.32	3	novel	TOLERATED
SL3.0ch00	6549412	A	T	mRNA.Solyc00g006903.1.1	gene.Solyc00g006903.1	Photosystem I P700 chlorophyll a apoprotein A2 (AHRD V3.3 --* PSAB_CHAVU)	CDS	NONSYNONYMOUS	V	D	149	0	4.32	2	novel	DELETERIOUS (*WARNING! Low confidence)
SL3.0ch00	6549414	T	A	mRNA.Solyc00g006903.1.1	gene.Solyc00g006903.1	Photosystem I P700 chlorophyll a apoprotein A2 (AHRD V3.3 --* PSAB_CHAVU)	CDS	NONSYNONYMOUS	E	D	148	0.26	4.32	2	novel	TOLERATED
SL3.0ch00	6549427	G	C	mRNA.Solyc00g006903.1.1	gene.Solyc00g006903.1	Photosystem I P700 chlorophyll a apoprotein A2 (AHRD V3.3 --* PSAB_CHAVU)	CDS	NONSYNONYMOUS	T	R	144	0	4.32	2	novel	DELETERIOUS (*WARNING! Low confidence)
SL3.0ch00	6549431	T	G	mRNA.Solyc00g006903.1.1	gene.Solyc00g006903.1	Photosystem I P700 chlorophyll a apoprotein A2 (AHRD V3.3 --* PSAB_CHAVU)	CDS	NONSYNONYMOUS	N	H	143	0.23	4.32	2	novel	TOLERATED
SL3.0ch00	6549712	C	A	mRNA.Solyc00g006903.1.1	gene.Solyc00g006903.1	Photosystem I P700 chlorophyll a apoprotein A2 (AHRD V3.3 --* PSAB_CHAVU)	CDS	NONSYNONYMOUS	Q	H	58	0.08	4.32	2	novel	TOLERATED
SL3.0ch00	6890089	G	T	mRNA.Solyc00g007920.1.1	gene.Solyc00g007920.1	organic cation/carnitine transporter 3 (AHRD V3.3 --* AT1G16390.1)	CDS	NONSYNONYMOUS	T	K	64	0	4.32	1	novel	DELETERIOUS (*WARNING! Low confidence)
SL3.0ch00	6956258	A	G	mRNA.Solyc00g007990.1.1	gene.Solyc00g007990.1	LOW QUALITY:Trans-resveratrol di-O-methyltransferase (AHRD V3.3 --* ROMT_VITVI)	CDS	NONSYNONYMOUS	N	D	21	0.25	4.32	3	novel	TOLERATED
SL3.0ch00	7068856	G	T	mRNA.Solyc00g008055.1.1	gene.Solyc00g008055.1	syntaxin of plants 112 (AHRD V3.3 --* AT2G18260.2)	CDS	NONSYNONYMOUS	P	T	89	1	3.39	8	novel	TOLERATED
SL3.0ch00	7084373	C	A	mRNA.Solyc00g008090.2.1	gene.Solyc00g008090.2	DNA (cytosine-5)-methyltransferase 1A (AHRD V3.3 --* DNM1A_ORYSJ)	CDS	NONSYNONYMOUS	S	I	625	0	4.32	2	novel	DELETERIOUS (*WARNING! Low confidence)
SL3.0ch00	7084388	A	T	mRNA.Solyc00g008090.2.1	gene.Solyc00g008090.2	DNA (cytosine-5)-methyltransferase 1A (AHRD V3.3 --* DNM1A_ORYSJ)	CDS	NONSYNONYMOUS	V	D	620	0	4.32	2	novel	DELETERIOUS (*WARNING! Low confidence)
SL3.0ch00	7084399	T	C	mRNA.Solyc00g008090.2.1	gene.Solyc00g008090.2	DNA (cytosine-5)-methyltransferase 1A (AHRD V3.3 --* DNM1A_ORYSJ)	CDS	SYNONYMOUS	T	T	616	1	4.32	2	novel	TOLERATED
SL3.0ch00	7084516	G	T	mRNA.Solyc00g008090.2.1	gene.Solyc00g008090.2	DNA (cytosine-5)-methyltransferase 1A (AHRD V3.3 --* DNM1A_ORYSJ)	CDS	NONSYNONYMOUS	P	H	597	0.1	4.32	2	novel	TOLERATED
SL3.0ch00	7084557	G	A	mRNA.Solyc00g008090.2.1	gene.Solyc00g008090.2	DNA (cytosine-5)-methyltransferase 1A (AHRD V3.3 --* DNM1A_ORYSJ)	CDS	SYNONYMOUS	N	N	583	1	4.32	3	novel	TOLERATED
SL3.0ch00	7085671	G	A	mRNA.Solyc00g008090.2.1	gene.Solyc00g008090.2	DNA (cytosine-5)-methyltransferase 1A (AHRD V3.3 --* DNM1A_ORYSJ)	CDS	NONSYNONYMOUS	P	S	317	0	4.32	1	novel	DELETERIOUS (*WARNING! Low confidence)
SL3.0ch00	7085715	G	A	mRNA.Solyc00g008090.2.1	gene.Solyc00g008090.2	DNA (cytosine-5)-methyltransferase 1A (AHRD V3.3 --* DNM1A_ORYSJ)	CDS	NONSYNONYMOUS	A	V	302	0	4.32	1	novel	DELETERIOUS (*WARNING! Low confidence)
SL3.0ch00	7085729	C	T	mRNA.Solyc00g008090.2.1	gene.Solyc00g008090.2	DNA (cytosine-5)-methyltransferase 1A (AHRD V3.3 --* DNM1A_ORYSJ)	CDS	SYNONYMOUS	T	T	297	1	4.32	1	novel	TOLERATED
SL3.0ch00	7085961	T	G	mRNA.Solyc00g008090.2.1	gene.Solyc00g008090.2	DNA (cytosine-5)-methyltransferase 1A (AHRD V3.3 --* DNM1A_ORYSJ)	CDS	NONSYNONYMOUS	K	Q	249	0	4.32	1	novel	DELETERIOUS (*WARNING! Low confidence)
SL3.0ch00	7085969	T	G	mRNA.Solyc00g008090.2.1	gene.Solyc00g008090.2	DNA (cytosine-5)-methyltransferase 1A (AHRD V3.3 --* DNM1A_ORYSJ)	CDS	NONSYNONYMOUS	E	A	246	0	4.32	1	novel	DELETERIOUS (*WARNING! Low confidence)
SL3.0ch00	7085970	C	T	mRNA.Solyc00g008090.2.1	gene.Solyc00g008090.2	DNA (cytosine-5)-methyltransferase 1A (AHRD V3.3 --* DNM1A_ORYSJ)	CDS	NONSYNONYMOUS	E	K	246	0	4.32	1	novel	DELETERIOUS (*WARNING! Low confidence)
SL3.0ch00	7085987	A	T	mRNA.Solyc00g008090.2.1	gene.Solyc00g008090.2	DNA (cytosine-5)-methyltransferase 1A (AHRD V3.3 --* DNM1A_ORYSJ)	CDS	NONSYNONYMOUS	V	D	240	0	4.32	1	novel	DELETERIOUS (*WARNING! Low confidence)
SL3.0ch00	7085990	G	A	mRNA.Solyc00g008090.2.1	gene.Solyc00g008090.2	DNA (cytosine-5)-methyltransferase 1A (AHRD V3.3 --* DNM1A_ORYSJ)	CDS	NONSYNONYMOUS	S	L	239	0	4.32	1	novel	DELETERIOUS (*WARNING! Low confidence)
SL3.0ch00	7085995	A	C	mRNA.Solyc00g008090.2.1	gene.Solyc00g008090.2	DNA (cytosine-5)-methyltransferase 1A (AHRD V3.3 --* DNM1A_ORYSJ)	CDS	SYNONYMOUS	T	T	237	1	4.32	1	novel	TOLERATED
SL3.0ch00	7085999	C	G	mRNA.Solyc00g008090.2.1	gene.Solyc00g008090.2	DNA (cytosine-5)-methyltransferase 1A (AHRD V3.3 --* DNM1A_ORYSJ)	CDS	NONSYNONYMOUS	G	A	236	0	4.32	1	novel	DELETERIOUS (*WARNING! Low confidence)
SL3.0ch00	7086332	C	T	mRNA.Solyc00g008090.2.1	gene.Solyc00g008090.2	DNA (cytosine-5)-methyltransferase 1A (AHRD V3.3 --* DNM1A_ORYSJ)	CDS	NONSYNONYMOUS	G	R	150	0	4.32	1	novel	DELETERIOUS (*WARNING! Low confidence)
SL3.0ch00	7086346	G	A	mRNA.Solyc00g008090.2.1	gene.Solyc00g008090.2	DNA (cytosine-5)-methyltransferase 1A (AHRD V3.3 --* DNM1A_ORYSJ)	CDS	NONSYNONYMOUS	A	V	145	0	4.32	1	novel	DELETERIOUS (*WARNING! Low confidence)
SL3.0ch00	7119675	G	T	mRNA.Solyc00g008130.1.1	gene.Solyc00g008130.1	LOW QUALITY:Fibronectin type III domain-containing protein (AHRD V3.3 --* AT3G24440.2)	CDS	NONSYNONYMOUS	R	S	25	0.2	3.47	4	novel	TOLERATED
SL3.0ch00	7119697	G	C	mRNA.Solyc00g008130.1.1	gene.Solyc00g008130.1	LOW QUALITY:Fibronectin type III domain-containing protein (AHRD V3.3 --* AT3G24440.2)	CDS	NONSYNONYMOUS	H	Q	17	0.04	3.47	4	novel	DELETERIOUS
SL3.0ch00	7120883	C	T	mRNA.Solyc00g008140.1.1	gene.Solyc00g008140.1	LOW QUALITY:Serine/threonine-protein kinase PBS1 (AHRD V3.3 --* A0A061DWS7_THECC)	CDS	NONSYNONYMOUS	V	I	231	0.84	4.25	6	novel	TOLERATED
SL3.0ch00	7120897	G	T	mRNA.Solyc00g008140.1.1	gene.Solyc00g008140.1	LOW QUALITY:Serine/threonine-protein kinase PBS1 (AHRD V3.3 --* A0A061DWS7_THECC)	CDS	NONSYNONYMOUS	A	D	226	0.01	4.25	6	novel	DELETERIOUS (*WARNING! Low confidence)
SL3.0ch00	7120900	G	A	mRNA.Solyc00g008140.1.1	gene.Solyc00g008140.1	LOW QUALITY:Serine/threonine-protein kinase PBS1 (AHRD V3.3 --* A0A061DWS7_THECC)	CDS	NONSYNONYMOUS	S	L	225	0.5	4.25	6	novel	TOLERATED
SL3.0ch00	7120909	C	G	mRNA.Solyc00g008140.1.1	gene.Solyc00g008140.1	LOW QUALITY:Serine/threonine-protein kinase PBS1 (AHRD V3.3 --* A0A061DWS7_THECC)	CDS	NONSYNONYMOUS	G	A	222	0.66	4.25	6	novel	TOLERATED
SL3.0ch00	7121023	C	T	mRNA.Solyc00g008140.1.1	gene.Solyc00g008140.1	LOW QUALITY:Serine/threonine-protein kinase PBS1 (AHRD V3.3 --* A0A061DWS7_THECC)	CDS	NONSYNONYMOUS	R	H	184	0.22	4.32	2	novel	TOLERATED
SL3.0ch00	7192607	C	T	mRNA.Solyc00g008165.1.1	gene.Solyc00g008165.1	Membrane bound O-acyl transferase, MBOAT (AHRD V3.3 --* A0A090LYA1_OSTTA)	UTR_5	NONCODING	NA	NA	NA	NA	NA	NA	novel	NA
SL3.0ch00	7193373	C	T	mRNA.Solyc00g008165.1.1	gene.Solyc00g008165.1	Membrane bound O-acyl transferase, MBOAT (AHRD V3.3 --* A0A090LYA1_OSTTA)	UTR_5	NONCODING	NA	NA	NA	NA	NA	NA	novel	NA
SL3.0ch00	7193398	G	C	mRNA.Solyc00g008165.1.1	gene.Solyc00g008165.1	Membrane bound O-acyl transferase, MBOAT (AHRD V3.3 --* A0A090LYA1_OSTTA)	UTR_5	NONCODING	NA	NA	NA	NA	NA	NA	novel	NA
SL3.0ch00	7193432	A	T	mRNA.Solyc00g008165.1.1	gene.Solyc00g008165.1	Membrane bound O-acyl transferase, MBOAT (AHRD V3.3 --* A0A090LYA1_OSTTA)	UTR_5	NONCODING	NA	NA	NA	NA	NA	NA	novel	NA
SL3.0ch00	7193437	G	A	mRNA.Solyc00g008165.1.1	gene.Solyc00g008165.1	Membrane bound O-acyl transferase, MBOAT (AHRD V3.3 --* A0A090LYA1_OSTTA)	UTR_5	NONCODING	NA	NA	NA	NA	NA	NA	novel	NA
SL3.0ch00	7193470	C	T	mRNA.Solyc00g008165.1.1	gene.Solyc00g008165.1	Membrane bound O-acyl transferase, MBOAT (AHRD V3.3 --* A0A090LYA1_OSTTA)	UTR_5	NONCODING	NA	NA	NA	NA	NA	NA	novel	NA
SL3.0ch00	7193488	G	A	mRNA.Solyc00g008165.1.1	gene.Solyc00g008165.1	Membrane bound O-acyl transferase, MBOAT (AHRD V3.3 --* A0A090LYA1_OSTTA)	UTR_5	NONCODING	NA	NA	NA	NA	NA	NA	novel	NA
SL3.0ch00	7193491	C	T	mRNA.Solyc00g008165.1.1	gene.Solyc00g008165.1	Membrane bound O-acyl transferase, MBOAT (AHRD V3.3 --* A0A090LYA1_OSTTA)	UTR_5	NONCODING	NA	NA	NA	NA	NA	NA	novel	NA
SL3.0ch00	7193504	T	G	mRNA.Solyc00g008165.1.1	gene.Solyc00g008165.1	Membrane bound O-acyl transferase, MBOAT (AHRD V3.3 --* A0A090LYA1_OSTTA)	UTR_5	NONCODING	NA	NA	NA	NA	NA	NA	novel	NA
SL3.0ch00	7193520	G	T	mRNA.Solyc00g008165.1.1	gene.Solyc00g008165.1	Membrane bound O-acyl transferase, MBOAT (AHRD V3.3 --* A0A090LYA1_OSTTA)	UTR_5	NONCODING	NA	NA	NA	NA	NA	NA	novel	NA
SL3.0ch00	7291796	A	G	mRNA.Solyc00g008265.1.1	gene.Solyc00g008265.1	4'-phosphopantetheinyl transferase superfamily (AHRD V3.3 --* AT3G11470.8)	CDS	NONSYNONYMOUS	R	G	66	0.41	3.41	5	novel	TOLERATED
SL3.0ch00	7291815	G	C	mRNA.Solyc00g008265.1.1	gene.Solyc00g008265.1	4'-phosphopantetheinyl transferase superfamily (AHRD V3.3 --* AT3G11470.8)	CDS	NONSYNONYMOUS	G	A	72	0	3.52	4	novel	DELETERIOUS (*WARNING! Low confidence)
SL3.0ch00	7291880	G	A	mRNA.Solyc00g008265.1.1	gene.Solyc00g008265.1	4'-phosphopantetheinyl transferase superfamily (AHRD V3.3 --* AT3G11470.8)	CDS	SYNONYMOUS	A	A	76	1	3.42	5	novel	TOLERATED
SL3.0ch00	7291905	T	C	mRNA.Solyc00g008265.1.1	gene.Solyc00g008265.1	4'-phosphopantetheinyl transferase superfamily (AHRD V3.3 --* AT3G11470.8)	CDS	NONSYNONYMOUS	W	R	85	0.81	3.38	5	novel	TOLERATED
SL3.0ch00	7291906	G	A	mRNA.Solyc00g008265.1.1	gene.Solyc00g008265.1	4'-phosphopantetheinyl transferase superfamily (AHRD V3.3 --* AT3G11470.8)	CDS	STOP-GAIN	W	*	85	NA	NA	NA	novel	NA
SL3.0ch00	7311773	C	A	mRNA.Solyc00g008270.1.1	gene.Solyc00g008270.1	LOW QUALITY:Regulator of chromosome condensation (RCC1) family with FYVE zinc finger domain-containing protein (AHRD V3.3 --* AT5G19420.2)	CDS	NONSYNONYMOUS	P	Q	2	0	4.32	1	novel	DELETERIOUS (*WARNING! Low confidence)
SL3.0ch00	7311774	A	G	mRNA.Solyc00g008270.1.1	gene.Solyc00g008270.1	LOW QUALITY:Regulator of chromosome condensation (RCC1) family with FYVE zinc finger domain-containing protein (AHRD V3.3 --* AT5G19420.2)	CDS	SYNONYMOUS	P	P	2	1	4.32	1	novel	TOLERATED
SL3.0ch00	7311835	G	A	mRNA.Solyc00g008270.1.1	gene.Solyc00g008270.1	LOW QUALITY:Regulator of chromosome condensation (RCC1) family with FYVE zinc finger domain-containing protein (AHRD V3.3 --* AT5G19420.2)	CDS	NONSYNONYMOUS	A	T	23	0.34	4.32	2	novel	TOLERATED
SL3.0ch00	7311864	C	T	mRNA.Solyc00g008270.1.1	gene.Solyc00g008270.1	LOW QUALITY:Regulator of chromosome condensation (RCC1) family with FYVE zinc finger domain-containing protein (AHRD V3.3 --* AT5G19420.2)	CDS	SYNONYMOUS	N	N	32	1	4.32	2	novel	TOLERATED
SL3.0ch00	7695947	C	T	mRNA.Solyc00g008910.1.1	gene.Solyc00g008910.1	Ubiquitin fusion degradation UFD1 family protein (AHRD V3.3 --* AT4G38930.4)	CDS	SYNONYMOUS	D	D	24	1	3.6	4	novel	TOLERATED
SL3.0ch00	7695983	C	T	mRNA.Solyc00g008910.1.1	gene.Solyc00g008910.1	Ubiquitin fusion degradation UFD1 family protein (AHRD V3.3 --* AT4G38930.4)	CDS	SYNONYMOUS	H	H	36	1	3.6	4	novel	TOLERATED
SL3.0ch00	7734743	C	T	mRNA.Solyc00g008915.1.1	gene.Solyc00g008915.1	ADP,ATP carrier protein 3, mitochondrial (AHRD V3.3 --* ADT3_ARATH)	CDS	NONSYNONYMOUS	M	I	861	0	4.32	2	novel	DELETERIOUS (*WARNING! Low confidence)
SL3.0ch00	7734754	A	C	mRNA.Solyc00g008915.1.1	gene.Solyc00g008915.1	ADP,ATP carrier protein 3, mitochondrial (AHRD V3.3 --* ADT3_ARATH)	CDS	NONSYNONYMOUS	W	G	858	0.08	4.32	2	novel	TOLERATED
SL3.0ch00	7734760	T	C	mRNA.Solyc00g008915.1.1	gene.Solyc00g008915.1	ADP,ATP carrier protein 3, mitochondrial (AHRD V3.3 --* ADT3_ARATH)	CDS	NONSYNONYMOUS	N	D	856	0	4.32	2	novel	DELETERIOUS (*WARNING! Low confidence)
SL3.0ch00	7734978	T	C	mRNA.Solyc00g008915.1.1	gene.Solyc00g008915.1	ADP,ATP carrier protein 3, mitochondrial (AHRD V3.3 --* ADT3_ARATH)	CDS	NONSYNONYMOUS	I	M	792	0	4.32	1	novel	DELETERIOUS (*WARNING! Low confidence)
SL3.0ch00	7735322	C	A	mRNA.Solyc00g008915.1.1	gene.Solyc00g008915.1	ADP,ATP carrier protein 3, mitochondrial (AHRD V3.3 --* ADT3_ARATH)	CDS	NONSYNONYMOUS	D	Y	715	0.01	4.32	2	novel	DELETERIOUS (*WARNING! Low confidence)
SL3.0ch00	7735330	G	A	mRNA.Solyc00g008915.1.1	gene.Solyc00g008915.1	ADP,ATP carrier protein 3, mitochondrial (AHRD V3.3 --* ADT3_ARATH)	CDS	NONSYNONYMOUS	A	V	712	0.18	4.32	2	novel	TOLERATED
SL3.0ch00	7735333	C	T	mRNA.Solyc00g008915.1.1	gene.Solyc00g008915.1	ADP,ATP carrier protein 3, mitochondrial (AHRD V3.3 --* ADT3_ARATH)	CDS	NONSYNONYMOUS	R	Q	711	0	4.32	2	novel	DELETERIOUS (*WARNING! Low confidence)
SL3.0ch00	7735347	C	T	mRNA.Solyc00g008915.1.1	gene.Solyc00g008915.1	ADP,ATP carrier protein 3, mitochondrial (AHRD V3.3 --* ADT3_ARATH)	CDS	SYNONYMOUS	T	T	706	1	4.32	2	novel	TOLERATED
SL3.0ch00	7735355	C	T	mRNA.Solyc00g008915.1.1	gene.Solyc00g008915.1	ADP,ATP carrier protein 3, mitochondrial (AHRD V3.3 --* ADT3_ARATH)	CDS	NONSYNONYMOUS	A	T	704	0	4.32	2	novel	DELETERIOUS (*WARNING! Low confidence)
SL3.0ch00	7735378	G	T	mRNA.Solyc00g008915.1.1	gene.Solyc00g008915.1	ADP,ATP carrier protein 3, mitochondrial (AHRD V3.3 --* ADT3_ARATH)	CDS	NONSYNONYMOUS	A	E	696	0	4.32	2	novel	DELETERIOUS (*WARNING! Low confidence)
SL3.0ch00	7735384	T	C	mRNA.Solyc00g008915.1.1	gene.Solyc00g008915.1	ADP,ATP carrier protein 3, mitochondrial (AHRD V3.3 --* ADT3_ARATH)	CDS	NONSYNONYMOUS	N	S	694	0.09	4.32	2	novel	TOLERATED
SL3.0ch00	7735385	T	C	mRNA.Solyc00g008915.1.1	gene.Solyc00g008915.1	ADP,ATP carrier protein 3, mitochondrial (AHRD V3.3 --* ADT3_ARATH)	CDS	NONSYNONYMOUS	N	D	694	0.14	4.32	2	novel	TOLERATED
SL3.0ch00	7735386	T	C	mRNA.Solyc00g008915.1.1	gene.Solyc00g008915.1	ADP,ATP carrier protein 3, mitochondrial (AHRD V3.3 --* ADT3_ARATH)	CDS	SYNONYMOUS	S	S	693	1	4.32	2	novel	TOLERATED
SL3.0ch00	7735390	G	A	mRNA.Solyc00g008915.1.1	gene.Solyc00g008915.1	ADP,ATP carrier protein 3, mitochondrial (AHRD V3.3 --* ADT3_ARATH)	CDS	NONSYNONYMOUS	T	M	692	0.01	4.32	3	novel	DELETERIOUS (*WARNING! Low confidence)
SL3.0ch00	7735400	C	T	mRNA.Solyc00g008915.1.1	gene.Solyc00g008915.1	ADP,ATP carrier protein 3, mitochondrial (AHRD V3.3 --* ADT3_ARATH)	CDS	NONSYNONYMOUS	G	S	689	0	4.32	3	novel	DELETERIOUS (*WARNING! Low confidence)
SL3.0ch00	7735427	A	T	mRNA.Solyc00g008915.1.1	gene.Solyc00g008915.1	ADP,ATP carrier protein 3, mitochondrial (AHRD V3.3 --* ADT3_ARATH)	CDS	NONSYNONYMOUS	S	T	680	0.19	4.32	3	novel	TOLERATED
SL3.0ch00	7736144	T	G	mRNA.Solyc00g008915.1.1	gene.Solyc00g008915.1	ADP,ATP carrier protein 3, mitochondrial (AHRD V3.3 --* ADT3_ARATH)	CDS	NONSYNONYMOUS	N	T	468	0.06	4.32	2	novel	TOLERATED
SL3.0ch00	7736147	T	C	mRNA.Solyc00g008915.1.1	gene.Solyc00g008915.1	ADP,ATP carrier protein 3, mitochondrial (AHRD V3.3 --* ADT3_ARATH)	CDS	NONSYNONYMOUS	N	S	467	0.11	4.32	2	novel	TOLERATED
SL3.0ch00	7736157	G	A	mRNA.Solyc00g008915.1.1	gene.Solyc00g008915.1	ADP,ATP carrier protein 3, mitochondrial (AHRD V3.3 --* ADT3_ARATH)	CDS	NONSYNONYMOUS	P	S	464	0	4.32	2	novel	DELETERIOUS (*WARNING! Low confidence)
SL3.0ch00	7736162	G	A	mRNA.Solyc00g008915.1.1	gene.Solyc00g008915.1	ADP,ATP carrier protein 3, mitochondrial (AHRD V3.3 --* ADT3_ARATH)	CDS	NONSYNONYMOUS	S	L	462	0	4.32	2	novel	DELETERIOUS (*WARNING! Low confidence)
SL3.0ch00	7736178	C	T	mRNA.Solyc00g008915.1.1	gene.Solyc00g008915.1	ADP,ATP carrier protein 3, mitochondrial (AHRD V3.3 --* ADT3_ARATH)	CDS	NONSYNONYMOUS	G	R	457	0	4.32	2	novel	DELETERIOUS (*WARNING! Low confidence)
SL3.0ch00	7736195	C	G	mRNA.Solyc00g008915.1.1	gene.Solyc00g008915.1	ADP,ATP carrier protein 3, mitochondrial (AHRD V3.3 --* ADT3_ARATH)	CDS	NONSYNONYMOUS	R	T	451	0.11	4.32	2	novel	TOLERATED
SL3.0ch00	7736306	C	T	mRNA.Solyc00g008915.1.1	gene.Solyc00g008915.1	ADP,ATP carrier protein 3, mitochondrial (AHRD V3.3 --* ADT3_ARATH)	CDS	NONSYNONYMOUS	S	N	440	0.02	4.32	3	novel	DELETERIOUS (*WARNING! Low confidence)
SL3.0ch00	7736427	G	T	mRNA.Solyc00g008915.1.1	gene.Solyc00g008915.1	ADP,ATP carrier protein 3, mitochondrial (AHRD V3.3 --* ADT3_ARATH)	CDS	NONSYNONYMOUS	H	N	400	0.03	4.32	3	novel	DELETERIOUS (*WARNING! Low confidence)
SL3.0ch00	7736435	G	C	mRNA.Solyc00g008915.1.1	gene.Solyc00g008915.1	ADP,ATP carrier protein 3, mitochondrial (AHRD V3.3 --* ADT3_ARATH)	CDS	NONSYNONYMOUS	A	G	397	0	4.32	2	novel	DELETERIOUS (*WARNING! Low confidence)
SL3.0ch00	7736436	C	A	mRNA.Solyc00g008915.1.1	gene.Solyc00g008915.1	ADP,ATP carrier protein 3, mitochondrial (AHRD V3.3 --* ADT3_ARATH)	CDS	NONSYNONYMOUS	A	S	397	0	4.32	2	novel	DELETERIOUS (*WARNING! Low confidence)
SL3.0ch00	7736437	C	A	mRNA.Solyc00g008915.1.1	gene.Solyc00g008915.1	ADP,ATP carrier protein 3, mitochondrial (AHRD V3.3 --* ADT3_ARATH)	CDS	SYNONYMOUS	V	V	396	1	4.32	2	novel	TOLERATED
SL3.0ch00	7736443	C	T	mRNA.Solyc00g008915.1.1	gene.Solyc00g008915.1	ADP,ATP carrier protein 3, mitochondrial (AHRD V3.3 --* ADT3_ARATH)	CDS	SYNONYMOUS	L	L	394	1	4.32	1	novel	TOLERATED
SL3.0ch00	7736446	C	T	mRNA.Solyc00g008915.1.1	gene.Solyc00g008915.1	ADP,ATP carrier protein 3, mitochondrial (AHRD V3.3 --* ADT3_ARATH)	CDS	SYNONYMOUS	T	T	393	1	4.32	1	novel	TOLERATED
SL3.0ch00	7736447	G	A	mRNA.Solyc00g008915.1.1	gene.Solyc00g008915.1	ADP,ATP carrier protein 3, mitochondrial (AHRD V3.3 --* ADT3_ARATH)	CDS	NONSYNONYMOUS	T	M	393	0	4.32	1	novel	DELETERIOUS (*WARNING! Low confidence)
SL3.0ch00	7736457	C	T	mRNA.Solyc00g008915.1.1	gene.Solyc00g008915.1	ADP,ATP carrier protein 3, mitochondrial (AHRD V3.3 --* ADT3_ARATH)	CDS	NONSYNONYMOUS	G	S	390	0	4.32	1	novel	DELETERIOUS (*WARNING! Low confidence)
SL3.0ch00	7736505	C	T	mRNA.Solyc00g008915.1.1	gene.Solyc00g008915.1	ADP,ATP carrier protein 3, mitochondrial (AHRD V3.3 --* ADT3_ARATH)	CDS	NONSYNONYMOUS	D	N	374	0	4.32	1	novel	DELETERIOUS (*WARNING! Low confidence)
SL3.0ch00	7736506	C	A	mRNA.Solyc00g008915.1.1	gene.Solyc00g008915.1	ADP,ATP carrier protein 3, mitochondrial (AHRD V3.3 --* ADT3_ARATH)	CDS	SYNONYMOUS	S	S	373	1	4.32	1	novel	TOLERATED
SL3.0ch00	7736546	G	A	mRNA.Solyc00g008915.1.1	gene.Solyc00g008915.1	ADP,ATP carrier protein 3, mitochondrial (AHRD V3.3 --* ADT3_ARATH)	CDS	SYNONYMOUS	G	G	369	1	4.32	1	novel	TOLERATED
SL3.0ch00	7736549	C	T	mRNA.Solyc00g008915.1.1	gene.Solyc00g008915.1	ADP,ATP carrier protein 3, mitochondrial (AHRD V3.3 --* ADT3_ARATH)	CDS	SYNONYMOUS	S	S	368	1	4.32	1	novel	TOLERATED
SL3.0ch00	7828359	A	C	mRNA.Solyc00g009060.3.1	gene.Solyc00g009060.3	Hypoxanthine-guanine phosphoribosyltransferase (AHRD V3.3 *** AT1G71750.1)	UTR_3	NONCODING	NA	NA	NA	NA	NA	NA	novel	NA
SL3.0ch00	7828377	A	C	mRNA.Solyc00g009060.3.1	gene.Solyc00g009060.3	Hypoxanthine-guanine phosphoribosyltransferase (AHRD V3.3 *** AT1G71750.1)	UTR_3	NONCODING	NA	NA	NA	NA	NA	NA	novel	NA
SL3.0ch00	7888502	A	G	mRNA.Solyc00g009140.3.1	gene.Solyc00g009140.3	NAD(P)-binding Rossmann-fold superfamily protein (AHRD V3.3 *** AT4G09750.1)	CDS	NONSYNONYMOUS	N	S	14	0.54	2.6	194	novel	TOLERATED
SL3.0ch00	8050121	T	C	mRNA.Solyc00g009143.1.1	gene.Solyc00g009143.1	Glycosyltransferase (AHRD V3.3 --* D8TBD0_SELML)	CDS	SYNONYMOUS	G	G	35	1	3.39	5	novel	TOLERATED
SL3.0ch00	8050138	G	A	mRNA.Solyc00g009143.1.1	gene.Solyc00g009143.1	Glycosyltransferase (AHRD V3.3 --* D8TBD0_SELML)	CDS	NONSYNONYMOUS	R	H	41	0.57	3.35	6	novel	TOLERATED
SL3.0ch00	8050152	C	T	mRNA.Solyc00g009143.1.1	gene.Solyc00g009143.1	Glycosyltransferase (AHRD V3.3 --* D8TBD0_SELML)	CDS	NONSYNONYMOUS	R	C	46	0.04	3.35	6	novel	DELETERIOUS
SL3.0ch00	8050168	G	T	mRNA.Solyc00g009143.1.1	gene.Solyc00g009143.1	Glycosyltransferase (AHRD V3.3 --* D8TBD0_SELML)	CDS	NONSYNONYMOUS	C	F	51	0.71	3.35	6	novel	TOLERATED
SL3.0ch00	8050178	A	G	mRNA.Solyc00g009143.1.1	gene.Solyc00g009143.1	Glycosyltransferase (AHRD V3.3 --* D8TBD0_SELML)	CDS	SYNONYMOUS	L	L	54	1	3.35	6	novel	TOLERATED
SL3.0ch00	8050590	G	A	mRNA.Solyc00g009143.1.1	gene.Solyc00g009143.1	Glycosyltransferase (AHRD V3.3 --* D8TBD0_SELML)	CDS	SYNONYMOUS	T	T	150	1	3.42	4	novel	TOLERATED
SL3.0ch00	8050622	C	A	mRNA.Solyc00g009143.1.1	gene.Solyc00g009143.1	Glycosyltransferase (AHRD V3.3 --* D8TBD0_SELML)	CDS	NONSYNONYMOUS	A	D	161	0.45	3.42	4	novel	TOLERATED
SL3.0ch00	8050632	T	G	mRNA.Solyc00g009143.1.1	gene.Solyc00g009143.1	Glycosyltransferase (AHRD V3.3 --* D8TBD0_SELML)	CDS	SYNONYMOUS	T	T	164	1	3.42	4	novel	TOLERATED
SL3.0ch00	8050636	G	A	mRNA.Solyc00g009143.1.1	gene.Solyc00g009143.1	Glycosyltransferase (AHRD V3.3 --* D8TBD0_SELML)	CDS	NONSYNONYMOUS	E	K	166	1	3.42	4	novel	TOLERATED
SL3.0ch00	8050643	G	A	mRNA.Solyc00g009143.1.1	gene.Solyc00g009143.1	Glycosyltransferase (AHRD V3.3 --* D8TBD0_SELML)	CDS	NONSYNONYMOUS	R	H	168	0.48	3.42	4	novel	TOLERATED
SL3.0ch00	8050650	G	A	mRNA.Solyc00g009143.1.1	gene.Solyc00g009143.1	Glycosyltransferase (AHRD V3.3 --* D8TBD0_SELML)	CDS	SYNONYMOUS	A	A	170	0.56	3.42	4	novel	TOLERATED
SL3.0ch00	8050666	G	A	mRNA.Solyc00g009143.1.1	gene.Solyc00g009143.1	Glycosyltransferase (AHRD V3.3 --* D8TBD0_SELML)	CDS	NONSYNONYMOUS	V	I	176	0.36	3.42	4	novel	TOLERATED
SL3.0ch00	8050677	G	T	mRNA.Solyc00g009143.1.1	gene.Solyc00g009143.1	Glycosyltransferase (AHRD V3.3 --* D8TBD0_SELML)	CDS	SYNONYMOUS	L	L	179	1	3.42	4	novel	TOLERATED
SL3.0ch00	8089414	T	C	mRNA.Solyc00g009144.1.1	gene.Solyc00g009144.1	Glutamate receptor (AHRD V3.3 --* D7LTV3_ARALL)	CDS	NONSYNONYMOUS	I	T	22	0.24	3.08	7	novel	TOLERATED
SL3.0ch00	8089419	A	G	mRNA.Solyc00g009144.1.1	gene.Solyc00g009144.1	Glutamate receptor (AHRD V3.3 --* D7LTV3_ARALL)	CDS	NONSYNONYMOUS	T	A	24	0.89	3.08	7	novel	TOLERATED
SL3.0ch00	8089464	C	T	mRNA.Solyc00g009144.1.1	gene.Solyc00g009144.1	Glutamate receptor (AHRD V3.3 --* D7LTV3_ARALL)	CDS	NONSYNONYMOUS	P	S	39	0.61	3.06	7	novel	TOLERATED
SL3.0ch00	8089472	G	A	mRNA.Solyc00g009144.1.1	gene.Solyc00g009144.1	Glutamate receptor (AHRD V3.3 --* D7LTV3_ARALL)	CDS	SYNONYMOUS	S	S	41	0.7	3.06	7	novel	TOLERATED
SL3.0ch00	8089483	A	C	mRNA.Solyc00g009144.1.1	gene.Solyc00g009144.1	Glutamate receptor (AHRD V3.3 --* D7LTV3_ARALL)	CDS	NONSYNONYMOUS	N	T	45	0.26	3.06	7	novel	TOLERATED
SL3.0ch00	8089498	T	C	mRNA.Solyc00g009144.1.1	gene.Solyc00g009144.1	Glutamate receptor (AHRD V3.3 --* D7LTV3_ARALL)	CDS	NONSYNONYMOUS	M	T	50	1	3.28	7	novel	TOLERATED
SL3.0ch00	8089501	T	C	mRNA.Solyc00g009144.1.1	gene.Solyc00g009144.1	Glutamate receptor (AHRD V3.3 --* D7LTV3_ARALL)	CDS	NONSYNONYMOUS	M	T	51	0.7	3.28	7	novel	TOLERATED
SL3.0ch00	8089506	G	A	mRNA.Solyc00g009144.1.1	gene.Solyc00g009144.1	Glutamate receptor (AHRD V3.3 --* D7LTV3_ARALL)	CDS	NONSYNONYMOUS	G	S	53	0.28	3.28	7	novel	TOLERATED
SL3.0ch00	8089509	A	G	mRNA.Solyc00g009144.1.1	gene.Solyc00g009144.1	Glutamate receptor (AHRD V3.3 --* D7LTV3_ARALL)	CDS	NONSYNONYMOUS	K	E	54	0.07	3.28	7	novel	TOLERATED
SL3.0ch00	8089510	A	T	mRNA.Solyc00g009144.1.1	gene.Solyc00g009144.1	Glutamate receptor (AHRD V3.3 --* D7LTV3_ARALL)	CDS	NONSYNONYMOUS	K	M	54	0.09	3.28	7	novel	TOLERATED
SL3.0ch00	8144245	C	A	mRNA.Solyc00g009145.1.1	gene.Solyc00g009145.1	4'-phosphopantetheinyl transferase superfamily (AHRD V3.3 -** AT3G11470.9)	UTR_5	NONCODING	NA	NA	NA	NA	NA	NA	novel	NA
SL3.0ch00	8144665	C	A	mRNA.Solyc00g009145.1.1	gene.Solyc00g009145.1	4'-phosphopantetheinyl transferase superfamily (AHRD V3.3 -** AT3G11470.9)	UTR_5	NONCODING	NA	NA	NA	NA	NA	NA	novel	NA
SL3.0ch00	8144736	G	A	mRNA.Solyc00g009145.1.1	gene.Solyc00g009145.1	4'-phosphopantetheinyl transferase superfamily (AHRD V3.3 -** AT3G11470.9)	CDS	NONSYNONYMOUS	G	S	16	0.92	3.48	5	novel	TOLERATED
SL3.0ch00	8144739	G	A	mRNA.Solyc00g009145.1.1	gene.Solyc00g009145.1	4'-phosphopantetheinyl transferase superfamily (AHRD V3.3 -** AT3G11470.9)	CDS	NONSYNONYMOUS	V	M	17	0.99	3.33	7	novel	TOLERATED
SL3.0ch00	8144757	A	G	mRNA.Solyc00g009145.1.1	gene.Solyc00g009145.1	4'-phosphopantetheinyl transferase superfamily (AHRD V3.3 -** AT3G11470.9)	CDS	NONSYNONYMOUS	I	V	23	0.88	3.22	8	novel	TOLERATED
SL3.0ch00	8144769	C	T	mRNA.Solyc00g009145.1.1	gene.Solyc00g009145.1	4'-phosphopantetheinyl transferase superfamily (AHRD V3.3 -** AT3G11470.9)	CDS	NONSYNONYMOUS	P	S	27	0.66	3.22	8	novel	TOLERATED
SL3.0ch00	8144820	C	T	mRNA.Solyc00g009145.1.1	gene.Solyc00g009145.1	4'-phosphopantetheinyl transferase superfamily (AHRD V3.3 -** AT3G11470.9)	CDS	NONSYNONYMOUS	H	Y	44	0.39	3.1	9	novel	TOLERATED
SL3.0ch00	8202841	C	T	mRNA.Solyc00g009146.1.1	gene.Solyc00g009146.1	Protein phosphatase 2C family protein (AHRD V3.3 --* AT2G46920.4)	CDS	NONSYNONYMOUS	G	E	153	0.01	4.32	4	novel	DELETERIOUS (*WARNING! Low confidence)
SL3.0ch00	8202845	T	C	mRNA.Solyc00g009146.1.1	gene.Solyc00g009146.1	Protein phosphatase 2C family protein (AHRD V3.3 --* AT2G46920.4)	CDS	NONSYNONYMOUS	I	V	152	0.5	4.32	4	novel	TOLERATED
SL3.0ch00	8202864	C	T	mRNA.Solyc00g009146.1.1	gene.Solyc00g009146.1	Protein phosphatase 2C family protein (AHRD V3.3 --* AT2G46920.4)	CDS	SYNONYMOUS	L	L	145	1	4.32	4	novel	TOLERATED
SL3.0ch00	8202889	A	C	mRNA.Solyc00g009146.1.1	gene.Solyc00g009146.1	Protein phosphatase 2C family protein (AHRD V3.3 --* AT2G46920.4)	CDS	NONSYNONYMOUS	L	W	137	0.18	4.32	4	novel	TOLERATED
SL3.0ch00	8202901	T	C	mRNA.Solyc00g009146.1.1	gene.Solyc00g009146.1	Protein phosphatase 2C family protein (AHRD V3.3 --* AT2G46920.4)	CDS	NONSYNONYMOUS	Q	R	133	0.3	4.32	3	novel	TOLERATED
SL3.0ch00	8202906	A	G	mRNA.Solyc00g009146.1.1	gene.Solyc00g009146.1	Protein phosphatase 2C family protein (AHRD V3.3 --* AT2G46920.4)	CDS	SYNONYMOUS	V	V	131	1	4.32	3	novel	TOLERATED
SL3.0ch00	8202934	T	C	mRNA.Solyc00g009146.1.1	gene.Solyc00g009146.1	Protein phosphatase 2C family protein (AHRD V3.3 --* AT2G46920.4)	CDS	NONSYNONYMOUS	Q	R	122	0	4.32	1	novel	DELETERIOUS (*WARNING! Low confidence)
SL3.0ch00	8202954	A	T	mRNA.Solyc00g009146.1.1	gene.Solyc00g009146.1	Protein phosphatase 2C family protein (AHRD V3.3 --* AT2G46920.4)	CDS	STOP-GAIN	Y	*	115	NA	NA	NA	novel	NA
SL3.0ch00	8202978	G	A	mRNA.Solyc00g009146.1.1	gene.Solyc00g009146.1	Protein phosphatase 2C family protein (AHRD V3.3 --* AT2G46920.4)	CDS	SYNONYMOUS	V	V	107	1	4.32	2	novel	TOLERATED
SL3.0ch00	8202981	T	A	mRNA.Solyc00g009146.1.1	gene.Solyc00g009146.1	Protein phosphatase 2C family protein (AHRD V3.3 --* AT2G46920.4)	CDS	NONSYNONYMOUS	K	N	106	0.14	4.32	2	novel	TOLERATED
SL3.0ch00	8203001	C	T	mRNA.Solyc00g009146.1.1	gene.Solyc00g009146.1	Protein phosphatase 2C family protein (AHRD V3.3 --* AT2G46920.4)	CDS	NONSYNONYMOUS	A	T	100	0.35	4.32	2	novel	TOLERATED
SL3.0ch00	8203020	T	C	mRNA.Solyc00g009146.1.1	gene.Solyc00g009146.1	Protein phosphatase 2C family protein (AHRD V3.3 --* AT2G46920.4)	CDS	SYNONYMOUS	A	A	93	1	4.32	2	novel	TOLERATED
SL3.0ch00	8203080	G	T	mRNA.Solyc00g009146.1.1	gene.Solyc00g009146.1	Protein phosphatase 2C family protein (AHRD V3.3 --* AT2G46920.4)	CDS	NONSYNONYMOUS	H	Q	90	0	4.32	2	novel	DELETERIOUS (*WARNING! Low confidence)
SL3.0ch00	8300369	G	A	mRNA.Solyc00g009148.1.1	gene.Solyc00g009148.1	O-glucosyltransferase rumi-like protein (DUF821) (AHRD V3.3 --* AT1G07220.1)	CDS	SYNONYMOUS	P	P	4	1	4.32	1	novel	TOLERATED
SL3.0ch00	8300388	A	G	mRNA.Solyc00g009148.1.1	gene.Solyc00g009148.1	O-glucosyltransferase rumi-like protein (DUF821) (AHRD V3.3 --* AT1G07220.1)	CDS	NONSYNONYMOUS	N	D	11	0	4.32	1	novel	DELETERIOUS (*WARNING! Low confidence)
SL3.0ch00	8300395	C	T	mRNA.Solyc00g009148.1.1	gene.Solyc00g009148.1	O-glucosyltransferase rumi-like protein (DUF821) (AHRD V3.3 --* AT1G07220.1)	CDS	NONSYNONYMOUS	T	M	13	0	4.32	1	novel	DELETERIOUS (*WARNING! Low confidence)
SL3.0ch00	8300401	T	C	mRNA.Solyc00g009148.1.1	gene.Solyc00g009148.1	O-glucosyltransferase rumi-like protein (DUF821) (AHRD V3.3 --* AT1G07220.1)	CDS	NONSYNONYMOUS	F	S	15	0	4.32	1	novel	DELETERIOUS (*WARNING! Low confidence)
SL3.0ch00	8300491	C	T	mRNA.Solyc00g009148.1.1	gene.Solyc00g009148.1	O-glucosyltransferase rumi-like protein (DUF821) (AHRD V3.3 --* AT1G07220.1)	CDS	NONSYNONYMOUS	A	V	45	0.04	4.32	2	novel	DELETERIOUS (*WARNING! Low confidence)
SL3.0ch00	8300497	C	T	mRNA.Solyc00g009148.1.1	gene.Solyc00g009148.1	O-glucosyltransferase rumi-like protein (DUF821) (AHRD V3.3 --* AT1G07220.1)	CDS	NONSYNONYMOUS	S	L	47	0	4.32	2	novel	DELETERIOUS (*WARNING! Low confidence)
SL3.0ch00	8305739	G	A	mRNA.Solyc00g009148.1.1	gene.Solyc00g009148.1	O-glucosyltransferase rumi-like protein (DUF821) (AHRD V3.3 --* AT1G07220.1)	CDS	NONSYNONYMOUS	R	Q	772	0.15	4.32	4	novel	TOLERATED
SL3.0ch00	8305747	G	T	mRNA.Solyc00g009148.1.1	gene.Solyc00g009148.1	O-glucosyltransferase rumi-like protein (DUF821) (AHRD V3.3 --* AT1G07220.1)	CDS	NONSYNONYMOUS	A	S	775	0.07	4.32	4	novel	TOLERATED
SL3.0ch00	8305748	C	T	mRNA.Solyc00g009148.1.1	gene.Solyc00g009148.1	O-glucosyltransferase rumi-like protein (DUF821) (AHRD V3.3 --* AT1G07220.1)	CDS	NONSYNONYMOUS	A	V	775	0.4	4.32	4	novel	TOLERATED
SL3.0ch00	8316078	C	T	mRNA.Solyc00g009650.1.1	gene.Solyc00g009650.1	LOW QUALITY:SGNH hydrolase-type esterase superfamily protein (AHRD V3.3 --* AT3G11210.1)	CDS	NONSYNONYMOUS	V	M	104	0	3.39	4	novel	DELETERIOUS
SL3.0ch00	8316082	T	C	mRNA.Solyc00g009650.1.1	gene.Solyc00g009650.1	LOW QUALITY:SGNH hydrolase-type esterase superfamily protein (AHRD V3.3 --* AT3G11210.1)	CDS	SYNONYMOUS	S	S	102	1	3.39	4	novel	TOLERATED
SL3.0ch00	8316110	A	G	mRNA.Solyc00g009650.1.1	gene.Solyc00g009650.1	LOW QUALITY:SGNH hydrolase-type esterase superfamily protein (AHRD V3.3 --* AT3G11210.1)	CDS	NONSYNONYMOUS	L	S	93	0	3.39	4	novel	DELETERIOUS
SL3.0ch00	8316119	G	T	mRNA.Solyc00g009650.1.1	gene.Solyc00g009650.1	LOW QUALITY:SGNH hydrolase-type esterase superfamily protein (AHRD V3.3 --* AT3G11210.1)	CDS	STOP-GAIN	S	*	90	NA	NA	NA	novel	NA
SL3.0ch00	8316138	C	T	mRNA.Solyc00g009650.1.1	gene.Solyc00g009650.1	LOW QUALITY:SGNH hydrolase-type esterase superfamily protein (AHRD V3.3 --* AT3G11210.1)	CDS	NONSYNONYMOUS	V	I	84	1	3.39	4	novel	TOLERATED
SL3.0ch00	8316150	G	A	mRNA.Solyc00g009650.1.1	gene.Solyc00g009650.1	LOW QUALITY:SGNH hydrolase-type esterase superfamily protein (AHRD V3.3 --* AT3G11210.1)	CDS	NONSYNONYMOUS	R	W	80	0	4.32	3	novel	DELETERIOUS (*WARNING! Low confidence)
SL3.0ch00	8316156	A	G	mRNA.Solyc00g009650.1.1	gene.Solyc00g009650.1	LOW QUALITY:SGNH hydrolase-type esterase superfamily protein (AHRD V3.3 --* AT3G11210.1)	CDS	NONSYNONYMOUS	Y	H	78	0.58	4.32	3	novel	TOLERATED
SL3.0ch00	8316165	G	A	mRNA.Solyc00g009650.1.1	gene.Solyc00g009650.1	LOW QUALITY:SGNH hydrolase-type esterase superfamily protein (AHRD V3.3 --* AT3G11210.1)	CDS	NONSYNONYMOUS	L	F	75	0	4.32	3	novel	DELETERIOUS (*WARNING! Low confidence)
SL3.0ch00	8316173	C	A	mRNA.Solyc00g009650.1.1	gene.Solyc00g009650.1	LOW QUALITY:SGNH hydrolase-type esterase superfamily protein (AHRD V3.3 --* AT3G11210.1)	CDS	NONSYNONYMOUS	S	I	72	0.44	3.39	4	novel	TOLERATED
SL3.0ch00	8316177	A	C	mRNA.Solyc00g009650.1.1	gene.Solyc00g009650.1	LOW QUALITY:SGNH hydrolase-type esterase superfamily protein (AHRD V3.3 --* AT3G11210.1)	CDS	NONSYNONYMOUS	S	A	71	0.09	3.39	4	novel	TOLERATED
SL3.0ch00	8316202	G	C	mRNA.Solyc00g009650.1.1	gene.Solyc00g009650.1	LOW QUALITY:SGNH hydrolase-type esterase superfamily protein (AHRD V3.3 --* AT3G11210.1)	CDS	NONSYNONYMOUS	H	Q	62	0	3.41	3	novel	DELETERIOUS
SL3.0ch00	8316365	C	T	mRNA.Solyc00g009650.1.1	gene.Solyc00g009650.1	LOW QUALITY:SGNH hydrolase-type esterase superfamily protein (AHRD V3.3 --* AT3G11210.1)	CDS	NONSYNONYMOUS	S	N	8	0	4.32	2	novel	DELETERIOUS (*WARNING! Low confidence)
SL3.0ch00	8835980	G	C	mRNA.Solyc06g024330.2.1	gene.Solyc06g024330.2	LOW QUALITY:Ypt/Rab-GAP domain of gyp1p superfamily protein (AHRD V3.3 --* AT4G28550.3)	CDS	START-LOST	M	I	1	0	4.32	2	novel	DELETERIOUS (*WARNING! Low confidence)
SL3.0ch00	8855981	C	T	mRNA.Solyc00g010525.1.1	gene.Solyc00g010525.1	Tetratricopeptide repeat (TPR)-like superfamily protein (AHRD V3.3 --* AT5G46400.3)	CDS	SYNONYMOUS	T	T	264	1	4.32	1	novel	TOLERATED
SL3.0ch00	9132256	C	T	mRNA.Solyc00g011170.1.1	gene.Solyc00g011170.1	LOW QUALITY:Senescence-associated protein, putative (AHRD V3.3 *-* A0A072TJH8_MEDTR)	CDS	SYNONYMOUS	S	S	4	0.85	3.72	4	novel	TOLERATED
SL3.0ch00	9161988	C	T	mRNA.Solyc00g011175.1.1	gene.Solyc00g011175.1	thiazole biosynthetic enzyme, chloroplast (ARA6) (THI1) (THI4) (AHRD V3.3 --* AT5G54770.1)	CDS	SYNONYMOUS	I	I	87	1	3.04	11	novel	TOLERATED
SL3.0ch00	9161995	A	G	mRNA.Solyc00g011175.1.1	gene.Solyc00g011175.1	thiazole biosynthetic enzyme, chloroplast (ARA6) (THI1) (THI4) (AHRD V3.3 --* AT5G54770.1)	CDS	NONSYNONYMOUS	R	G	90	1	3	12	novel	TOLERATED
SL3.0ch00	9162007	C	T	mRNA.Solyc00g011175.1.1	gene.Solyc00g011175.1	thiazole biosynthetic enzyme, chloroplast (ARA6) (THI1) (THI4) (AHRD V3.3 --* AT5G54770.1)	CDS	NONSYNONYMOUS	R	W	94	0	3	12	novel	DELETERIOUS
SL3.0ch00	9162026	G	T	mRNA.Solyc00g011175.1.1	gene.Solyc00g011175.1	thiazole biosynthetic enzyme, chloroplast (ARA6) (THI1) (THI4) (AHRD V3.3 --* AT5G54770.1)	CDS	NONSYNONYMOUS	R	L	100	0.65	3	12	novel	TOLERATED
SL3.0ch00	9162061	G	T	mRNA.Solyc00g011175.1.1	gene.Solyc00g011175.1	thiazole biosynthetic enzyme, chloroplast (ARA6) (THI1) (THI4) (AHRD V3.3 --* AT5G54770.1)	CDS	NONSYNONYMOUS	G	C	112	0.08	3.26	7	novel	TOLERATED
SL3.0ch00	9162167	C	T	mRNA.Solyc00g011175.1.1	gene.Solyc00g011175.1	thiazole biosynthetic enzyme, chloroplast (ARA6) (THI1) (THI4) (AHRD V3.3 --* AT5G54770.1)	CDS	SYNONYMOUS	H	H	121	1	3.25	7	novel	TOLERATED
SL3.0ch00	9162336	A	G	mRNA.Solyc00g011175.1.1	gene.Solyc00g011175.1	thiazole biosynthetic enzyme, chloroplast (ARA6) (THI1) (THI4) (AHRD V3.3 --* AT5G54770.1)	UTR_3	NONCODING	NA	NA	NA	NA	NA	NA	novel	NA
SL3.0ch00	9162428	T	G	mRNA.Solyc00g011175.1.1	gene.Solyc00g011175.1	thiazole biosynthetic enzyme, chloroplast (ARA6) (THI1) (THI4) (AHRD V3.3 --* AT5G54770.1)	UTR_3	NONCODING	NA	NA	NA	NA	NA	NA	novel	NA
SL3.0ch00	9162436	G	A	mRNA.Solyc00g011175.1.1	gene.Solyc00g011175.1	thiazole biosynthetic enzyme, chloroplast (ARA6) (THI1) (THI4) (AHRD V3.3 --* AT5G54770.1)	UTR_3	NONCODING	NA	NA	NA	NA	NA	NA	novel	NA
SL3.0ch00	9162438	T	C	mRNA.Solyc00g011175.1.1	gene.Solyc00g011175.1	thiazole biosynthetic enzyme, chloroplast (ARA6) (THI1) (THI4) (AHRD V3.3 --* AT5G54770.1)	UTR_3	NONCODING	NA	NA	NA	NA	NA	NA	novel	NA
SL3.0ch00	9163331	G	A	mRNA.Solyc00g011175.1.1	gene.Solyc00g011175.1	thiazole biosynthetic enzyme, chloroplast (ARA6) (THI1) (THI4) (AHRD V3.3 --* AT5G54770.1)	UTR_3	NONCODING	NA	NA	NA	NA	NA	NA	novel	NA
SL3.0ch00	9373955	T	C	mRNA.Solyc00g011677.1.1	gene.Solyc00g011677.1	histone-lysine N-methyltransferase SUVR5 (AHRD V3.3 --* AT2G23740.6)	CDS	NONSYNONYMOUS	V	A	8	0	4.32	1	novel	DELETERIOUS (*WARNING! Low confidence)
SL3.0ch00	9374254	C	T	mRNA.Solyc00g011677.1.1	gene.Solyc00g011677.1	histone-lysine N-methyltransferase SUVR5 (AHRD V3.3 --* AT2G23740.6)	CDS	NONSYNONYMOUS	A	V	69	0	4.32	1	novel	DELETERIOUS (*WARNING! Low confidence)
SL3.0ch00	9374256	C	A	mRNA.Solyc00g011677.1.1	gene.Solyc00g011677.1	histone-lysine N-methyltransferase SUVR5 (AHRD V3.3 --* AT2G23740.6)	CDS	NONSYNONYMOUS	H	N	70	0	4.32	1	novel	DELETERIOUS (*WARNING! Low confidence)
SL3.0ch00	9374257	A	T	mRNA.Solyc00g011677.1.1	gene.Solyc00g011677.1	histone-lysine N-methyltransferase SUVR5 (AHRD V3.3 --* AT2G23740.6)	CDS	NONSYNONYMOUS	H	L	70	0	4.32	1	novel	DELETERIOUS (*WARNING! Low confidence)
SL3.0ch00	9374304	T	A	mRNA.Solyc00g011677.1.1	gene.Solyc00g011677.1	histone-lysine N-methyltransferase SUVR5 (AHRD V3.3 --* AT2G23740.6)	CDS	NONSYNONYMOUS	F	I	86	0	4.32	1	novel	DELETERIOUS (*WARNING! Low confidence)
SL3.0ch00	9374519	G	T	mRNA.Solyc00g011677.1.1	gene.Solyc00g011677.1	histone-lysine N-methyltransferase SUVR5 (AHRD V3.3 --* AT2G23740.6)	CDS	NONSYNONYMOUS	D	Y	146	0	4.32	1	novel	DELETERIOUS (*WARNING! Low confidence)
SL3.0ch00	9374815	A	G	mRNA.Solyc00g011677.1.1	gene.Solyc00g011677.1	histone-lysine N-methyltransferase SUVR5 (AHRD V3.3 --* AT2G23740.6)	CDS	NONSYNONYMOUS	N	D	206	0	4.32	1	novel	DELETERIOUS (*WARNING! Low confidence)
SL3.0ch00	9374816	A	T	mRNA.Solyc00g011677.1.1	gene.Solyc00g011677.1	histone-lysine N-methyltransferase SUVR5 (AHRD V3.3 --* AT2G23740.6)	CDS	NONSYNONYMOUS	N	I	206	0	4.32	1	novel	DELETERIOUS (*WARNING! Low confidence)
SL3.0ch00	9374858	T	A	mRNA.Solyc00g011677.1.1	gene.Solyc00g011677.1	histone-lysine N-methyltransferase SUVR5 (AHRD V3.3 --* AT2G23740.6)	CDS	NONSYNONYMOUS	F	Y	220	0	4.32	1	novel	DELETERIOUS (*WARNING! Low confidence)
SL3.0ch00	9374870	G	A	mRNA.Solyc00g011677.1.1	gene.Solyc00g011677.1	histone-lysine N-methyltransferase SUVR5 (AHRD V3.3 --* AT2G23740.6)	CDS	NONSYNONYMOUS	R	H	224	0	4.32	1	novel	DELETERIOUS (*WARNING! Low confidence)
SL3.0ch00	9478176	G	C	mRNA.Solyc00g011895.1.1	gene.Solyc00g011895.1	Lectin-B (AHRD V3.3 --* LECB_PHYAM)	CDS	NONSYNONYMOUS	D	H	33	0.58	3.03	8	novel	TOLERATED
SL3.0ch00	9478178	C	A	mRNA.Solyc00g011895.1.1	gene.Solyc00g011895.1	Lectin-B (AHRD V3.3 --* LECB_PHYAM)	CDS	NONSYNONYMOUS	D	E	33	0.39	3.03	8	novel	TOLERATED
SL3.0ch00	9478196	G	A	mRNA.Solyc00g011895.1.1	gene.Solyc00g011895.1	Lectin-B (AHRD V3.3 --* LECB_PHYAM)	CDS	SYNONYMOUS	T	T	39	1	2.99	10	novel	TOLERATED
SL3.0ch00	9478199	G	A	mRNA.Solyc00g011895.1.1	gene.Solyc00g011895.1	Lectin-B (AHRD V3.3 --* LECB_PHYAM)	CDS	SYNONYMOUS	L	L	40	1	3.13	9	novel	TOLERATED
SL3.0ch00	9478233	G	A	mRNA.Solyc00g011895.1.1	gene.Solyc00g011895.1	Lectin-B (AHRD V3.3 --* LECB_PHYAM)	CDS	NONSYNONYMOUS	A	T	52	0.15	3	11	novel	TOLERATED
SL3.0ch00	9480311	G	A	mRNA.Solyc00g011895.1.1	gene.Solyc00g011895.1	Lectin-B (AHRD V3.3 --* LECB_PHYAM)	CDS	NONSYNONYMOUS	A	T	172	1	2.98	7	novel	TOLERATED
SL3.0ch00	9553177	G	C	mRNA.Solyc00g012430.1.1	gene.Solyc00g012430.1	LOW QUALITY:alpha/beta-Hydrolases superfamily protein (AHRD V3.3 --* AT5G27320.1)	CDS	NONSYNONYMOUS	G	A	25	1	3.61	37	novel	TOLERATED
SL3.0ch00	9553191	A	G	mRNA.Solyc00g012430.1.1	gene.Solyc00g012430.1	LOW QUALITY:alpha/beta-Hydrolases superfamily protein (AHRD V3.3 --* AT5G27320.1)	CDS	NONSYNONYMOUS	K	E	30	1	3.61	47	novel	TOLERATED
SL3.0ch00	9553204	A	C	mRNA.Solyc00g012430.1.1	gene.Solyc00g012430.1	LOW QUALITY:alpha/beta-Hydrolases superfamily protein (AHRD V3.3 --* AT5G27320.1)	CDS	NONSYNONYMOUS	Q	P	34	0.08	3.61	47	novel	TOLERATED
SL3.0ch00	9553213	A	G	mRNA.Solyc00g012430.1.1	gene.Solyc00g012430.1	LOW QUALITY:alpha/beta-Hydrolases superfamily protein (AHRD V3.3 --* AT5G27320.1)	CDS	NONSYNONYMOUS	Q	R	37	1	3.61	47	novel	TOLERATED
SL3.0ch00	9556012	C	T	mRNA.Solyc00g012435.1.1	gene.Solyc00g012435.1	spectrin beta chain, brain (AHRD V3.3 --* AT5G22450.3)	CDS	NONSYNONYMOUS	R	H	242	0	4.32	1	novel	DELETERIOUS (*WARNING! Low confidence)
SL3.0ch00	9556077	T	C	mRNA.Solyc00g012435.1.1	gene.Solyc00g012435.1	spectrin beta chain, brain (AHRD V3.3 --* AT5G22450.3)	CDS	SYNONYMOUS	R	R	220	1	4.32	2	novel	TOLERATED
SL3.0ch00	9556418	A	T	mRNA.Solyc00g012435.1.1	gene.Solyc00g012435.1	spectrin beta chain, brain (AHRD V3.3 --* AT5G22450.3)	CDS	NONSYNONYMOUS	H	Q	117	0.1	4.32	9	novel	TOLERATED
SL3.0ch00	9556423	G	T	mRNA.Solyc00g012435.1.1	gene.Solyc00g012435.1	spectrin beta chain, brain (AHRD V3.3 --* AT5G22450.3)	CDS	NONSYNONYMOUS	H	N	116	0.04	4.32	9	novel	DELETERIOUS (*WARNING! Low confidence)
SL3.0ch00	9556502	C	T	mRNA.Solyc00g012435.1.1	gene.Solyc00g012435.1	spectrin beta chain, brain (AHRD V3.3 --* AT5G22450.3)	CDS	SYNONYMOUS	R	R	89	1	4.32	7	novel	TOLERATED
SL3.0ch00	9556539	T	G	mRNA.Solyc00g012435.1.1	gene.Solyc00g012435.1	spectrin beta chain, brain (AHRD V3.3 --* AT5G22450.3)	CDS	NONSYNONYMOUS	E	A	77	0.59	4.32	7	novel	TOLERATED
SL3.0ch00	9556759	G	T	mRNA.Solyc00g012435.1.1	gene.Solyc00g012435.1	spectrin beta chain, brain (AHRD V3.3 --* AT5G22450.3)	CDS	NONSYNONYMOUS	T	K	13	0	4.32	3	novel	DELETERIOUS (*WARNING! Low confidence)
SL3.0ch00	9556766	T	C	mRNA.Solyc00g012435.1.1	gene.Solyc00g012435.1	spectrin beta chain, brain (AHRD V3.3 --* AT5G22450.3)	CDS	NONSYNONYMOUS	S	G	11	0.15	4.32	3	novel	TOLERATED
SL3.0ch00	9556769	T	G	mRNA.Solyc00g012435.1.1	gene.Solyc00g012435.1	spectrin beta chain, brain (AHRD V3.3 --* AT5G22450.3)	CDS	NONSYNONYMOUS	N	H	10	0.12	4.32	3	novel	TOLERATED
SL3.0ch00	9556776	G	T	mRNA.Solyc00g012435.1.1	gene.Solyc00g012435.1	spectrin beta chain, brain (AHRD V3.3 --* AT5G22450.3)	CDS	SYNONYMOUS	G	G	7	1	4.32	3	novel	TOLERATED
SL3.0ch00	9556777	C	T	mRNA.Solyc00g012435.1.1	gene.Solyc00g012435.1	spectrin beta chain, brain (AHRD V3.3 --* AT5G22450.3)	CDS	NONSYNONYMOUS	G	D	7	0.02	4.32	3	novel	DELETERIOUS (*WARNING! Low confidence)
SL3.0ch00	9556786	A	G	mRNA.Solyc00g012435.1.1	gene.Solyc00g012435.1	spectrin beta chain, brain (AHRD V3.3 --* AT5G22450.3)	CDS	NONSYNONYMOUS	L	S	4	0.1	4.32	2	novel	TOLERATED
SL3.0ch00	9556787	A	G	mRNA.Solyc00g012435.1.1	gene.Solyc00g012435.1	spectrin beta chain, brain (AHRD V3.3 --* AT5G22450.3)	CDS	SYNONYMOUS	L	L	4	1	4.32	2	novel	TOLERATED
SL3.0ch00	9565364	T	C	mRNA.Solyc00g012440.1.1	gene.Solyc00g012440.1	Senescence-associated protein (AHRD V3.3 *-* A0A072THH1_MEDTR)	CDS	NONSYNONYMOUS	V	A	14	0	3.22	314	novel	DELETERIOUS
SL3.0ch00	9565484	G	C	mRNA.Solyc00g012440.1.1	gene.Solyc00g012440.1	Senescence-associated protein (AHRD V3.3 *-* A0A072THH1_MEDTR)	CDS	NONSYNONYMOUS	R	P	54	0.04	3.18	275	novel	DELETERIOUS
SL3.0ch00	9565517	G	C	mRNA.Solyc00g012440.1.1	gene.Solyc00g012440.1	Senescence-associated protein (AHRD V3.3 *-* A0A072THH1_MEDTR)	CDS	NONSYNONYMOUS	R	P	65	1	3.19	264	novel	TOLERATED
SL3.0ch00	9565520	C	T	mRNA.Solyc00g012440.1.1	gene.Solyc00g012440.1	Senescence-associated protein (AHRD V3.3 *-* A0A072THH1_MEDTR)	CDS	NONSYNONYMOUS	S	F	66	1	3.19	266	novel	TOLERATED
SL3.0ch00	9565545	T	C	mRNA.Solyc00g012440.1.1	gene.Solyc00g012440.1	Senescence-associated protein (AHRD V3.3 *-* A0A072THH1_MEDTR)	CDS	SYNONYMOUS	L	L	74	1	3.22	271	novel	TOLERATED
SL3.0ch00	9565546	T	G	mRNA.Solyc00g012440.1.1	gene.Solyc00g012440.1	Senescence-associated protein (AHRD V3.3 *-* A0A072THH1_MEDTR)	CDS	NONSYNONYMOUS	F	V	75	0.97	3.24	270	novel	TOLERATED
SL3.0ch00	9565569	G	A	mRNA.Solyc00g012440.1.1	gene.Solyc00g012440.1	Senescence-associated protein (AHRD V3.3 *-* A0A072THH1_MEDTR)	CDS	SYNONYMOUS	L	L	82	1	3.23	271	novel	TOLERATED
SL3.0ch00	9565596	C	A	mRNA.Solyc00g012440.1.1	gene.Solyc00g012440.1	Senescence-associated protein (AHRD V3.3 *-* A0A072THH1_MEDTR)	CDS	SYNONYMOUS	P	P	91	1	3.26	264	novel	TOLERATED
SL3.0ch00	9629258	G	A	mRNA.Solyc00g012702.1.1	gene.Solyc00g012702.1	S-acyltransferase (AHRD V3.3 --* A0A0Q3JEE4_BRADI)	CDS	NONSYNONYMOUS	V	I	203	0	4.32	2	novel	DELETERIOUS (*WARNING! Low confidence)
SL3.0ch00	9629300	C	T	mRNA.Solyc00g012702.1.1	gene.Solyc00g012702.1	S-acyltransferase (AHRD V3.3 --* A0A0Q3JEE4_BRADI)	CDS	STOP-GAIN	Q	*	217	NA	NA	NA	novel	NA
SL3.0ch00	9631698	C	T	mRNA.Solyc00g012702.1.1	gene.Solyc00g012702.1	S-acyltransferase (AHRD V3.3 --* A0A0Q3JEE4_BRADI)	CDS	SYNONYMOUS	D	D	564	1	4.32	4	novel	TOLERATED
SL3.0ch00	9688648	G	C	mRNA.Solyc00g012704.1.1	gene.Solyc00g012704.1	Pex2/Pex12 N-terminal domain-containing protein / zinc finger (C3HC4-type RING finger) family protein (AHRD V3.3 --* AT1G79810.2)	CDS	NONSYNONYMOUS	D	E	1302	0	4.32	1	novel	DELETERIOUS (*WARNING! Low confidence)
SL3.0ch00	9688680	G	T	mRNA.Solyc00g012704.1.1	gene.Solyc00g012704.1	Pex2/Pex12 N-terminal domain-containing protein / zinc finger (C3HC4-type RING finger) family protein (AHRD V3.3 --* AT1G79810.2)	CDS	NONSYNONYMOUS	H	N	1292	0	4.32	1	novel	DELETERIOUS (*WARNING! Low confidence)
SL3.0ch00	9688701	A	T	mRNA.Solyc00g012704.1.1	gene.Solyc00g012704.1	Pex2/Pex12 N-terminal domain-containing protein / zinc finger (C3HC4-type RING finger) family protein (AHRD V3.3 --* AT1G79810.2)	CDS	NONSYNONYMOUS	Y	N	1285	0	4.32	1	novel	DELETERIOUS (*WARNING! Low confidence)
SL3.0ch00	9688731	G	T	mRNA.Solyc00g012704.1.1	gene.Solyc00g012704.1	Pex2/Pex12 N-terminal domain-containing protein / zinc finger (C3HC4-type RING finger) family protein (AHRD V3.3 --* AT1G79810.2)	CDS	NONSYNONYMOUS	R	S	1275	0	4.32	1	novel	DELETERIOUS (*WARNING! Low confidence)
SL3.0ch00	9688766	C	T	mRNA.Solyc00g012704.1.1	gene.Solyc00g012704.1	Pex2/Pex12 N-terminal domain-containing protein / zinc finger (C3HC4-type RING finger) family protein (AHRD V3.3 --* AT1G79810.2)	CDS	NONSYNONYMOUS	G	E	1263	0	4.32	1	novel	DELETERIOUS (*WARNING! Low confidence)
SL3.0ch00	9688790	G	A	mRNA.Solyc00g012704.1.1	gene.Solyc00g012704.1	Pex2/Pex12 N-terminal domain-containing protein / zinc finger (C3HC4-type RING finger) family protein (AHRD V3.3 --* AT1G79810.2)	CDS	NONSYNONYMOUS	T	I	1255	0	4.32	1	novel	DELETERIOUS (*WARNING! Low confidence)
SL3.0ch00	9688793	C	A	mRNA.Solyc00g012704.1.1	gene.Solyc00g012704.1	Pex2/Pex12 N-terminal domain-containing protein / zinc finger (C3HC4-type RING finger) family protein (AHRD V3.3 --* AT1G79810.2)	CDS	NONSYNONYMOUS	W	L	1254	0	4.32	1	novel	DELETERIOUS (*WARNING! Low confidence)
SL3.0ch00	9688794	A	C	mRNA.Solyc00g012704.1.1	gene.Solyc00g012704.1	Pex2/Pex12 N-terminal domain-containing protein / zinc finger (C3HC4-type RING finger) family protein (AHRD V3.3 --* AT1G79810.2)	CDS	NONSYNONYMOUS	W	G	1254	0	4.32	1	novel	DELETERIOUS (*WARNING! Low confidence)
SL3.0ch00	9688976	C	A	mRNA.Solyc00g012704.1.1	gene.Solyc00g012704.1	Pex2/Pex12 N-terminal domain-containing protein / zinc finger (C3HC4-type RING finger) family protein (AHRD V3.3 --* AT1G79810.2)	CDS	NONSYNONYMOUS	W	L	1213	0	4.32	1	novel	DELETERIOUS (*WARNING! Low confidence)
SL3.0ch00	9688982	C	T	mRNA.Solyc00g012704.1.1	gene.Solyc00g012704.1	Pex2/Pex12 N-terminal domain-containing protein / zinc finger (C3HC4-type RING finger) family protein (AHRD V3.3 --* AT1G79810.2)	CDS	NONSYNONYMOUS	R	Q	1211	0	4.32	1	novel	DELETERIOUS (*WARNING! Low confidence)
SL3.0ch00	9689336	C	A	mRNA.Solyc00g012704.1.1	gene.Solyc00g012704.1	Pex2/Pex12 N-terminal domain-containing protein / zinc finger (C3HC4-type RING finger) family protein (AHRD V3.3 --* AT1G79810.2)	CDS	NONSYNONYMOUS	M	I	1124	0	4.32	1	novel	DELETERIOUS (*WARNING! Low confidence)
SL3.0ch00	9689343	C	T	mRNA.Solyc00g012704.1.1	gene.Solyc00g012704.1	Pex2/Pex12 N-terminal domain-containing protein / zinc finger (C3HC4-type RING finger) family protein (AHRD V3.3 --* AT1G79810.2)	CDS	NONSYNONYMOUS	R	H	1122	0	4.32	1	novel	DELETERIOUS (*WARNING! Low confidence)
SL3.0ch00	9689642	C	T	mRNA.Solyc00g012704.1.1	gene.Solyc00g012704.1	Pex2/Pex12 N-terminal domain-containing protein / zinc finger (C3HC4-type RING finger) family protein (AHRD V3.3 --* AT1G79810.2)	CDS	SYNONYMOUS	S	S	1038	1	4.32	1	novel	TOLERATED
SL3.0ch00	9689730	G	T	mRNA.Solyc00g012704.1.1	gene.Solyc00g012704.1	Pex2/Pex12 N-terminal domain-containing protein / zinc finger (C3HC4-type RING finger) family protein (AHRD V3.3 --* AT1G79810.2)	CDS	NONSYNONYMOUS	P	T	1021	0	4.32	1	novel	DELETERIOUS (*WARNING! Low confidence)
SL3.0ch00	9689737	C	G	mRNA.Solyc00g012704.1.1	gene.Solyc00g012704.1	Pex2/Pex12 N-terminal domain-containing protein / zinc finger (C3HC4-type RING finger) family protein (AHRD V3.3 --* AT1G79810.2)	CDS	NONSYNONYMOUS	M	I	1018	0	4.32	1	novel	DELETERIOUS (*WARNING! Low confidence)
SL3.0ch00	9690075	T	C	mRNA.Solyc00g012704.1.1	gene.Solyc00g012704.1	Pex2/Pex12 N-terminal domain-containing protein / zinc finger (C3HC4-type RING finger) family protein (AHRD V3.3 --* AT1G79810.2)	CDS	NONSYNONYMOUS	S	G	914	0	4.32	1	novel	DELETERIOUS (*WARNING! Low confidence)
SL3.0ch00	9690113	C	G	mRNA.Solyc00g012704.1.1	gene.Solyc00g012704.1	Pex2/Pex12 N-terminal domain-containing protein / zinc finger (C3HC4-type RING finger) family protein (AHRD V3.3 --* AT1G79810.2)	CDS	NONSYNONYMOUS	G	A	901	0	4.32	1	novel	DELETERIOUS (*WARNING! Low confidence)
SL3.0ch00	9690123	T	C	mRNA.Solyc00g012704.1.1	gene.Solyc00g012704.1	Pex2/Pex12 N-terminal domain-containing protein / zinc finger (C3HC4-type RING finger) family protein (AHRD V3.3 --* AT1G79810.2)	CDS	NONSYNONYMOUS	S	G	898	0	4.32	1	novel	DELETERIOUS (*WARNING! Low confidence)
SL3.0ch00	9690161	G	A	mRNA.Solyc00g012704.1.1	gene.Solyc00g012704.1	Pex2/Pex12 N-terminal domain-containing protein / zinc finger (C3HC4-type RING finger) family protein (AHRD V3.3 --* AT1G79810.2)	CDS	SYNONYMOUS	G	G	894	1	4.32	1	novel	TOLERATED
SL3.0ch00	9690175	G	A	mRNA.Solyc00g012704.1.1	gene.Solyc00g012704.1	Pex2/Pex12 N-terminal domain-containing protein / zinc finger (C3HC4-type RING finger) family protein (AHRD V3.3 --* AT1G79810.2)	CDS	NONSYNONYMOUS	R	W	890	0	4.32	1	novel	DELETERIOUS (*WARNING! Low confidence)
SL3.0ch00	9692329	G	A	mRNA.Solyc00g012704.1.1	gene.Solyc00g012704.1	Pex2/Pex12 N-terminal domain-containing protein / zinc finger (C3HC4-type RING finger) family protein (AHRD V3.3 --* AT1G79810.2)	CDS	STOP-GAIN	R	*	753	NA	NA	NA	novel	NA
SL3.0ch00	9692372	G	A	mRNA.Solyc00g012704.1.1	gene.Solyc00g012704.1	Pex2/Pex12 N-terminal domain-containing protein / zinc finger (C3HC4-type RING finger) family protein (AHRD V3.3 --* AT1G79810.2)	CDS	SYNONYMOUS	G	G	738	1	4.32	4	novel	TOLERATED
SL3.0ch00	9692382	G	A	mRNA.Solyc00g012704.1.1	gene.Solyc00g012704.1	Pex2/Pex12 N-terminal domain-containing protein / zinc finger (C3HC4-type RING finger) family protein (AHRD V3.3 --* AT1G79810.2)	CDS	NONSYNONYMOUS	T	M	735	0.06	4.32	5	novel	TOLERATED
SL3.0ch00	9692390	G	A	mRNA.Solyc00g012704.1.1	gene.Solyc00g012704.1	Pex2/Pex12 N-terminal domain-containing protein / zinc finger (C3HC4-type RING finger) family protein (AHRD V3.3 --* AT1G79810.2)	CDS	SYNONYMOUS	N	N	732	1	4.32	6	novel	TOLERATED
SL3.0ch00	9692401	C	T	mRNA.Solyc00g012704.1.1	gene.Solyc00g012704.1	Pex2/Pex12 N-terminal domain-containing protein / zinc finger (C3HC4-type RING finger) family protein (AHRD V3.3 --* AT1G79810.2)	CDS	NONSYNONYMOUS	G	S	729	0.05	4.32	6	novel	TOLERATED
SL3.0ch00	9692411	C	T	mRNA.Solyc00g012704.1.1	gene.Solyc00g012704.1	Pex2/Pex12 N-terminal domain-containing protein / zinc finger (C3HC4-type RING finger) family protein (AHRD V3.3 --* AT1G79810.2)	CDS	SYNONYMOUS	L	L	725	1	4.32	6	novel	TOLERATED
SL3.0ch00	9692424	T	C	mRNA.Solyc00g012704.1.1	gene.Solyc00g012704.1	Pex2/Pex12 N-terminal domain-containing protein / zinc finger (C3HC4-type RING finger) family protein (AHRD V3.3 --* AT1G79810.2)	CDS	NONSYNONYMOUS	H	R	721	0.1	4.32	6	novel	TOLERATED
SL3.0ch00	9692425	G	A	mRNA.Solyc00g012704.1.1	gene.Solyc00g012704.1	Pex2/Pex12 N-terminal domain-containing protein / zinc finger (C3HC4-type RING finger) family protein (AHRD V3.3 --* AT1G79810.2)	CDS	NONSYNONYMOUS	H	Y	721	0.02	4.32	6	novel	DELETERIOUS (*WARNING! Low confidence)
SL3.0ch00	9692431	T	C	mRNA.Solyc00g012704.1.1	gene.Solyc00g012704.1	Pex2/Pex12 N-terminal domain-containing protein / zinc finger (C3HC4-type RING finger) family protein (AHRD V3.3 --* AT1G79810.2)	CDS	NONSYNONYMOUS	I	V	719	0.22	4.32	6	novel	TOLERATED
SL3.0ch00	9692434	T	C	mRNA.Solyc00g012704.1.1	gene.Solyc00g012704.1	Pex2/Pex12 N-terminal domain-containing protein / zinc finger (C3HC4-type RING finger) family protein (AHRD V3.3 --* AT1G79810.2)	CDS	NONSYNONYMOUS	N	D	718	0.19	4.32	6	novel	TOLERATED
SL3.0ch00	9692437	T	C	mRNA.Solyc00g012704.1.1	gene.Solyc00g012704.1	Pex2/Pex12 N-terminal domain-containing protein / zinc finger (C3HC4-type RING finger) family protein (AHRD V3.3 --* AT1G79810.2)	CDS	NONSYNONYMOUS	N	D	717	0.15	4.32	6	novel	TOLERATED
SL3.0ch00	9692646	C	T	mRNA.Solyc00g012704.1.1	gene.Solyc00g012704.1	Pex2/Pex12 N-terminal domain-containing protein / zinc finger (C3HC4-type RING finger) family protein (AHRD V3.3 --* AT1G79810.2)	CDS	NONSYNONYMOUS	R	H	647	0.03	4.32	8	novel	DELETERIOUS (*WARNING! Low confidence)
SL3.0ch00	9692693	T	C	mRNA.Solyc00g012704.1.1	gene.Solyc00g012704.1	Pex2/Pex12 N-terminal domain-containing protein / zinc finger (C3HC4-type RING finger) family protein (AHRD V3.3 --* AT1G79810.2)	CDS	SYNONYMOUS	S	S	631	1	4.32	4	novel	TOLERATED
SL3.0ch00	9692805	C	T	mRNA.Solyc00g012704.1.1	gene.Solyc00g012704.1	Pex2/Pex12 N-terminal domain-containing protein / zinc finger (C3HC4-type RING finger) family protein (AHRD V3.3 --* AT1G79810.2)	CDS	SYNONYMOUS	T	T	604	1	4.32	1	novel	TOLERATED
SL3.0ch00	9692812	C	T	mRNA.Solyc00g012704.1.1	gene.Solyc00g012704.1	Pex2/Pex12 N-terminal domain-containing protein / zinc finger (C3HC4-type RING finger) family protein (AHRD V3.3 --* AT1G79810.2)	CDS	NONSYNONYMOUS	G	D	602	0	4.32	1	novel	DELETERIOUS (*WARNING! Low confidence)
SL3.0ch00	9692813	C	T	mRNA.Solyc00g012704.1.1	gene.Solyc00g012704.1	Pex2/Pex12 N-terminal domain-containing protein / zinc finger (C3HC4-type RING finger) family protein (AHRD V3.3 --* AT1G79810.2)	CDS	NONSYNONYMOUS	G	S	602	0	4.32	1	novel	DELETERIOUS (*WARNING! Low confidence)
SL3.0ch00	9692889	G	T	mRNA.Solyc00g012704.1.1	gene.Solyc00g012704.1	Pex2/Pex12 N-terminal domain-containing protein / zinc finger (C3HC4-type RING finger) family protein (AHRD V3.3 --* AT1G79810.2)	CDS	SYNONYMOUS	I	I	576	1	4.32	2	novel	TOLERATED
SL3.0ch00	9692990	G	A	mRNA.Solyc00g012704.1.1	gene.Solyc00g012704.1	Pex2/Pex12 N-terminal domain-containing protein / zinc finger (C3HC4-type RING finger) family protein (AHRD V3.3 --* AT1G79810.2)	CDS	SYNONYMOUS	A	A	552	1	4.32	2	novel	TOLERATED
SL3.0ch00	9692991	G	A	mRNA.Solyc00g012704.1.1	gene.Solyc00g012704.1	Pex2/Pex12 N-terminal domain-containing protein / zinc finger (C3HC4-type RING finger) family protein (AHRD V3.3 --* AT1G79810.2)	CDS	NONSYNONYMOUS	A	V	552	0.02	4.32	2	novel	DELETERIOUS (*WARNING! Low confidence)
SL3.0ch00	9693015	C	T	mRNA.Solyc00g012704.1.1	gene.Solyc00g012704.1	Pex2/Pex12 N-terminal domain-containing protein / zinc finger (C3HC4-type RING finger) family protein (AHRD V3.3 --* AT1G79810.2)	CDS	NONSYNONYMOUS	R	H	544	0.01	4.32	3	novel	DELETERIOUS (*WARNING! Low confidence)
SL3.0ch00	9693091	C	T	mRNA.Solyc00g012704.1.1	gene.Solyc00g012704.1	Pex2/Pex12 N-terminal domain-containing protein / zinc finger (C3HC4-type RING finger) family protein (AHRD V3.3 --* AT1G79810.2)	CDS	NONSYNONYMOUS	D	N	519	0.07	4.32	2	novel	TOLERATED
SL3.0ch00	9693288	C	T	mRNA.Solyc00g012704.1.1	gene.Solyc00g012704.1	Pex2/Pex12 N-terminal domain-containing protein / zinc finger (C3HC4-type RING finger) family protein (AHRD V3.3 --* AT1G79810.2)	CDS	SYNONYMOUS	S	S	479	1	4.32	2	novel	TOLERATED
SL3.0ch00	9693495	C	T	mRNA.Solyc00g012704.1.1	gene.Solyc00g012704.1	Pex2/Pex12 N-terminal domain-containing protein / zinc finger (C3HC4-type RING finger) family protein (AHRD V3.3 --* AT1G79810.2)	CDS	SYNONYMOUS	T	T	410	1	4.32	3	novel	TOLERATED
SL3.0ch00	9693540	C	T	mRNA.Solyc00g012704.1.1	gene.Solyc00g012704.1	Pex2/Pex12 N-terminal domain-containing protein / zinc finger (C3HC4-type RING finger) family protein (AHRD V3.3 --* AT1G79810.2)	CDS	SYNONYMOUS	R	R	395	1	4.32	3	novel	TOLERATED
SL3.0ch00	9693617	G	T	mRNA.Solyc00g012704.1.1	gene.Solyc00g012704.1	Pex2/Pex12 N-terminal domain-containing protein / zinc finger (C3HC4-type RING finger) family protein (AHRD V3.3 --* AT1G79810.2)	CDS	NONSYNONYMOUS	Q	K	370	0	4.32	1	novel	DELETERIOUS (*WARNING! Low confidence)
SL3.0ch00	9693626	C	T	mRNA.Solyc00g012704.1.1	gene.Solyc00g012704.1	Pex2/Pex12 N-terminal domain-containing protein / zinc finger (C3HC4-type RING finger) family protein (AHRD V3.3 --* AT1G79810.2)	CDS	NONSYNONYMOUS	A	T	367	0	4.32	1	novel	DELETERIOUS (*WARNING! Low confidence)
SL3.0ch00	9693681	C	A	mRNA.Solyc00g012704.1.1	gene.Solyc00g012704.1	Pex2/Pex12 N-terminal domain-containing protein / zinc finger (C3HC4-type RING finger) family protein (AHRD V3.3 --* AT1G79810.2)	CDS	NONSYNONYMOUS	W	C	348	0	4.32	2	novel	DELETERIOUS (*WARNING! Low confidence)
SL3.0ch00	9693682	C	G	mRNA.Solyc00g012704.1.1	gene.Solyc00g012704.1	Pex2/Pex12 N-terminal domain-containing protein / zinc finger (C3HC4-type RING finger) family protein (AHRD V3.3 --* AT1G79810.2)	CDS	NONSYNONYMOUS	W	S	348	0.01	4.32	2	novel	DELETERIOUS (*WARNING! Low confidence)
SL3.0ch00	9693692	G	A	mRNA.Solyc00g012704.1.1	gene.Solyc00g012704.1	Pex2/Pex12 N-terminal domain-containing protein / zinc finger (C3HC4-type RING finger) family protein (AHRD V3.3 --* AT1G79810.2)	CDS	NONSYNONYMOUS	R	C	345	0	4.32	2	novel	DELETERIOUS (*WARNING! Low confidence)
SL3.0ch00	9693851	A	G	mRNA.Solyc00g012704.1.1	gene.Solyc00g012704.1	Pex2/Pex12 N-terminal domain-containing protein / zinc finger (C3HC4-type RING finger) family protein (AHRD V3.3 --* AT1G79810.2)	CDS	NONSYNONYMOUS	C	R	292	0	4.32	3	novel	DELETERIOUS (*WARNING! Low confidence)
SL3.0ch00	9693864	T	G	mRNA.Solyc00g012704.1.1	gene.Solyc00g012704.1	Pex2/Pex12 N-terminal domain-containing protein / zinc finger (C3HC4-type RING finger) family protein (AHRD V3.3 --* AT1G79810.2)	CDS	NONSYNONYMOUS	Q	H	287	0.1	4.32	2	novel	TOLERATED
SL3.0ch00	9693866	G	T	mRNA.Solyc00g012704.1.1	gene.Solyc00g012704.1	Pex2/Pex12 N-terminal domain-containing protein / zinc finger (C3HC4-type RING finger) family protein (AHRD V3.3 --* AT1G79810.2)	CDS	NONSYNONYMOUS	Q	K	287	0.06	4.32	2	novel	TOLERATED
SL3.0ch00	9695890	C	T	mRNA.Solyc00g012704.1.1	gene.Solyc00g012704.1	Pex2/Pex12 N-terminal domain-containing protein / zinc finger (C3HC4-type RING finger) family protein (AHRD V3.3 --* AT1G79810.2)	CDS	SYNONYMOUS	T	T	258	1	4.32	1	novel	TOLERATED
SL3.0ch00	9695894	G	A	mRNA.Solyc00g012704.1.1	gene.Solyc00g012704.1	Pex2/Pex12 N-terminal domain-containing protein / zinc finger (C3HC4-type RING finger) family protein (AHRD V3.3 --* AT1G79810.2)	CDS	NONSYNONYMOUS	T	M	257	0	4.32	1	novel	DELETERIOUS (*WARNING! Low confidence)
SL3.0ch00	9695902	G	A	mRNA.Solyc00g012704.1.1	gene.Solyc00g012704.1	Pex2/Pex12 N-terminal domain-containing protein / zinc finger (C3HC4-type RING finger) family protein (AHRD V3.3 --* AT1G79810.2)	CDS	SYNONYMOUS	N	N	254	1	4.32	1	novel	TOLERATED
SL3.0ch00	9695904	T	G	mRNA.Solyc00g012704.1.1	gene.Solyc00g012704.1	Pex2/Pex12 N-terminal domain-containing protein / zinc finger (C3HC4-type RING finger) family protein (AHRD V3.3 --* AT1G79810.2)	CDS	NONSYNONYMOUS	N	H	254	0	4.32	1	novel	DELETERIOUS (*WARNING! Low confidence)
SL3.0ch00	9695919	G	A	mRNA.Solyc00g012704.1.1	gene.Solyc00g012704.1	Pex2/Pex12 N-terminal domain-containing protein / zinc finger (C3HC4-type RING finger) family protein (AHRD V3.3 --* AT1G79810.2)	CDS	NONSYNONYMOUS	P	S	249	0	4.32	1	novel	DELETERIOUS (*WARNING! Low confidence)
SL3.0ch00	9695920	T	G	mRNA.Solyc00g012704.1.1	gene.Solyc00g012704.1	Pex2/Pex12 N-terminal domain-containing protein / zinc finger (C3HC4-type RING finger) family protein (AHRD V3.3 --* AT1G79810.2)	CDS	SYNONYMOUS	P	P	248	1	4.32	1	novel	TOLERATED
SL3.0ch00	9695944	G	T	mRNA.Solyc00g012704.1.1	gene.Solyc00g012704.1	Pex2/Pex12 N-terminal domain-containing protein / zinc finger (C3HC4-type RING finger) family protein (AHRD V3.3 --* AT1G79810.2)	CDS	STOP-GAIN	Y	*	240	NA	NA	NA	novel	NA
SL3.0ch00	9695950	T	C	mRNA.Solyc00g012704.1.1	gene.Solyc00g012704.1	Pex2/Pex12 N-terminal domain-containing protein / zinc finger (C3HC4-type RING finger) family protein (AHRD V3.3 --* AT1G79810.2)	CDS	SYNONYMOUS	S	S	238	1	4.32	2	novel	TOLERATED
SL3.0ch00	9696008	G	A	mRNA.Solyc00g012704.1.1	gene.Solyc00g012704.1	Pex2/Pex12 N-terminal domain-containing protein / zinc finger (C3HC4-type RING finger) family protein (AHRD V3.3 --* AT1G79810.2)	CDS	SYNONYMOUS	H	H	228	1	4.32	2	novel	TOLERATED
SL3.0ch00	9696025	G	A	mRNA.Solyc00g012704.1.1	gene.Solyc00g012704.1	Pex2/Pex12 N-terminal domain-containing protein / zinc finger (C3HC4-type RING finger) family protein (AHRD V3.3 --* AT1G79810.2)	CDS	NONSYNONYMOUS	P	S	223	0.1	4.32	2	novel	TOLERATED
SL3.0ch00	9696073	C	T	mRNA.Solyc00g012704.1.1	gene.Solyc00g012704.1	Pex2/Pex12 N-terminal domain-containing protein / zinc finger (C3HC4-type RING finger) family protein (AHRD V3.3 --* AT1G79810.2)	CDS	NONSYNONYMOUS	G	R	207	0	4.32	2	novel	DELETERIOUS (*WARNING! Low confidence)
SL3.0ch00	9696101	A	C	mRNA.Solyc00g012704.1.1	gene.Solyc00g012704.1	Pex2/Pex12 N-terminal domain-containing protein / zinc finger (C3HC4-type RING finger) family protein (AHRD V3.3 --* AT1G79810.2)	CDS	SYNONYMOUS	R	R	197	1	4.32	2	novel	TOLERATED
SL3.0ch00	9696113	C	T	mRNA.Solyc00g012704.1.1	gene.Solyc00g012704.1	Pex2/Pex12 N-terminal domain-containing protein / zinc finger (C3HC4-type RING finger) family protein (AHRD V3.3 --* AT1G79810.2)	CDS	SYNONYMOUS	T	T	193	1	4.32	2	novel	TOLERATED
SL3.0ch00	9696181	A	T	mRNA.Solyc00g012704.1.1	gene.Solyc00g012704.1	Pex2/Pex12 N-terminal domain-containing protein / zinc finger (C3HC4-type RING finger) family protein (AHRD V3.3 --* AT1G79810.2)	CDS	NONSYNONYMOUS	W	R	171	0	4.32	2	novel	DELETERIOUS (*WARNING! Low confidence)
SL3.0ch00	9696209	G	A	mRNA.Solyc00g012704.1.1	gene.Solyc00g012704.1	Pex2/Pex12 N-terminal domain-containing protein / zinc finger (C3HC4-type RING finger) family protein (AHRD V3.3 --* AT1G79810.2)	CDS	SYNONYMOUS	D	D	161	1	4.32	2	novel	TOLERATED
SL3.0ch00	9696216	G	A	mRNA.Solyc00g012704.1.1	gene.Solyc00g012704.1	Pex2/Pex12 N-terminal domain-containing protein / zinc finger (C3HC4-type RING finger) family protein (AHRD V3.3 --* AT1G79810.2)	CDS	NONSYNONYMOUS	S	L	159	0.1	4.32	2	novel	TOLERATED
SL3.0ch00	9696229	G	A	mRNA.Solyc00g012704.1.1	gene.Solyc00g012704.1	Pex2/Pex12 N-terminal domain-containing protein / zinc finger (C3HC4-type RING finger) family protein (AHRD V3.3 --* AT1G79810.2)	CDS	STOP-GAIN	Q	*	155	NA	NA	NA	novel	NA
SL3.0ch00	9696282	A	T	mRNA.Solyc00g012704.1.1	gene.Solyc00g012704.1	Pex2/Pex12 N-terminal domain-containing protein / zinc finger (C3HC4-type RING finger) family protein (AHRD V3.3 --* AT1G79810.2)	CDS	NONSYNONYMOUS	L	Q	137	0	4.32	1	novel	DELETERIOUS (*WARNING! Low confidence)
SL3.0ch00	9696336	G	A	mRNA.Solyc00g012704.1.1	gene.Solyc00g012704.1	Pex2/Pex12 N-terminal domain-containing protein / zinc finger (C3HC4-type RING finger) family protein (AHRD V3.3 --* AT1G79810.2)	CDS	NONSYNONYMOUS	P	L	119	0	4.32	1	novel	DELETERIOUS (*WARNING! Low confidence)
SL3.0ch00	9696408	A	T	mRNA.Solyc00g012704.1.1	gene.Solyc00g012704.1	Pex2/Pex12 N-terminal domain-containing protein / zinc finger (C3HC4-type RING finger) family protein (AHRD V3.3 --* AT1G79810.2)	CDS	NONSYNONYMOUS	C	S	118	0	4.32	1	novel	DELETERIOUS (*WARNING! Low confidence)
SL3.0ch00	9696421	C	T	mRNA.Solyc00g012704.1.1	gene.Solyc00g012704.1	Pex2/Pex12 N-terminal domain-containing protein / zinc finger (C3HC4-type RING finger) family protein (AHRD V3.3 --* AT1G79810.2)	CDS	SYNONYMOUS	T	T	113	1	4.32	1	novel	TOLERATED
SL3.0ch00	9696436	T	A	mRNA.Solyc00g012704.1.1	gene.Solyc00g012704.1	Pex2/Pex12 N-terminal domain-containing protein / zinc finger (C3HC4-type RING finger) family protein (AHRD V3.3 --* AT1G79810.2)	CDS	SYNONYMOUS	T	T	108	1	4.32	1	novel	TOLERATED
SL3.0ch00	9696443	C	T	mRNA.Solyc00g012704.1.1	gene.Solyc00g012704.1	Pex2/Pex12 N-terminal domain-containing protein / zinc finger (C3HC4-type RING finger) family protein (AHRD V3.3 --* AT1G79810.2)	CDS	NONSYNONYMOUS	S	N	106	0	4.32	1	novel	DELETERIOUS (*WARNING! Low confidence)
SL3.0ch00	9696500	T	A	mRNA.Solyc00g012704.1.1	gene.Solyc00g012704.1	Pex2/Pex12 N-terminal domain-containing protein / zinc finger (C3HC4-type RING finger) family protein (AHRD V3.3 --* AT1G79810.2)	CDS	NONSYNONYMOUS	H	L	87	0	4.32	1	novel	DELETERIOUS (*WARNING! Low confidence)
SL3.0ch00	9696513	C	T	mRNA.Solyc00g012704.1.1	gene.Solyc00g012704.1	Pex2/Pex12 N-terminal domain-containing protein / zinc finger (C3HC4-type RING finger) family protein (AHRD V3.3 --* AT1G79810.2)	CDS	NONSYNONYMOUS	A	T	83	0	4.32	1	novel	DELETERIOUS (*WARNING! Low confidence)
SL3.0ch00	9696600	G	A	mRNA.Solyc00g012704.1.1	gene.Solyc00g012704.1	Pex2/Pex12 N-terminal domain-containing protein / zinc finger (C3HC4-type RING finger) family protein (AHRD V3.3 --* AT1G79810.2)	CDS	STOP-GAIN	Q	*	54	NA	NA	NA	novel	NA
SL3.0ch00	9696621	G	T	mRNA.Solyc00g012704.1.1	gene.Solyc00g012704.1	Pex2/Pex12 N-terminal domain-containing protein / zinc finger (C3HC4-type RING finger) family protein (AHRD V3.3 --* AT1G79810.2)	CDS	NONSYNONYMOUS	H	N	47	0	4.32	1	novel	DELETERIOUS (*WARNING! Low confidence)
SL3.0ch00	9696639	C	T	mRNA.Solyc00g012704.1.1	gene.Solyc00g012704.1	Pex2/Pex12 N-terminal domain-containing protein / zinc finger (C3HC4-type RING finger) family protein (AHRD V3.3 --* AT1G79810.2)	CDS	NONSYNONYMOUS	E	K	41	0	4.32	1	novel	DELETERIOUS (*WARNING! Low confidence)
SL3.0ch00	9699820	G	A	mRNA.Solyc00g012706.1.1	gene.Solyc00g012706.1	mediator of RNA polymerase II transcription subunit (AHRD V3.3 --* AT1G23230.3)	CDS	NONSYNONYMOUS	P	L	143	0.06	3.36	5	novel	TOLERATED
SL3.0ch00	9699821	G	C	mRNA.Solyc00g012706.1.1	gene.Solyc00g012706.1	mediator of RNA polymerase II transcription subunit (AHRD V3.3 --* AT1G23230.3)	CDS	NONSYNONYMOUS	P	A	143	1	3.36	5	novel	TOLERATED
SL3.0ch00	9699924	C	G	mRNA.Solyc00g012706.1.1	gene.Solyc00g012706.1	mediator of RNA polymerase II transcription subunit (AHRD V3.3 --* AT1G23230.3)	CDS	NONSYNONYMOUS	Q	H	108	0.47	3.24	7	novel	TOLERATED
SL3.0ch00	9699941	T	C	mRNA.Solyc00g012706.1.1	gene.Solyc00g012706.1	mediator of RNA polymerase II transcription subunit (AHRD V3.3 --* AT1G23230.3)	CDS	NONSYNONYMOUS	I	V	103	0.63	3.36	5	novel	TOLERATED
SL3.0ch00	9705580	C	T	mRNA.Solyc00g012708.1.1	gene.Solyc00g012708.1	RNA polymerase beta chain (AHRD V3.3 --* A1XKF3_9MAGN)	CDS	NONSYNONYMOUS	G	D	371	0	4.32	2	novel	DELETERIOUS (*WARNING! Low confidence)
SL3.0ch00	9705590	C	T	mRNA.Solyc00g012708.1.1	gene.Solyc00g012708.1	RNA polymerase beta chain (AHRD V3.3 --* A1XKF3_9MAGN)	CDS	NONSYNONYMOUS	G	R	368	0.07	4.32	2	novel	TOLERATED
SL3.0ch00	9705624	G	A	mRNA.Solyc00g012708.1.1	gene.Solyc00g012708.1	RNA polymerase beta chain (AHRD V3.3 --* A1XKF3_9MAGN)	CDS	SYNONYMOUS	C	C	356	1	4.32	1	novel	TOLERATED
SL3.0ch00	9707298	G	T	mRNA.Solyc00g012708.1.1	gene.Solyc00g012708.1	RNA polymerase beta chain (AHRD V3.3 --* A1XKF3_9MAGN)	CDS	NONSYNONYMOUS	A	E	212	0.15	3.76	5	novel	TOLERATED
SL3.0ch00	9707482	C	T	mRNA.Solyc00g012708.1.1	gene.Solyc00g012708.1	RNA polymerase beta chain (AHRD V3.3 --* A1XKF3_9MAGN)	CDS	SYNONYMOUS	Q	Q	169	1	3.57	5	novel	TOLERATED
SL3.0ch00	9707484	G	T	mRNA.Solyc00g012708.1.1	gene.Solyc00g012708.1	RNA polymerase beta chain (AHRD V3.3 --* A1XKF3_9MAGN)	CDS	NONSYNONYMOUS	Q	K	169	0.73	3.57	5	novel	TOLERATED
SL3.0ch00	9707495	G	A	mRNA.Solyc00g012708.1.1	gene.Solyc00g012708.1	RNA polymerase beta chain (AHRD V3.3 --* A1XKF3_9MAGN)	CDS	NONSYNONYMOUS	T	I	165	1	3.57	5	novel	TOLERATED
SL3.0ch00	9707496	T	G	mRNA.Solyc00g012708.1.1	gene.Solyc00g012708.1	RNA polymerase beta chain (AHRD V3.3 --* A1XKF3_9MAGN)	CDS	NONSYNONYMOUS	T	P	165	0.06	3.57	5	novel	TOLERATED
SL3.0ch00	9707533	T	C	mRNA.Solyc00g012708.1.1	gene.Solyc00g012708.1	RNA polymerase beta chain (AHRD V3.3 --* A1XKF3_9MAGN)	CDS	SYNONYMOUS	A	A	152	1	3.54	6	novel	TOLERATED
SL3.0ch00	9707590	G	A	mRNA.Solyc00g012708.1.1	gene.Solyc00g012708.1	RNA polymerase beta chain (AHRD V3.3 --* A1XKF3_9MAGN)	CDS	SYNONYMOUS	D	D	133	0.84	3.71	4	novel	TOLERATED
SL3.0ch00	9707608	C	T	mRNA.Solyc00g012708.1.1	gene.Solyc00g012708.1	RNA polymerase beta chain (AHRD V3.3 --* A1XKF3_9MAGN)	CDS	NONSYNONYMOUS	M	I	127	0	3.71	4	novel	DELETERIOUS (*WARNING! Low confidence)
SL3.0ch00	9707640	G	T	mRNA.Solyc00g012708.1.1	gene.Solyc00g012708.1	RNA polymerase beta chain (AHRD V3.3 --* A1XKF3_9MAGN)	CDS	NONSYNONYMOUS	H	N	117	0.16	3.71	4	novel	TOLERATED
SL3.0ch00	9707683	G	A	mRNA.Solyc00g012708.1.1	gene.Solyc00g012708.1	RNA polymerase beta chain (AHRD V3.3 --* A1XKF3_9MAGN)	CDS	STOP-GAIN	R	*	112	NA	NA	NA	novel	NA
SL3.0ch00	9707685	C	T	mRNA.Solyc00g012708.1.1	gene.Solyc00g012708.1	RNA polymerase beta chain (AHRD V3.3 --* A1XKF3_9MAGN)	CDS	NONSYNONYMOUS	G	D	111	0.04	3.71	4	novel	DELETERIOUS (*WARNING! Low confidence)
SL3.0ch00	9707702	G	C	mRNA.Solyc00g012708.1.1	gene.Solyc00g012708.1	RNA polymerase beta chain (AHRD V3.3 --* A1XKF3_9MAGN)	CDS	SYNONYMOUS	P	P	105	1	4.32	3	novel	TOLERATED
SL3.0ch00	9707722	G	T	mRNA.Solyc00g012708.1.1	gene.Solyc00g012708.1	RNA polymerase beta chain (AHRD V3.3 --* A1XKF3_9MAGN)	CDS	NONSYNONYMOUS	R	S	99	0.36	4.32	3	novel	TOLERATED
SL3.0ch00	9707744	G	A	mRNA.Solyc00g012708.1.1	gene.Solyc00g012708.1	RNA polymerase beta chain (AHRD V3.3 --* A1XKF3_9MAGN)	CDS	SYNONYMOUS	H	H	91	1	4.32	3	novel	TOLERATED
SL3.0ch00	9707756	G	A	mRNA.Solyc00g012708.1.1	gene.Solyc00g012708.1	RNA polymerase beta chain (AHRD V3.3 --* A1XKF3_9MAGN)	CDS	SYNONYMOUS	A	A	87	1	4.32	3	novel	TOLERATED
SL3.0ch00	9707759	G	A	mRNA.Solyc00g012708.1.1	gene.Solyc00g012708.1	RNA polymerase beta chain (AHRD V3.3 --* A1XKF3_9MAGN)	CDS	SYNONYMOUS	I	I	86	1	4.32	3	novel	TOLERATED
SL3.0ch00	9707791	C	T	mRNA.Solyc00g012708.1.1	gene.Solyc00g012708.1	RNA polymerase beta chain (AHRD V3.3 --* A1XKF3_9MAGN)	CDS	NONSYNONYMOUS	V	I	76	0	4.32	1	novel	DELETERIOUS (*WARNING! Low confidence)
SL3.0ch00	9707832	G	A	mRNA.Solyc00g012708.1.1	gene.Solyc00g012708.1	RNA polymerase beta chain (AHRD V3.3 --* A1XKF3_9MAGN)	CDS	SYNONYMOUS	G	G	71	1	4.32	1	novel	TOLERATED
SL3.0ch00	9707849	C	T	mRNA.Solyc00g012708.1.1	gene.Solyc00g012708.1	RNA polymerase beta chain (AHRD V3.3 --* A1XKF3_9MAGN)	CDS	NONSYNONYMOUS	A	T	66	0	4.32	2	novel	DELETERIOUS (*WARNING! Low confidence)
SL3.0ch00	9707887	C	T	mRNA.Solyc00g012708.1.1	gene.Solyc00g012708.1	RNA polymerase beta chain (AHRD V3.3 --* A1XKF3_9MAGN)	CDS	NONSYNONYMOUS	R	H	53	0.13	4.32	3	novel	TOLERATED
SL3.0ch00	9718969	T	A	mRNA.Solyc00g013110.1.1	gene.Solyc00g013110.1	LOW QUALITY:Glutathione S-transferase U4 (AHRD V3.3 --* GSTU4_ARATH)	CDS	NONSYNONYMOUS	I	F	41	0.37	4.32	2	novel	TOLERATED
SL3.0ch00	9719022	G	C	mRNA.Solyc00g013110.1.1	gene.Solyc00g013110.1	LOW QUALITY:Glutathione S-transferase U4 (AHRD V3.3 --* GSTU4_ARATH)	CDS	NONSYNONYMOUS	S	W	23	0.16	4.32	2	novel	TOLERATED
SL3.0ch00	9725651	G	C	mRNA.Solyc00g013120.3.1	gene.Solyc00g013120.3	LOW protein: NADH-ubiquinone oxidoreductase chain-like protein (AHRD V3.3 *-* ATMG01330.1)	CDS	NONSYNONYMOUS	L	V	54	0	4.32	1	novel	DELETERIOUS (*WARNING! Low confidence)
SL3.0ch00	9726599	T	A	mRNA.Solyc00g013130.3.1	gene.Solyc00g013130.3	NADH dehydrogenase subunit 2 (AHRD V3.3 *-* A0A1B4ZAZ9_IPONI)	CDS	NONSYNONYMOUS	D	V	248	1	4.32	9	novel	TOLERATED
SL3.0ch00	9726619	T	C	mRNA.Solyc00g013130.3.1	gene.Solyc00g013130.3	NADH dehydrogenase subunit 2 (AHRD V3.3 *-* A0A1B4ZAZ9_IPONI)	CDS	NONSYNONYMOUS	I	M	241	0	4.32	9	novel	DELETERIOUS (*WARNING! Low confidence)
SL3.0ch00	9726631	C	T	mRNA.Solyc00g013130.3.1	gene.Solyc00g013130.3	NADH dehydrogenase subunit 2 (AHRD V3.3 *-* A0A1B4ZAZ9_IPONI)	CDS	SYNONYMOUS	A	A	237	1	3.81	10	novel	TOLERATED
SL3.0ch00	9727226	G	T	mRNA.Solyc00g013130.3.1	gene.Solyc00g013130.3	NADH dehydrogenase subunit 2 (AHRD V3.3 *-* A0A1B4ZAZ9_IPONI)	CDS	STOP-GAIN	S	*	76	NA	NA	NA	novel	NA
SL3.0ch00	9730019	T	G	mRNA.Solyc00g013137.1.1	gene.Solyc00g013137.1	NADH dehydrogenase subunit 2 (AHRD V3.3 *-* D5I397_CITLA)	CDS	SYNONYMOUS	G	G	20	1	4.32	24	novel	TOLERATED
SL3.0ch00	9793234	C	T	mRNA.Solyc00g013183.1.1	gene.Solyc00g013183.1	50S ribosomal protein L5, chloroplastic (AHRD V3.3 --* RK5_ZYGCR)	CDS	NONSYNONYMOUS	R	H	374	0	4.32	1	novel	DELETERIOUS (*WARNING! Low confidence)
SL3.0ch00	9793257	T	A	mRNA.Solyc00g013183.1.1	gene.Solyc00g013183.1	50S ribosomal protein L5, chloroplastic (AHRD V3.3 --* RK5_ZYGCR)	CDS	SYNONYMOUS	R	R	366	1	4.32	1	novel	TOLERATED
SL3.0ch00	9793307	G	A	mRNA.Solyc00g013183.1.1	gene.Solyc00g013183.1	50S ribosomal protein L5, chloroplastic (AHRD V3.3 --* RK5_ZYGCR)	CDS	SYNONYMOUS	H	H	364	1	4.32	1	novel	TOLERATED
SL3.0ch00	9793324	G	A	mRNA.Solyc00g013183.1.1	gene.Solyc00g013183.1	50S ribosomal protein L5, chloroplastic (AHRD V3.3 --* RK5_ZYGCR)	CDS	NONSYNONYMOUS	R	C	359	0	4.32	1	novel	DELETERIOUS (*WARNING! Low confidence)
SL3.0ch00	9793353	T	C	mRNA.Solyc00g013183.1.1	gene.Solyc00g013183.1	50S ribosomal protein L5, chloroplastic (AHRD V3.3 --* RK5_ZYGCR)	CDS	NONSYNONYMOUS	Q	R	349	0	4.32	2	novel	DELETERIOUS (*WARNING! Low confidence)
SL3.0ch00	9797665	T	C	mRNA.Solyc00g013183.1.1	gene.Solyc00g013183.1	50S ribosomal protein L5, chloroplastic (AHRD V3.3 --* RK5_ZYGCR)	CDS	SYNONYMOUS	S	S	92	0.8	3.71	10	novel	TOLERATED
SL3.0ch00	9797679	T	C	mRNA.Solyc00g013183.1.1	gene.Solyc00g013183.1	50S ribosomal protein L5, chloroplastic (AHRD V3.3 --* RK5_ZYGCR)	CDS	NONSYNONYMOUS	S	G	88	0.26	3.71	10	novel	TOLERATED
SL3.0ch00	9797697	T	G	mRNA.Solyc00g013183.1.1	gene.Solyc00g013183.1	50S ribosomal protein L5, chloroplastic (AHRD V3.3 --* RK5_ZYGCR)	CDS	NONSYNONYMOUS	T	P	82	0.25	3.71	9	novel	TOLERATED
SL3.0ch00	9797733	G	A	mRNA.Solyc00g013183.1.1	gene.Solyc00g013183.1	50S ribosomal protein L5, chloroplastic (AHRD V3.3 --* RK5_ZYGCR)	CDS	STOP-GAIN	R	*	70	NA	NA	NA	novel	NA
SL3.0ch00	9797737	A	G	mRNA.Solyc00g013183.1.1	gene.Solyc00g013183.1	50S ribosomal protein L5, chloroplastic (AHRD V3.3 --* RK5_ZYGCR)	CDS	SYNONYMOUS	H	H	68	1	3.71	10	novel	TOLERATED
SL3.0ch00	9797766	A	G	mRNA.Solyc00g013183.1.1	gene.Solyc00g013183.1	50S ribosomal protein L5, chloroplastic (AHRD V3.3 --* RK5_ZYGCR)	CDS	NONSYNONYMOUS	W	R	59	0.14	3.76	9	novel	TOLERATED
SL3.0ch00	9797767	C	T	mRNA.Solyc00g013183.1.1	gene.Solyc00g013183.1	50S ribosomal protein L5, chloroplastic (AHRD V3.3 --* RK5_ZYGCR)	CDS	SYNONYMOUS	V	V	58	0.4	3.76	9	novel	TOLERATED
SL3.0ch00	9797768	A	G	mRNA.Solyc00g013183.1.1	gene.Solyc00g013183.1	50S ribosomal protein L5, chloroplastic (AHRD V3.3 --* RK5_ZYGCR)	CDS	NONSYNONYMOUS	V	A	58	1	3.76	9	novel	TOLERATED
SL3.0ch00	9797770	C	G	mRNA.Solyc00g013183.1.1	gene.Solyc00g013183.1	50S ribosomal protein L5, chloroplastic (AHRD V3.3 --* RK5_ZYGCR)	CDS	NONSYNONYMOUS	W	C	57	0.03	3.76	9	novel	DELETERIOUS (*WARNING! Low confidence)
SL3.0ch00	9797777	T	C	mRNA.Solyc00g013183.1.1	gene.Solyc00g013183.1	50S ribosomal protein L5, chloroplastic (AHRD V3.3 --* RK5_ZYGCR)	CDS	NONSYNONYMOUS	Q	R	55	0.9	3.76	9	novel	TOLERATED
SL3.0ch00	9797874	T	G	mRNA.Solyc00g013183.1.1	gene.Solyc00g013183.1	50S ribosomal protein L5, chloroplastic (AHRD V3.3 --* RK5_ZYGCR)	CDS	NONSYNONYMOUS	S	R	23	0.17	4.32	3	novel	TOLERATED
SL3.0ch00	9897285	G	A	mRNA.Solyc00g013184.1.1	gene.Solyc00g013184.1	ubiquinone biosynthesis COQ9-like protein (AHRD V3.3 --* AT1G19140.1)	CDS	NONSYNONYMOUS	G	S	115	0	4.32	1	novel	DELETERIOUS (*WARNING! Low confidence)
SL3.0ch00	9897290	G	A	mRNA.Solyc00g013184.1.1	gene.Solyc00g013184.1	ubiquinone biosynthesis COQ9-like protein (AHRD V3.3 --* AT1G19140.1)	CDS	SYNONYMOUS	R	R	116	1	4.32	1	novel	TOLERATED
SL3.0ch00	9897298	A	G	mRNA.Solyc00g013184.1.1	gene.Solyc00g013184.1	ubiquinone biosynthesis COQ9-like protein (AHRD V3.3 --* AT1G19140.1)	CDS	NONSYNONYMOUS	Q	R	119	0.24	4.32	2	novel	TOLERATED
SL3.0ch00	9897304	T	G	mRNA.Solyc00g013184.1.1	gene.Solyc00g013184.1	ubiquinone biosynthesis COQ9-like protein (AHRD V3.3 --* AT1G19140.1)	CDS	NONSYNONYMOUS	L	W	121	0	4.32	2	novel	DELETERIOUS (*WARNING! Low confidence)
SL3.0ch00	9897922	T	A	mRNA.Solyc00g013184.1.1	gene.Solyc00g013184.1	ubiquinone biosynthesis COQ9-like protein (AHRD V3.3 --* AT1G19140.1)	CDS	SYNONYMOUS	G	G	294	1	4.32	2	novel	TOLERATED
SL3.0ch00	9897981	G	A	mRNA.Solyc00g013184.1.1	gene.Solyc00g013184.1	ubiquinone biosynthesis COQ9-like protein (AHRD V3.3 --* AT1G19140.1)	CDS	SYNONYMOUS	K	K	302	1	4.32	4	novel	TOLERATED
SL3.0ch00	9898146	A	G	mRNA.Solyc00g013184.1.1	gene.Solyc00g013184.1	ubiquinone biosynthesis COQ9-like protein (AHRD V3.3 --* AT1G19140.1)	CDS	SYNONYMOUS	S	S	357	1	4.32	1	novel	TOLERATED
SL3.0ch00	9898189	G	A	mRNA.Solyc00g013184.1.1	gene.Solyc00g013184.1	ubiquinone biosynthesis COQ9-like protein (AHRD V3.3 --* AT1G19140.1)	CDS	NONSYNONYMOUS	E	K	362	0	4.32	1	novel	DELETERIOUS (*WARNING! Low confidence)
SL3.0ch00	9898202	C	T	mRNA.Solyc00g013184.1.1	gene.Solyc00g013184.1	ubiquinone biosynthesis COQ9-like protein (AHRD V3.3 --* AT1G19140.1)	CDS	NONSYNONYMOUS	A	V	366	0	4.32	1	novel	DELETERIOUS (*WARNING! Low confidence)
SL3.0ch00	9898212	C	T	mRNA.Solyc00g013184.1.1	gene.Solyc00g013184.1	ubiquinone biosynthesis COQ9-like protein (AHRD V3.3 --* AT1G19140.1)	CDS	SYNONYMOUS	D	D	369	1	4.32	1	novel	TOLERATED
SL3.0ch00	9898220	C	T	mRNA.Solyc00g013184.1.1	gene.Solyc00g013184.1	ubiquinone biosynthesis COQ9-like protein (AHRD V3.3 --* AT1G19140.1)	CDS	NONSYNONYMOUS	S	F	372	0	4.32	1	novel	DELETERIOUS (*WARNING! Low confidence)
SL3.0ch00	9898221	C	T	mRNA.Solyc00g013184.1.1	gene.Solyc00g013184.1	ubiquinone biosynthesis COQ9-like protein (AHRD V3.3 --* AT1G19140.1)	CDS	SYNONYMOUS	S	S	372	1	4.32	1	novel	TOLERATED
SL3.0ch00	9898229	T	A	mRNA.Solyc00g013184.1.1	gene.Solyc00g013184.1	ubiquinone biosynthesis COQ9-like protein (AHRD V3.3 --* AT1G19140.1)	CDS	NONSYNONYMOUS	L	Q	375	0	4.32	1	novel	DELETERIOUS (*WARNING! Low confidence)
SL3.0ch00	9898248	C	G	mRNA.Solyc00g013184.1.1	gene.Solyc00g013184.1	ubiquinone biosynthesis COQ9-like protein (AHRD V3.3 --* AT1G19140.1)	CDS	SYNONYMOUS	G	G	381	1	4.32	1	novel	TOLERATED
SL3.0ch00	9898251	C	A	mRNA.Solyc00g013184.1.1	gene.Solyc00g013184.1	ubiquinone biosynthesis COQ9-like protein (AHRD V3.3 --* AT1G19140.1)	CDS	SYNONYMOUS	V	V	382	1	4.32	1	novel	TOLERATED
SL3.0ch00	9899601	G	T	mRNA.Solyc00g013184.1.1	gene.Solyc00g013184.1	ubiquinone biosynthesis COQ9-like protein (AHRD V3.3 --* AT1G19140.1)	CDS	NONSYNONYMOUS	G	C	486	0	4.32	1	novel	DELETERIOUS (*WARNING! Low confidence)
SL3.0ch00	9899603	C	T	mRNA.Solyc00g013184.1.1	gene.Solyc00g013184.1	ubiquinone biosynthesis COQ9-like protein (AHRD V3.3 --* AT1G19140.1)	CDS	SYNONYMOUS	G	G	486	1	4.32	1	novel	TOLERATED
SL3.0ch00	9899872	A	T	mRNA.Solyc00g013185.1.1	gene.Solyc00g013185.1	EXS (ERD1/XPR1/SYG1) family protein (AHRD V3.3 --* AT2G32295.2)	CDS	NONSYNONYMOUS	H	L	29	0	4.32	3	novel	DELETERIOUS (*WARNING! Low confidence)
SL3.0ch00	9900076	C	T	mRNA.Solyc00g013185.1.1	gene.Solyc00g013185.1	EXS (ERD1/XPR1/SYG1) family protein (AHRD V3.3 --* AT2G32295.2)	CDS	SYNONYMOUS	G	G	65	1	4.32	3	novel	TOLERATED
SL3.0ch00	9900086	C	A	mRNA.Solyc00g013185.1.1	gene.Solyc00g013185.1	EXS (ERD1/XPR1/SYG1) family protein (AHRD V3.3 --* AT2G32295.2)	CDS	NONSYNONYMOUS	H	N	69	0.54	4.32	3	novel	TOLERATED
SL3.0ch00	9900234	T	G	mRNA.Solyc00g013185.1.1	gene.Solyc00g013185.1	EXS (ERD1/XPR1/SYG1) family protein (AHRD V3.3 --* AT2G32295.2)	UTR_3	NONCODING	NA	NA	NA	NA	NA	NA	novel	NA
SL3.0ch00	9908977	G	A	mRNA.Solyc00g013186.1.1	gene.Solyc00g013186.1	Homogentisate phytyltransferase 1, chloroplastic (AHRD V3.3 --* HPT1_ARATH)	CDS	NONSYNONYMOUS	A	T	88	0.09	4.32	2	novel	TOLERATED
SL3.0ch00	9909002	C	A	mRNA.Solyc00g013186.1.1	gene.Solyc00g013186.1	Homogentisate phytyltransferase 1, chloroplastic (AHRD V3.3 --* HPT1_ARATH)	CDS	NONSYNONYMOUS	A	E	96	0.07	4.32	2	novel	TOLERATED
SL3.0ch00	9909003	A	T	mRNA.Solyc00g013186.1.1	gene.Solyc00g013186.1	Homogentisate phytyltransferase 1, chloroplastic (AHRD V3.3 --* HPT1_ARATH)	CDS	SYNONYMOUS	A	A	96	1	4.32	2	novel	TOLERATED
SL3.0ch00	9909013	G	T	mRNA.Solyc00g013186.1.1	gene.Solyc00g013186.1	Homogentisate phytyltransferase 1, chloroplastic (AHRD V3.3 --* HPT1_ARATH)	CDS	NONSYNONYMOUS	V	F	100	0	4.32	2	novel	DELETERIOUS (*WARNING! Low confidence)
SL3.0ch00	9909075	C	T	mRNA.Solyc00g013186.1.1	gene.Solyc00g013186.1	Homogentisate phytyltransferase 1, chloroplastic (AHRD V3.3 --* HPT1_ARATH)	CDS	SYNONYMOUS	N	N	120	1	4.32	1	novel	TOLERATED
SL3.0ch00	9909077	C	G	mRNA.Solyc00g013186.1.1	gene.Solyc00g013186.1	Homogentisate phytyltransferase 1, chloroplastic (AHRD V3.3 --* HPT1_ARATH)	CDS	NONSYNONYMOUS	A	G	121	0	4.32	1	novel	DELETERIOUS (*WARNING! Low confidence)
SL3.0ch00	9909779	C	T	mRNA.Solyc00g013186.1.1	gene.Solyc00g013186.1	Homogentisate phytyltransferase 1, chloroplastic (AHRD V3.3 --* HPT1_ARATH)	CDS	NONSYNONYMOUS	T	I	311	0.06	4.32	2	novel	TOLERATED
SL3.0ch00	9966512	G	A	mRNA.Solyc00g013188.1.1	gene.Solyc00g013188.1	Disease resistance protein (TIR-NBS-LRR class) family (AHRD V3.3 --* AT3G44400.5)	CDS	NONSYNONYMOUS	A	T	104	0.25	3.4	8	novel	TOLERATED
SL3.0ch00	9966577	T	C	mRNA.Solyc00g013188.1.1	gene.Solyc00g013188.1	Disease resistance protein (TIR-NBS-LRR class) family (AHRD V3.3 --* AT3G44400.5)	CDS	SYNONYMOUS	I	I	125	1	3.38	11	novel	TOLERATED
SL3.0ch00	9966597	G	A	mRNA.Solyc00g013188.1.1	gene.Solyc00g013188.1	Disease resistance protein (TIR-NBS-LRR class) family (AHRD V3.3 --* AT3G44400.5)	CDS	NONSYNONYMOUS	R	Q	132	0.2	3.38	11	novel	TOLERATED
SL3.0ch00	9971621	G	T	mRNA.Solyc00g014180.1.1	gene.Solyc00g014180.1	Unknown protein (AHRD V3.3 )	CDS	NONSYNONYMOUS	C	F	6	0	4.32	2	novel	DELETERIOUS (*WARNING! Low confidence)
SL3.0ch00	10024224	G	T	mRNA.Solyc00g014390.1.1	gene.Solyc00g014390.1	LOW QUALITY:F-box family protein (AHRD V3.3 *-* AT3G06240.1)	CDS	NONSYNONYMOUS	G	C	51	0.18	2.55	30	novel	TOLERATED
SL3.0ch00	10052052	T	G	mRNA.Solyc00g014395.1.1	gene.Solyc00g014395.1	Pentatricopeptide repeat (PPR) superfamily protein (AHRD V3.3 --* AT3G14730.1)	UTR_3	NONCODING	NA	NA	NA	NA	NA	NA	novel	NA
SL3.0ch00	10052082	G	A	mRNA.Solyc00g014395.1.1	gene.Solyc00g014395.1	Pentatricopeptide repeat (PPR) superfamily protein (AHRD V3.3 --* AT3G14730.1)	UTR_3	NONCODING	NA	NA	NA	NA	NA	NA	novel	NA
SL3.0ch00	10052157	C	T	mRNA.Solyc00g014395.1.1	gene.Solyc00g014395.1	Pentatricopeptide repeat (PPR) superfamily protein (AHRD V3.3 --* AT3G14730.1)	UTR_3	NONCODING	NA	NA	NA	NA	NA	NA	novel	NA
SL3.0ch00	10052183	A	T	mRNA.Solyc00g014395.1.1	gene.Solyc00g014395.1	Pentatricopeptide repeat (PPR) superfamily protein (AHRD V3.3 --* AT3G14730.1)	UTR_3	NONCODING	NA	NA	NA	NA	NA	NA	novel	NA
SL3.0ch00	10052203	C	T	mRNA.Solyc00g014395.1.1	gene.Solyc00g014395.1	Pentatricopeptide repeat (PPR) superfamily protein (AHRD V3.3 --* AT3G14730.1)	UTR_3	NONCODING	NA	NA	NA	NA	NA	NA	novel	NA
SL3.0ch00	10052210	A	T	mRNA.Solyc00g014395.1.1	gene.Solyc00g014395.1	Pentatricopeptide repeat (PPR) superfamily protein (AHRD V3.3 --* AT3G14730.1)	UTR_3	NONCODING	NA	NA	NA	NA	NA	NA	novel	NA
SL3.0ch00	10052220	C	A	mRNA.Solyc00g014395.1.1	gene.Solyc00g014395.1	Pentatricopeptide repeat (PPR) superfamily protein (AHRD V3.3 --* AT3G14730.1)	UTR_3	NONCODING	NA	NA	NA	NA	NA	NA	novel	NA
SL3.0ch00	10052285	C	T	mRNA.Solyc00g014395.1.1	gene.Solyc00g014395.1	Pentatricopeptide repeat (PPR) superfamily protein (AHRD V3.3 --* AT3G14730.1)	UTR_3	NONCODING	NA	NA	NA	NA	NA	NA	novel	NA
SL3.0ch00	10052325	G	A	mRNA.Solyc00g014395.1.1	gene.Solyc00g014395.1	Pentatricopeptide repeat (PPR) superfamily protein (AHRD V3.3 --* AT3G14730.1)	UTR_3	NONCODING	NA	NA	NA	NA	NA	NA	novel	NA
SL3.0ch00	10052509	G	A	mRNA.Solyc00g014395.1.1	gene.Solyc00g014395.1	Pentatricopeptide repeat (PPR) superfamily protein (AHRD V3.3 --* AT3G14730.1)	UTR_3	NONCODING	NA	NA	NA	NA	NA	NA	novel	NA
SL3.0ch00	10052538	G	C	mRNA.Solyc00g014395.1.1	gene.Solyc00g014395.1	Pentatricopeptide repeat (PPR) superfamily protein (AHRD V3.3 --* AT3G14730.1)	UTR_3	NONCODING	NA	NA	NA	NA	NA	NA	novel	NA
SL3.0ch00	10052566	C	A	mRNA.Solyc00g014395.1.1	gene.Solyc00g014395.1	Pentatricopeptide repeat (PPR) superfamily protein (AHRD V3.3 --* AT3G14730.1)	UTR_3	NONCODING	NA	NA	NA	NA	NA	NA	novel	NA
SL3.0ch00	10052586	C	T	mRNA.Solyc00g014395.1.1	gene.Solyc00g014395.1	Pentatricopeptide repeat (PPR) superfamily protein (AHRD V3.3 --* AT3G14730.1)	UTR_3	NONCODING	NA	NA	NA	NA	NA	NA	novel	NA
SL3.0ch00	10052751	C	T	mRNA.Solyc00g014395.1.1	gene.Solyc00g014395.1	Pentatricopeptide repeat (PPR) superfamily protein (AHRD V3.3 --* AT3G14730.1)	UTR_3	NONCODING	NA	NA	NA	NA	NA	NA	novel	NA
SL3.0ch00	10052754	C	G	mRNA.Solyc00g014395.1.1	gene.Solyc00g014395.1	Pentatricopeptide repeat (PPR) superfamily protein (AHRD V3.3 --* AT3G14730.1)	UTR_3	NONCODING	NA	NA	NA	NA	NA	NA	novel	NA
SL3.0ch00	10052808	G	A	mRNA.Solyc00g014395.1.1	gene.Solyc00g014395.1	Pentatricopeptide repeat (PPR) superfamily protein (AHRD V3.3 --* AT3G14730.1)	UTR_3	NONCODING	NA	NA	NA	NA	NA	NA	novel	NA
SL3.0ch00	10052890	G	C	mRNA.Solyc00g014395.1.1	gene.Solyc00g014395.1	Pentatricopeptide repeat (PPR) superfamily protein (AHRD V3.3 --* AT3G14730.1)	UTR_3	NONCODING	NA	NA	NA	NA	NA	NA	novel	NA
SL3.0ch00	10053000	C	A	mRNA.Solyc00g014395.1.1	gene.Solyc00g014395.1	Pentatricopeptide repeat (PPR) superfamily protein (AHRD V3.3 --* AT3G14730.1)	UTR_3	NONCODING	NA	NA	NA	NA	NA	NA	novel	NA
SL3.0ch00	10053199	C	T	mRNA.Solyc00g014395.1.1	gene.Solyc00g014395.1	Pentatricopeptide repeat (PPR) superfamily protein (AHRD V3.3 --* AT3G14730.1)	UTR_3	NONCODING	NA	NA	NA	NA	NA	NA	novel	NA
SL3.0ch00	10053217	C	G	mRNA.Solyc00g014395.1.1	gene.Solyc00g014395.1	Pentatricopeptide repeat (PPR) superfamily protein (AHRD V3.3 --* AT3G14730.1)	UTR_3	NONCODING	NA	NA	NA	NA	NA	NA	novel	NA
SL3.0ch00	10053293	G	A	mRNA.Solyc00g014395.1.1	gene.Solyc00g014395.1	Pentatricopeptide repeat (PPR) superfamily protein (AHRD V3.3 --* AT3G14730.1)	UTR_3	NONCODING	NA	NA	NA	NA	NA	NA	novel	NA
SL3.0ch00	10340120	A	C	mRNA.Solyc00g015735.1.1	gene.Solyc00g015735.1	Bifunctional dihydrofolate reductase-thymidylate synthase (AHRD V3.3 --* DRTS_SOYBN)	UTR_5	NONCODING	NA	NA	NA	NA	NA	NA	novel	NA
SL3.0ch00	10340121	T	C	mRNA.Solyc00g015735.1.1	gene.Solyc00g015735.1	Bifunctional dihydrofolate reductase-thymidylate synthase (AHRD V3.3 --* DRTS_SOYBN)	UTR_5	NONCODING	NA	NA	NA	NA	NA	NA	novel	NA
SL3.0ch00	10340173	C	T	mRNA.Solyc00g015735.1.1	gene.Solyc00g015735.1	Bifunctional dihydrofolate reductase-thymidylate synthase (AHRD V3.3 --* DRTS_SOYBN)	UTR_5	NONCODING	NA	NA	NA	NA	NA	NA	novel	NA
SL3.0ch00	10340181	G	A	mRNA.Solyc00g015735.1.1	gene.Solyc00g015735.1	Bifunctional dihydrofolate reductase-thymidylate synthase (AHRD V3.3 --* DRTS_SOYBN)	UTR_5	NONCODING	NA	NA	NA	NA	NA	NA	novel	NA
SL3.0ch00	10340188	T	G	mRNA.Solyc00g015735.1.1	gene.Solyc00g015735.1	Bifunctional dihydrofolate reductase-thymidylate synthase (AHRD V3.3 --* DRTS_SOYBN)	UTR_5	NONCODING	NA	NA	NA	NA	NA	NA	novel	NA
SL3.0ch00	10340264	G	A	mRNA.Solyc00g015735.1.1	gene.Solyc00g015735.1	Bifunctional dihydrofolate reductase-thymidylate synthase (AHRD V3.3 --* DRTS_SOYBN)	UTR_5	NONCODING	NA	NA	NA	NA	NA	NA	novel	NA
SL3.0ch00	10340274	G	T	mRNA.Solyc00g015735.1.1	gene.Solyc00g015735.1	Bifunctional dihydrofolate reductase-thymidylate synthase (AHRD V3.3 --* DRTS_SOYBN)	UTR_5	NONCODING	NA	NA	NA	NA	NA	NA	novel	NA
SL3.0ch00	10340336	C	T	mRNA.Solyc00g015735.1.1	gene.Solyc00g015735.1	Bifunctional dihydrofolate reductase-thymidylate synthase (AHRD V3.3 --* DRTS_SOYBN)	UTR_5	NONCODING	NA	NA	NA	NA	NA	NA	novel	NA
SL3.0ch00	10340354	C	A	mRNA.Solyc00g015735.1.1	gene.Solyc00g015735.1	Bifunctional dihydrofolate reductase-thymidylate synthase (AHRD V3.3 --* DRTS_SOYBN)	UTR_5	NONCODING	NA	NA	NA	NA	NA	NA	novel	NA
SL3.0ch00	10340362	T	C	mRNA.Solyc00g015735.1.1	gene.Solyc00g015735.1	Bifunctional dihydrofolate reductase-thymidylate synthase (AHRD V3.3 --* DRTS_SOYBN)	UTR_5	NONCODING	NA	NA	NA	NA	NA	NA	novel	NA
SL3.0ch00	10340365	T	A	mRNA.Solyc00g015735.1.1	gene.Solyc00g015735.1	Bifunctional dihydrofolate reductase-thymidylate synthase (AHRD V3.3 --* DRTS_SOYBN)	UTR_5	NONCODING	NA	NA	NA	NA	NA	NA	novel	NA
SL3.0ch00	10340575	G	A	mRNA.Solyc00g015735.1.1	gene.Solyc00g015735.1	Bifunctional dihydrofolate reductase-thymidylate synthase (AHRD V3.3 --* DRTS_SOYBN)	UTR_5	NONCODING	NA	NA	NA	NA	NA	NA	novel	NA
SL3.0ch00	10340604	C	A	mRNA.Solyc00g015735.1.1	gene.Solyc00g015735.1	Bifunctional dihydrofolate reductase-thymidylate synthase (AHRD V3.3 --* DRTS_SOYBN)	UTR_5	NONCODING	NA	NA	NA	NA	NA	NA	novel	NA
SL3.0ch00	10340638	C	G	mRNA.Solyc00g015735.1.1	gene.Solyc00g015735.1	Bifunctional dihydrofolate reductase-thymidylate synthase (AHRD V3.3 --* DRTS_SOYBN)	UTR_5	NONCODING	NA	NA	NA	NA	NA	NA	novel	NA
SL3.0ch00	10340640	A	G	mRNA.Solyc00g015735.1.1	gene.Solyc00g015735.1	Bifunctional dihydrofolate reductase-thymidylate synthase (AHRD V3.3 --* DRTS_SOYBN)	UTR_5	NONCODING	NA	NA	NA	NA	NA	NA	novel	NA
SL3.0ch00	10340649	G	T	mRNA.Solyc00g015735.1.1	gene.Solyc00g015735.1	Bifunctional dihydrofolate reductase-thymidylate synthase (AHRD V3.3 --* DRTS_SOYBN)	UTR_5	NONCODING	NA	NA	NA	NA	NA	NA	novel	NA
SL3.0ch00	10340654	A	C	mRNA.Solyc00g015735.1.1	gene.Solyc00g015735.1	Bifunctional dihydrofolate reductase-thymidylate synthase (AHRD V3.3 --* DRTS_SOYBN)	UTR_5	NONCODING	NA	NA	NA	NA	NA	NA	novel	NA
SL3.0ch00	10340655	A	G	mRNA.Solyc00g015735.1.1	gene.Solyc00g015735.1	Bifunctional dihydrofolate reductase-thymidylate synthase (AHRD V3.3 --* DRTS_SOYBN)	UTR_5	NONCODING	NA	NA	NA	NA	NA	NA	novel	NA
SL3.0ch00	10340657	G	C	mRNA.Solyc00g015735.1.1	gene.Solyc00g015735.1	Bifunctional dihydrofolate reductase-thymidylate synthase (AHRD V3.3 --* DRTS_SOYBN)	UTR_5	NONCODING	NA	NA	NA	NA	NA	NA	novel	NA
SL3.0ch00	10341934	G	A	mRNA.Solyc00g015735.1.1	gene.Solyc00g015735.1	Bifunctional dihydrofolate reductase-thymidylate synthase (AHRD V3.3 --* DRTS_SOYBN)	UTR_5	NONCODING	NA	NA	NA	NA	NA	NA	novel	NA
SL3.0ch00	10341975	C	A	mRNA.Solyc00g015735.1.1	gene.Solyc00g015735.1	Bifunctional dihydrofolate reductase-thymidylate synthase (AHRD V3.3 --* DRTS_SOYBN)	UTR_5	NONCODING	NA	NA	NA	NA	NA	NA	novel	NA
SL3.0ch00	10342084	C	A	mRNA.Solyc00g015735.1.1	gene.Solyc00g015735.1	Bifunctional dihydrofolate reductase-thymidylate synthase (AHRD V3.3 --* DRTS_SOYBN)	UTR_5	NONCODING	NA	NA	NA	NA	NA	NA	novel	NA
SL3.0ch00	10342170	G	A	mRNA.Solyc00g015735.1.1	gene.Solyc00g015735.1	Bifunctional dihydrofolate reductase-thymidylate synthase (AHRD V3.3 --* DRTS_SOYBN)	UTR_5	NONCODING	NA	NA	NA	NA	NA	NA	novel	NA
SL3.0ch00	10350149	G	A	mRNA.Solyc00g015735.1.1	gene.Solyc00g015735.1	Bifunctional dihydrofolate reductase-thymidylate synthase (AHRD V3.3 --* DRTS_SOYBN)	UTR_5	NONCODING	NA	NA	NA	NA	NA	NA	novel	NA
SL3.0ch00	10350243	T	A	mRNA.Solyc00g015735.1.1	gene.Solyc00g015735.1	Bifunctional dihydrofolate reductase-thymidylate synthase (AHRD V3.3 --* DRTS_SOYBN)	UTR_5	NONCODING	NA	NA	NA	NA	NA	NA	novel	NA
SL3.0ch00	10350244	T	G	mRNA.Solyc00g015735.1.1	gene.Solyc00g015735.1	Bifunctional dihydrofolate reductase-thymidylate synthase (AHRD V3.3 --* DRTS_SOYBN)	UTR_5	NONCODING	NA	NA	NA	NA	NA	NA	novel	NA
SL3.0ch00	10357867	C	T	mRNA.Solyc00g015737.1.1	gene.Solyc00g015737.1	serine/threonine-protein kinase NEK5 (AHRD V3.3 --* AT3G44200.2)	UTR_3	NONCODING	NA	NA	NA	NA	NA	NA	novel	NA
SL3.0ch00	10357886	T	C	mRNA.Solyc00g015737.1.1	gene.Solyc00g015737.1	serine/threonine-protein kinase NEK5 (AHRD V3.3 --* AT3G44200.2)	UTR_3	NONCODING	NA	NA	NA	NA	NA	NA	novel	NA
SL3.0ch00	10357973	G	A	mRNA.Solyc00g015737.1.1	gene.Solyc00g015737.1	serine/threonine-protein kinase NEK5 (AHRD V3.3 --* AT3G44200.2)	UTR_3	NONCODING	NA	NA	NA	NA	NA	NA	novel	NA
SL3.0ch00	10358299	G	A	mRNA.Solyc00g015737.1.1	gene.Solyc00g015737.1	serine/threonine-protein kinase NEK5 (AHRD V3.3 --* AT3G44200.2)	UTR_3	NONCODING	NA	NA	NA	NA	NA	NA	novel	NA
SL3.0ch00	10358784	G	A	mRNA.Solyc00g015737.1.1	gene.Solyc00g015737.1	serine/threonine-protein kinase NEK5 (AHRD V3.3 --* AT3G44200.2)	UTR_3	NONCODING	NA	NA	NA	NA	NA	NA	novel	NA
SL3.0ch00	10359047	A	G	mRNA.Solyc00g015737.1.1	gene.Solyc00g015737.1	serine/threonine-protein kinase NEK5 (AHRD V3.3 --* AT3G44200.2)	UTR_3	NONCODING	NA	NA	NA	NA	NA	NA	novel	NA
SL3.0ch00	10359055	A	C	mRNA.Solyc00g015737.1.1	gene.Solyc00g015737.1	serine/threonine-protein kinase NEK5 (AHRD V3.3 --* AT3G44200.2)	UTR_3	NONCODING	NA	NA	NA	NA	NA	NA	novel	NA
SL3.0ch00	10359121	C	T	mRNA.Solyc00g015737.1.1	gene.Solyc00g015737.1	serine/threonine-protein kinase NEK5 (AHRD V3.3 --* AT3G44200.2)	UTR_3	NONCODING	NA	NA	NA	NA	NA	NA	novel	NA
SL3.0ch00	10359142	G	A	mRNA.Solyc00g015737.1.1	gene.Solyc00g015737.1	serine/threonine-protein kinase NEK5 (AHRD V3.3 --* AT3G44200.2)	UTR_3	NONCODING	NA	NA	NA	NA	NA	NA	novel	NA
SL3.0ch00	10359751	G	C	mRNA.Solyc00g015737.1.1	gene.Solyc00g015737.1	serine/threonine-protein kinase NEK5 (AHRD V3.3 --* AT3G44200.2)	UTR_3	NONCODING	NA	NA	NA	NA	NA	NA	novel	NA
SL3.0ch00	10359794	T	C	mRNA.Solyc00g015737.1.1	gene.Solyc00g015737.1	serine/threonine-protein kinase NEK5 (AHRD V3.3 --* AT3G44200.2)	UTR_3	NONCODING	NA	NA	NA	NA	NA	NA	novel	NA
SL3.0ch00	10359805	C	A	mRNA.Solyc00g015737.1.1	gene.Solyc00g015737.1	serine/threonine-protein kinase NEK5 (AHRD V3.3 --* AT3G44200.2)	UTR_3	NONCODING	NA	NA	NA	NA	NA	NA	novel	NA
SL3.0ch00	10359869	C	G	mRNA.Solyc00g015737.1.1	gene.Solyc00g015737.1	serine/threonine-protein kinase NEK5 (AHRD V3.3 --* AT3G44200.2)	UTR_3	NONCODING	NA	NA	NA	NA	NA	NA	novel	NA
SL3.0ch00	10360739	C	T	mRNA.Solyc00g015737.1.1	gene.Solyc00g015737.1	serine/threonine-protein kinase NEK5 (AHRD V3.3 --* AT3G44200.2)	CDS	SYNONYMOUS	R	R	118	1	4.32	1	novel	TOLERATED
SL3.0ch00	10361062	C	T	mRNA.Solyc00g015737.1.1	gene.Solyc00g015737.1	serine/threonine-protein kinase NEK5 (AHRD V3.3 --* AT3G44200.2)	CDS	NONSYNONYMOUS	D	N	11	0	4.32	1	novel	DELETERIOUS (*WARNING! Low confidence)
SL3.0ch00	10423302	G	T	mRNA.Solyc00g016590.2.1	gene.Solyc00g016590.2	LOW QUALITY:alpha/beta-Hydrolases superfamily protein (AHRD V3.3 --* AT3G61680.3)	CDS	NONSYNONYMOUS	C	F	11	0	4.32	2	novel	DELETERIOUS (*WARNING! Low confidence)
SL3.0ch00	10423305	G	A	mRNA.Solyc00g016590.2.1	gene.Solyc00g016590.2	LOW QUALITY:alpha/beta-Hydrolases superfamily protein (AHRD V3.3 --* AT3G61680.3)	CDS	NONSYNONYMOUS	R	Q	12	0	4.32	2	novel	DELETERIOUS (*WARNING! Low confidence)
SL3.0ch00	10423311	A	G	mRNA.Solyc00g016590.2.1	gene.Solyc00g016590.2	LOW QUALITY:alpha/beta-Hydrolases superfamily protein (AHRD V3.3 --* AT3G61680.3)	CDS	NONSYNONYMOUS	H	R	14	0.93	4.32	2	novel	TOLERATED
SL3.0ch00	10423314	C	G	mRNA.Solyc00g016590.2.1	gene.Solyc00g016590.2	LOW QUALITY:alpha/beta-Hydrolases superfamily protein (AHRD V3.3 --* AT3G61680.3)	CDS	NONSYNONYMOUS	S	C	15	0.09	4.32	2	novel	TOLERATED
SL3.0ch00	10423343	T	C	mRNA.Solyc00g016590.2.1	gene.Solyc00g016590.2	LOW QUALITY:alpha/beta-Hydrolases superfamily protein (AHRD V3.3 --* AT3G61680.3)	CDS	NONSYNONYMOUS	W	R	25	0.18	4.32	3	novel	TOLERATED
SL3.0ch00	10475825	C	T	mRNA.Solyc00g016915.1.1	gene.Solyc00g016915.1	ABC transporter C family member 5 (AHRD V3.3 --* AB5C_ARATH)	UTR_5	NONCODING	NA	NA	NA	NA	NA	NA	novel	NA
SL3.0ch00	10475927	A	G	mRNA.Solyc00g016915.1.1	gene.Solyc00g016915.1	ABC transporter C family member 5 (AHRD V3.3 --* AB5C_ARATH)	CDS	SYNONYMOUS	R	R	25	1	4.32	2	novel	TOLERATED
SL3.0ch00	10477914	A	G	mRNA.Solyc00g016915.1.1	gene.Solyc00g016915.1	ABC transporter C family member 5 (AHRD V3.3 --* AB5C_ARATH)	CDS	NONSYNONYMOUS	E	G	52	0.19	4.32	3	novel	TOLERATED
SL3.0ch00	10477923	A	G	mRNA.Solyc00g016915.1.1	gene.Solyc00g016915.1	ABC transporter C family member 5 (AHRD V3.3 --* AB5C_ARATH)	CDS	NONSYNONYMOUS	Q	R	55	0.27	4.32	3	novel	TOLERATED
SL3.0ch00	10477947	T	C	mRNA.Solyc00g016915.1.1	gene.Solyc00g016915.1	ABC transporter C family member 5 (AHRD V3.3 --* AB5C_ARATH)	CDS	NONSYNONYMOUS	L	P	63	0.01	4.17	4	novel	DELETERIOUS (*WARNING! Low confidence)
SL3.0ch00	10477949	G	C	mRNA.Solyc00g016915.1.1	gene.Solyc00g016915.1	ABC transporter C family member 5 (AHRD V3.3 --* AB5C_ARATH)	CDS	NONSYNONYMOUS	A	P	64	0.08	4.17	4	novel	TOLERATED
SL3.0ch00	10477951	A	T	mRNA.Solyc00g016915.1.1	gene.Solyc00g016915.1	ABC transporter C family member 5 (AHRD V3.3 --* AB5C_ARATH)	CDS	SYNONYMOUS	A	A	64	1	4.17	4	novel	TOLERATED
SL3.0ch00	10477958	A	G	mRNA.Solyc00g016915.1.1	gene.Solyc00g016915.1	ABC transporter C family member 5 (AHRD V3.3 --* AB5C_ARATH)	CDS	NONSYNONYMOUS	T	A	67	0.14	4.17	4	novel	TOLERATED
SL3.0ch00	10477961	C	T	mRNA.Solyc00g016915.1.1	gene.Solyc00g016915.1	ABC transporter C family member 5 (AHRD V3.3 --* AB5C_ARATH)	CDS	STOP-GAIN	R	*	68	NA	NA	NA	novel	NA
SL3.0ch00	10477963	A	G	mRNA.Solyc00g016915.1.1	gene.Solyc00g016915.1	ABC transporter C family member 5 (AHRD V3.3 --* AB5C_ARATH)	CDS	SYNONYMOUS	R	R	68	1	4.17	4	novel	TOLERATED
SL3.0ch00	10477983	T	G	mRNA.Solyc00g016915.1.1	gene.Solyc00g016915.1	ABC transporter C family member 5 (AHRD V3.3 --* AB5C_ARATH)	CDS	NONSYNONYMOUS	S	A	74	0.74	4.17	4	novel	TOLERATED
SL3.0ch00	10478007	G	T	mRNA.Solyc00g016915.1.1	gene.Solyc00g016915.1	ABC transporter C family member 5 (AHRD V3.3 --* AB5C_ARATH)	CDS	NONSYNONYMOUS	A	S	82	0.14	4.17	4	novel	TOLERATED
SL3.0ch00	10478025	C	T	mRNA.Solyc00g016915.1.1	gene.Solyc00g016915.1	ABC transporter C family member 5 (AHRD V3.3 --* AB5C_ARATH)	CDS	NONSYNONYMOUS	R	C	88	0.1	3.9	5	novel	TOLERATED
SL3.0ch00	10478028	C	G	mRNA.Solyc00g016915.1.1	gene.Solyc00g016915.1	ABC transporter C family member 5 (AHRD V3.3 --* AB5C_ARATH)	CDS	NONSYNONYMOUS	R	G	89	0.41	3.9	5	novel	TOLERATED
SL3.0ch00	10478040	G	A	mRNA.Solyc00g016915.1.1	gene.Solyc00g016915.1	ABC transporter C family member 5 (AHRD V3.3 --* AB5C_ARATH)	CDS	NONSYNONYMOUS	A	T	93	0.04	3.9	5	novel	DELETERIOUS (*WARNING! Low confidence)
SL3.0ch00	10478049	T	A	mRNA.Solyc00g016915.1.1	gene.Solyc00g016915.1	ABC transporter C family member 5 (AHRD V3.3 --* AB5C_ARATH)	CDS	NONSYNONYMOUS	S	T	96	0.47	3.9	5	novel	TOLERATED
SL3.0ch00	10478051	C	T	mRNA.Solyc00g016915.1.1	gene.Solyc00g016915.1	ABC transporter C family member 5 (AHRD V3.3 --* AB5C_ARATH)	CDS	SYNONYMOUS	S	S	96	1	3.9	5	novel	TOLERATED
SL3.0ch00	10478058	C	T	mRNA.Solyc00g016915.1.1	gene.Solyc00g016915.1	ABC transporter C family member 5 (AHRD V3.3 --* AB5C_ARATH)	CDS	STOP-GAIN	Q	*	99	NA	NA	NA	novel	NA
SL3.0ch00	10478067	C	A	mRNA.Solyc00g016915.1.1	gene.Solyc00g016915.1	ABC transporter C family member 5 (AHRD V3.3 --* AB5C_ARATH)	CDS	SYNONYMOUS	R	R	102	1	3.9	5	novel	TOLERATED
SL3.0ch00	10478068	G	A	mRNA.Solyc00g016915.1.1	gene.Solyc00g016915.1	ABC transporter C family member 5 (AHRD V3.3 --* AB5C_ARATH)	CDS	NONSYNONYMOUS	R	Q	102	0	3.9	5	novel	DELETERIOUS (*WARNING! Low confidence)
SL3.0ch00	10478076	G	A	mRNA.Solyc00g016915.1.1	gene.Solyc00g016915.1	ABC transporter C family member 5 (AHRD V3.3 --* AB5C_ARATH)	CDS	NONSYNONYMOUS	D	N	105	0.47	4.32	4	novel	TOLERATED
SL3.0ch00	10478088	G	T	mRNA.Solyc00g016915.1.1	gene.Solyc00g016915.1	ABC transporter C family member 5 (AHRD V3.3 --* AB5C_ARATH)	CDS	NONSYNONYMOUS	G	C	109	0.01	4.32	4	novel	DELETERIOUS (*WARNING! Low confidence)
SL3.0ch00	10478098	C	T	mRNA.Solyc00g016915.1.1	gene.Solyc00g016915.1	ABC transporter C family member 5 (AHRD V3.3 --* AB5C_ARATH)	CDS	NONSYNONYMOUS	S	L	112	0	4.32	3	novel	DELETERIOUS (*WARNING! Low confidence)
SL3.0ch00	10478137	G	T	mRNA.Solyc00g016915.1.1	gene.Solyc00g016915.1	ABC transporter C family member 5 (AHRD V3.3 --* AB5C_ARATH)	CDS	NONSYNONYMOUS	S	I	125	0.08	4.32	3	novel	TOLERATED
SL3.0ch00	10478153	C	T	mRNA.Solyc00g016915.1.1	gene.Solyc00g016915.1	ABC transporter C family member 5 (AHRD V3.3 --* AB5C_ARATH)	CDS	SYNONYMOUS	N	N	130	0.82	4.32	3	novel	TOLERATED
SL3.0ch00	10478173	T	C	mRNA.Solyc00g016915.1.1	gene.Solyc00g016915.1	ABC transporter C family member 5 (AHRD V3.3 --* AB5C_ARATH)	CDS	NONSYNONYMOUS	M	T	137	1	4.32	3	novel	TOLERATED
SL3.0ch00	10509808	T	C	mRNA.Solyc00g017210.2.1	gene.Solyc00g017210.2	Actin (AHRD V3.3 *** ACT_GOSHI)	CDS	SYNONYMOUS	D	D	82	1	3.62	393	novel	TOLERATED
SL3.0ch00	10509823	T	C	mRNA.Solyc00g017210.2.1	gene.Solyc00g017210.2	Actin (AHRD V3.3 *** ACT_GOSHI)	CDS	SYNONYMOUS	I	I	87	1	3.62	396	novel	TOLERATED
SL3.0ch00	10509829	T	C	mRNA.Solyc00g017210.2.1	gene.Solyc00g017210.2	Actin (AHRD V3.3 *** ACT_GOSHI)	CDS	SYNONYMOUS	H	H	89	1	3.62	396	novel	TOLERATED
SL3.0ch00	10509835	T	C	mRNA.Solyc00g017210.2.1	gene.Solyc00g017210.2	Actin (AHRD V3.3 *** ACT_GOSHI)	CDS	SYNONYMOUS	T	T	91	1	3.62	396	novel	TOLERATED
SL3.0ch00	10509859	T	C	mRNA.Solyc00g017210.2.1	gene.Solyc00g017210.2	Actin (AHRD V3.3 *** ACT_GOSHI)	CDS	SYNONYMOUS	A	A	99	1	3.62	395	novel	TOLERATED
SL3.0ch00	10509865	G	A	mRNA.Solyc00g017210.2.1	gene.Solyc00g017210.2	Actin (AHRD V3.3 *** ACT_GOSHI)	CDS	SYNONYMOUS	E	E	101	1	3.62	395	novel	TOLERATED
SL3.0ch00	10509868	A	G	mRNA.Solyc00g017210.2.1	gene.Solyc00g017210.2	Actin (AHRD V3.3 *** ACT_GOSHI)	CDS	SYNONYMOUS	E	E	102	1	3.62	397	novel	TOLERATED
SL3.0ch00	10509871	T	C	mRNA.Solyc00g017210.2.1	gene.Solyc00g017210.2	Actin (AHRD V3.3 *** ACT_GOSHI)	CDS	SYNONYMOUS	H	H	103	1	3.62	397	novel	TOLERATED
SL3.0ch00	10509874	T	A	mRNA.Solyc00g017210.2.1	gene.Solyc00g017210.2	Actin (AHRD V3.3 *** ACT_GOSHI)	CDS	SYNONYMOUS	P	P	104	1	3.62	397	novel	TOLERATED
SL3.0ch00	10509876	T	C	mRNA.Solyc00g017210.2.1	gene.Solyc00g017210.2	Actin (AHRD V3.3 *** ACT_GOSHI)	CDS	NONSYNONYMOUS	I	T	105	0.14	3.62	397	novel	TOLERATED
SL3.0ch00	10509880	A	G	mRNA.Solyc00g017210.2.1	gene.Solyc00g017210.2	Actin (AHRD V3.3 *** ACT_GOSHI)	CDS	SYNONYMOUS	L	L	106	1	3.62	397	novel	TOLERATED
SL3.0ch00	10509883	T	G	mRNA.Solyc00g017210.2.1	gene.Solyc00g017210.2	Actin (AHRD V3.3 *** ACT_GOSHI)	CDS	SYNONYMOUS	L	L	107	1	3.62	397	novel	TOLERATED
SL3.0ch00	10509886	C	T	mRNA.Solyc00g017210.2.1	gene.Solyc00g017210.2	Actin (AHRD V3.3 *** ACT_GOSHI)	CDS	SYNONYMOUS	T	T	108	1	3.62	397	novel	TOLERATED
SL3.0ch00	10509892	A	C	mRNA.Solyc00g017210.2.1	gene.Solyc00g017210.2	Actin (AHRD V3.3 *** ACT_GOSHI)	CDS	SYNONYMOUS	A	A	110	1	3.62	397	novel	TOLERATED
SL3.0ch00	10509895	G	T	mRNA.Solyc00g017210.2.1	gene.Solyc00g017210.2	Actin (AHRD V3.3 *** ACT_GOSHI)	CDS	SYNONYMOUS	P	P	111	1	3.62	397	novel	TOLERATED
SL3.0ch00	10509898	T	G	mRNA.Solyc00g017210.2.1	gene.Solyc00g017210.2	Actin (AHRD V3.3 *** ACT_GOSHI)	CDS	SYNONYMOUS	L	L	112	1	3.62	397	novel	TOLERATED
SL3.0ch00	10509904	G	C	mRNA.Solyc00g017210.2.1	gene.Solyc00g017210.2	Actin (AHRD V3.3 *** ACT_GOSHI)	CDS	SYNONYMOUS	P	P	114	1	3.62	397	novel	TOLERATED
SL3.0ch00	10509907	A	G	mRNA.Solyc00g017210.2.1	gene.Solyc00g017210.2	Actin (AHRD V3.3 *** ACT_GOSHI)	CDS	SYNONYMOUS	K	K	115	1	3.62	397	novel	TOLERATED
SL3.0ch00	10509913	T	C	mRNA.Solyc00g017210.2.1	gene.Solyc00g017210.2	Actin (AHRD V3.3 *** ACT_GOSHI)	CDS	SYNONYMOUS	N	N	117	1	3.62	398	novel	TOLERATED
SL3.0ch00	10510694	A	G	mRNA.Solyc00g017210.2.1	gene.Solyc00g017210.2	Actin (AHRD V3.3 *** ACT_GOSHI)	CDS	SYNONYMOUS	G	G	344	1	3.62	384	novel	TOLERATED
SL3.0ch00	10510697	G	C	mRNA.Solyc00g017210.2.1	gene.Solyc00g017210.2	Actin (AHRD V3.3 *** ACT_GOSHI)	CDS	SYNONYMOUS	G	G	345	1	3.62	385	novel	TOLERATED
SL3.0ch00	10510704	T	C	mRNA.Solyc00g017210.2.1	gene.Solyc00g017210.2	Actin (AHRD V3.3 *** ACT_GOSHI)	CDS	SYNONYMOUS	L	L	348	1	3.62	385	novel	TOLERATED
SL3.0ch00	10510716	A	T	mRNA.Solyc00g017210.2.1	gene.Solyc00g017210.2	Actin (AHRD V3.3 *** ACT_GOSHI)	CDS	NONSYNONYMOUS	S	C	352	0.01	3.63	385	novel	DELETERIOUS (*WARNING! Low confidence)
SL3.0ch00	10545784	A	G	mRNA.Solyc00g017235.1.1	gene.Solyc00g017235.1	Maturase K (AHRD V3.3 --* MATK_PICEN)	CDS	NONSYNONYMOUS	I	V	110	1	3.52	3	novel	TOLERATED
SL3.0ch00	10545786	T	C	mRNA.Solyc00g017235.1.1	gene.Solyc00g017235.1	Maturase K (AHRD V3.3 --* MATK_PICEN)	CDS	SYNONYMOUS	I	I	110	0.99	3.52	3	novel	TOLERATED
SL3.0ch00	10545794	A	T	mRNA.Solyc00g017235.1.1	gene.Solyc00g017235.1	Maturase K (AHRD V3.3 --* MATK_PICEN)	CDS	NONSYNONYMOUS	D	V	113	0.18	4.32	2	novel	TOLERATED
SL3.0ch00	10545796	G	A	mRNA.Solyc00g017235.1.1	gene.Solyc00g017235.1	Maturase K (AHRD V3.3 --* MATK_PICEN)	CDS	NONSYNONYMOUS	G	R	114	0	3.53	3	novel	DELETERIOUS (*WARNING! Low confidence)
SL3.0ch00	10545808	A	T	mRNA.Solyc00g017235.1.1	gene.Solyc00g017235.1	Maturase K (AHRD V3.3 --* MATK_PICEN)	CDS	NONSYNONYMOUS	T	S	118	0.43	3.49	4	novel	TOLERATED
SL3.0ch00	10545816	G	A	mRNA.Solyc00g017235.1.1	gene.Solyc00g017235.1	Maturase K (AHRD V3.3 --* MATK_PICEN)	CDS	SYNONYMOUS	P	P	120	0.26	3.36	5	novel	TOLERATED
SL3.0ch00	10545827	G	A	mRNA.Solyc00g017235.1.1	gene.Solyc00g017235.1	Maturase K (AHRD V3.3 --* MATK_PICEN)	CDS	NONSYNONYMOUS	S	N	124	0.51	3.32	6	novel	TOLERATED
SL3.0ch00	10545830	T	C	mRNA.Solyc00g017235.1.1	gene.Solyc00g017235.1	Maturase K (AHRD V3.3 --* MATK_PICEN)	CDS	NONSYNONYMOUS	I	T	125	0.44	3.32	6	novel	TOLERATED
SL3.0ch00	10545840	G	A	mRNA.Solyc00g017235.1.1	gene.Solyc00g017235.1	Maturase K (AHRD V3.3 --* MATK_PICEN)	CDS	SYNONYMOUS	Q	Q	128	0.81	3.43	5	novel	TOLERATED
SL3.0ch00	10545860	G	C	mRNA.Solyc00g017235.1.1	gene.Solyc00g017235.1	Maturase K (AHRD V3.3 --* MATK_PICEN)	CDS	NONSYNONYMOUS	G	A	135	1	3.11	7	novel	TOLERATED
SL3.0ch00	10545867	T	C	mRNA.Solyc00g017235.1.1	gene.Solyc00g017235.1	Maturase K (AHRD V3.3 --* MATK_PICEN)	CDS	SYNONYMOUS	T	T	137	0.25	3.11	7	novel	TOLERATED
SL3.0ch00	10545868	G	T	mRNA.Solyc00g017235.1.1	gene.Solyc00g017235.1	Maturase K (AHRD V3.3 --* MATK_PICEN)	CDS	NONSYNONYMOUS	A	S	138	0.61	3.11	7	novel	TOLERATED
SL3.0ch00	10545884	C	T	mRNA.Solyc00g017235.1.1	gene.Solyc00g017235.1	Maturase K (AHRD V3.3 --* MATK_PICEN)	CDS	NONSYNONYMOUS	T	I	143	0.17	3.11	7	novel	TOLERATED
SL3.0ch00	10545900	C	T	mRNA.Solyc00g017235.1.1	gene.Solyc00g017235.1	Maturase K (AHRD V3.3 --* MATK_PICEN)	CDS	SYNONYMOUS	V	V	148	1	3.32	6	novel	TOLERATED
SL3.0ch00	10545907	A	G	mRNA.Solyc00g017235.1.1	gene.Solyc00g017235.1	Maturase K (AHRD V3.3 --* MATK_PICEN)	CDS	NONSYNONYMOUS	S	G	151	1	3.34	5	novel	TOLERATED
SL3.0ch00	10560615	C	T	mRNA.Solyc00g017540.2.1	gene.Solyc00g017540.2	Signal recognition particle subunit SRP72 (AHRD V3.3 *-* K4D938_SOLLC)	CDS	NONSYNONYMOUS	A	V	14	0.2	3.85	12	novel	TOLERATED
SL3.0ch00	10560795	T	A	mRNA.Solyc00g017540.2.1	gene.Solyc00g017540.2	Signal recognition particle subunit SRP72 (AHRD V3.3 *-* K4D938_SOLLC)	CDS	NONSYNONYMOUS	S	T	49	0.2	3.64	14	novel	TOLERATED
SL3.0ch00	10564701	A	G	mRNA.Solyc00g017550.2.1	gene.Solyc00g017550.2	Signal recognition particle subunit SRP72 (AHRD V3.3 *-* K4D938_SOLLC)	CDS	SYNONYMOUS	A	A	62	1	3.59	19	novel	TOLERATED
SL3.0ch00	10585225	C	T	mRNA.Solyc00g017760.1.1	gene.Solyc00g017760.1	LOW QUALITY:Chalcone synthase B (AHRD V3.3 --* CHSB_IPOTR)	CDS	NONSYNONYMOUS	D	N	53	0.69	3.46	3	novel	TOLERATED
SL3.0ch00	10621521	A	C	mRNA.Solyc00g017933.1.1	gene.Solyc00g017933.1	Concanavalin A-like lectin protein kinase family protein (AHRD V3.3 --* AT3G45430.3)	CDS	NONSYNONYMOUS	E	A	39	0.53	3.4	6	novel	TOLERATED
SL3.0ch00	10621539	G	A	mRNA.Solyc00g017933.1.1	gene.Solyc00g017933.1	Concanavalin A-like lectin protein kinase family protein (AHRD V3.3 --* AT3G45430.3)	CDS	NONSYNONYMOUS	R	Q	45	0.36	3.39	7	novel	TOLERATED
SL3.0ch00	10621543	C	T	mRNA.Solyc00g017933.1.1	gene.Solyc00g017933.1	Concanavalin A-like lectin protein kinase family protein (AHRD V3.3 --* AT3G45430.3)	CDS	SYNONYMOUS	R	R	46	1	3.39	7	novel	TOLERATED
SL3.0ch00	10621545	G	A	mRNA.Solyc00g017933.1.1	gene.Solyc00g017933.1	Concanavalin A-like lectin protein kinase family protein (AHRD V3.3 --* AT3G45430.3)	CDS	NONSYNONYMOUS	R	Q	47	0.34	3.39	7	novel	TOLERATED
SL3.0ch00	10621546	G	C	mRNA.Solyc00g017933.1.1	gene.Solyc00g017933.1	Concanavalin A-like lectin protein kinase family protein (AHRD V3.3 --* AT3G45430.3)	CDS	SYNONYMOUS	R	R	47	1	3.39	7	novel	TOLERATED
SL3.0ch00	10621563	T	A	mRNA.Solyc00g017933.1.1	gene.Solyc00g017933.1	Concanavalin A-like lectin protein kinase family protein (AHRD V3.3 --* AT3G45430.3)	CDS	NONSYNONYMOUS	I	K	53	0	3.42	6	novel	DELETERIOUS
SL3.0ch00	10621570	T	G	mRNA.Solyc00g017933.1.1	gene.Solyc00g017933.1	Concanavalin A-like lectin protein kinase family protein (AHRD V3.3 --* AT3G45430.3)	CDS	SYNONYMOUS	L	L	55	1	3.42	6	novel	TOLERATED
SL3.0ch00	10621571	G	C	mRNA.Solyc00g017933.1.1	gene.Solyc00g017933.1	Concanavalin A-like lectin protein kinase family protein (AHRD V3.3 --* AT3G45430.3)	CDS	NONSYNONYMOUS	G	R	56	0	3.42	6	novel	DELETERIOUS
SL3.0ch00	10621574	A	T	mRNA.Solyc00g017933.1.1	gene.Solyc00g017933.1	Concanavalin A-like lectin protein kinase family protein (AHRD V3.3 --* AT3G45430.3)	CDS	NONSYNONYMOUS	R	W	57	0	3.44	5	novel	DELETERIOUS
SL3.0ch00	10621995	G	C	mRNA.Solyc00g017933.1.1	gene.Solyc00g017933.1	Concanavalin A-like lectin protein kinase family protein (AHRD V3.3 --* AT3G45430.3)	CDS	NONSYNONYMOUS	G	R	163	0.45	3.35	6	novel	TOLERATED
SL3.0ch00	10622001	C	A	mRNA.Solyc00g017933.1.1	gene.Solyc00g017933.1	Concanavalin A-like lectin protein kinase family protein (AHRD V3.3 --* AT3G45430.3)	CDS	NONSYNONYMOUS	H	N	165	0.51	3.35	6	novel	TOLERATED
SL3.0ch00	10622003	C	T	mRNA.Solyc00g017933.1.1	gene.Solyc00g017933.1	Concanavalin A-like lectin protein kinase family protein (AHRD V3.3 --* AT3G45430.3)	CDS	SYNONYMOUS	H	H	165	0.7	3.35	6	novel	TOLERATED
SL3.0ch00	10622008	G	A	mRNA.Solyc00g017933.1.1	gene.Solyc00g017933.1	Concanavalin A-like lectin protein kinase family protein (AHRD V3.3 --* AT3G45430.3)	CDS	NONSYNONYMOUS	R	Q	167	0.39	3.35	6	novel	TOLERATED
SL3.0ch00	10622012	G	A	mRNA.Solyc00g017933.1.1	gene.Solyc00g017933.1	Concanavalin A-like lectin protein kinase family protein (AHRD V3.3 --* AT3G45430.3)	CDS	SYNONYMOUS	S	S	168	0.85	3.35	6	novel	TOLERATED
SL3.0ch00	10622022	G	C	mRNA.Solyc00g017933.1.1	gene.Solyc00g017933.1	Concanavalin A-like lectin protein kinase family protein (AHRD V3.3 --* AT3G45430.3)	CDS	NONSYNONYMOUS	G	R	172	0.1	3.41	5	novel	TOLERATED
SL3.0ch00	10622025	C	A	mRNA.Solyc00g017933.1.1	gene.Solyc00g017933.1	Concanavalin A-like lectin protein kinase family protein (AHRD V3.3 --* AT3G45430.3)	CDS	NONSYNONYMOUS	H	N	173	0.42	3.35	6	novel	TOLERATED
SL3.0ch00	10622275	G	A	mRNA.Solyc00g017933.1.1	gene.Solyc00g017933.1	Concanavalin A-like lectin protein kinase family protein (AHRD V3.3 --* AT3G45430.3)	CDS	NONSYNONYMOUS	G	E	256	0	4.32	2	novel	DELETERIOUS (*WARNING! Low confidence)
SL3.0ch00	10622288	A	G	mRNA.Solyc00g017933.1.1	gene.Solyc00g017933.1	Concanavalin A-like lectin protein kinase family protein (AHRD V3.3 --* AT3G45430.3)	CDS	SYNONYMOUS	A	A	260	1	4.32	1	novel	TOLERATED
SL3.0ch00	11039481	A	T	mRNA.Solyc00g021655.1.1	gene.Solyc00g021655.1	glycine-tRNA ligase (AHRD V3.3 --* AT3G48110.1)	CDS	NONSYNONYMOUS	K	M	14	0.01	4.32	3	novel	DELETERIOUS (*WARNING! Low confidence)
SL3.0ch00	11039485	A	G	mRNA.Solyc00g021655.1.1	gene.Solyc00g021655.1	glycine-tRNA ligase (AHRD V3.3 --* AT3G48110.1)	CDS	SYNONYMOUS	S	S	15	1	4.32	3	novel	TOLERATED
SL3.0ch00	11039486	G	C	mRNA.Solyc00g021655.1.1	gene.Solyc00g021655.1	glycine-tRNA ligase (AHRD V3.3 --* AT3G48110.1)	CDS	NONSYNONYMOUS	G	R	16	0.01	4.32	3	novel	DELETERIOUS (*WARNING! Low confidence)
SL3.0ch00	11039504	T	C	mRNA.Solyc00g021655.1.1	gene.Solyc00g021655.1	glycine-tRNA ligase (AHRD V3.3 --* AT3G48110.1)	CDS	NONSYNONYMOUS	C	R	22	0.21	4.32	4	novel	TOLERATED
SL3.0ch00	11039516	A	G	mRNA.Solyc00g021655.1.1	gene.Solyc00g021655.1	glycine-tRNA ligase (AHRD V3.3 --* AT3G48110.1)	CDS	NONSYNONYMOUS	T	A	26	0.35	4.32	4	novel	TOLERATED
SL3.0ch00	11039558	G	T	mRNA.Solyc00g021655.1.1	gene.Solyc00g021655.1	glycine-tRNA ligase (AHRD V3.3 --* AT3G48110.1)	CDS	NONSYNONYMOUS	D	Y	40	0.04	4.32	4	novel	DELETERIOUS (*WARNING! Low confidence)
SL3.0ch00	11039619	C	A	mRNA.Solyc00g021655.1.1	gene.Solyc00g021655.1	glycine-tRNA ligase (AHRD V3.3 --* AT3G48110.1)	CDS	NONSYNONYMOUS	P	Q	60	0.21	4.32	3	novel	TOLERATED
SL3.0ch00	11039708	T	G	mRNA.Solyc00g021655.1.1	gene.Solyc00g021655.1	glycine-tRNA ligase (AHRD V3.3 --* AT3G48110.1)	CDS	SYNONYMOUS	G	G	80	1	4.32	4	novel	TOLERATED
SL3.0ch00	11039735	C	T	mRNA.Solyc00g021655.1.1	gene.Solyc00g021655.1	glycine-tRNA ligase (AHRD V3.3 --* AT3G48110.1)	CDS	SYNONYMOUS	D	D	89	1	4.32	4	novel	TOLERATED
SL3.0ch00	11039748	C	T	mRNA.Solyc00g021655.1.1	gene.Solyc00g021655.1	glycine-tRNA ligase (AHRD V3.3 --* AT3G48110.1)	CDS	STOP-GAIN	R	*	94	NA	NA	NA	novel	NA
SL3.0ch00	11039758	C	G	mRNA.Solyc00g021655.1.1	gene.Solyc00g021655.1	glycine-tRNA ligase (AHRD V3.3 --* AT3G48110.1)	CDS	NONSYNONYMOUS	S	W	97	0	4.32	5	novel	DELETERIOUS (*WARNING! Low confidence)
SL3.0ch00	11039851	G	A	mRNA.Solyc00g021655.1.1	gene.Solyc00g021655.1	glycine-tRNA ligase (AHRD V3.3 --* AT3G48110.1)	CDS	NONSYNONYMOUS	R	Q	128	0.11	4.32	5	novel	TOLERATED
SL3.0ch00	11039978	G	A	mRNA.Solyc00g021655.1.1	gene.Solyc00g021655.1	glycine-tRNA ligase (AHRD V3.3 --* AT3G48110.1)	CDS	STOP-GAIN	W	*	160	NA	NA	NA	novel	NA
SL3.0ch00	11040023	T	C	mRNA.Solyc00g021655.1.1	gene.Solyc00g021655.1	glycine-tRNA ligase (AHRD V3.3 --* AT3G48110.1)	CDS	SYNONYMOUS	V	V	175	1	4.32	6	novel	TOLERATED
SL3.0ch00	11040308	C	A	mRNA.Solyc00g021655.1.1	gene.Solyc00g021655.1	glycine-tRNA ligase (AHRD V3.3 --* AT3G48110.1)	CDS	NONSYNONYMOUS	S	R	258	0.2	4.32	3	novel	TOLERATED
SL3.0ch00	11040436	G	A	mRNA.Solyc00g021655.1.1	gene.Solyc00g021655.1	glycine-tRNA ligase (AHRD V3.3 --* AT3G48110.1)	CDS	NONSYNONYMOUS	R	Q	282	0.12	4.32	2	novel	TOLERATED
SL3.0ch00	11040484	G	A	mRNA.Solyc00g021655.1.1	gene.Solyc00g021655.1	glycine-tRNA ligase (AHRD V3.3 --* AT3G48110.1)	CDS	NONSYNONYMOUS	R	Q	298	0.14	4.32	2	novel	TOLERATED
SL3.0ch00	11040488	G	A	mRNA.Solyc00g021655.1.1	gene.Solyc00g021655.1	glycine-tRNA ligase (AHRD V3.3 --* AT3G48110.1)	CDS	SYNONYMOUS	S	S	299	1	4.32	2	novel	TOLERATED
SL3.0ch00	11040491	C	T	mRNA.Solyc00g021655.1.1	gene.Solyc00g021655.1	glycine-tRNA ligase (AHRD V3.3 --* AT3G48110.1)	CDS	SYNONYMOUS	N	N	300	1	4.32	2	novel	TOLERATED
SL3.0ch00	11040700	G	A	mRNA.Solyc00g021655.1.1	gene.Solyc00g021655.1	glycine-tRNA ligase (AHRD V3.3 --* AT3G48110.1)	CDS	NONSYNONYMOUS	G	S	361	0	4.32	1	novel	DELETERIOUS (*WARNING! Low confidence)
SL3.0ch00	11042770	T	C	mRNA.Solyc00g021655.1.1	gene.Solyc00g021655.1	glycine-tRNA ligase (AHRD V3.3 --* AT3G48110.1)	CDS	NONSYNONYMOUS	L	S	504	0	4.32	1	novel	DELETERIOUS (*WARNING! Low confidence)
SL3.0ch00	11042904	G	A	mRNA.Solyc00g021655.1.1	gene.Solyc00g021655.1	glycine-tRNA ligase (AHRD V3.3 --* AT3G48110.1)	CDS	SYNONYMOUS	R	R	523	1	4.32	1	novel	TOLERATED
SL3.0ch00	11042945	G	A	mRNA.Solyc00g021655.1.1	gene.Solyc00g021655.1	glycine-tRNA ligase (AHRD V3.3 --* AT3G48110.1)	CDS	NONSYNONYMOUS	R	H	537	0	4.32	1	novel	DELETERIOUS (*WARNING! Low confidence)
SL3.0ch00	11221747	C	A	mRNA.Solyc00g024030.1.1	gene.Solyc00g024030.1	LOW QUALITY:2-oxoglutarate (2OG) and Fe(II)-dependent oxygenase superfamily protein (AHRD V3.3 --* AT1G52790.1)	CDS	SYNONYMOUS	V	V	136	0.38	3.11	400	novel	TOLERATED
SL3.0ch00	11221756	G	A	mRNA.Solyc00g024030.1.1	gene.Solyc00g024030.1	LOW QUALITY:2-oxoglutarate (2OG) and Fe(II)-dependent oxygenase superfamily protein (AHRD V3.3 --* AT1G52790.1)	CDS	SYNONYMOUS	T	T	139	1	3.11	400	novel	TOLERATED
SL3.0ch00	11221762	C	T	mRNA.Solyc00g024030.1.1	gene.Solyc00g024030.1	LOW QUALITY:2-oxoglutarate (2OG) and Fe(II)-dependent oxygenase superfamily protein (AHRD V3.3 --* AT1G52790.1)	CDS	SYNONYMOUS	I	I	141	1	3.11	400	novel	TOLERATED
SL3.0ch00	11221768	T	C	mRNA.Solyc00g024030.1.1	gene.Solyc00g024030.1	LOW QUALITY:2-oxoglutarate (2OG) and Fe(II)-dependent oxygenase superfamily protein (AHRD V3.3 --* AT1G52790.1)	CDS	SYNONYMOUS	T	T	143	1	3.11	400	novel	TOLERATED
SL3.0ch00	11221777	C	T	mRNA.Solyc00g024030.1.1	gene.Solyc00g024030.1	LOW QUALITY:2-oxoglutarate (2OG) and Fe(II)-dependent oxygenase superfamily protein (AHRD V3.3 --* AT1G52790.1)	CDS	SYNONYMOUS	N	N	146	0.12	3.11	400	novel	TOLERATED
SL3.0ch00	11221781	C	T	mRNA.Solyc00g024030.1.1	gene.Solyc00g024030.1	LOW QUALITY:2-oxoglutarate (2OG) and Fe(II)-dependent oxygenase superfamily protein (AHRD V3.3 --* AT1G52790.1)	CDS	SYNONYMOUS	L	L	148	1	3.11	400	novel	TOLERATED
SL3.0ch00	11221792	C	A	mRNA.Solyc00g024030.1.1	gene.Solyc00g024030.1	LOW QUALITY:2-oxoglutarate (2OG) and Fe(II)-dependent oxygenase superfamily protein (AHRD V3.3 --* AT1G52790.1)	CDS	SYNONYMOUS	A	A	151	1	3.11	400	novel	TOLERATED
SL3.0ch00	11221798	T	C	mRNA.Solyc00g024030.1.1	gene.Solyc00g024030.1	LOW QUALITY:2-oxoglutarate (2OG) and Fe(II)-dependent oxygenase superfamily protein (AHRD V3.3 --* AT1G52790.1)	CDS	SYNONYMOUS	D	D	153	1	3.11	400	novel	TOLERATED
SL3.0ch00	11221810	T	C	mRNA.Solyc00g024030.1.1	gene.Solyc00g024030.1	LOW QUALITY:2-oxoglutarate (2OG) and Fe(II)-dependent oxygenase superfamily protein (AHRD V3.3 --* AT1G52790.1)	CDS	SYNONYMOUS	C	C	157	0.02	3.11	400	novel	DELETERIOUS
SL3.0ch00	11221813	G	A	mRNA.Solyc00g024030.1.1	gene.Solyc00g024030.1	LOW QUALITY:2-oxoglutarate (2OG) and Fe(II)-dependent oxygenase superfamily protein (AHRD V3.3 --* AT1G52790.1)	CDS	SYNONYMOUS	A	A	158	1	3.11	400	novel	TOLERATED
SL3.0ch00	11221819	C	T	mRNA.Solyc00g024030.1.1	gene.Solyc00g024030.1	LOW QUALITY:2-oxoglutarate (2OG) and Fe(II)-dependent oxygenase superfamily protein (AHRD V3.3 --* AT1G52790.1)	CDS	SYNONYMOUS	I	I	160	1	3.11	400	novel	TOLERATED
SL3.0ch00	11221822	G	A	mRNA.Solyc00g024030.1.1	gene.Solyc00g024030.1	LOW QUALITY:2-oxoglutarate (2OG) and Fe(II)-dependent oxygenase superfamily protein (AHRD V3.3 --* AT1G52790.1)	CDS	SYNONYMOUS	V	V	161	1	3.11	400	novel	TOLERATED
SL3.0ch00	11221825	C	T	mRNA.Solyc00g024030.1.1	gene.Solyc00g024030.1	LOW QUALITY:2-oxoglutarate (2OG) and Fe(II)-dependent oxygenase superfamily protein (AHRD V3.3 --* AT1G52790.1)	CDS	SYNONYMOUS	T	T	162	1	3.11	400	novel	TOLERATED
SL3.0ch00	11221831	A	G	mRNA.Solyc00g024030.1.1	gene.Solyc00g024030.1	LOW QUALITY:2-oxoglutarate (2OG) and Fe(II)-dependent oxygenase superfamily protein (AHRD V3.3 --* AT1G52790.1)	CDS	SYNONYMOUS	A	A	164	0.19	3.11	400	novel	TOLERATED
SL3.0ch00	11221852	T	A	mRNA.Solyc00g024030.1.1	gene.Solyc00g024030.1	LOW QUALITY:2-oxoglutarate (2OG) and Fe(II)-dependent oxygenase superfamily protein (AHRD V3.3 --* AT1G52790.1)	CDS	SYNONYMOUS	P	P	171	1	3.11	400	novel	TOLERATED
SL3.0ch00	11221861	G	A	mRNA.Solyc00g024030.1.1	gene.Solyc00g024030.1	LOW QUALITY:2-oxoglutarate (2OG) and Fe(II)-dependent oxygenase superfamily protein (AHRD V3.3 --* AT1G52790.1)	CDS	SYNONYMOUS	K	K	174	1	3.11	400	novel	TOLERATED
SL3.0ch00	11221864	T	C	mRNA.Solyc00g024030.1.1	gene.Solyc00g024030.1	LOW QUALITY:2-oxoglutarate (2OG) and Fe(II)-dependent oxygenase superfamily protein (AHRD V3.3 --* AT1G52790.1)	CDS	SYNONYMOUS	H	H	175	1	3.11	400	novel	TOLERATED
SL3.0ch00	11416189	T	C	mRNA.Solyc00g026165.1.1	gene.Solyc00g026165.1	exocyst complex component sec3A (AHRD V3.3 --* AT1G47550.2)	CDS	SYNONYMOUS	V	V	56	1	4.32	1	novel	TOLERATED
SL3.0ch00	11417904	T	A	mRNA.Solyc00g026165.1.1	gene.Solyc00g026165.1	exocyst complex component sec3A (AHRD V3.3 --* AT1G47550.2)	CDS	NONSYNONYMOUS	D	E	85	0	4.32	1	novel	DELETERIOUS (*WARNING! Low confidence)
SL3.0ch00	11417919	C	T	mRNA.Solyc00g026165.1.1	gene.Solyc00g026165.1	exocyst complex component sec3A (AHRD V3.3 --* AT1G47550.2)	CDS	SYNONYMOUS	T	T	90	1	4.32	10	novel	TOLERATED
SL3.0ch00	11438974	T	G	mRNA.Solyc00g026907.1.1	gene.Solyc00g026907.1	Ulp1 protease family, C-terminal catalytic domain containing protein (AHRD V3.3 *-* Q60D46_SOLDE)	CDS	NONSYNONYMOUS	N	H	39	0.02	4.32	14	novel	DELETERIOUS (*WARNING! Low confidence)
SL3.0ch00	11477780	T	G	mRNA.Solyc00g027770.3.1	gene.Solyc00g027770.3	Pectinesterase (AHRD V3.3 *** A0A0V0I597_SOLCH)	CDS	NONSYNONYMOUS	C	G	15	1	2.59	208	novel	TOLERATED
SL3.0ch00	11805291	G	A	mRNA.Solyc00g032943.1.1	gene.Solyc00g032943.1	glutamate receptor 3.6 (AHRD V3.3 --* AT3G51480.4)	CDS	NONSYNONYMOUS	C	Y	22	0.17	3.76	3	novel	TOLERATED
SL3.0ch00	11805556	G	A	mRNA.Solyc00g032943.1.1	gene.Solyc00g032943.1	glutamate receptor 3.6 (AHRD V3.3 --* AT3G51480.4)	CDS	SYNONYMOUS	P	P	79	0.33	3.65	4	novel	TOLERATED
SL3.0ch00	11805627	C	T	mRNA.Solyc00g032943.1.1	gene.Solyc00g032943.1	glutamate receptor 3.6 (AHRD V3.3 --* AT3G51480.4)	CDS	NONSYNONYMOUS	T	M	103	0.13	3.4	7	novel	TOLERATED
SL3.0ch00	11805689	C	G	mRNA.Solyc00g032943.1.1	gene.Solyc00g032943.1	glutamate receptor 3.6 (AHRD V3.3 --* AT3G51480.4)	CDS	NONSYNONYMOUS	H	D	124	0.32	3.42	7	novel	TOLERATED
SL3.0ch00	11805754	G	A	mRNA.Solyc00g032943.1.1	gene.Solyc00g032943.1	glutamate receptor 3.6 (AHRD V3.3 --* AT3G51480.4)	CDS	SYNONYMOUS	V	V	145	1	3.47	6	novel	TOLERATED
SL3.0ch00	11805756	C	T	mRNA.Solyc00g032943.1.1	gene.Solyc00g032943.1	glutamate receptor 3.6 (AHRD V3.3 --* AT3G51480.4)	CDS	NONSYNONYMOUS	A	V	146	0.14	3.5	5	novel	TOLERATED
SL3.0ch00	11805763	G	A	mRNA.Solyc00g032943.1.1	gene.Solyc00g032943.1	glutamate receptor 3.6 (AHRD V3.3 --* AT3G51480.4)	CDS	SYNONYMOUS	Q	Q	148	0.78	3.47	6	novel	TOLERATED
SL3.0ch00	11805776	G	T	mRNA.Solyc00g032943.1.1	gene.Solyc00g032943.1	glutamate receptor 3.6 (AHRD V3.3 --* AT3G51480.4)	CDS	NONSYNONYMOUS	A	S	153	0.44	3.45	7	novel	TOLERATED
SL3.0ch00	11805796	A	T	mRNA.Solyc00g032943.1.1	gene.Solyc00g032943.1	glutamate receptor 3.6 (AHRD V3.3 --* AT3G51480.4)	CDS	NONSYNONYMOUS	R	S	159	0.31	3.45	7	novel	TOLERATED
SL3.0ch00	11805853	C	T	mRNA.Solyc00g032943.1.1	gene.Solyc00g032943.1	glutamate receptor 3.6 (AHRD V3.3 --* AT3G51480.4)	CDS	SYNONYMOUS	V	V	178	1	3.46	7	novel	TOLERATED
SL3.0ch00	11805880	G	T	mRNA.Solyc00g032943.1.1	gene.Solyc00g032943.1	glutamate receptor 3.6 (AHRD V3.3 --* AT3G51480.4)	CDS	NONSYNONYMOUS	L	F	187	0.19	3.46	7	novel	TOLERATED
SL3.0ch00	11806006	C	T	mRNA.Solyc00g032943.1.1	gene.Solyc00g032943.1	glutamate receptor 3.6 (AHRD V3.3 --* AT3G51480.4)	CDS	SYNONYMOUS	N	N	229	1	3.46	8	novel	TOLERATED
SL3.0ch00	11806105	G	A	mRNA.Solyc00g032943.1.1	gene.Solyc00g032943.1	glutamate receptor 3.6 (AHRD V3.3 --* AT3G51480.4)	CDS	SYNONYMOUS	T	T	262	0.68	3.47	8	novel	TOLERATED
SL3.0ch00	11806119	A	G	mRNA.Solyc00g032943.1.1	gene.Solyc00g032943.1	glutamate receptor 3.6 (AHRD V3.3 --* AT3G51480.4)	CDS	NONSYNONYMOUS	Q	R	267	0.61	3.47	9	novel	TOLERATED
SL3.0ch00	11806135	C	T	mRNA.Solyc00g032943.1.1	gene.Solyc00g032943.1	glutamate receptor 3.6 (AHRD V3.3 --* AT3G51480.4)	CDS	SYNONYMOUS	I	I	272	1	3.47	8	novel	TOLERATED
SL3.0ch00	11806148	C	T	mRNA.Solyc00g032943.1.1	gene.Solyc00g032943.1	glutamate receptor 3.6 (AHRD V3.3 --* AT3G51480.4)	CDS	STOP-GAIN	Q	*	277	NA	NA	NA	novel	NA
SL3.0ch00	11806149	A	G	mRNA.Solyc00g032943.1.1	gene.Solyc00g032943.1	glutamate receptor 3.6 (AHRD V3.3 --* AT3G51480.4)	CDS	NONSYNONYMOUS	Q	R	277	0.09	3.47	8	novel	TOLERATED
SL3.0ch00	11806157	C	T	mRNA.Solyc00g032943.1.1	gene.Solyc00g032943.1	glutamate receptor 3.6 (AHRD V3.3 --* AT3G51480.4)	CDS	NONSYNONYMOUS	R	W	280	0.03	3.56	7	novel	DELETERIOUS (*WARNING! Low confidence)
SL3.0ch00	11806161	T	C	mRNA.Solyc00g032943.1.1	gene.Solyc00g032943.1	glutamate receptor 3.6 (AHRD V3.3 --* AT3G51480.4)	CDS	NONSYNONYMOUS	L	S	281	0.06	3.58	6	novel	TOLERATED
SL3.0ch00	11806162	A	G	mRNA.Solyc00g032943.1.1	gene.Solyc00g032943.1	glutamate receptor 3.6 (AHRD V3.3 --* AT3G51480.4)	CDS	SYNONYMOUS	L	L	281	1	3.58	6	novel	TOLERATED
SL3.0ch00	11806171	C	A	mRNA.Solyc00g032943.1.1	gene.Solyc00g032943.1	glutamate receptor 3.6 (AHRD V3.3 --* AT3G51480.4)	CDS	SYNONYMOUS	V	V	284	1	3.58	6	novel	TOLERATED
SL3.0ch00	11806180	C	T	mRNA.Solyc00g032943.1.1	gene.Solyc00g032943.1	glutamate receptor 3.6 (AHRD V3.3 --* AT3G51480.4)	CDS	SYNONYMOUS	G	G	287	1	4.32	3	novel	TOLERATED
SL3.0ch00	11806199	G	A	mRNA.Solyc00g032943.1.1	gene.Solyc00g032943.1	glutamate receptor 3.6 (AHRD V3.3 --* AT3G51480.4)	CDS	NONSYNONYMOUS	G	S	294	0	4.32	1	novel	DELETERIOUS (*WARNING! Low confidence)
SL3.0ch00	11806212	A	G	mRNA.Solyc00g032943.1.1	gene.Solyc00g032943.1	glutamate receptor 3.6 (AHRD V3.3 --* AT3G51480.4)	CDS	NONSYNONYMOUS	D	G	298	0	4.32	1	novel	DELETERIOUS (*WARNING! Low confidence)
SL3.0ch00	12097501	G	A	mRNA.Solyc00g036962.1.1	gene.Solyc00g036962.1	kinase with adenine nucleotide alpha hydrolases-like domain-containing protein (AHRD V3.3 --* AT1G16760.2)	CDS	SYNONYMOUS	F	F	46	1	4.32	1	novel	TOLERATED
SL3.0ch00	12097509	C	T	mRNA.Solyc00g036962.1.1	gene.Solyc00g036962.1	kinase with adenine nucleotide alpha hydrolases-like domain-containing protein (AHRD V3.3 --* AT1G16760.2)	CDS	NONSYNONYMOUS	V	M	44	0	4.32	1	novel	DELETERIOUS (*WARNING! Low confidence)
SL3.0ch00	12097513	G	C	mRNA.Solyc00g036962.1.1	gene.Solyc00g036962.1	kinase with adenine nucleotide alpha hydrolases-like domain-containing protein (AHRD V3.3 --* AT1G16760.2)	CDS	STOP-GAIN	Y	*	42	NA	NA	NA	novel	NA
SL3.0ch00	12097687	T	A	mRNA.Solyc00g036962.1.1	gene.Solyc00g036962.1	kinase with adenine nucleotide alpha hydrolases-like domain-containing protein (AHRD V3.3 --* AT1G16760.2)	CDS	NONSYNONYMOUS	R	S	16	0	4.32	1	novel	DELETERIOUS (*WARNING! Low confidence)
SL3.0ch00	12097689	T	C	mRNA.Solyc00g036962.1.1	gene.Solyc00g036962.1	kinase with adenine nucleotide alpha hydrolases-like domain-containing protein (AHRD V3.3 --* AT1G16760.2)	CDS	NONSYNONYMOUS	R	G	16	0	4.32	1	novel	DELETERIOUS (*WARNING! Low confidence)
SL3.0ch00	12097701	G	A	mRNA.Solyc00g036962.1.1	gene.Solyc00g036962.1	kinase with adenine nucleotide alpha hydrolases-like domain-containing protein (AHRD V3.3 --* AT1G16760.2)	CDS	STOP-GAIN	R	*	12	NA	NA	NA	novel	NA
SL3.0ch00	12097705	A	G	mRNA.Solyc00g036962.1.1	gene.Solyc00g036962.1	kinase with adenine nucleotide alpha hydrolases-like domain-containing protein (AHRD V3.3 --* AT1G16760.2)	CDS	SYNONYMOUS	H	H	10	1	4.32	1	novel	TOLERATED
SL3.0ch00	12097710	C	T	mRNA.Solyc00g036962.1.1	gene.Solyc00g036962.1	kinase with adenine nucleotide alpha hydrolases-like domain-containing protein (AHRD V3.3 --* AT1G16760.2)	CDS	NONSYNONYMOUS	A	T	9	0	4.32	1	novel	DELETERIOUS (*WARNING! Low confidence)
SL3.0ch00	12098662	T	C	mRNA.Solyc00g036964.1.1	gene.Solyc00g036964.1	Alpha crystallin/Hsp20 domain-containing protein (AHRD V3.3 --* A0A124SDU1_CYNCS)	CDS	NONSYNONYMOUS	H	R	173	0.02	3.36	6	novel	DELETERIOUS
SL3.0ch00	12098667	T	C	mRNA.Solyc00g036964.1.1	gene.Solyc00g036964.1	Alpha crystallin/Hsp20 domain-containing protein (AHRD V3.3 --* A0A124SDU1_CYNCS)	CDS	SYNONYMOUS	G	G	171	0.64	3.36	6	novel	TOLERATED
SL3.0ch00	12098781	C	T	mRNA.Solyc00g036964.1.1	gene.Solyc00g036964.1	Alpha crystallin/Hsp20 domain-containing protein (AHRD V3.3 --* A0A124SDU1_CYNCS)	CDS	SYNONYMOUS	T	T	133	0.73	3.34	8	novel	TOLERATED
SL3.0ch00	12098789	G	A	mRNA.Solyc00g036964.1.1	gene.Solyc00g036964.1	Alpha crystallin/Hsp20 domain-containing protein (AHRD V3.3 --* A0A124SDU1_CYNCS)	CDS	NONSYNONYMOUS	P	S	131	0.31	3.34	8	novel	TOLERATED
SL3.0ch00	12098790	C	G	mRNA.Solyc00g036964.1.1	gene.Solyc00g036964.1	Alpha crystallin/Hsp20 domain-containing protein (AHRD V3.3 --* A0A124SDU1_CYNCS)	CDS	NONSYNONYMOUS	M	I	130	0	3.34	8	novel	DELETERIOUS
SL3.0ch00	12098804	C	T	mRNA.Solyc00g036964.1.1	gene.Solyc00g036964.1	Alpha crystallin/Hsp20 domain-containing protein (AHRD V3.3 --* A0A124SDU1_CYNCS)	CDS	NONSYNONYMOUS	V	I	126	0.95	3.34	8	novel	TOLERATED
SL3.0ch00	12098805	G	A	mRNA.Solyc00g036964.1.1	gene.Solyc00g036964.1	Alpha crystallin/Hsp20 domain-containing protein (AHRD V3.3 --* A0A124SDU1_CYNCS)	CDS	SYNONYMOUS	D	D	125	1	3.34	8	novel	TOLERATED
SL3.0ch00	12098808	G	A	mRNA.Solyc00g036964.1.1	gene.Solyc00g036964.1	Alpha crystallin/Hsp20 domain-containing protein (AHRD V3.3 --* A0A124SDU1_CYNCS)	CDS	SYNONYMOUS	N	N	124	0.78	3.29	9	novel	TOLERATED
SL3.0ch00	12098811	C	T	mRNA.Solyc00g036964.1.1	gene.Solyc00g036964.1	Alpha crystallin/Hsp20 domain-containing protein (AHRD V3.3 --* A0A124SDU1_CYNCS)	CDS	SYNONYMOUS	S	S	123	1	3.29	9	novel	TOLERATED
SL3.0ch00	12098812	G	A	mRNA.Solyc00g036964.1.1	gene.Solyc00g036964.1	Alpha crystallin/Hsp20 domain-containing protein (AHRD V3.3 --* A0A124SDU1_CYNCS)	CDS	NONSYNONYMOUS	S	L	123	0.05	3.29	9	novel	TOLERATED
SL3.0ch00	12098814	C	T	mRNA.Solyc00g036964.1.1	gene.Solyc00g036964.1	Alpha crystallin/Hsp20 domain-containing protein (AHRD V3.3 --* A0A124SDU1_CYNCS)	CDS	SYNONYMOUS	R	R	122	1	3.36	8	novel	TOLERATED
SL3.0ch00	12098815	C	T	mRNA.Solyc00g036964.1.1	gene.Solyc00g036964.1	Alpha crystallin/Hsp20 domain-containing protein (AHRD V3.3 --* A0A124SDU1_CYNCS)	CDS	NONSYNONYMOUS	R	Q	122	0.17	3.36	8	novel	TOLERATED
SL3.0ch00	12098816	G	A	mRNA.Solyc00g036964.1.1	gene.Solyc00g036964.1	Alpha crystallin/Hsp20 domain-containing protein (AHRD V3.3 --* A0A124SDU1_CYNCS)	CDS	NONSYNONYMOUS	R	W	122	0	3.36	8	novel	DELETERIOUS
SL3.0ch00	12098825	G	T	mRNA.Solyc00g036964.1.1	gene.Solyc00g036964.1	Alpha crystallin/Hsp20 domain-containing protein (AHRD V3.3 --* A0A124SDU1_CYNCS)	CDS	SYNONYMOUS	R	R	119	1	3.38	7	novel	TOLERATED
SL3.0ch00	12098842	G	A	mRNA.Solyc00g036964.1.1	gene.Solyc00g036964.1	Alpha crystallin/Hsp20 domain-containing protein (AHRD V3.3 --* A0A124SDU1_CYNCS)	CDS	NONSYNONYMOUS	A	V	113	0.46	3.38	7	novel	TOLERATED
SL3.0ch00	12098882	C	A	mRNA.Solyc00g036964.1.1	gene.Solyc00g036964.1	Alpha crystallin/Hsp20 domain-containing protein (AHRD V3.3 --* A0A124SDU1_CYNCS)	CDS	STOP-GAIN	G	*	100	NA	NA	NA	novel	NA
SL3.0ch00	12099061	C	G	mRNA.Solyc00g036964.1.1	gene.Solyc00g036964.1	Alpha crystallin/Hsp20 domain-containing protein (AHRD V3.3 --* A0A124SDU1_CYNCS)	CDS	SYNONYMOUS	V	V	91	1	3.59	3	novel	TOLERATED
SL3.0ch00	12099170	C	T	mRNA.Solyc00g036964.1.1	gene.Solyc00g036964.1	Alpha crystallin/Hsp20 domain-containing protein (AHRD V3.3 --* A0A124SDU1_CYNCS)	CDS	NONSYNONYMOUS	G	D	55	1	3.39	7	novel	TOLERATED
SL3.0ch00	12099182	C	A	mRNA.Solyc00g036964.1.1	gene.Solyc00g036964.1	Alpha crystallin/Hsp20 domain-containing protein (AHRD V3.3 --* A0A124SDU1_CYNCS)	CDS	NONSYNONYMOUS	R	L	51	0.24	3.39	7	novel	TOLERATED
SL3.0ch00	12099183	G	T	mRNA.Solyc00g036964.1.1	gene.Solyc00g036964.1	Alpha crystallin/Hsp20 domain-containing protein (AHRD V3.3 --* A0A124SDU1_CYNCS)	CDS	SYNONYMOUS	R	R	51	1	3.39	7	novel	TOLERATED
SL3.0ch00	12099196	G	T	mRNA.Solyc00g036964.1.1	gene.Solyc00g036964.1	Alpha crystallin/Hsp20 domain-containing protein (AHRD V3.3 --* A0A124SDU1_CYNCS)	CDS	SYNONYMOUS	G	G	46	0.82	3.39	7	novel	TOLERATED
SL3.0ch00	12099204	G	A	mRNA.Solyc00g036964.1.1	gene.Solyc00g036964.1	Alpha crystallin/Hsp20 domain-containing protein (AHRD V3.3 --* A0A124SDU1_CYNCS)	CDS	NONSYNONYMOUS	P	S	44	0.5	3.39	6	novel	TOLERATED
SL3.0ch00	12099224	C	A	mRNA.Solyc00g036964.1.1	gene.Solyc00g036964.1	Alpha crystallin/Hsp20 domain-containing protein (AHRD V3.3 --* A0A124SDU1_CYNCS)	CDS	NONSYNONYMOUS	G	V	37	0.19	3.39	6	novel	TOLERATED
SL3.0ch00	12099240	G	A	mRNA.Solyc00g036964.1.1	gene.Solyc00g036964.1	Alpha crystallin/Hsp20 domain-containing protein (AHRD V3.3 --* A0A124SDU1_CYNCS)	CDS	NONSYNONYMOUS	R	C	32	0	3.39	5	novel	DELETERIOUS
SL3.0ch00	12337104	T	C	mRNA.Solyc00g042850.2.1	gene.Solyc00g042850.2	GDSL esterase/lipase family (AHRD V3.3 *-* A0A151SCS9_CAJCA)	CDS	NONSYNONYMOUS	L	S	144	0.15	3.38	60	novel	TOLERATED
SL3.0ch00	12337159	A	G	mRNA.Solyc00g042850.2.1	gene.Solyc00g042850.2	GDSL esterase/lipase family (AHRD V3.3 *-* A0A151SCS9_CAJCA)	CDS	SYNONYMOUS	Q	Q	162	1	3.38	59	novel	TOLERATED
SL3.0ch00	12337160	C	G	mRNA.Solyc00g042850.2.1	gene.Solyc00g042850.2	GDSL esterase/lipase family (AHRD V3.3 *-* A0A151SCS9_CAJCA)	CDS	NONSYNONYMOUS	Q	E	163	1	3.37	58	novel	TOLERATED
SL3.0ch00	12423229	C	G	mRNA.Solyc00g044550.1.1	gene.Solyc00g044550.1	LOW QUALITY:Ankyrin repeat family protein / BTB/POZ domain-containing protein (AHRD V3.3 --* AT4G26120.1)	CDS	NONSYNONYMOUS	R	G	37	0	4.32	4	novel	DELETERIOUS (*WARNING! Low confidence)
SL3.0ch00	12973838	C	G	mRNA.Solyc00g055950.1.1	gene.Solyc00g055950.1	LOW QUALITY:Pseudo-response regulator (AHRD V3.3 *-* H7CGQ8_9POAL)	CDS	SYNONYMOUS	L	L	139	0.36	3.04	400	novel	TOLERATED
SL3.0ch00	12973841	T	G	mRNA.Solyc00g055950.1.1	gene.Solyc00g055950.1	LOW QUALITY:Pseudo-response regulator (AHRD V3.3 *-* H7CGQ8_9POAL)	CDS	SYNONYMOUS	L	L	140	1	3.04	400	novel	TOLERATED
SL3.0ch00	12973847	G	C	mRNA.Solyc00g055950.1.1	gene.Solyc00g055950.1	LOW QUALITY:Pseudo-response regulator (AHRD V3.3 *-* H7CGQ8_9POAL)	CDS	SYNONYMOUS	P	P	142	1	3.04	400	novel	TOLERATED
SL3.0ch00	12973859	C	G	mRNA.Solyc00g055950.1.1	gene.Solyc00g055950.1	LOW QUALITY:Pseudo-response regulator (AHRD V3.3 *-* H7CGQ8_9POAL)	CDS	SYNONYMOUS	R	R	146	1	3.04	400	novel	TOLERATED
SL3.0ch00	12973871	T	C	mRNA.Solyc00g055950.1.1	gene.Solyc00g055950.1	LOW QUALITY:Pseudo-response regulator (AHRD V3.3 *-* H7CGQ8_9POAL)	CDS	SYNONYMOUS	D	D	150	0.87	3.04	400	novel	TOLERATED
SL3.0ch00	12973875	C	A	mRNA.Solyc00g055950.1.1	gene.Solyc00g055950.1	LOW QUALITY:Pseudo-response regulator (AHRD V3.3 *-* H7CGQ8_9POAL)	CDS	NONSYNONYMOUS	R	S	152	0.4	3.04	399	novel	TOLERATED
SL3.0ch00	12973876	G	A	mRNA.Solyc00g055950.1.1	gene.Solyc00g055950.1	LOW QUALITY:Pseudo-response regulator (AHRD V3.3 *-* H7CGQ8_9POAL)	CDS	NONSYNONYMOUS	R	H	152	0.11	3.04	399	novel	TOLERATED
SL3.0ch00	12973877	T	G	mRNA.Solyc00g055950.1.1	gene.Solyc00g055950.1	LOW QUALITY:Pseudo-response regulator (AHRD V3.3 *-* H7CGQ8_9POAL)	CDS	SYNONYMOUS	R	R	152	0.57	3.04	399	novel	TOLERATED
SL3.0ch00	12973886	G	A	mRNA.Solyc00g055950.1.1	gene.Solyc00g055950.1	LOW QUALITY:Pseudo-response regulator (AHRD V3.3 *-* H7CGQ8_9POAL)	CDS	SYNONYMOUS	E	E	155	1	3.04	400	novel	TOLERATED
SL3.0ch00	12973895	G	C	mRNA.Solyc00g055950.1.1	gene.Solyc00g055950.1	LOW QUALITY:Pseudo-response regulator (AHRD V3.3 *-* H7CGQ8_9POAL)	CDS	SYNONYMOUS	P	P	158	1	3.04	400	novel	TOLERATED
SL3.0ch00	12973907	T	C	mRNA.Solyc00g055950.1.1	gene.Solyc00g055950.1	LOW QUALITY:Pseudo-response regulator (AHRD V3.3 *-* H7CGQ8_9POAL)	CDS	SYNONYMOUS	R	R	162	1	3.04	400	novel	TOLERATED
SL3.0ch00	12973919	T	C	mRNA.Solyc00g055950.1.1	gene.Solyc00g055950.1	LOW QUALITY:Pseudo-response regulator (AHRD V3.3 *-* H7CGQ8_9POAL)	CDS	SYNONYMOUS	F	F	166	1	3.04	400	novel	TOLERATED
SL3.0ch00	12973937	A	G	mRNA.Solyc00g055950.1.1	gene.Solyc00g055950.1	LOW QUALITY:Pseudo-response regulator (AHRD V3.3 *-* H7CGQ8_9POAL)	CDS	SYNONYMOUS	E	E	172	1	3.04	400	novel	TOLERATED
SL3.0ch00	12973940	C	T	mRNA.Solyc00g055950.1.1	gene.Solyc00g055950.1	LOW QUALITY:Pseudo-response regulator (AHRD V3.3 *-* H7CGQ8_9POAL)	CDS	SYNONYMOUS	R	R	173	1	3.04	400	novel	TOLERATED
SL3.0ch00	13061224	T	C	mRNA.Solyc00g057880.3.1	gene.Solyc00g057880.3	DELLA protein SLR1 (AHRD V3.3 --* SLR1_ORYSI)	UTR_5	NONCODING	NA	NA	NA	NA	NA	NA	novel	NA
SL3.0ch00	13061408	G	C	mRNA.Solyc00g057880.3.1	gene.Solyc00g057880.3	DELLA protein SLR1 (AHRD V3.3 --* SLR1_ORYSI)	UTR_5	NONCODING	NA	NA	NA	NA	NA	NA	novel	NA
SL3.0ch00	13064451	C	T	mRNA.Solyc00g057880.3.1	gene.Solyc00g057880.3	DELLA protein SLR1 (AHRD V3.3 --* SLR1_ORYSI)	UTR_3	NONCODING	NA	NA	NA	NA	NA	NA	novel	NA
SL3.0ch00	13087648	G	T	mRNA.Solyc00g058480.2.1	gene.Solyc00g058480.2	Paired amphipathic helix protein Sin3 (AHRD V3.3 *-* A0A151TFV5_CAJCA)	UTR_3	NONCODING	NA	NA	NA	NA	NA	NA	novel	NA
SL3.0ch00	13087657	T	G	mRNA.Solyc00g058480.2.1	gene.Solyc00g058480.2	Paired amphipathic helix protein Sin3 (AHRD V3.3 *-* A0A151TFV5_CAJCA)	UTR_3	NONCODING	NA	NA	NA	NA	NA	NA	novel	NA
SL3.0ch00	13087677	A	G	mRNA.Solyc00g058480.2.1	gene.Solyc00g058480.2	Paired amphipathic helix protein Sin3 (AHRD V3.3 *-* A0A151TFV5_CAJCA)	UTR_3	NONCODING	NA	NA	NA	NA	NA	NA	novel	NA
SL3.0ch00	13087696	A	G	mRNA.Solyc00g058480.2.1	gene.Solyc00g058480.2	Paired amphipathic helix protein Sin3 (AHRD V3.3 *-* A0A151TFV5_CAJCA)	UTR_3	NONCODING	NA	NA	NA	NA	NA	NA	novel	NA
SL3.0ch00	13087857	C	T	mRNA.Solyc00g058480.2.1	gene.Solyc00g058480.2	Paired amphipathic helix protein Sin3 (AHRD V3.3 *-* A0A151TFV5_CAJCA)	UTR_3	NONCODING	NA	NA	NA	NA	NA	NA	novel	NA
SL3.0ch00	13087859	G	A	mRNA.Solyc00g058480.2.1	gene.Solyc00g058480.2	Paired amphipathic helix protein Sin3 (AHRD V3.3 *-* A0A151TFV5_CAJCA)	UTR_3	NONCODING	NA	NA	NA	NA	NA	NA	novel	NA
SL3.0ch00	13087862	G	A	mRNA.Solyc00g058480.2.1	gene.Solyc00g058480.2	Paired amphipathic helix protein Sin3 (AHRD V3.3 *-* A0A151TFV5_CAJCA)	UTR_3	NONCODING	NA	NA	NA	NA	NA	NA	novel	NA
SL3.0ch00	13087878	A	G	mRNA.Solyc00g058480.2.1	gene.Solyc00g058480.2	Paired amphipathic helix protein Sin3 (AHRD V3.3 *-* A0A151TFV5_CAJCA)	UTR_3	NONCODING	NA	NA	NA	NA	NA	NA	novel	NA
SL3.0ch00	13087887	T	C	mRNA.Solyc00g058480.2.1	gene.Solyc00g058480.2	Paired amphipathic helix protein Sin3 (AHRD V3.3 *-* A0A151TFV5_CAJCA)	UTR_3	NONCODING	NA	NA	NA	NA	NA	NA	novel	NA
SL3.0ch00	13087917	A	G	mRNA.Solyc00g058480.2.1	gene.Solyc00g058480.2	Paired amphipathic helix protein Sin3 (AHRD V3.3 *-* A0A151TFV5_CAJCA)	UTR_3	NONCODING	NA	NA	NA	NA	NA	NA	novel	NA
SL3.0ch00	13087943	C	T	mRNA.Solyc00g058480.2.1	gene.Solyc00g058480.2	Paired amphipathic helix protein Sin3 (AHRD V3.3 *-* A0A151TFV5_CAJCA)	UTR_3	NONCODING	NA	NA	NA	NA	NA	NA	novel	NA
SL3.0ch00	13088016	C	T	mRNA.Solyc00g058480.2.1	gene.Solyc00g058480.2	Paired amphipathic helix protein Sin3 (AHRD V3.3 *-* A0A151TFV5_CAJCA)	UTR_3	NONCODING	NA	NA	NA	NA	NA	NA	novel	NA
SL3.0ch00	13088039	T	C	mRNA.Solyc00g058480.2.1	gene.Solyc00g058480.2	Paired amphipathic helix protein Sin3 (AHRD V3.3 *-* A0A151TFV5_CAJCA)	UTR_3	NONCODING	NA	NA	NA	NA	NA	NA	novel	NA
SL3.0ch00	13088043	A	G	mRNA.Solyc00g058480.2.1	gene.Solyc00g058480.2	Paired amphipathic helix protein Sin3 (AHRD V3.3 *-* A0A151TFV5_CAJCA)	UTR_3	NONCODING	NA	NA	NA	NA	NA	NA	novel	NA
SL3.0ch00	13088046	A	C	mRNA.Solyc00g058480.2.1	gene.Solyc00g058480.2	Paired amphipathic helix protein Sin3 (AHRD V3.3 *-* A0A151TFV5_CAJCA)	UTR_3	NONCODING	NA	NA	NA	NA	NA	NA	novel	NA
SL3.0ch00	13088054	A	G	mRNA.Solyc00g058480.2.1	gene.Solyc00g058480.2	Paired amphipathic helix protein Sin3 (AHRD V3.3 *-* A0A151TFV5_CAJCA)	UTR_3	NONCODING	NA	NA	NA	NA	NA	NA	novel	NA
SL3.0ch00	13088062	C	A	mRNA.Solyc00g058480.2.1	gene.Solyc00g058480.2	Paired amphipathic helix protein Sin3 (AHRD V3.3 *-* A0A151TFV5_CAJCA)	UTR_3	NONCODING	NA	NA	NA	NA	NA	NA	novel	NA
SL3.0ch00	13088224	C	T	mRNA.Solyc00g058480.2.1	gene.Solyc00g058480.2	Paired amphipathic helix protein Sin3 (AHRD V3.3 *-* A0A151TFV5_CAJCA)	UTR_3	NONCODING	NA	NA	NA	NA	NA	NA	novel	NA
SL3.0ch00	13088456	C	T	mRNA.Solyc00g058480.2.1	gene.Solyc00g058480.2	Paired amphipathic helix protein Sin3 (AHRD V3.3 *-* A0A151TFV5_CAJCA)	UTR_3	NONCODING	NA	NA	NA	NA	NA	NA	novel	NA
SL3.0ch00	13088469	C	G	mRNA.Solyc00g058480.2.1	gene.Solyc00g058480.2	Paired amphipathic helix protein Sin3 (AHRD V3.3 *-* A0A151TFV5_CAJCA)	UTR_3	NONCODING	NA	NA	NA	NA	NA	NA	novel	NA
SL3.0ch00	13088474	C	T	mRNA.Solyc00g058480.2.1	gene.Solyc00g058480.2	Paired amphipathic helix protein Sin3 (AHRD V3.3 *-* A0A151TFV5_CAJCA)	UTR_3	NONCODING	NA	NA	NA	NA	NA	NA	novel	NA
SL3.0ch00	13088487	G	C	mRNA.Solyc00g058480.2.1	gene.Solyc00g058480.2	Paired amphipathic helix protein Sin3 (AHRD V3.3 *-* A0A151TFV5_CAJCA)	UTR_3	NONCODING	NA	NA	NA	NA	NA	NA	novel	NA
SL3.0ch00	13088513	G	A	mRNA.Solyc00g058480.2.1	gene.Solyc00g058480.2	Paired amphipathic helix protein Sin3 (AHRD V3.3 *-* A0A151TFV5_CAJCA)	UTR_3	NONCODING	NA	NA	NA	NA	NA	NA	novel	NA
SL3.0ch00	13088525	C	T	mRNA.Solyc00g058480.2.1	gene.Solyc00g058480.2	Paired amphipathic helix protein Sin3 (AHRD V3.3 *-* A0A151TFV5_CAJCA)	UTR_3	NONCODING	NA	NA	NA	NA	NA	NA	novel	NA
SL3.0ch00	13088529	C	A	mRNA.Solyc00g058480.2.1	gene.Solyc00g058480.2	Paired amphipathic helix protein Sin3 (AHRD V3.3 *-* A0A151TFV5_CAJCA)	UTR_3	NONCODING	NA	NA	NA	NA	NA	NA	novel	NA
SL3.0ch00	13088532	G	T	mRNA.Solyc00g058480.2.1	gene.Solyc00g058480.2	Paired amphipathic helix protein Sin3 (AHRD V3.3 *-* A0A151TFV5_CAJCA)	UTR_3	NONCODING	NA	NA	NA	NA	NA	NA	novel	NA
SL3.0ch00	13088533	G	A	mRNA.Solyc00g058480.2.1	gene.Solyc00g058480.2	Paired amphipathic helix protein Sin3 (AHRD V3.3 *-* A0A151TFV5_CAJCA)	UTR_3	NONCODING	NA	NA	NA	NA	NA	NA	novel	NA
SL3.0ch00	13088617	A	C	mRNA.Solyc00g058480.2.1	gene.Solyc00g058480.2	Paired amphipathic helix protein Sin3 (AHRD V3.3 *-* A0A151TFV5_CAJCA)	UTR_3	NONCODING	NA	NA	NA	NA	NA	NA	novel	NA
SL3.0ch00	13088623	A	T	mRNA.Solyc00g058480.2.1	gene.Solyc00g058480.2	Paired amphipathic helix protein Sin3 (AHRD V3.3 *-* A0A151TFV5_CAJCA)	UTR_3	NONCODING	NA	NA	NA	NA	NA	NA	novel	NA
SL3.0ch00	13088644	C	A	mRNA.Solyc00g058480.2.1	gene.Solyc00g058480.2	Paired amphipathic helix protein Sin3 (AHRD V3.3 *-* A0A151TFV5_CAJCA)	UTR_3	NONCODING	NA	NA	NA	NA	NA	NA	novel	NA
SL3.0ch00	13289297	G	A	mRNA.Solyc07g021600.2.1	gene.Solyc07g021600.2	NADH-ubiquinone oxidoreductase chain 4 (AHRD V3.3 --* H6AXF0_9MARC)	CDS	SYNONYMOUS	A	A	9	1	4.32	1	novel	TOLERATED
SL3.0ch00	13302162	T	C	mRNA.Solyc00g063110.3.1	gene.Solyc00g063110.3	Non-specific lipid-transfer protein (AHRD V3.3 *** A0A1D1ZJR4_9ARAE)	UTR_5	NONCODING	NA	NA	NA	NA	NA	NA	novel	NA
SL3.0ch00	13561315	T	C	mRNA.Solyc00g068985.1.1	gene.Solyc00g068985.1	Zinc finger protein, putative (AHRD V3.3 --* A0A061G9A1_THECC)	CDS	NONSYNONYMOUS	R	G	241	0.27	4.32	2	novel	TOLERATED
SL3.0ch00	13561319	G	A	mRNA.Solyc00g068985.1.1	gene.Solyc00g068985.1	Zinc finger protein, putative (AHRD V3.3 --* A0A061G9A1_THECC)	CDS	SYNONYMOUS	D	D	239	1	4.32	3	novel	TOLERATED
SL3.0ch00	13561428	G	A	mRNA.Solyc00g068985.1.1	gene.Solyc00g068985.1	Zinc finger protein, putative (AHRD V3.3 --* A0A061G9A1_THECC)	CDS	NONSYNONYMOUS	T	M	203	0.42	3.52	6	novel	TOLERATED
SL3.0ch00	13561711	C	T	mRNA.Solyc00g068985.1.1	gene.Solyc00g068985.1	Zinc finger protein, putative (AHRD V3.3 --* A0A061G9A1_THECC)	CDS	NONSYNONYMOUS	D	N	162	0.82	3.53	5	novel	TOLERATED
SL3.0ch00	13561736	C	A	mRNA.Solyc00g068985.1.1	gene.Solyc00g068985.1	Zinc finger protein, putative (AHRD V3.3 --* A0A061G9A1_THECC)	CDS	SYNONYMOUS	G	G	153	1	3.58	5	novel	TOLERATED
SL3.0ch00	13561742	A	G	mRNA.Solyc00g068985.1.1	gene.Solyc00g068985.1	Zinc finger protein, putative (AHRD V3.3 --* A0A061G9A1_THECC)	CDS	SYNONYMOUS	D	D	151	1	3.53	6	novel	TOLERATED
SL3.0ch00	13561745	G	T	mRNA.Solyc00g068985.1.1	gene.Solyc00g068985.1	Zinc finger protein, putative (AHRD V3.3 --* A0A061G9A1_THECC)	CDS	NONSYNONYMOUS	D	E	150	0.6	3.53	6	novel	TOLERATED
SL3.0ch00	13561752	T	C	mRNA.Solyc00g068985.1.1	gene.Solyc00g068985.1	Zinc finger protein, putative (AHRD V3.3 --* A0A061G9A1_THECC)	CDS	NONSYNONYMOUS	Q	R	148	0.91	3.53	6	novel	TOLERATED
SL3.0ch00	13561767	C	A	mRNA.Solyc00g068985.1.1	gene.Solyc00g068985.1	Zinc finger protein, putative (AHRD V3.3 --* A0A061G9A1_THECC)	CDS	NONSYNONYMOUS	R	L	143	1	3.53	6	novel	TOLERATED
SL3.0ch00	13561773	G	A	mRNA.Solyc00g068985.1.1	gene.Solyc00g068985.1	Zinc finger protein, putative (AHRD V3.3 --* A0A061G9A1_THECC)	CDS	NONSYNONYMOUS	T	I	141	1	3.53	6	novel	TOLERATED
SL3.0ch00	13561789	C	T	mRNA.Solyc00g068985.1.1	gene.Solyc00g068985.1	Zinc finger protein, putative (AHRD V3.3 --* A0A061G9A1_THECC)	CDS	NONSYNONYMOUS	A	T	136	0.36	3.53	6	novel	TOLERATED
SL3.0ch00	13561792	A	G	mRNA.Solyc00g068985.1.1	gene.Solyc00g068985.1	Zinc finger protein, putative (AHRD V3.3 --* A0A061G9A1_THECC)	CDS	NONSYNONYMOUS	W	R	135	0.9	3.53	6	novel	TOLERATED
SL3.0ch00	13561794	C	T	mRNA.Solyc00g068985.1.1	gene.Solyc00g068985.1	Zinc finger protein, putative (AHRD V3.3 --* A0A061G9A1_THECC)	CDS	NONSYNONYMOUS	R	H	134	0.39	3.53	6	novel	TOLERATED
SL3.0ch00	13561805	T	C	mRNA.Solyc00g068985.1.1	gene.Solyc00g068985.1	Zinc finger protein, putative (AHRD V3.3 --* A0A061G9A1_THECC)	CDS	SYNONYMOUS	T	T	130	1	3.52	8	novel	TOLERATED
SL3.0ch00	13621896	G	C	mRNA.Solyc00g069883.1.1	gene.Solyc00g069883.1	senescence-associated family protein (AHRD V3.3 --* AT1G66330.2)	CDS	NONSYNONYMOUS	V	L	24	0	4.32	2	novel	DELETERIOUS (*WARNING! Low confidence)
SL3.0ch00	13621906	G	A	mRNA.Solyc00g069883.1.1	gene.Solyc00g069883.1	senescence-associated family protein (AHRD V3.3 --* AT1G66330.2)	CDS	NONSYNONYMOUS	C	Y	27	1	4.32	2	novel	TOLERATED
SL3.0ch00	13621911	T	G	mRNA.Solyc00g069883.1.1	gene.Solyc00g069883.1	senescence-associated family protein (AHRD V3.3 --* AT1G66330.2)	CDS	NONSYNONYMOUS	S	A	29	0.12	4.32	2	novel	TOLERATED
SL3.0ch00	13621937	G	A	mRNA.Solyc00g069883.1.1	gene.Solyc00g069883.1	senescence-associated family protein (AHRD V3.3 --* AT1G66330.2)	CDS	SYNONYMOUS	L	L	37	1	4.32	2	novel	TOLERATED
SL3.0ch00	13621939	C	G	mRNA.Solyc00g069883.1.1	gene.Solyc00g069883.1	senescence-associated family protein (AHRD V3.3 --* AT1G66330.2)	CDS	NONSYNONYMOUS	S	C	38	0	4.32	2	novel	DELETERIOUS (*WARNING! Low confidence)
SL3.0ch00	13621942	A	C	mRNA.Solyc00g069883.1.1	gene.Solyc00g069883.1	senescence-associated family protein (AHRD V3.3 --* AT1G66330.2)	CDS	NONSYNONYMOUS	K	T	39	0	4.32	2	novel	DELETERIOUS (*WARNING! Low confidence)
SL3.0ch00	13621946	A	C	mRNA.Solyc00g069883.1.1	gene.Solyc00g069883.1	senescence-associated family protein (AHRD V3.3 --* AT1G66330.2)	CDS	NONSYNONYMOUS	E	D	40	0.64	4.32	2	novel	TOLERATED
SL3.0ch00	13621955	A	G	mRNA.Solyc00g069883.1.1	gene.Solyc00g069883.1	senescence-associated family protein (AHRD V3.3 --* AT1G66330.2)	CDS	SYNONYMOUS	A	A	43	1	4.32	2	novel	TOLERATED
SL3.0ch00	13621965	C	T	mRNA.Solyc00g069883.1.1	gene.Solyc00g069883.1	senescence-associated family protein (AHRD V3.3 --* AT1G66330.2)	CDS	NONSYNONYMOUS	P	S	47	0.46	4.32	5	novel	TOLERATED
SL3.0ch00	13712015	A	T	mRNA.Solyc00g072405.1.1	gene.Solyc00g072405.1	kinase family with ARM repeat domain-containing protein (AHRD V3.3 --* AT5G18700.1)	CDS	NONSYNONYMOUS	H	L	10	0.42	3.4	4	novel	TOLERATED
SL3.0ch00	13712016	T	C	mRNA.Solyc00g072405.1.1	gene.Solyc00g072405.1	kinase family with ARM repeat domain-containing protein (AHRD V3.3 --* AT5G18700.1)	CDS	SYNONYMOUS	H	H	10	1	3.4	4	novel	TOLERATED
SL3.0ch00	13712018	G	A	mRNA.Solyc00g072405.1.1	gene.Solyc00g072405.1	kinase family with ARM repeat domain-containing protein (AHRD V3.3 --* AT5G18700.1)	CDS	NONSYNONYMOUS	G	D	11	0.69	3.4	4	novel	TOLERATED
SL3.0ch00	13712025	G	A	mRNA.Solyc00g072405.1.1	gene.Solyc00g072405.1	kinase family with ARM repeat domain-containing protein (AHRD V3.3 --* AT5G18700.1)	CDS	SYNONYMOUS	T	T	13	1	3.4	4	novel	TOLERATED
SL3.0ch00	13712026	A	C	mRNA.Solyc00g072405.1.1	gene.Solyc00g072405.1	kinase family with ARM repeat domain-containing protein (AHRD V3.3 --* AT5G18700.1)	CDS	NONSYNONYMOUS	T	P	14	0	3.4	4	novel	DELETERIOUS
SL3.0ch00	13712034	T	C	mRNA.Solyc00g072405.1.1	gene.Solyc00g072405.1	kinase family with ARM repeat domain-containing protein (AHRD V3.3 --* AT5G18700.1)	CDS	SYNONYMOUS	G	G	16	0.99	3.34	6	novel	TOLERATED
SL3.0ch00	13712044	C	G	mRNA.Solyc00g072405.1.1	gene.Solyc00g072405.1	kinase family with ARM repeat domain-containing protein (AHRD V3.3 --* AT5G18700.1)	CDS	NONSYNONYMOUS	Q	E	20	0.22	3.08	10	novel	TOLERATED
SL3.0ch00	13712050	G	A	mRNA.Solyc00g072405.1.1	gene.Solyc00g072405.1	kinase family with ARM repeat domain-containing protein (AHRD V3.3 --* AT5G18700.1)	CDS	NONSYNONYMOUS	G	R	22	0.62	3.08	10	novel	TOLERATED
SL3.0ch00	13712052	A	C	mRNA.Solyc00g072405.1.1	gene.Solyc00g072405.1	kinase family with ARM repeat domain-containing protein (AHRD V3.3 --* AT5G18700.1)	CDS	SYNONYMOUS	G	G	22	0.51	3.08	10	novel	TOLERATED
SL3.0ch00	13712113	C	T	mRNA.Solyc00g072405.1.1	gene.Solyc00g072405.1	kinase family with ARM repeat domain-containing protein (AHRD V3.3 --* AT5G18700.1)	CDS	NONSYNONYMOUS	R	W	43	0.04	3.33	7	novel	DELETERIOUS
SL3.0ch00	13712132	C	A	mRNA.Solyc00g072405.1.1	gene.Solyc00g072405.1	kinase family with ARM repeat domain-containing protein (AHRD V3.3 --* AT5G18700.1)	CDS	NONSYNONYMOUS	A	D	49	0.66	3.18	8	novel	TOLERATED
SL3.0ch00	14041776	T	C	mRNA.Solyc06g050455.1.1	gene.Solyc06g050455.1	FAR1-related sequence 4 (AHRD V3.3 --* AT1G76320.4)	CDS	NONSYNONYMOUS	H	R	173	0.5	4.32	2	novel	TOLERATED
SL3.0ch00	14041804	G	A	mRNA.Solyc06g050455.1.1	gene.Solyc06g050455.1	FAR1-related sequence 4 (AHRD V3.3 --* AT1G76320.4)	CDS	STOP-GAIN	Q	*	164	NA	NA	NA	novel	NA
SL3.0ch00	14041819	T	G	mRNA.Solyc06g050455.1.1	gene.Solyc06g050455.1	FAR1-related sequence 4 (AHRD V3.3 --* AT1G76320.4)	CDS	NONSYNONYMOUS	I	L	159	0	4.32	2	novel	DELETERIOUS (*WARNING! Low confidence)
SL3.0ch00	14041822	T	C	mRNA.Solyc06g050455.1.1	gene.Solyc06g050455.1	FAR1-related sequence 4 (AHRD V3.3 --* AT1G76320.4)	CDS	NONSYNONYMOUS	N	D	158	0.8	4.32	2	novel	TOLERATED
SL3.0ch00	14041825	T	G	mRNA.Solyc06g050455.1.1	gene.Solyc06g050455.1	FAR1-related sequence 4 (AHRD V3.3 --* AT1G76320.4)	CDS	NONSYNONYMOUS	N	H	157	0	4.32	2	novel	DELETERIOUS (*WARNING! Low confidence)
SL3.0ch00	14041831	C	A	mRNA.Solyc06g050455.1.1	gene.Solyc06g050455.1	FAR1-related sequence 4 (AHRD V3.3 --* AT1G76320.4)	CDS	NONSYNONYMOUS	A	S	155	0.45	4.32	2	novel	TOLERATED
SL3.0ch00	14041832	T	C	mRNA.Solyc06g050455.1.1	gene.Solyc06g050455.1	FAR1-related sequence 4 (AHRD V3.3 --* AT1G76320.4)	CDS	SYNONYMOUS	R	R	154	0.8	4.32	2	novel	TOLERATED
SL3.0ch00	14041833	C	T	mRNA.Solyc06g050455.1.1	gene.Solyc06g050455.1	FAR1-related sequence 4 (AHRD V3.3 --* AT1G76320.4)	CDS	NONSYNONYMOUS	R	Q	154	0.48	4.32	2	novel	TOLERATED
SL3.0ch00	14041844	G	A	mRNA.Solyc06g050455.1.1	gene.Solyc06g050455.1	FAR1-related sequence 4 (AHRD V3.3 --* AT1G76320.4)	CDS	SYNONYMOUS	I	I	150	0.94	4.32	2	novel	TOLERATED
SL3.0ch00	14041855	G	A	mRNA.Solyc06g050455.1.1	gene.Solyc06g050455.1	FAR1-related sequence 4 (AHRD V3.3 --* AT1G76320.4)	CDS	STOP-GAIN	Q	*	147	NA	NA	NA	novel	NA
SL3.0ch00	14041866	G	A	mRNA.Solyc06g050455.1.1	gene.Solyc06g050455.1	FAR1-related sequence 4 (AHRD V3.3 --* AT1G76320.4)	CDS	NONSYNONYMOUS	T	I	143	1	3.44	5	novel	TOLERATED
SL3.0ch00	14042057	G	T	mRNA.Solyc06g050455.1.1	gene.Solyc06g050455.1	FAR1-related sequence 4 (AHRD V3.3 --* AT1G76320.4)	CDS	SYNONYMOUS	G	G	98	1	3.42	7	novel	TOLERATED
SL3.0ch00	14042064	G	T	mRNA.Solyc06g050455.1.1	gene.Solyc06g050455.1	FAR1-related sequence 4 (AHRD V3.3 --* AT1G76320.4)	CDS	NONSYNONYMOUS	P	H	96	0	3.42	7	novel	DELETERIOUS
SL3.0ch00	14042066	C	T	mRNA.Solyc06g050455.1.1	gene.Solyc06g050455.1	FAR1-related sequence 4 (AHRD V3.3 --* AT1G76320.4)	CDS	SYNONYMOUS	S	S	95	0.82	3.42	7	novel	TOLERATED
SL3.0ch00	14042206	T	C	mRNA.Solyc06g050455.1.1	gene.Solyc06g050455.1	FAR1-related sequence 4 (AHRD V3.3 --* AT1G76320.4)	CDS	NONSYNONYMOUS	T	A	64	1	3.41	6	novel	TOLERATED
SL3.0ch00	14042207	G	A	mRNA.Solyc06g050455.1.1	gene.Solyc06g050455.1	FAR1-related sequence 4 (AHRD V3.3 --* AT1G76320.4)	CDS	SYNONYMOUS	H	H	63	1	3.41	6	novel	TOLERATED
SL3.0ch00	14042340	C	A	mRNA.Solyc06g050455.1.1	gene.Solyc06g050455.1	FAR1-related sequence 4 (AHRD V3.3 --* AT1G76320.4)	CDS	NONSYNONYMOUS	C	F	19	1	3.41	6	novel	TOLERATED
SL3.0ch00	14042364	C	T	mRNA.Solyc06g050455.1.1	gene.Solyc06g050455.1	FAR1-related sequence 4 (AHRD V3.3 --* AT1G76320.4)	CDS	NONSYNONYMOUS	G	D	11	0.68	4.32	2	novel	TOLERATED
SL3.0ch00	14042375	G	T	mRNA.Solyc06g050455.1.1	gene.Solyc06g050455.1	FAR1-related sequence 4 (AHRD V3.3 --* AT1G76320.4)	CDS	SYNONYMOUS	G	G	7	1	4.32	2	novel	TOLERATED
SL3.0ch00	14391892	G	A	mRNA.Solyc06g024210.2.1	gene.Solyc06g024210.2	LOW QUALITY:Senescence-associated protein (AHRD V3.3 *-* A0A072THV8_MEDTR)	CDS	STOP-GAIN	Q	*	113	NA	NA	NA	novel	NA
SL3.0ch00	14620345	C	G	mRNA.Solyc00g095450.1.1	gene.Solyc00g095450.1	LOW QUALITY:ankyrin repeat family protein (AHRD V3.3 *** AT5G12320.1)	CDS	SYNONYMOUS	A	A	123	1	2.94	45	novel	TOLERATED
SL3.0ch00	14620357	C	T	mRNA.Solyc00g095450.1.1	gene.Solyc00g095450.1	LOW QUALITY:ankyrin repeat family protein (AHRD V3.3 *** AT5G12320.1)	CDS	SYNONYMOUS	V	V	119	1	2.94	45	novel	TOLERATED
SL3.0ch00	14620358	A	G	mRNA.Solyc00g095450.1.1	gene.Solyc00g095450.1	LOW QUALITY:ankyrin repeat family protein (AHRD V3.3 *** AT5G12320.1)	CDS	NONSYNONYMOUS	V	A	119	0.1	2.94	45	novel	TOLERATED
SL3.0ch00	14620359	C	T	mRNA.Solyc00g095450.1.1	gene.Solyc00g095450.1	LOW QUALITY:ankyrin repeat family protein (AHRD V3.3 *** AT5G12320.1)	CDS	NONSYNONYMOUS	V	M	119	0.02	2.94	45	novel	DELETERIOUS
SL3.0ch00	14620369	A	G	mRNA.Solyc00g095450.1.1	gene.Solyc00g095450.1	LOW QUALITY:ankyrin repeat family protein (AHRD V3.3 *** AT5G12320.1)	CDS	SYNONYMOUS	A	A	115	1	2.94	45	novel	TOLERATED
SL3.0ch00	15044680	C	T	mRNA.Solyc00g107050.1.1	gene.Solyc00g107050.1	Nuclear transcription factor Y subunit C-4 (AHRD V3.3 *-* NFYC4_ARATH)	CDS	SYNONYMOUS	T	T	69	0.86	2.61	52	novel	TOLERATED
SL3.0ch00	15181535	G	A	mRNA.Solyc00g110870.3.1	gene.Solyc00g110870.3	Leucine-rich repeat receptor-like protein kinase (AHRD V3.3 *** C0LGR2_ARATH)	CDS	SYNONYMOUS	V	V	378	1	2.69	208	novel	TOLERATED
SL3.0ch00	15181841	A	C	mRNA.Solyc00g110870.3.1	gene.Solyc00g110870.3	Leucine-rich repeat receptor-like protein kinase (AHRD V3.3 *** C0LGR2_ARATH)	CDS	NONSYNONYMOUS	D	E	276	0.42	2.69	205	novel	TOLERATED
SL3.0ch00	15182357	A	T	mRNA.Solyc00g110870.3.1	gene.Solyc00g110870.3	Leucine-rich repeat receptor-like protein kinase (AHRD V3.3 *** C0LGR2_ARATH)	CDS	NONSYNONYMOUS	S	R	104	0.12	2.68	204	novel	TOLERATED
SL3.0ch00	15183541	A	G	mRNA.Solyc00g110870.3.1	gene.Solyc00g110870.3	Leucine-rich repeat receptor-like protein kinase (AHRD V3.3 *** C0LGR2_ARATH)	UTR_5	NONCODING	NA	NA	NA	NA	NA	NA	novel	NA
SL3.0ch00	15183951	T	C	mRNA.Solyc00g110870.3.1	gene.Solyc00g110870.3	Leucine-rich repeat receptor-like protein kinase (AHRD V3.3 *** C0LGR2_ARATH)	UTR_5	NONCODING	NA	NA	NA	NA	NA	NA	novel	NA
SL3.0ch00	15184035	T	C	mRNA.Solyc00g110870.3.1	gene.Solyc00g110870.3	Leucine-rich repeat receptor-like protein kinase (AHRD V3.3 *** C0LGR2_ARATH)	UTR_5	NONCODING	NA	NA	NA	NA	NA	NA	novel	NA
SL3.0ch00	15184075	A	G	mRNA.Solyc00g110870.3.1	gene.Solyc00g110870.3	Leucine-rich repeat receptor-like protein kinase (AHRD V3.3 *** C0LGR2_ARATH)	UTR_5	NONCODING	NA	NA	NA	NA	NA	NA	novel	NA
SL3.0ch00	15184079	G	A	mRNA.Solyc00g110870.3.1	gene.Solyc00g110870.3	Leucine-rich repeat receptor-like protein kinase (AHRD V3.3 *** C0LGR2_ARATH)	UTR_5	NONCODING	NA	NA	NA	NA	NA	NA	novel	NA
SL3.0ch00	15213334	A	G	mRNA.Solyc00g111770.1.1	gene.Solyc00g111770.1	LOW QUALITY:Magnesium-chelatase subunit ChlH, chloroplastic (AHRD V3.3 --* CHLH_ORYSI)	CDS	NONSYNONYMOUS	Q	R	18	0.03	3.05	20	novel	DELETERIOUS
SL3.0ch00	15213335	G	T	mRNA.Solyc00g111770.1.1	gene.Solyc00g111770.1	LOW QUALITY:Magnesium-chelatase subunit ChlH, chloroplastic (AHRD V3.3 --* CHLH_ORYSI)	CDS	NONSYNONYMOUS	Q	H	18	1	3.05	20	novel	TOLERATED
SL3.0ch00	15229950	G	T	mRNA.Solyc00g112190.2.1	gene.Solyc00g112190.2	LOW QUALITY:Longifolia protein (AHRD V3.3 --* A0A072UUU5_MEDTR)	CDS	NONSYNONYMOUS	S	R	74	0	4.32	1	novel	DELETERIOUS (*WARNING! Low confidence)
SL3.0ch00	15909565	A	C	mRNA.Solyc00g133110.2.1	gene.Solyc00g133110.2	Transposon protein, putative, Mutator sub-class (AHRD V3.3 *-* Q7XE42_ORYSJ)	UTR_3	NONCODING	NA	NA	NA	NA	NA	NA	novel	NA
SL3.0ch00	15909690	G	A	mRNA.Solyc00g133110.2.1	gene.Solyc00g133110.2	Transposon protein, putative, Mutator sub-class (AHRD V3.3 *-* Q7XE42_ORYSJ)	UTR_3	NONCODING	NA	NA	NA	NA	NA	NA	novel	NA
SL3.0ch00	15909769	C	A	mRNA.Solyc00g133110.2.1	gene.Solyc00g133110.2	Transposon protein, putative, Mutator sub-class (AHRD V3.3 *-* Q7XE42_ORYSJ)	CDS	STOP-GAIN	E	*	866	NA	NA	NA	novel	NA
SL3.0ch00	15909810	C	T	mRNA.Solyc00g133110.2.1	gene.Solyc00g133110.2	Transposon protein, putative, Mutator sub-class (AHRD V3.3 *-* Q7XE42_ORYSJ)	CDS	NONSYNONYMOUS	G	D	852	0	4.32	28	novel	DELETERIOUS (*WARNING! Low confidence)
SL3.0ch00	15910610	T	C	mRNA.Solyc00g133110.2.1	gene.Solyc00g133110.2	Transposon protein, putative, Mutator sub-class (AHRD V3.3 *-* Q7XE42_ORYSJ)	CDS	SYNONYMOUS	L	L	610	1	4.32	41	novel	TOLERATED
SL3.0ch00	16275676	T	C	mRNA.Solyc00g143777.1.1	gene.Solyc00g143777.1	serine/threonine-protein phosphatase 7 long form-like protein (AHRD V3.3 *-* AT1G48120.1)	CDS	NONSYNONYMOUS	S	P	8	0.03	3.69	17	novel	DELETERIOUS (*WARNING! Low confidence)
SL3.0ch00	16372248	G	A	mRNA.Solyc00g147570.3.1	gene.Solyc00g147570.3	villin 2 (AHRD V3.3 *-* AT2G41740.2)	UTR_3	NONCODING	NA	NA	NA	NA	NA	NA	novel	NA
SL3.0ch00	16792190	C	T	mRNA.Solyc00g160785.1.1	gene.Solyc00g160785.1	PLAC8 family protein (AHRD V3.3 --* AT2G17780.9)	UTR_5	NONCODING	NA	NA	NA	NA	NA	NA	novel	NA
SL3.0ch00	16792193	A	C	mRNA.Solyc00g160785.1.1	gene.Solyc00g160785.1	PLAC8 family protein (AHRD V3.3 --* AT2G17780.9)	UTR_5	NONCODING	NA	NA	NA	NA	NA	NA	novel	NA
SL3.0ch00	16792237	T	A	mRNA.Solyc00g160785.1.1	gene.Solyc00g160785.1	PLAC8 family protein (AHRD V3.3 --* AT2G17780.9)	UTR_5	NONCODING	NA	NA	NA	NA	NA	NA	novel	NA
SL3.0ch00	16792257	A	C	mRNA.Solyc00g160785.1.1	gene.Solyc00g160785.1	PLAC8 family protein (AHRD V3.3 --* AT2G17780.9)	UTR_5	NONCODING	NA	NA	NA	NA	NA	NA	novel	NA
SL3.0ch00	16792264	A	G	mRNA.Solyc00g160785.1.1	gene.Solyc00g160785.1	PLAC8 family protein (AHRD V3.3 --* AT2G17780.9)	UTR_5	NONCODING	NA	NA	NA	NA	NA	NA	novel	NA
SL3.0ch00	16792289	T	C	mRNA.Solyc00g160785.1.1	gene.Solyc00g160785.1	PLAC8 family protein (AHRD V3.3 --* AT2G17780.9)	UTR_5	NONCODING	NA	NA	NA	NA	NA	NA	novel	NA
SL3.0ch00	16793036	A	G	mRNA.Solyc00g160785.1.1	gene.Solyc00g160785.1	PLAC8 family protein (AHRD V3.3 --* AT2G17780.9)	UTR_5	NONCODING	NA	NA	NA	NA	NA	NA	novel	NA
SL3.0ch00	16793047	A	G	mRNA.Solyc00g160785.1.1	gene.Solyc00g160785.1	PLAC8 family protein (AHRD V3.3 --* AT2G17780.9)	UTR_5	NONCODING	NA	NA	NA	NA	NA	NA	novel	NA
SL3.0ch00	16793076	T	A	mRNA.Solyc00g160785.1.1	gene.Solyc00g160785.1	PLAC8 family protein (AHRD V3.3 --* AT2G17780.9)	UTR_5	NONCODING	NA	NA	NA	NA	NA	NA	novel	NA
SL3.0ch00	16793082	C	T	mRNA.Solyc00g160785.1.1	gene.Solyc00g160785.1	PLAC8 family protein (AHRD V3.3 --* AT2G17780.9)	UTR_5	NONCODING	NA	NA	NA	NA	NA	NA	novel	NA
SL3.0ch00	16793085	C	T	mRNA.Solyc00g160785.1.1	gene.Solyc00g160785.1	PLAC8 family protein (AHRD V3.3 --* AT2G17780.9)	UTR_5	NONCODING	NA	NA	NA	NA	NA	NA	novel	NA
SL3.0ch00	16793089	T	C	mRNA.Solyc00g160785.1.1	gene.Solyc00g160785.1	PLAC8 family protein (AHRD V3.3 --* AT2G17780.9)	UTR_5	NONCODING	NA	NA	NA	NA	NA	NA	novel	NA
SL3.0ch00	16793093	G	A	mRNA.Solyc00g160785.1.1	gene.Solyc00g160785.1	PLAC8 family protein (AHRD V3.3 --* AT2G17780.9)	UTR_5	NONCODING	NA	NA	NA	NA	NA	NA	novel	NA
SL3.0ch00	16793121	A	G	mRNA.Solyc00g160785.1.1	gene.Solyc00g160785.1	PLAC8 family protein (AHRD V3.3 --* AT2G17780.9)	UTR_5	NONCODING	NA	NA	NA	NA	NA	NA	novel	NA
SL3.0ch00	16793124	A	T	mRNA.Solyc00g160785.1.1	gene.Solyc00g160785.1	PLAC8 family protein (AHRD V3.3 --* AT2G17780.9)	UTR_5	NONCODING	NA	NA	NA	NA	NA	NA	novel	NA
SL3.0ch00	16793145	A	T	mRNA.Solyc00g160785.1.1	gene.Solyc00g160785.1	PLAC8 family protein (AHRD V3.3 --* AT2G17780.9)	UTR_5	NONCODING	NA	NA	NA	NA	NA	NA	novel	NA
SL3.0ch00	16793146	A	G	mRNA.Solyc00g160785.1.1	gene.Solyc00g160785.1	PLAC8 family protein (AHRD V3.3 --* AT2G17780.9)	UTR_5	NONCODING	NA	NA	NA	NA	NA	NA	novel	NA
SL3.0ch00	16858524	G	A	mRNA.Solyc09g056230.2.1	gene.Solyc09g056230.2	O-methyltransferase, putative (AHRD V3.3 *** B9SGP0_RICCO)	CDS	NONSYNONYMOUS	A	T	105	0.18	2.53	105	novel	TOLERATED
SL3.0ch00	17059610	A	G	mRNA.Solyc00g170510.2.1	gene.Solyc00g170510.2	Pectinesterase (AHRD V3.3 *** K4BAQ1_SOLLC)	CDS	SYNONYMOUS	G	G	83	1	2.73	34	novel	TOLERATED
SL3.0ch00	17096325	G	A	mRNA.Solyc00g171710.2.1	gene.Solyc00g171710.2	F-box family protein (AHRD V3.3 *** B9GK04_POPTR)	CDS	SYNONYMOUS	K	K	318	1	3.5	10	novel	TOLERATED
SL3.0ch00	17115398	T	C	mRNA.Solyc00g172410.2.1	gene.Solyc00g172410.2	Nucleic acid-binding, OB-fold (AHRD V3.3 *** A0A103XXH6_CYNCS)	CDS	SYNONYMOUS	Q	Q	219	1	3.06	42	novel	TOLERATED
SL3.0ch00	17115459	A	G	mRNA.Solyc00g172410.2.1	gene.Solyc00g172410.2	Nucleic acid-binding, OB-fold (AHRD V3.3 *** A0A103XXH6_CYNCS)	CDS	NONSYNONYMOUS	M	T	199	0	3.04	46	novel	DELETERIOUS
SL3.0ch00	17115471	C	T	mRNA.Solyc00g172410.2.1	gene.Solyc00g172410.2	Nucleic acid-binding, OB-fold (AHRD V3.3 *** A0A103XXH6_CYNCS)	CDS	NONSYNONYMOUS	R	H	195	0.56	3.05	42	novel	TOLERATED
SL3.0ch00	17115549	T	C	mRNA.Solyc00g172410.2.1	gene.Solyc00g172410.2	Nucleic acid-binding, OB-fold (AHRD V3.3 *** A0A103XXH6_CYNCS)	CDS	NONSYNONYMOUS	Q	R	169	0.7	3.05	38	novel	TOLERATED
SL3.0ch00	17115550	G	T	mRNA.Solyc00g172410.2.1	gene.Solyc00g172410.2	Nucleic acid-binding, OB-fold (AHRD V3.3 *** A0A103XXH6_CYNCS)	CDS	NONSYNONYMOUS	Q	K	169	0.71	3.05	38	novel	TOLERATED
SL3.0ch00	17116560	T	C	mRNA.Solyc00g172410.2.1	gene.Solyc00g172410.2	Nucleic acid-binding, OB-fold (AHRD V3.3 *** A0A103XXH6_CYNCS)	CDS	NONSYNONYMOUS	I	V	22	0.94	3.27	26	novel	TOLERATED
SL3.0ch00	17116602	C	A	mRNA.Solyc00g172410.2.1	gene.Solyc00g172410.2	Nucleic acid-binding, OB-fold (AHRD V3.3 *** A0A103XXH6_CYNCS)	CDS	STOP-GAIN	E	*	8	NA	NA	NA	novel	NA
SL3.0ch00	17141174	G	A	mRNA.Solyc00g173430.2.1	gene.Solyc00g173430.2	LOW QUALITY:Poly(RC)-binding protein, putative (AHRD V3.3 *-* B9SPR0_RICCO)	CDS	SYNONYMOUS	P	P	41	1	4.32	7	novel	TOLERATED
SL3.0ch00	17341919	G	A	mRNA.Solyc00g180440.2.1	gene.Solyc00g180440.2	50S ribosomal protein L20, chloroplastic (AHRD V3.3 *** A0A0A1IRS6_9LAMI)	CDS	SYNONYMOUS	L	L	75	1	2.94	391	novel	TOLERATED
SL3.0ch00	17341924	A	G	mRNA.Solyc00g180440.2.1	gene.Solyc00g180440.2	50S ribosomal protein L20, chloroplastic (AHRD V3.3 *** A0A0A1IRS6_9LAMI)	CDS	NONSYNONYMOUS	F	L	74	1	2.93	390	novel	TOLERATED
SL3.0ch00	17342135	C	A	mRNA.Solyc00g180440.2.1	gene.Solyc00g180440.2	50S ribosomal protein L20, chloroplastic (AHRD V3.3 *** A0A0A1IRS6_9LAMI)	CDS	NONSYNONYMOUS	R	L	18	0.72	2.88	378	novel	TOLERATED
SL3.0ch00	17342178	C	T	mRNA.Solyc00g180440.2.1	gene.Solyc00g180440.2	50S ribosomal protein L20, chloroplastic (AHRD V3.3 *** A0A0A1IRS6_9LAMI)	CDS	NONSYNONYMOUS	V	I	4	0.59	2.89	386	novel	TOLERATED
SL3.0ch00	17342207	A	G	mRNA.Solyc00g180440.2.1	gene.Solyc00g180440.2	50S ribosomal protein L20, chloroplastic (AHRD V3.3 *** A0A0A1IRS6_9LAMI)	UTR_5	NONCODING	NA	NA	NA	NA	NA	NA	novel	NA
SL3.0ch00	17472469	T	C	mRNA.Solyc00g184357.1.1	gene.Solyc00g184357.1	histone-lysine N-methyltransferase SUVR5 (AHRD V3.3 --* AT2G23740.6)	UTR_5	NONCODING	NA	NA	NA	NA	NA	NA	novel	NA
SL3.0ch00	17472475	G	C	mRNA.Solyc00g184357.1.1	gene.Solyc00g184357.1	histone-lysine N-methyltransferase SUVR5 (AHRD V3.3 --* AT2G23740.6)	UTR_5	NONCODING	NA	NA	NA	NA	NA	NA	novel	NA
SL3.0ch00	17472486	C	T	mRNA.Solyc00g184357.1.1	gene.Solyc00g184357.1	histone-lysine N-methyltransferase SUVR5 (AHRD V3.3 --* AT2G23740.6)	UTR_5	NONCODING	NA	NA	NA	NA	NA	NA	novel	NA
SL3.0ch00	17472493	T	C	mRNA.Solyc00g184357.1.1	gene.Solyc00g184357.1	histone-lysine N-methyltransferase SUVR5 (AHRD V3.3 --* AT2G23740.6)	UTR_5	NONCODING	NA	NA	NA	NA	NA	NA	novel	NA
SL3.0ch00	17472496	C	T	mRNA.Solyc00g184357.1.1	gene.Solyc00g184357.1	histone-lysine N-methyltransferase SUVR5 (AHRD V3.3 --* AT2G23740.6)	UTR_5	NONCODING	NA	NA	NA	NA	NA	NA	novel	NA
SL3.0ch00	17472532	G	A	mRNA.Solyc00g184357.1.1	gene.Solyc00g184357.1	histone-lysine N-methyltransferase SUVR5 (AHRD V3.3 --* AT2G23740.6)	UTR_5	NONCODING	NA	NA	NA	NA	NA	NA	novel	NA
SL3.0ch00	17472550	A	G	mRNA.Solyc00g184357.1.1	gene.Solyc00g184357.1	histone-lysine N-methyltransferase SUVR5 (AHRD V3.3 --* AT2G23740.6)	UTR_5	NONCODING	NA	NA	NA	NA	NA	NA	novel	NA
SL3.0ch00	17472921	A	C	mRNA.Solyc00g184357.1.1	gene.Solyc00g184357.1	histone-lysine N-methyltransferase SUVR5 (AHRD V3.3 --* AT2G23740.6)	UTR_5	NONCODING	NA	NA	NA	NA	NA	NA	novel	NA
SL3.0ch00	17472938	C	T	mRNA.Solyc00g184357.1.1	gene.Solyc00g184357.1	histone-lysine N-methyltransferase SUVR5 (AHRD V3.3 --* AT2G23740.6)	UTR_5	NONCODING	NA	NA	NA	NA	NA	NA	novel	NA
SL3.0ch00	17472951	G	T	mRNA.Solyc00g184357.1.1	gene.Solyc00g184357.1	histone-lysine N-methyltransferase SUVR5 (AHRD V3.3 --* AT2G23740.6)	UTR_5	NONCODING	NA	NA	NA	NA	NA	NA	novel	NA
SL3.0ch00	17472969	C	A	mRNA.Solyc00g184357.1.1	gene.Solyc00g184357.1	histone-lysine N-methyltransferase SUVR5 (AHRD V3.3 --* AT2G23740.6)	UTR_5	NONCODING	NA	NA	NA	NA	NA	NA	novel	NA
SL3.0ch00	17472971	A	C	mRNA.Solyc00g184357.1.1	gene.Solyc00g184357.1	histone-lysine N-methyltransferase SUVR5 (AHRD V3.3 --* AT2G23740.6)	UTR_5	NONCODING	NA	NA	NA	NA	NA	NA	novel	NA
SL3.0ch00	17472984	C	T	mRNA.Solyc00g184357.1.1	gene.Solyc00g184357.1	histone-lysine N-methyltransferase SUVR5 (AHRD V3.3 --* AT2G23740.6)	UTR_5	NONCODING	NA	NA	NA	NA	NA	NA	novel	NA
SL3.0ch00	17472985	G	A	mRNA.Solyc00g184357.1.1	gene.Solyc00g184357.1	histone-lysine N-methyltransferase SUVR5 (AHRD V3.3 --* AT2G23740.6)	UTR_5	NONCODING	NA	NA	NA	NA	NA	NA	novel	NA
SL3.0ch00	17472989	C	A	mRNA.Solyc00g184357.1.1	gene.Solyc00g184357.1	histone-lysine N-methyltransferase SUVR5 (AHRD V3.3 --* AT2G23740.6)	UTR_5	NONCODING	NA	NA	NA	NA	NA	NA	novel	NA
SL3.0ch00	17472995	G	T	mRNA.Solyc00g184357.1.1	gene.Solyc00g184357.1	histone-lysine N-methyltransferase SUVR5 (AHRD V3.3 --* AT2G23740.6)	UTR_5	NONCODING	NA	NA	NA	NA	NA	NA	novel	NA
SL3.0ch00	17473035	C	T	mRNA.Solyc00g184357.1.1	gene.Solyc00g184357.1	histone-lysine N-methyltransferase SUVR5 (AHRD V3.3 --* AT2G23740.6)	UTR_5	NONCODING	NA	NA	NA	NA	NA	NA	novel	NA
SL3.0ch00	17473038	T	C	mRNA.Solyc00g184357.1.1	gene.Solyc00g184357.1	histone-lysine N-methyltransferase SUVR5 (AHRD V3.3 --* AT2G23740.6)	UTR_5	NONCODING	NA	NA	NA	NA	NA	NA	novel	NA
SL3.0ch00	17976555	G	C	mRNA.Solyc00g203660.2.1	gene.Solyc00g203660.2	Ribulose bisphosphate carboxylase large chain (AHRD V3.3 *-* RBL_SOLBU)	CDS	NONSYNONYMOUS	H	D	156	0.94	3.96	11	novel	TOLERATED
SL3.0ch00	18132019	T	C	mRNA.Solyc00g209460.2.1	gene.Solyc00g209460.2	GDSL esterase/lipase (AHRD V3.3 *-* A0A0B2QVH8_GLYSO)	UTR_3	NONCODING	NA	NA	NA	NA	NA	NA	novel	NA
SL3.0ch00	18132612	G	A	mRNA.Solyc00g209460.2.1	gene.Solyc00g209460.2	GDSL esterase/lipase (AHRD V3.3 *-* A0A0B2QVH8_GLYSO)	CDS	SYNONYMOUS	N	N	31	0.22	2.59	73	novel	TOLERATED
SL3.0ch00	18132690	T	C	mRNA.Solyc00g209460.2.1	gene.Solyc00g209460.2	GDSL esterase/lipase (AHRD V3.3 *-* A0A0B2QVH8_GLYSO)	CDS	SYNONYMOUS	L	L	5	1	2.7	72	novel	TOLERATED
SL3.0ch00	18342190	A	C	mRNA.Solyc00g217560.1.1	gene.Solyc00g217560.1	Transcription factor, TCP (AHRD V3.3 *-* A0A103Y4W6_CYNCS)	CDS	NONSYNONYMOUS	K	N	154	0.52	2.73	34	novel	TOLERATED
SL3.0ch00	18342202	C	T	mRNA.Solyc00g217560.1.1	gene.Solyc00g217560.1	Transcription factor, TCP (AHRD V3.3 *-* A0A103Y4W6_CYNCS)	CDS	SYNONYMOUS	S	S	158	1	2.71	28	novel	TOLERATED
SL3.0ch00	18463560	A	T	mRNA.Solyc00g222063.1.1	gene.Solyc00g222063.1	Tetratricopeptide repeat (TPR)-like superfamily protein (AHRD V3.3 --* AT5G08490.8)	CDS	SYNONYMOUS	T	T	75	1	3.43	6	novel	TOLERATED
SL3.0ch00	18463577	G	T	mRNA.Solyc00g222063.1.1	gene.Solyc00g222063.1	Tetratricopeptide repeat (TPR)-like superfamily protein (AHRD V3.3 --* AT5G08490.8)	CDS	NONSYNONYMOUS	C	F	81	0.19	3.43	6	novel	TOLERATED
SL3.0ch00	18463578	T	C	mRNA.Solyc00g222063.1.1	gene.Solyc00g222063.1	Tetratricopeptide repeat (TPR)-like superfamily protein (AHRD V3.3 --* AT5G08490.8)	CDS	SYNONYMOUS	C	C	81	1	3.43	6	novel	TOLERATED
SL3.0ch00	18463586	G	A	mRNA.Solyc00g222063.1.1	gene.Solyc00g222063.1	Tetratricopeptide repeat (TPR)-like superfamily protein (AHRD V3.3 --* AT5G08490.8)	CDS	STOP-GAIN	W	*	84	NA	NA	NA	novel	NA
SL3.0ch00	18463598	C	T	mRNA.Solyc00g222063.1.1	gene.Solyc00g222063.1	Tetratricopeptide repeat (TPR)-like superfamily protein (AHRD V3.3 --* AT5G08490.8)	CDS	NONSYNONYMOUS	A	V	88	0.15	3.83	5	novel	TOLERATED
SL3.0ch00	18463611	A	G	mRNA.Solyc00g222063.1.1	gene.Solyc00g222063.1	Tetratricopeptide repeat (TPR)-like superfamily protein (AHRD V3.3 --* AT5G08490.8)	CDS	SYNONYMOUS	R	R	92	1	3.98	4	novel	TOLERATED
SL3.0ch00	18463631	C	T	mRNA.Solyc00g222063.1.1	gene.Solyc00g222063.1	Tetratricopeptide repeat (TPR)-like superfamily protein (AHRD V3.3 --* AT5G08490.8)	CDS	NONSYNONYMOUS	A	V	99	0.17	3.98	4	novel	TOLERATED
SL3.0ch00	18464367	G	A	mRNA.Solyc00g222063.1.1	gene.Solyc00g222063.1	Tetratricopeptide repeat (TPR)-like superfamily protein (AHRD V3.3 --* AT5G08490.8)	UTR_3	NONCODING	NA	NA	NA	NA	NA	NA	novel	NA
SL3.0ch00	18464368	T	C	mRNA.Solyc00g222063.1.1	gene.Solyc00g222063.1	Tetratricopeptide repeat (TPR)-like superfamily protein (AHRD V3.3 --* AT5G08490.8)	UTR_3	NONCODING	NA	NA	NA	NA	NA	NA	novel	NA
SL3.0ch00	18464386	G	C	mRNA.Solyc00g222063.1.1	gene.Solyc00g222063.1	Tetratricopeptide repeat (TPR)-like superfamily protein (AHRD V3.3 --* AT5G08490.8)	UTR_3	NONCODING	NA	NA	NA	NA	NA	NA	novel	NA
SL3.0ch00	18464392	G	T	mRNA.Solyc00g222063.1.1	gene.Solyc00g222063.1	Tetratricopeptide repeat (TPR)-like superfamily protein (AHRD V3.3 --* AT5G08490.8)	UTR_3	NONCODING	NA	NA	NA	NA	NA	NA	novel	NA
SL3.0ch00	18464398	C	A	mRNA.Solyc00g222063.1.1	gene.Solyc00g222063.1	Tetratricopeptide repeat (TPR)-like superfamily protein (AHRD V3.3 --* AT5G08490.8)	UTR_3	NONCODING	NA	NA	NA	NA	NA	NA	novel	NA
SL3.0ch00	18464400	A	C	mRNA.Solyc00g222063.1.1	gene.Solyc00g222063.1	Tetratricopeptide repeat (TPR)-like superfamily protein (AHRD V3.3 --* AT5G08490.8)	UTR_3	NONCODING	NA	NA	NA	NA	NA	NA	novel	NA
SL3.0ch00	18464408	T	C	mRNA.Solyc00g222063.1.1	gene.Solyc00g222063.1	Tetratricopeptide repeat (TPR)-like superfamily protein (AHRD V3.3 --* AT5G08490.8)	UTR_3	NONCODING	NA	NA	NA	NA	NA	NA	novel	NA
SL3.0ch00	18464414	C	T	mRNA.Solyc00g222063.1.1	gene.Solyc00g222063.1	Tetratricopeptide repeat (TPR)-like superfamily protein (AHRD V3.3 --* AT5G08490.8)	UTR_3	NONCODING	NA	NA	NA	NA	NA	NA	novel	NA
SL3.0ch00	18464419	T	G	mRNA.Solyc00g222063.1.1	gene.Solyc00g222063.1	Tetratricopeptide repeat (TPR)-like superfamily protein (AHRD V3.3 --* AT5G08490.8)	UTR_3	NONCODING	NA	NA	NA	NA	NA	NA	novel	NA
SL3.0ch00	18464431	T	A	mRNA.Solyc00g222063.1.1	gene.Solyc00g222063.1	Tetratricopeptide repeat (TPR)-like superfamily protein (AHRD V3.3 --* AT5G08490.8)	UTR_3	NONCODING	NA	NA	NA	NA	NA	NA	novel	NA
SL3.0ch00	18464437	C	T	mRNA.Solyc00g222063.1.1	gene.Solyc00g222063.1	Tetratricopeptide repeat (TPR)-like superfamily protein (AHRD V3.3 --* AT5G08490.8)	UTR_3	NONCODING	NA	NA	NA	NA	NA	NA	novel	NA
SL3.0ch00	18464453	T	C	mRNA.Solyc00g222063.1.1	gene.Solyc00g222063.1	Tetratricopeptide repeat (TPR)-like superfamily protein (AHRD V3.3 --* AT5G08490.8)	UTR_3	NONCODING	NA	NA	NA	NA	NA	NA	novel	NA
SL3.0ch00	18464456	C	T	mRNA.Solyc00g222063.1.1	gene.Solyc00g222063.1	Tetratricopeptide repeat (TPR)-like superfamily protein (AHRD V3.3 --* AT5G08490.8)	UTR_3	NONCODING	NA	NA	NA	NA	NA	NA	novel	NA
SL3.0ch00	18561042	C	A	mRNA.Solyc00g222067.1.1	gene.Solyc00g222067.1	MATH domain/coiled-coil protein (AHRD V3.3 --* AT3G58430.1)	CDS	STOP-LOSS	*	Y	87	NA	NA	NA	novel	NA
SL3.0ch00	18578077	T	C	mRNA.Solyc00g226760.1.1	gene.Solyc00g226760.1	Sulfotransferase (AHRD V3.3 *** K4D8Q6_SOLLC)	CDS	SYNONYMOUS	T	T	76	1	2.63	187	novel	TOLERATED
SL3.0ch00	19148737	A	T	mRNA.Solyc00g249900.3.1	gene.Solyc00g249900.3	AP-2 complex subunit alpha-1 (AHRD V3.3 *-* AP2A1_ARATH)	CDS	NONSYNONYMOUS	K	N	159	0.53	4.32	41	novel	TOLERATED
SL3.0ch00	19148748	A	C	mRNA.Solyc00g249900.3.1	gene.Solyc00g249900.3	AP-2 complex subunit alpha-1 (AHRD V3.3 *-* AP2A1_ARATH)	CDS	NONSYNONYMOUS	E	A	163	0.84	4.32	41	novel	TOLERATED
SL3.0ch00	20493012	A	G	mRNA.Solyc00g308930.1.1	gene.Solyc00g308930.1	LOW QUALITY:Lysine-specific histone demethylase 1-like protein (AHRD V3.3 *-* A0A0B0PVB3_GOSAR)	CDS	SYNONYMOUS	L	L	65	1	4.32	5	novel	TOLERATED
SL3.0ch00	20493105	A	C	mRNA.Solyc00g308930.1.1	gene.Solyc00g308930.1	LOW QUALITY:Lysine-specific histone demethylase 1-like protein (AHRD V3.3 *-* A0A0B0PVB3_GOSAR)	CDS	NONSYNONYMOUS	Y	D	34	1	4.32	3	novel	TOLERATED
SL3.0ch00	20493106	G	T	mRNA.Solyc00g308930.1.1	gene.Solyc00g308930.1	LOW QUALITY:Lysine-specific histone demethylase 1-like protein (AHRD V3.3 *-* A0A0B0PVB3_GOSAR)	CDS	NONSYNONYMOUS	N	K	33	0.67	4.32	3	novel	TOLERATED
SL3.0ch01	88975	C	T	mRNA.Solyc01g005090.3.1	gene.Solyc01g005090.3	Type I inositol-1,4,5-trisphosphate 5-phosphatase CVP2 (AHRD V3.3 *** A0A0B2RAB0_GLYSO)	UTR_5	NONCODING	NA	NA	NA	NA	NA	NA	novel	NA
SL3.0ch01	88992	A	C	mRNA.Solyc01g005090.3.1	gene.Solyc01g005090.3	Type I inositol-1,4,5-trisphosphate 5-phosphatase CVP2 (AHRD V3.3 *** A0A0B2RAB0_GLYSO)	UTR_5	NONCODING	NA	NA	NA	NA	NA	NA	novel	NA
SL3.0ch01	88997	A	T	mRNA.Solyc01g005090.3.1	gene.Solyc01g005090.3	Type I inositol-1,4,5-trisphosphate 5-phosphatase CVP2 (AHRD V3.3 *** A0A0B2RAB0_GLYSO)	UTR_5	NONCODING	NA	NA	NA	NA	NA	NA	novel	NA
SL3.0ch01	89002	A	G	mRNA.Solyc01g005090.3.1	gene.Solyc01g005090.3	Type I inositol-1,4,5-trisphosphate 5-phosphatase CVP2 (AHRD V3.3 *** A0A0B2RAB0_GLYSO)	UTR_5	NONCODING	NA	NA	NA	NA	NA	NA	novel	NA
SL3.0ch01	89010	A	G	mRNA.Solyc01g005090.3.1	gene.Solyc01g005090.3	Type I inositol-1,4,5-trisphosphate 5-phosphatase CVP2 (AHRD V3.3 *** A0A0B2RAB0_GLYSO)	UTR_5	NONCODING	NA	NA	NA	NA	NA	NA	novel	NA
SL3.0ch01	89011	A	T	mRNA.Solyc01g005090.3.1	gene.Solyc01g005090.3	Type I inositol-1,4,5-trisphosphate 5-phosphatase CVP2 (AHRD V3.3 *** A0A0B2RAB0_GLYSO)	UTR_5	NONCODING	NA	NA	NA	NA	NA	NA	novel	NA
SL3.0ch01	124802	G	A	mRNA.Solyc01g005130.2.1	gene.Solyc01g005130.2	Zinc finger protein, putative (AHRD V3.3 *** B9SNH3_RICCO)	CDS	SYNONYMOUS	S	S	11	0.69	2.59	75	novel	TOLERATED
SL3.0ch01	124817	A	G	mRNA.Solyc01g005130.2.1	gene.Solyc01g005130.2	Zinc finger protein, putative (AHRD V3.3 *** B9SNH3_RICCO)	CDS	SYNONYMOUS	E	E	16	1	2.59	75	novel	TOLERATED
SL3.0ch01	124825	G	A	mRNA.Solyc01g005130.2.1	gene.Solyc01g005130.2	Zinc finger protein, putative (AHRD V3.3 *** B9SNH3_RICCO)	CDS	NONSYNONYMOUS	S	N	19	0.12	2.59	74	novel	TOLERATED
SL3.0ch01	124827	A	T	mRNA.Solyc01g005130.2.1	gene.Solyc01g005130.2	Zinc finger protein, putative (AHRD V3.3 *** B9SNH3_RICCO)	CDS	NONSYNONYMOUS	S	C	20	0.04	2.59	74	novel	DELETERIOUS
SL3.0ch01	124835	T	G	mRNA.Solyc01g005130.2.1	gene.Solyc01g005130.2	Zinc finger protein, putative (AHRD V3.3 *** B9SNH3_RICCO)	CDS	SYNONYMOUS	V	V	22	1	2.6	72	novel	TOLERATED
SL3.0ch01	124837	C	G	mRNA.Solyc01g005130.2.1	gene.Solyc01g005130.2	Zinc finger protein, putative (AHRD V3.3 *** B9SNH3_RICCO)	CDS	NONSYNONYMOUS	A	G	23	0.21	2.6	72	novel	TOLERATED
SL3.0ch01	124838	C	T	mRNA.Solyc01g005130.2.1	gene.Solyc01g005130.2	Zinc finger protein, putative (AHRD V3.3 *** B9SNH3_RICCO)	CDS	SYNONYMOUS	A	A	23	1	2.6	72	novel	TOLERATED
SL3.0ch01	124841	C	A	mRNA.Solyc01g005130.2.1	gene.Solyc01g005130.2	Zinc finger protein, putative (AHRD V3.3 *** B9SNH3_RICCO)	CDS	SYNONYMOUS	S	S	24	1	2.6	70	novel	TOLERATED
SL3.0ch01	124846	C	T	mRNA.Solyc01g005130.2.1	gene.Solyc01g005130.2	Zinc finger protein, putative (AHRD V3.3 *** B9SNH3_RICCO)	CDS	NONSYNONYMOUS	T	I	26	1	2.61	69	novel	TOLERATED
SL3.0ch01	124847	T	A	mRNA.Solyc01g005130.2.1	gene.Solyc01g005130.2	Zinc finger protein, putative (AHRD V3.3 *** B9SNH3_RICCO)	CDS	SYNONYMOUS	T	T	26	0.18	2.61	69	novel	TOLERATED
SL3.0ch01	124850	T	C	mRNA.Solyc01g005130.2.1	gene.Solyc01g005130.2	Zinc finger protein, putative (AHRD V3.3 *** B9SNH3_RICCO)	CDS	SYNONYMOUS	S	S	27	1	2.62	70	novel	TOLERATED
SL3.0ch01	124852	C	T	mRNA.Solyc01g005130.2.1	gene.Solyc01g005130.2	Zinc finger protein, putative (AHRD V3.3 *** B9SNH3_RICCO)	CDS	NONSYNONYMOUS	A	V	28	0.81	2.67	69	novel	TOLERATED
SL3.0ch01	400912	A	T	mRNA.Solyc01g005570.3.1	gene.Solyc01g005570.3	DUF1639 family protein (AHRD V3.3 *** A0A072U1E7_MEDTR)	UTR_3	NONCODING	NA	NA	NA	NA	NA	NA	novel	NA
SL3.0ch01	401489	T	C	mRNA.Solyc01g005570.3.1	gene.Solyc01g005570.3	DUF1639 family protein (AHRD V3.3 *** A0A072U1E7_MEDTR)	UTR_3	NONCODING	NA	NA	NA	NA	NA	NA	novel	NA
SL3.0ch01	401639	A	G	mRNA.Solyc01g005570.3.1	gene.Solyc01g005570.3	DUF1639 family protein (AHRD V3.3 *** A0A072U1E7_MEDTR)	CDS	SYNONYMOUS	L	L	158	1	2.62	89	novel	TOLERATED
SL3.0ch01	408628	T	C	mRNA.Solyc01g005575.1.1	gene.Solyc01g005575.1	DUF1639 family protein (AHRD V3.3 *** A0A072U1E7_MEDTR)	CDS	SYNONYMOUS	E	E	48	1	2.6	113	novel	TOLERATED
SL3.0ch01	409124	T	G	mRNA.Solyc01g005575.1.1	gene.Solyc01g005575.1	DUF1639 family protein (AHRD V3.3 *** A0A072U1E7_MEDTR)	UTR_5	NONCODING	NA	NA	NA	NA	NA	NA	novel	NA
SL3.0ch01	416888	A	G	mRNA.Solyc01g005590.2.1	gene.Solyc01g005590.2	Arabinogalactan peptide 14 (AHRD V3.3 *** A0A151TQT2_CAJCA)	UTR_5	NONCODING	NA	NA	NA	NA	NA	NA	novel	NA
SL3.0ch01	416935	T	C	mRNA.Solyc01g005590.2.1	gene.Solyc01g005590.2	Arabinogalactan peptide 14 (AHRD V3.3 *** A0A151TQT2_CAJCA)	UTR_5	NONCODING	NA	NA	NA	NA	NA	NA	novel	NA
SL3.0ch01	417058	T	C	mRNA.Solyc01g005590.2.1	gene.Solyc01g005590.2	Arabinogalactan peptide 14 (AHRD V3.3 *** A0A151TQT2_CAJCA)	CDS	SYNONYMOUS	D	D	31	1	3.03	42	novel	TOLERATED
SL3.0ch01	490926	T	A	mRNA.Solyc01g005730.3.1	gene.Solyc01g005730.3	Leucine-rich repeat receptor-like protein kinase family protein (AHRD V3.3 *** AT4G08850.1)	CDS	STOP-GAIN	Y	*	52	NA	NA	NA	novel	NA
SL3.0ch01	490943	C	A	mRNA.Solyc01g005730.3.1	gene.Solyc01g005730.3	Leucine-rich repeat receptor-like protein kinase family protein (AHRD V3.3 *** AT4G08850.1)	CDS	NONSYNONYMOUS	P	Q	58	0.06	2.74	85	novel	TOLERATED
SL3.0ch01	490968	C	T	mRNA.Solyc01g005730.3.1	gene.Solyc01g005730.3	Leucine-rich repeat receptor-like protein kinase family protein (AHRD V3.3 *** AT4G08850.1)	CDS	SYNONYMOUS	S	S	66	1	2.7	96	novel	TOLERATED
SL3.0ch01	490991	G	A	mRNA.Solyc01g005730.3.1	gene.Solyc01g005730.3	Leucine-rich repeat receptor-like protein kinase family protein (AHRD V3.3 *** AT4G08850.1)	CDS	NONSYNONYMOUS	G	E	74	0	2.7	96	novel	DELETERIOUS
SL3.0ch01	491106	A	G	mRNA.Solyc01g005730.3.1	gene.Solyc01g005730.3	Leucine-rich repeat receptor-like protein kinase family protein (AHRD V3.3 *** AT4G08850.1)	CDS	SYNONYMOUS	R	R	112	1	2.66	96	novel	TOLERATED
SL3.0ch01	491109	T	A	mRNA.Solyc01g005730.3.1	gene.Solyc01g005730.3	Leucine-rich repeat receptor-like protein kinase family protein (AHRD V3.3 *** AT4G08850.1)	CDS	SYNONYMOUS	L	L	113	1	2.66	96	novel	TOLERATED
SL3.0ch01	491112	T	C	mRNA.Solyc01g005730.3.1	gene.Solyc01g005730.3	Leucine-rich repeat receptor-like protein kinase family protein (AHRD V3.3 *** AT4G08850.1)	CDS	SYNONYMOUS	D	D	114	1	2.66	96	novel	TOLERATED
SL3.0ch01	491115	T	A	mRNA.Solyc01g005730.3.1	gene.Solyc01g005730.3	Leucine-rich repeat receptor-like protein kinase family protein (AHRD V3.3 *** AT4G08850.1)	CDS	NONSYNONYMOUS	F	L	115	1	2.66	96	novel	TOLERATED
SL3.0ch01	491125	G	A	mRNA.Solyc01g005730.3.1	gene.Solyc01g005730.3	Leucine-rich repeat receptor-like protein kinase family protein (AHRD V3.3 *** AT4G08850.1)	CDS	NONSYNONYMOUS	D	N	119	0.98	2.65	94	novel	TOLERATED
SL3.0ch01	491131	A	T	mRNA.Solyc01g005730.3.1	gene.Solyc01g005730.3	Leucine-rich repeat receptor-like protein kinase family protein (AHRD V3.3 *** AT4G08850.1)	CDS	NONSYNONYMOUS	T	S	121	1	2.66	96	novel	TOLERATED
SL3.0ch01	491136	A	C	mRNA.Solyc01g005730.3.1	gene.Solyc01g005730.3	Leucine-rich repeat receptor-like protein kinase family protein (AHRD V3.3 *** AT4G08850.1)	CDS	SYNONYMOUS	G	G	122	1	2.66	95	novel	TOLERATED
SL3.0ch01	491139	G	A	mRNA.Solyc01g005730.3.1	gene.Solyc01g005730.3	Leucine-rich repeat receptor-like protein kinase family protein (AHRD V3.3 *** AT4G08850.1)	CDS	SYNONYMOUS	S	S	123	1	2.66	93	novel	TOLERATED
SL3.0ch01	491141	C	A	mRNA.Solyc01g005730.3.1	gene.Solyc01g005730.3	Leucine-rich repeat receptor-like protein kinase family protein (AHRD V3.3 *** AT4G08850.1)	CDS	NONSYNONYMOUS	P	H	124	0.6	2.65	94	novel	TOLERATED
SL3.0ch01	491154	A	C	mRNA.Solyc01g005730.3.1	gene.Solyc01g005730.3	Leucine-rich repeat receptor-like protein kinase family protein (AHRD V3.3 *** AT4G08850.1)	CDS	NONSYNONYMOUS	K	N	128	0.17	2.68	95	novel	TOLERATED
SL3.0ch01	559215	C	T	mRNA.Solyc01g005825.1.1	gene.Solyc01g005825.1	P-loop nucleoside triphosphate hydrolases superfamily protein with CH (Calponin Homology) domain-containing protein (AHRD V3.3 --* AT3G10310.2)	CDS	NONSYNONYMOUS	L	F	83	0	4.32	1	novel	DELETERIOUS (*WARNING! Low confidence)
SL3.0ch01	582870	T	C	mRNA.Solyc01g005870.2.1	gene.Solyc01g005870.2	Leucine-rich repeat receptor-like protein kinase family protein (AHRD V3.3 *** AT3G24240.1)	CDS	SYNONYMOUS	S	S	386	1	2.81	110	novel	TOLERATED
SL3.0ch01	582876	C	G	mRNA.Solyc01g005870.2.1	gene.Solyc01g005870.2	Leucine-rich repeat receptor-like protein kinase family protein (AHRD V3.3 *** AT3G24240.1)	CDS	NONSYNONYMOUS	L	F	384	0.71	2.81	110	novel	TOLERATED
SL3.0ch01	582878	A	T	mRNA.Solyc01g005870.2.1	gene.Solyc01g005870.2	Leucine-rich repeat receptor-like protein kinase family protein (AHRD V3.3 *** AT3G24240.1)	CDS	NONSYNONYMOUS	L	M	384	0.22	2.81	110	novel	TOLERATED
SL3.0ch01	582882	A	T	mRNA.Solyc01g005870.2.1	gene.Solyc01g005870.2	Leucine-rich repeat receptor-like protein kinase family protein (AHRD V3.3 *** AT3G24240.1)	CDS	NONSYNONYMOUS	F	L	382	0.65	2.83	109	novel	TOLERATED
SL3.0ch01	582883	A	T	mRNA.Solyc01g005870.2.1	gene.Solyc01g005870.2	Leucine-rich repeat receptor-like protein kinase family protein (AHRD V3.3 *** AT3G24240.1)	CDS	NONSYNONYMOUS	F	Y	382	1	2.83	109	novel	TOLERATED
SL3.0ch01	1126013	G	C	mRNA.Solyc01g006550.3.1	gene.Solyc01g006550.3	Leucine-rich repeat receptor-like protein kinase family protein (AHRD V3.3 *** AT2G33170.2)	CDS	NONSYNONYMOUS	H	D	224	1	2.59	110	novel	TOLERATED
SL3.0ch01	1126017	G	C	mRNA.Solyc01g006550.3.1	gene.Solyc01g006550.3	Leucine-rich repeat receptor-like protein kinase family protein (AHRD V3.3 *** AT2G33170.2)	CDS	NONSYNONYMOUS	F	L	222	0.66	2.59	110	novel	TOLERATED
SL3.0ch01	1126028	C	T	mRNA.Solyc01g006550.3.1	gene.Solyc01g006550.3	Leucine-rich repeat receptor-like protein kinase family protein (AHRD V3.3 *** AT2G33170.2)	CDS	NONSYNONYMOUS	D	N	219	1	2.58	110	novel	TOLERATED
SL3.0ch01	1126029	G	T	mRNA.Solyc01g006550.3.1	gene.Solyc01g006550.3	Leucine-rich repeat receptor-like protein kinase family protein (AHRD V3.3 *** AT2G33170.2)	CDS	SYNONYMOUS	S	S	218	0.75	2.57	112	novel	TOLERATED
SL3.0ch01	1126031	A	G	mRNA.Solyc01g006550.3.1	gene.Solyc01g006550.3	Leucine-rich repeat receptor-like protein kinase family protein (AHRD V3.3 *** AT2G33170.2)	CDS	NONSYNONYMOUS	S	P	218	1	2.57	112	novel	TOLERATED
SL3.0ch01	1126053	C	T	mRNA.Solyc01g006550.3.1	gene.Solyc01g006550.3	Leucine-rich repeat receptor-like protein kinase family protein (AHRD V3.3 *** AT2G33170.2)	CDS	SYNONYMOUS	L	L	210	0.98	2.58	110	novel	TOLERATED
SL3.0ch01	1126058	C	T	mRNA.Solyc01g006550.3.1	gene.Solyc01g006550.3	Leucine-rich repeat receptor-like protein kinase family protein (AHRD V3.3 *** AT2G33170.2)	CDS	NONSYNONYMOUS	V	I	209	0.62	2.58	110	novel	TOLERATED
SL3.0ch01	1126063	C	A	mRNA.Solyc01g006550.3.1	gene.Solyc01g006550.3	Leucine-rich repeat receptor-like protein kinase family protein (AHRD V3.3 *** AT2G33170.2)	CDS	NONSYNONYMOUS	R	L	207	0.53	2.59	108	novel	TOLERATED
SL3.0ch01	1126064	G	A	mRNA.Solyc01g006550.3.1	gene.Solyc01g006550.3	Leucine-rich repeat receptor-like protein kinase family protein (AHRD V3.3 *** AT2G33170.2)	CDS	NONSYNONYMOUS	R	C	207	0.15	2.59	108	novel	TOLERATED
SL3.0ch01	1126068	C	T	mRNA.Solyc01g006550.3.1	gene.Solyc01g006550.3	Leucine-rich repeat receptor-like protein kinase family protein (AHRD V3.3 *** AT2G33170.2)	CDS	SYNONYMOUS	E	E	205	0.87	2.58	107	novel	TOLERATED
SL3.0ch01	1126070	C	G	mRNA.Solyc01g006550.3.1	gene.Solyc01g006550.3	Leucine-rich repeat receptor-like protein kinase family protein (AHRD V3.3 *** AT2G33170.2)	CDS	NONSYNONYMOUS	E	Q	205	1	2.58	107	novel	TOLERATED
SL3.0ch01	1126075	T	C	mRNA.Solyc01g006550.3.1	gene.Solyc01g006550.3	Leucine-rich repeat receptor-like protein kinase family protein (AHRD V3.3 *** AT2G33170.2)	CDS	NONSYNONYMOUS	Y	C	203	0.16	2.58	107	novel	TOLERATED
SL3.0ch01	1126076	A	C	mRNA.Solyc01g006550.3.1	gene.Solyc01g006550.3	Leucine-rich repeat receptor-like protein kinase family protein (AHRD V3.3 *** AT2G33170.2)	CDS	NONSYNONYMOUS	Y	D	203	0.26	2.58	107	novel	TOLERATED
SL3.0ch01	1126086	T	A	mRNA.Solyc01g006550.3.1	gene.Solyc01g006550.3	Leucine-rich repeat receptor-like protein kinase family protein (AHRD V3.3 *** AT2G33170.2)	CDS	SYNONYMOUS	L	L	199	1	2.6	104	novel	TOLERATED
SL3.0ch01	1126100	G	A	mRNA.Solyc01g006550.3.1	gene.Solyc01g006550.3	Leucine-rich repeat receptor-like protein kinase family protein (AHRD V3.3 *** AT2G33170.2)	CDS	NONSYNONYMOUS	H	Y	195	0.64	2.6	101	novel	TOLERATED
SL3.0ch01	1126101	A	G	mRNA.Solyc01g006550.3.1	gene.Solyc01g006550.3	Leucine-rich repeat receptor-like protein kinase family protein (AHRD V3.3 *** AT2G33170.2)	CDS	SYNONYMOUS	S	S	194	1	2.58	106	novel	TOLERATED
SL3.0ch01	1263699	T	C	mRNA.Solyc01g006680.3.1	gene.Solyc01g006680.3	2-oxoglutarate (2OG) and Fe(II)-dependent oxygenase superfamily protein (AHRD V3.3 *** AT3G20810.5)	CDS	SYNONYMOUS	S	S	181	1	2.91	123	novel	TOLERATED
SL3.0ch01	1403794	T	A	mRNA.Solyc01g006830.3.1	gene.Solyc01g006830.3	TPX2 (targeting protein for Xklp2) protein family (AHRD V3.3 *** AT2G35880.3)	UTR_5	NONCODING	NA	NA	NA	NA	NA	NA	novel	NA
SL3.0ch01	1427005	G	A	mRNA.Solyc01g006860.3.1	gene.Solyc01g006860.3	DNAJ heat shock N-terminal domain-containing protein (AHRD V3.3 *** AT5G06410.1)	UTR_5	NONCODING	NA	NA	NA	NA	NA	NA	novel	NA
SL3.0ch01	1568082	A	G	mRNA.Solyc01g007000.3.1	gene.Solyc01g007000.3	U-box domain-containing family protein (AHRD V3.3 *** B9P691_POPTR)	CDS	NONSYNONYMOUS	I	V	211	1	2.47	193	novel	TOLERATED
SL3.0ch01	1568108	A	G	mRNA.Solyc01g007000.3.1	gene.Solyc01g007000.3	U-box domain-containing family protein (AHRD V3.3 *** B9P691_POPTR)	CDS	SYNONYMOUS	E	E	219	1	2.48	194	novel	TOLERATED
SL3.0ch01	1568228	C	T	mRNA.Solyc01g007000.3.1	gene.Solyc01g007000.3	U-box domain-containing family protein (AHRD V3.3 *** B9P691_POPTR)	CDS	SYNONYMOUS	N	N	259	0.35	2.48	200	novel	TOLERATED
SL3.0ch01	1568249	C	T	mRNA.Solyc01g007000.3.1	gene.Solyc01g007000.3	U-box domain-containing family protein (AHRD V3.3 *** B9P691_POPTR)	CDS	SYNONYMOUS	N	N	266	1	2.47	201	novel	TOLERATED
SL3.0ch01	1568268	G	A	mRNA.Solyc01g007000.3.1	gene.Solyc01g007000.3	U-box domain-containing family protein (AHRD V3.3 *** B9P691_POPTR)	CDS	NONSYNONYMOUS	A	T	273	0	2.48	199	novel	DELETERIOUS
SL3.0ch01	1568277	G	A	mRNA.Solyc01g007000.3.1	gene.Solyc01g007000.3	U-box domain-containing family protein (AHRD V3.3 *** B9P691_POPTR)	CDS	NONSYNONYMOUS	V	I	276	0.14	2.47	199	novel	TOLERATED
SL3.0ch01	1568303	C	T	mRNA.Solyc01g007000.3.1	gene.Solyc01g007000.3	U-box domain-containing family protein (AHRD V3.3 *** B9P691_POPTR)	CDS	SYNONYMOUS	L	L	284	1	2.47	198	novel	TOLERATED
SL3.0ch01	1568318	G	A	mRNA.Solyc01g007000.3.1	gene.Solyc01g007000.3	U-box domain-containing family protein (AHRD V3.3 *** B9P691_POPTR)	CDS	SYNONYMOUS	K	K	289	1	2.47	198	novel	TOLERATED
SL3.0ch01	1846891	A	C	mRNA.Solyc01g007750.3.1	gene.Solyc01g007750.3	Mitochondrial transcription termination factor family protein (AHRD V3.3 *** AT2G36000.1)	UTR_5	NONCODING	NA	NA	NA	NA	NA	NA	novel	NA
SL3.0ch01	1846896	A	C	mRNA.Solyc01g007750.3.1	gene.Solyc01g007750.3	Mitochondrial transcription termination factor family protein (AHRD V3.3 *** AT2G36000.1)	UTR_5	NONCODING	NA	NA	NA	NA	NA	NA	novel	NA
SL3.0ch01	2071038	C	T	mRNA.Solyc01g007950.3.1	gene.Solyc01g007950.3	Peroxidase (AHRD V3.3 *** K4ASZ3_SOLLC)	CDS	NONSYNONYMOUS	E	K	258	0.62	2.73	36	novel	TOLERATED
SL3.0ch01	2177563	A	G	mRNA.Solyc01g008110.3.1	gene.Solyc01g008110.3	Cytochrome P450 (AHRD V3.3 *** A0A118JS81_CYNCS)	CDS	NONSYNONYMOUS	K	E	193	0.18	2.39	211	novel	TOLERATED
SL3.0ch01	2362021	C	T	mRNA.Solyc01g008320.3.1	gene.Solyc01g008320.3	shoot gravitropism 2 (SGR2) (AHRD V3.3 *** AT1G31480.1)	UTR_5	NONCODING	NA	NA	NA	NA	NA	NA	novel	NA
SL3.0ch01	2493725	A	G	mRNA.Solyc01g008472.1.1	gene.Solyc01g008472.1	CCCH-type zinc fingerfamily protein with RNA-binding domain-containing protein (AHRD V3.3 --* AT2G05160.3)	CDS	NONSYNONYMOUS	D	G	56	0	4.32	1	novel	DELETERIOUS (*WARNING! Low confidence)
SL3.0ch01	2493726	T	C	mRNA.Solyc01g008472.1.1	gene.Solyc01g008472.1	CCCH-type zinc fingerfamily protein with RNA-binding domain-containing protein (AHRD V3.3 --* AT2G05160.3)	CDS	SYNONYMOUS	D	D	56	1	4.32	1	novel	TOLERATED
SL3.0ch01	2493742	G	A	mRNA.Solyc01g008472.1.1	gene.Solyc01g008472.1	CCCH-type zinc fingerfamily protein with RNA-binding domain-containing protein (AHRD V3.3 --* AT2G05160.3)	CDS	NONSYNONYMOUS	A	T	62	0	4.32	1	novel	DELETERIOUS (*WARNING! Low confidence)
SL3.0ch01	2493744	C	A	mRNA.Solyc01g008472.1.1	gene.Solyc01g008472.1	CCCH-type zinc fingerfamily protein with RNA-binding domain-containing protein (AHRD V3.3 --* AT2G05160.3)	CDS	SYNONYMOUS	A	A	62	1	4.32	1	novel	TOLERATED
SL3.0ch01	2493748	T	A	mRNA.Solyc01g008472.1.1	gene.Solyc01g008472.1	CCCH-type zinc fingerfamily protein with RNA-binding domain-containing protein (AHRD V3.3 --* AT2G05160.3)	CDS	NONSYNONYMOUS	Y	N	64	0	4.32	1	novel	DELETERIOUS (*WARNING! Low confidence)
SL3.0ch01	2493750	T	A	mRNA.Solyc01g008472.1.1	gene.Solyc01g008472.1	CCCH-type zinc fingerfamily protein with RNA-binding domain-containing protein (AHRD V3.3 --* AT2G05160.3)	CDS	STOP-GAIN	Y	*	64	NA	NA	NA	novel	NA
SL3.0ch01	2493754	T	C	mRNA.Solyc01g008472.1.1	gene.Solyc01g008472.1	CCCH-type zinc fingerfamily protein with RNA-binding domain-containing protein (AHRD V3.3 --* AT2G05160.3)	CDS	NONSYNONYMOUS	C	R	66	0	4.32	1	novel	DELETERIOUS (*WARNING! Low confidence)
SL3.0ch01	2493755	G	A	mRNA.Solyc01g008472.1.1	gene.Solyc01g008472.1	CCCH-type zinc fingerfamily protein with RNA-binding domain-containing protein (AHRD V3.3 --* AT2G05160.3)	CDS	NONSYNONYMOUS	C	Y	66	0	4.32	1	novel	DELETERIOUS (*WARNING! Low confidence)
SL3.0ch01	2493757	G	A	mRNA.Solyc01g008472.1.1	gene.Solyc01g008472.1	CCCH-type zinc fingerfamily protein with RNA-binding domain-containing protein (AHRD V3.3 --* AT2G05160.3)	CDS	NONSYNONYMOUS	G	R	67	0	4.32	1	novel	DELETERIOUS (*WARNING! Low confidence)
SL3.0ch01	2493760	C	T	mRNA.Solyc01g008472.1.1	gene.Solyc01g008472.1	CCCH-type zinc fingerfamily protein with RNA-binding domain-containing protein (AHRD V3.3 --* AT2G05160.3)	CDS	NONSYNONYMOUS	R	C	68	0	4.32	1	novel	DELETERIOUS (*WARNING! Low confidence)
SL3.0ch01	2496810	A	G	mRNA.Solyc01g008474.1.1	gene.Solyc01g008474.1	histone-lysine N-methyltransferase SUVR5 (AHRD V3.3 --* AT2G23740.6)	CDS	NONSYNONYMOUS	M	V	6	0.36	4.32	3	novel	TOLERATED
SL3.0ch01	2496851	G	A	mRNA.Solyc01g008474.1.1	gene.Solyc01g008474.1	histone-lysine N-methyltransferase SUVR5 (AHRD V3.3 --* AT2G23740.6)	CDS	SYNONYMOUS	P	P	19	1	4.32	3	novel	TOLERATED
SL3.0ch01	2496891	C	A	mRNA.Solyc01g008474.1.1	gene.Solyc01g008474.1	histone-lysine N-methyltransferase SUVR5 (AHRD V3.3 --* AT2G23740.6)	CDS	NONSYNONYMOUS	P	T	33	0	4.32	2	novel	DELETERIOUS (*WARNING! Low confidence)
SL3.0ch01	2496939	C	T	mRNA.Solyc01g008474.1.1	gene.Solyc01g008474.1	histone-lysine N-methyltransferase SUVR5 (AHRD V3.3 --* AT2G23740.6)	CDS	NONSYNONYMOUS	H	Y	49	0	4.32	1	novel	DELETERIOUS (*WARNING! Low confidence)
SL3.0ch01	2496959	A	G	mRNA.Solyc01g008474.1.1	gene.Solyc01g008474.1	histone-lysine N-methyltransferase SUVR5 (AHRD V3.3 --* AT2G23740.6)	CDS	SYNONYMOUS	P	P	55	1	4.32	1	novel	TOLERATED
SL3.0ch01	2497801	A	C	mRNA.Solyc01g008474.1.1	gene.Solyc01g008474.1	histone-lysine N-methyltransferase SUVR5 (AHRD V3.3 --* AT2G23740.6)	CDS	SYNONYMOUS	R	R	107	1	4.32	1	novel	TOLERATED
SL3.0ch01	2497809	C	T	mRNA.Solyc01g008474.1.1	gene.Solyc01g008474.1	histone-lysine N-methyltransferase SUVR5 (AHRD V3.3 --* AT2G23740.6)	CDS	SYNONYMOUS	Y	Y	109	1	4.32	1	novel	TOLERATED
SL3.0ch01	2498507	C	T	mRNA.Solyc01g008476.1.1	gene.Solyc01g008476.1	Cysteine proteinases superfamily protein (AHRD V3.3 --* AT3G48350.2)	CDS	NONSYNONYMOUS	A	V	59	0	4.32	1	novel	DELETERIOUS (*WARNING! Low confidence)
SL3.0ch01	2498523	C	A	mRNA.Solyc01g008476.1.1	gene.Solyc01g008476.1	Cysteine proteinases superfamily protein (AHRD V3.3 --* AT3G48350.2)	CDS	STOP-GAIN	Y	*	64	NA	NA	NA	novel	NA
SL3.0ch01	2498770	C	A	mRNA.Solyc01g008476.1.1	gene.Solyc01g008476.1	Cysteine proteinases superfamily protein (AHRD V3.3 --* AT3G48350.2)	CDS	SYNONYMOUS	V	V	127	1	4.32	1	novel	TOLERATED
SL3.0ch01	2498789	C	T	mRNA.Solyc01g008476.1.1	gene.Solyc01g008476.1	Cysteine proteinases superfamily protein (AHRD V3.3 --* AT3G48350.2)	CDS	NONSYNONYMOUS	R	C	134	0	4.32	1	novel	DELETERIOUS (*WARNING! Low confidence)
SL3.0ch01	2498790	G	A	mRNA.Solyc01g008476.1.1	gene.Solyc01g008476.1	Cysteine proteinases superfamily protein (AHRD V3.3 --* AT3G48350.2)	CDS	NONSYNONYMOUS	R	H	134	0	4.32	1	novel	DELETERIOUS (*WARNING! Low confidence)
SL3.0ch01	2498804	A	T	mRNA.Solyc01g008476.1.1	gene.Solyc01g008476.1	Cysteine proteinases superfamily protein (AHRD V3.3 --* AT3G48350.2)	CDS	STOP-GAIN	R	*	139	NA	NA	NA	novel	NA
SL3.0ch01	2498808	C	A	mRNA.Solyc01g008476.1.1	gene.Solyc01g008476.1	Cysteine proteinases superfamily protein (AHRD V3.3 --* AT3G48350.2)	CDS	NONSYNONYMOUS	P	H	140	0	4.32	1	novel	DELETERIOUS (*WARNING! Low confidence)
SL3.0ch01	2498817	G	T	mRNA.Solyc01g008476.1.1	gene.Solyc01g008476.1	Cysteine proteinases superfamily protein (AHRD V3.3 --* AT3G48350.2)	CDS	NONSYNONYMOUS	C	F	143	0	4.32	1	novel	DELETERIOUS (*WARNING! Low confidence)
SL3.0ch01	2498951	A	G	mRNA.Solyc01g008476.1.1	gene.Solyc01g008476.1	Cysteine proteinases superfamily protein (AHRD V3.3 --* AT3G48350.2)	CDS	NONSYNONYMOUS	K	E	188	0	4.32	1	novel	DELETERIOUS (*WARNING! Low confidence)
SL3.0ch01	2500755	C	T	mRNA.Solyc01g008478.1.1	gene.Solyc01g008478.1	histone-lysine N-methyltransferase SUVR5 (AHRD V3.3 --* AT2G23740.6)	CDS	SYNONYMOUS	V	V	59	1	4.32	1	novel	TOLERATED
SL3.0ch01	2500826	G	C	mRNA.Solyc01g008478.1.1	gene.Solyc01g008478.1	histone-lysine N-methyltransferase SUVR5 (AHRD V3.3 --* AT2G23740.6)	CDS	NONSYNONYMOUS	C	S	83	0	4.32	1	novel	DELETERIOUS (*WARNING! Low confidence)
SL3.0ch01	3098973	C	G	mRNA.Solyc01g009140.1.1	gene.Solyc01g009140.1	LOW QUALITY:Endoribonuclease Dicer 2a (AHRD V3.3 *-* A0A159UTQ7_SOLLC)	CDS	NONSYNONYMOUS	D	E	33	1	4.32	4	novel	TOLERATED
SL3.0ch01	3098974	A	T	mRNA.Solyc01g009140.1.1	gene.Solyc01g009140.1	LOW QUALITY:Endoribonuclease Dicer 2a (AHRD V3.3 *-* A0A159UTQ7_SOLLC)	CDS	STOP-GAIN	R	*	34	NA	NA	NA	novel	NA
SL3.0ch01	3099013	G	C	mRNA.Solyc01g009140.1.1	gene.Solyc01g009140.1	LOW QUALITY:Endoribonuclease Dicer 2a (AHRD V3.3 *-* A0A159UTQ7_SOLLC)	CDS	NONSYNONYMOUS	E	Q	47	0.31	3.55	5	novel	TOLERATED
SL3.0ch01	3099048	G	A	mRNA.Solyc01g009140.1.1	gene.Solyc01g009140.1	LOW QUALITY:Endoribonuclease Dicer 2a (AHRD V3.3 *-* A0A159UTQ7_SOLLC)	CDS	SYNONYMOUS	L	L	58	1	3.55	5	novel	TOLERATED
SL3.0ch01	3099054	G	T	mRNA.Solyc01g009140.1.1	gene.Solyc01g009140.1	LOW QUALITY:Endoribonuclease Dicer 2a (AHRD V3.3 *-* A0A159UTQ7_SOLLC)	CDS	NONSYNONYMOUS	M	I	60	0.19	3.52	6	novel	TOLERATED
SL3.0ch01	3099083	C	T	mRNA.Solyc01g009140.1.1	gene.Solyc01g009140.1	LOW QUALITY:Endoribonuclease Dicer 2a (AHRD V3.3 *-* A0A159UTQ7_SOLLC)	CDS	NONSYNONYMOUS	A	V	70	0.03	3.52	6	novel	DELETERIOUS (*WARNING! Low confidence)
SL3.0ch01	3099092	A	T	mRNA.Solyc01g009140.1.1	gene.Solyc01g009140.1	LOW QUALITY:Endoribonuclease Dicer 2a (AHRD V3.3 *-* A0A159UTQ7_SOLLC)	CDS	NONSYNONYMOUS	K	M	73	0.01	3.52	6	novel	DELETERIOUS (*WARNING! Low confidence)
SL3.0ch01	3099093	G	T	mRNA.Solyc01g009140.1.1	gene.Solyc01g009140.1	LOW QUALITY:Endoribonuclease Dicer 2a (AHRD V3.3 *-* A0A159UTQ7_SOLLC)	CDS	NONSYNONYMOUS	K	N	73	0.32	3.52	6	novel	TOLERATED
SL3.0ch01	3099109	C	T	mRNA.Solyc01g009140.1.1	gene.Solyc01g009140.1	LOW QUALITY:Endoribonuclease Dicer 2a (AHRD V3.3 *-* A0A159UTQ7_SOLLC)	CDS	NONSYNONYMOUS	L	F	79	0.11	3.52	6	novel	TOLERATED
SL3.0ch01	3099117	A	T	mRNA.Solyc01g009140.1.1	gene.Solyc01g009140.1	LOW QUALITY:Endoribonuclease Dicer 2a (AHRD V3.3 *-* A0A159UTQ7_SOLLC)	CDS	SYNONYMOUS	I	I	81	1	3.52	6	novel	TOLERATED
SL3.0ch01	3099138	G	T	mRNA.Solyc01g009140.1.1	gene.Solyc01g009140.1	LOW QUALITY:Endoribonuclease Dicer 2a (AHRD V3.3 *-* A0A159UTQ7_SOLLC)	CDS	NONSYNONYMOUS	L	F	88	0	4.32	3	novel	DELETERIOUS (*WARNING! Low confidence)
SL3.0ch01	3099153	A	T	mRNA.Solyc01g009140.1.1	gene.Solyc01g009140.1	LOW QUALITY:Endoribonuclease Dicer 2a (AHRD V3.3 *-* A0A159UTQ7_SOLLC)	CDS	SYNONYMOUS	T	T	93	1	4.32	3	novel	TOLERATED
SL3.0ch01	3099171	A	T	mRNA.Solyc01g009140.1.1	gene.Solyc01g009140.1	LOW QUALITY:Endoribonuclease Dicer 2a (AHRD V3.3 *-* A0A159UTQ7_SOLLC)	CDS	SYNONYMOUS	I	I	99	1	4.32	3	novel	TOLERATED
SL3.0ch01	3100684	T	A	mRNA.Solyc01g009150.3.1	gene.Solyc01g009150.3	Fe(3+) dicitrate transport system permease (AHRD V3.3 *** AT5G21070.1)	UTR_5	NONCODING	NA	NA	NA	NA	NA	NA	novel	NA
SL3.0ch01	3100813	C	T	mRNA.Solyc01g009150.3.1	gene.Solyc01g009150.3	Fe(3+) dicitrate transport system permease (AHRD V3.3 *** AT5G21070.1)	UTR_5	NONCODING	NA	NA	NA	NA	NA	NA	novel	NA
SL3.0ch01	3100815	C	G	mRNA.Solyc01g009150.3.1	gene.Solyc01g009150.3	Fe(3+) dicitrate transport system permease (AHRD V3.3 *** AT5G21070.1)	UTR_5	NONCODING	NA	NA	NA	NA	NA	NA	novel	NA
SL3.0ch01	3100937	G	A	mRNA.Solyc01g009150.3.1	gene.Solyc01g009150.3	Fe(3+) dicitrate transport system permease (AHRD V3.3 *** AT5G21070.1)	CDS	SYNONYMOUS	L	L	21	1	3.53	45	novel	TOLERATED
SL3.0ch01	3212853	C	T	mRNA.Solyc01g009250.3.1	gene.Solyc01g009250.3	LOW QUALITY:zinc finger (CCCH-type) family protein (AHRD V3.3 --* AT2G28450.2)	CDS	NONSYNONYMOUS	V	M	58	0	2.8	19	novel	DELETERIOUS
SL3.0ch01	3225702	T	A	mRNA.Solyc01g009270.1.1	gene.Solyc01g009270.1	FAF-like protein (DUF3049) (AHRD V3.3 *-* AT5G22090.2)	CDS	SYNONYMOUS	G	G	454	1	2.68	27	novel	TOLERATED
SL3.0ch01	3225704	C	T	mRNA.Solyc01g009270.1.1	gene.Solyc01g009270.1	FAF-like protein (DUF3049) (AHRD V3.3 *-* AT5G22090.2)	CDS	NONSYNONYMOUS	G	R	454	0.01	2.68	27	novel	DELETERIOUS
SL3.0ch01	3349051	G	T	mRNA.Solyc01g009303.1.1	gene.Solyc01g009303.1	BTB/POZ domain-containing protein At5g48800 (AHRD V3.3 --* Y5880_ARATH)	CDS	NONSYNONYMOUS	S	Y	16	0	4.32	1	novel	DELETERIOUS (*WARNING! Low confidence)
SL3.0ch01	3351865	G	A	mRNA.Solyc01g009307.1.1	gene.Solyc01g009307.1	myb domain protein 3r-4 (AHRD V3.3 --* AT5G11510.4)	CDS	NONSYNONYMOUS	S	L	425	0	4.32	1	novel	DELETERIOUS (*WARNING! Low confidence)
SL3.0ch01	3357085	G	A	mRNA.Solyc01g009307.1.1	gene.Solyc01g009307.1	myb domain protein 3r-4 (AHRD V3.3 --* AT5G11510.4)	CDS	NONSYNONYMOUS	H	Y	227	0	4.32	1	novel	DELETERIOUS (*WARNING! Low confidence)
SL3.0ch01	3357107	A	C	mRNA.Solyc01g009307.1.1	gene.Solyc01g009307.1	myb domain protein 3r-4 (AHRD V3.3 --* AT5G11510.4)	CDS	NONSYNONYMOUS	F	L	219	0	4.32	1	novel	DELETERIOUS (*WARNING! Low confidence)
SL3.0ch01	3475041	A	T	mRNA.Solyc01g009340.3.1	gene.Solyc01g009340.3	SUN-domain protein2	CDS	SYNONYMOUS	S	S	197	0.89	2.73	36	novel	TOLERATED
SL3.0ch01	3716890	T	G	mRNA.Solyc01g009520.3.1	gene.Solyc01g009520.3	Ribosomal protein (AHRD V3.3 *** K4ATE8_SOLLC)	CDS	SYNONYMOUS	L	L	98	1	3.02	397	novel	TOLERATED
SL3.0ch01	3716896	A	G	mRNA.Solyc01g009520.3.1	gene.Solyc01g009520.3	Ribosomal protein (AHRD V3.3 *** K4ATE8_SOLLC)	CDS	SYNONYMOUS	K	K	100	1	3.02	397	novel	TOLERATED
SL3.0ch01	4038523	G	A	mRNA.Solyc01g009740.2.1	gene.Solyc01g009740.2	Jasmonate zim-domain protein (AHRD V3.3 --* G7LE60_MEDTR)	CDS	NONSYNONYMOUS	P	L	63	0.12	4.32	2	novel	TOLERATED
SL3.0ch01	4038524	G	A	mRNA.Solyc01g009740.2.1	gene.Solyc01g009740.2	Jasmonate zim-domain protein (AHRD V3.3 --* G7LE60_MEDTR)	CDS	NONSYNONYMOUS	P	S	63	0.5	4.32	2	novel	TOLERATED
SL3.0ch01	4038527	A	T	mRNA.Solyc01g009740.2.1	gene.Solyc01g009740.2	Jasmonate zim-domain protein (AHRD V3.3 --* G7LE60_MEDTR)	CDS	NONSYNONYMOUS	Y	N	62	0.37	4.32	2	novel	TOLERATED
SL3.0ch01	4038537	C	T	mRNA.Solyc01g009740.2.1	gene.Solyc01g009740.2	Jasmonate zim-domain protein (AHRD V3.3 --* G7LE60_MEDTR)	CDS	STOP-GAIN	W	*	58	NA	NA	NA	novel	NA
SL3.0ch01	4038555	G	T	mRNA.Solyc01g009740.2.1	gene.Solyc01g009740.2	Jasmonate zim-domain protein (AHRD V3.3 --* G7LE60_MEDTR)	CDS	NONSYNONYMOUS	F	L	52	1	4.32	2	novel	TOLERATED
SL3.0ch01	4038576	G	T	mRNA.Solyc01g009740.2.1	gene.Solyc01g009740.2	Jasmonate zim-domain protein (AHRD V3.3 --* G7LE60_MEDTR)	CDS	NONSYNONYMOUS	S	R	45	0	4.32	2	novel	DELETERIOUS (*WARNING! Low confidence)
SL3.0ch01	4038599	C	T	mRNA.Solyc01g009740.2.1	gene.Solyc01g009740.2	Jasmonate zim-domain protein (AHRD V3.3 --* G7LE60_MEDTR)	CDS	NONSYNONYMOUS	D	N	38	0.89	4.32	2	novel	TOLERATED
SL3.0ch01	4038601	G	T	mRNA.Solyc01g009740.2.1	gene.Solyc01g009740.2	Jasmonate zim-domain protein (AHRD V3.3 --* G7LE60_MEDTR)	CDS	NONSYNONYMOUS	T	K	37	0.09	4.32	2	novel	TOLERATED
SL3.0ch01	4038605	C	T	mRNA.Solyc01g009740.2.1	gene.Solyc01g009740.2	Jasmonate zim-domain protein (AHRD V3.3 --* G7LE60_MEDTR)	CDS	NONSYNONYMOUS	V	I	36	0	4.32	2	novel	DELETERIOUS (*WARNING! Low confidence)
SL3.0ch01	4038614	A	T	mRNA.Solyc01g009740.2.1	gene.Solyc01g009740.2	Jasmonate zim-domain protein (AHRD V3.3 --* G7LE60_MEDTR)	CDS	NONSYNONYMOUS	L	M	33	0.24	4.32	2	novel	TOLERATED
SL3.0ch01	4038624	T	C	mRNA.Solyc01g009740.2.1	gene.Solyc01g009740.2	Jasmonate zim-domain protein (AHRD V3.3 --* G7LE60_MEDTR)	CDS	NONSYNONYMOUS	I	M	29	0.19	4.32	2	novel	TOLERATED
SL3.0ch01	4038630	G	A	mRNA.Solyc01g009740.2.1	gene.Solyc01g009740.2	Jasmonate zim-domain protein (AHRD V3.3 --* G7LE60_MEDTR)	CDS	SYNONYMOUS	I	I	27	1	4.32	2	novel	TOLERATED
SL3.0ch01	4038633	A	T	mRNA.Solyc01g009740.2.1	gene.Solyc01g009740.2	Jasmonate zim-domain protein (AHRD V3.3 --* G7LE60_MEDTR)	CDS	NONSYNONYMOUS	D	E	26	1	4.32	2	novel	TOLERATED
SL3.0ch01	5421391	C	T	mRNA.Solyc01g010502.1.1	gene.Solyc01g010502.1	LOW QUALITY:F-box family protein (AHRD V3.3 *-* AT1G31080.1)	CDS	SYNONYMOUS	N	N	136	1	3.8	12	novel	TOLERATED
SL3.0ch01	5421393	A	G	mRNA.Solyc01g010502.1.1	gene.Solyc01g010502.1	LOW QUALITY:F-box family protein (AHRD V3.3 *-* AT1G31080.1)	CDS	NONSYNONYMOUS	D	G	137	0.24	3.84	11	novel	TOLERATED
SL3.0ch01	5598980	G	A	mRNA.Solyc01g010650.3.1	gene.Solyc01g010650.3	UDP-galactose transporter, putative (AHRD V3.3 *** B9S297_RICCO)	UTR_3	NONCODING	NA	NA	NA	NA	NA	NA	novel	NA
SL3.0ch01	6986656	T	C	mRNA.Solyc01g011060.1.1	gene.Solyc01g011060.1	LOW QUALITY:Maturase-related protein (AHRD V3.3 *-* A0A075VUQ6_CAPAN)	CDS	SYNONYMOUS	P	P	74	1	3.87	30	novel	TOLERATED
SL3.0ch01	6986667	T	C	mRNA.Solyc01g011060.1.1	gene.Solyc01g011060.1	LOW QUALITY:Maturase-related protein (AHRD V3.3 *-* A0A075VUQ6_CAPAN)	CDS	NONSYNONYMOUS	S	G	71	1	3.87	30	novel	TOLERATED
SL3.0ch01	6986674	A	G	mRNA.Solyc01g011060.1.1	gene.Solyc01g011060.1	LOW QUALITY:Maturase-related protein (AHRD V3.3 *-* A0A075VUQ6_CAPAN)	CDS	SYNONYMOUS	L	L	68	1	3.83	36	novel	TOLERATED
SL3.0ch01	7578091	A	C	mRNA.Solyc01g011091.1.1	gene.Solyc01g011091.1	BnaA03g14530D protein (AHRD V3.3 --* A0A078D6I5_BRANA)	UTR_3	NONCODING	NA	NA	NA	NA	NA	NA	novel	NA
SL3.0ch01	7578095	A	C	mRNA.Solyc01g011091.1.1	gene.Solyc01g011091.1	BnaA03g14530D protein (AHRD V3.3 --* A0A078D6I5_BRANA)	UTR_3	NONCODING	NA	NA	NA	NA	NA	NA	novel	NA
SL3.0ch01	8723160	C	T	mRNA.Solyc01g011393.1.1	gene.Solyc01g011393.1	U-box domain-containing protein 15 (AHRD V3.3 --* A0A151TB12_CAJCA)	CDS	SYNONYMOUS	Q	Q	145	1	4.32	2	novel	TOLERATED
SL3.0ch01	8723232	G	T	mRNA.Solyc01g011393.1.1	gene.Solyc01g011393.1	U-box domain-containing protein 15 (AHRD V3.3 --* A0A151TB12_CAJCA)	CDS	SYNONYMOUS	T	T	121	1	4.32	2	novel	TOLERATED
SL3.0ch01	8723241	A	T	mRNA.Solyc01g011393.1.1	gene.Solyc01g011393.1	U-box domain-containing protein 15 (AHRD V3.3 --* A0A151TB12_CAJCA)	CDS	SYNONYMOUS	I	I	118	1	4.32	2	novel	TOLERATED
SL3.0ch01	9576996	C	A	mRNA.Solyc01g012540.1.1	gene.Solyc01g012540.1	LOW QUALITY:Endoribonuclease dicer-like protein (AHRD V3.3 *-* A0A072VJ60_MEDTR)	CDS	STOP-LOSS	*	Y	61	NA	NA	NA	novel	NA
SL3.0ch01	9577001	G	A	mRNA.Solyc01g012540.1.1	gene.Solyc01g012540.1	LOW QUALITY:Endoribonuclease dicer-like protein (AHRD V3.3 *-* A0A072VJ60_MEDTR)	CDS	NONSYNONYMOUS	R	C	60	0	3.77	5	novel	DELETERIOUS (*WARNING! Low confidence)
SL3.0ch01	9577037	T	A	mRNA.Solyc01g012540.1.1	gene.Solyc01g012540.1	LOW QUALITY:Endoribonuclease dicer-like protein (AHRD V3.3 *-* A0A072VJ60_MEDTR)	CDS	STOP-GAIN	K	*	48	NA	NA	NA	novel	NA
SL3.0ch01	9577043	C	A	mRNA.Solyc01g012540.1.1	gene.Solyc01g012540.1	LOW QUALITY:Endoribonuclease dicer-like protein (AHRD V3.3 *-* A0A072VJ60_MEDTR)	CDS	STOP-GAIN	E	*	46	NA	NA	NA	novel	NA
SL3.0ch01	9577081	C	T	mRNA.Solyc01g012540.1.1	gene.Solyc01g012540.1	LOW QUALITY:Endoribonuclease dicer-like protein (AHRD V3.3 *-* A0A072VJ60_MEDTR)	CDS	NONSYNONYMOUS	R	Q	33	0.07	3.62	11	novel	TOLERATED
SL3.0ch01	9577083	C	A	mRNA.Solyc01g012540.1.1	gene.Solyc01g012540.1	LOW QUALITY:Endoribonuclease dicer-like protein (AHRD V3.3 *-* A0A072VJ60_MEDTR)	CDS	NONSYNONYMOUS	L	F	32	0	3.62	11	novel	DELETERIOUS (*WARNING! Low confidence)
SL3.0ch01	9577096	A	C	mRNA.Solyc01g012540.1.1	gene.Solyc01g012540.1	LOW QUALITY:Endoribonuclease dicer-like protein (AHRD V3.3 *-* A0A072VJ60_MEDTR)	CDS	NONSYNONYMOUS	L	R	28	0	3.62	11	novel	DELETERIOUS (*WARNING! Low confidence)
SL3.0ch01	9577128	G	T	mRNA.Solyc01g012540.1.1	gene.Solyc01g012540.1	LOW QUALITY:Endoribonuclease dicer-like protein (AHRD V3.3 *-* A0A072VJ60_MEDTR)	CDS	SYNONYMOUS	L	L	17	1	3.64	10	novel	TOLERATED
SL3.0ch01	9577143	A	C	mRNA.Solyc01g012540.1.1	gene.Solyc01g012540.1	LOW QUALITY:Endoribonuclease dicer-like protein (AHRD V3.3 *-* A0A072VJ60_MEDTR)	CDS	SYNONYMOUS	V	V	12	1	3.64	10	novel	TOLERATED
SL3.0ch01	9577145	C	T	mRNA.Solyc01g012540.1.1	gene.Solyc01g012540.1	LOW QUALITY:Endoribonuclease dicer-like protein (AHRD V3.3 *-* A0A072VJ60_MEDTR)	CDS	NONSYNONYMOUS	V	I	12	0.24	3.64	10	novel	TOLERATED
SL3.0ch01	9577149	A	T	mRNA.Solyc01g012540.1.1	gene.Solyc01g012540.1	LOW QUALITY:Endoribonuclease dicer-like protein (AHRD V3.3 *-* A0A072VJ60_MEDTR)	CDS	NONSYNONYMOUS	D	E	10	0	3.64	10	novel	DELETERIOUS (*WARNING! Low confidence)
SL3.0ch01	9577169	G	A	mRNA.Solyc01g012540.1.1	gene.Solyc01g012540.1	LOW QUALITY:Endoribonuclease dicer-like protein (AHRD V3.3 *-* A0A072VJ60_MEDTR)	CDS	NONSYNONYMOUS	L	F	4	0	3.93	8	novel	DELETERIOUS (*WARNING! Low confidence)
SL3.0ch01	9577171	C	A	mRNA.Solyc01g012540.1.1	gene.Solyc01g012540.1	LOW QUALITY:Endoribonuclease dicer-like protein (AHRD V3.3 *-* A0A072VJ60_MEDTR)	CDS	NONSYNONYMOUS	C	F	3	1	3.93	8	novel	TOLERATED
SL3.0ch01	9651194	T	C	mRNA.Solyc01g012580.1.1	gene.Solyc01g012580.1	LOW QUALITY:Dicer-like protein 2 (AHRD V3.3 *** F8SXT7_NICAT)	CDS	SYNONYMOUS	S	S	83	1	3.56	10	novel	TOLERATED
SL3.0ch01	9651253	T	A	mRNA.Solyc01g012580.1.1	gene.Solyc01g012580.1	LOW QUALITY:Dicer-like protein 2 (AHRD V3.3 *** F8SXT7_NICAT)	CDS	STOP-GAIN	K	*	64	NA	NA	NA	novel	NA
SL3.0ch01	9686100	A	C	mRNA.Solyc01g012590.1.1	gene.Solyc01g012590.1	LOW QUALITY:Endoribonuclease dicer-like protein (AHRD V3.3 --* A0A072VJ60_MEDTR)	CDS	NONSYNONYMOUS	S	A	89	0	4.32	1	novel	DELETERIOUS (*WARNING! Low confidence)
SL3.0ch01	9686106	A	C	mRNA.Solyc01g012590.1.1	gene.Solyc01g012590.1	LOW QUALITY:Endoribonuclease dicer-like protein (AHRD V3.3 --* A0A072VJ60_MEDTR)	CDS	NONSYNONYMOUS	S	A	87	0	4.32	1	novel	DELETERIOUS (*WARNING! Low confidence)
SL3.0ch01	9686119	A	T	mRNA.Solyc01g012590.1.1	gene.Solyc01g012590.1	LOW QUALITY:Endoribonuclease dicer-like protein (AHRD V3.3 --* A0A072VJ60_MEDTR)	CDS	SYNONYMOUS	S	S	82	1	4.32	1	novel	TOLERATED
SL3.0ch01	9686132	C	G	mRNA.Solyc01g012590.1.1	gene.Solyc01g012590.1	LOW QUALITY:Endoribonuclease dicer-like protein (AHRD V3.3 --* A0A072VJ60_MEDTR)	CDS	NONSYNONYMOUS	R	T	78	0.51	4.32	2	novel	TOLERATED
SL3.0ch01	9686155	T	G	mRNA.Solyc01g012590.1.1	gene.Solyc01g012590.1	LOW QUALITY:Endoribonuclease dicer-like protein (AHRD V3.3 --* A0A072VJ60_MEDTR)	CDS	SYNONYMOUS	S	S	70	1	4.32	5	novel	TOLERATED
SL3.0ch01	9686187	C	A	mRNA.Solyc01g012590.1.1	gene.Solyc01g012590.1	LOW QUALITY:Endoribonuclease dicer-like protein (AHRD V3.3 --* A0A072VJ60_MEDTR)	CDS	NONSYNONYMOUS	D	Y	60	0	3.9	9	novel	DELETERIOUS (*WARNING! Low confidence)
SL3.0ch01	9686207	A	G	mRNA.Solyc01g012590.1.1	gene.Solyc01g012590.1	LOW QUALITY:Endoribonuclease dicer-like protein (AHRD V3.3 --* A0A072VJ60_MEDTR)	CDS	NONSYNONYMOUS	I	T	53	1	3.88	10	novel	TOLERATED
SL3.0ch01	9686221	C	A	mRNA.Solyc01g012590.1.1	gene.Solyc01g012590.1	LOW QUALITY:Endoribonuclease dicer-like protein (AHRD V3.3 --* A0A072VJ60_MEDTR)	CDS	NONSYNONYMOUS	W	C	48	0.12	3.88	10	novel	TOLERATED
SL3.0ch01	9686238	C	T	mRNA.Solyc01g012590.1.1	gene.Solyc01g012590.1	LOW QUALITY:Endoribonuclease dicer-like protein (AHRD V3.3 --* A0A072VJ60_MEDTR)	CDS	NONSYNONYMOUS	V	M	43	0	3.88	10	novel	DELETERIOUS (*WARNING! Low confidence)
SL3.0ch01	9686257	T	A	mRNA.Solyc01g012590.1.1	gene.Solyc01g012590.1	LOW QUALITY:Endoribonuclease dicer-like protein (AHRD V3.3 --* A0A072VJ60_MEDTR)	CDS	NONSYNONYMOUS	E	D	36	0.64	3.88	10	novel	TOLERATED
SL3.0ch01	9686278	A	C	mRNA.Solyc01g012590.1.1	gene.Solyc01g012590.1	LOW QUALITY:Endoribonuclease dicer-like protein (AHRD V3.3 --* A0A072VJ60_MEDTR)	CDS	NONSYNONYMOUS	S	R	29	0.96	3.88	10	novel	TOLERATED
SL3.0ch01	9686298	T	C	mRNA.Solyc01g012590.1.1	gene.Solyc01g012590.1	LOW QUALITY:Endoribonuclease dicer-like protein (AHRD V3.3 --* A0A072VJ60_MEDTR)	CDS	NONSYNONYMOUS	T	A	23	1	3.88	10	novel	TOLERATED
SL3.0ch01	9694309	C	A	mRNA.Solyc01g012600.1.1	gene.Solyc01g012600.1	LOW QUALITY:Endoribonuclease dicer-like protein (AHRD V3.3 *-* A0A072VJ60_MEDTR)	CDS	NONSYNONYMOUS	V	F	128	0	3.86	13	novel	DELETERIOUS (*WARNING! Low confidence)
SL3.0ch01	9694321	C	T	mRNA.Solyc01g012600.1.1	gene.Solyc01g012600.1	LOW QUALITY:Endoribonuclease dicer-like protein (AHRD V3.3 *-* A0A072VJ60_MEDTR)	CDS	NONSYNONYMOUS	G	S	124	0.03	3.88	14	novel	DELETERIOUS (*WARNING! Low confidence)
SL3.0ch01	9694468	T	G	mRNA.Solyc01g012600.1.1	gene.Solyc01g012600.1	LOW QUALITY:Endoribonuclease dicer-like protein (AHRD V3.3 *-* A0A072VJ60_MEDTR)	CDS	NONSYNONYMOUS	N	H	75	1	3.48	20	novel	TOLERATED
SL3.0ch01	9695726	G	T	mRNA.Solyc01g012610.1.1	gene.Solyc01g012610.1	LOW QUALITY:Endoribonuclease dicer-like protein (AHRD V3.3 *-* A0A072TSQ0_MEDTR)	CDS	NONSYNONYMOUS	R	I	29	0.17	3.51	18	novel	TOLERATED
SL3.0ch01	9763412	G	A	mRNA.Solyc01g012650.1.1	gene.Solyc01g012650.1	LOW QUALITY:Dicer-like protein 2 (AHRD V3.3 *-* F8SXT7_NICAT)	CDS	NONSYNONYMOUS	H	Y	36	0.01	4.13	11	novel	DELETERIOUS (*WARNING! Low confidence)
SL3.0ch01	9763513	C	A	mRNA.Solyc01g012650.1.1	gene.Solyc01g012650.1	LOW QUALITY:Dicer-like protein 2 (AHRD V3.3 *-* F8SXT7_NICAT)	CDS	NONSYNONYMOUS	L	F	32	0.08	3.83	10	novel	TOLERATED
SL3.0ch01	9763514	A	T	mRNA.Solyc01g012650.1.1	gene.Solyc01g012650.1	LOW QUALITY:Dicer-like protein 2 (AHRD V3.3 *-* F8SXT7_NICAT)	CDS	STOP-GAIN	L	*	32	NA	NA	NA	novel	NA
SL3.0ch01	9763521	G	A	mRNA.Solyc01g012650.1.1	gene.Solyc01g012650.1	LOW QUALITY:Dicer-like protein 2 (AHRD V3.3 *-* F8SXT7_NICAT)	CDS	STOP-GAIN	R	*	30	NA	NA	NA	novel	NA
SL3.0ch01	9779196	C	A	mRNA.Solyc01g012670.2.1	gene.Solyc01g012670.2	Endoribonuclease dicer-like protein (AHRD V3.3 *-* A0A072TSQ0_MEDTR)	CDS	SYNONYMOUS	V	V	129	1	3.41	22	novel	TOLERATED
SL3.0ch01	9779198	C	T	mRNA.Solyc01g012670.2.1	gene.Solyc01g012670.2	Endoribonuclease dicer-like protein (AHRD V3.3 *-* A0A072TSQ0_MEDTR)	CDS	NONSYNONYMOUS	V	M	129	0.09	3.41	22	novel	TOLERATED
SL3.0ch01	9779200	A	T	mRNA.Solyc01g012670.2.1	gene.Solyc01g012670.2	Endoribonuclease dicer-like protein (AHRD V3.3 *-* A0A072TSQ0_MEDTR)	CDS	NONSYNONYMOUS	I	N	128	0.07	3.41	22	novel	TOLERATED
SL3.0ch01	9779226	T	G	mRNA.Solyc01g012670.2.1	gene.Solyc01g012670.2	Endoribonuclease dicer-like protein (AHRD V3.3 *-* A0A072TSQ0_MEDTR)	CDS	SYNONYMOUS	G	G	119	1	3.38	24	novel	TOLERATED
SL3.0ch01	9779253	C	A	mRNA.Solyc01g012670.2.1	gene.Solyc01g012670.2	Endoribonuclease dicer-like protein (AHRD V3.3 *-* A0A072TSQ0_MEDTR)	CDS	NONSYNONYMOUS	E	D	110	0.05	3.34	26	novel	TOLERATED
SL3.0ch01	9779258	A	T	mRNA.Solyc01g012670.2.1	gene.Solyc01g012670.2	Endoribonuclease dicer-like protein (AHRD V3.3 *-* A0A072TSQ0_MEDTR)	CDS	NONSYNONYMOUS	F	I	109	0.01	3.34	27	novel	DELETERIOUS
SL3.0ch01	9779282	G	T	mRNA.Solyc01g012670.2.1	gene.Solyc01g012670.2	Endoribonuclease dicer-like protein (AHRD V3.3 *-* A0A072TSQ0_MEDTR)	CDS	NONSYNONYMOUS	Q	K	101	0.14	3.46	26	novel	TOLERATED
SL3.0ch01	9779289	A	T	mRNA.Solyc01g012670.2.1	gene.Solyc01g012670.2	Endoribonuclease dicer-like protein (AHRD V3.3 *-* A0A072TSQ0_MEDTR)	CDS	SYNONYMOUS	L	L	98	1	3.34	27	novel	TOLERATED
SL3.0ch01	9779310	A	C	mRNA.Solyc01g012670.2.1	gene.Solyc01g012670.2	Endoribonuclease dicer-like protein (AHRD V3.3 *-* A0A072TSQ0_MEDTR)	CDS	NONSYNONYMOUS	I	M	91	0.01	3.35	26	novel	DELETERIOUS
SL3.0ch01	9779330	C	T	mRNA.Solyc01g012670.2.1	gene.Solyc01g012670.2	Endoribonuclease dicer-like protein (AHRD V3.3 *-* A0A072TSQ0_MEDTR)	CDS	NONSYNONYMOUS	A	T	85	0.22	3.37	30	novel	TOLERATED
SL3.0ch01	9813109	T	G	mRNA.Solyc01g012690.1.1	gene.Solyc01g012690.1	Leucine-rich repeat receptor-like protein kinase family protein (AHRD V3.3 *-* AT4G08850.2)	CDS	NONSYNONYMOUS	N	H	109	1	2.46	124	novel	TOLERATED
SL3.0ch01	9813115	A	G	mRNA.Solyc01g012690.1.1	gene.Solyc01g012690.1	Leucine-rich repeat receptor-like protein kinase family protein (AHRD V3.3 *-* AT4G08850.2)	CDS	NONSYNONYMOUS	F	L	107	1	2.47	124	novel	TOLERATED
SL3.0ch01	9813139	G	C	mRNA.Solyc01g012690.1.1	gene.Solyc01g012690.1	Leucine-rich repeat receptor-like protein kinase family protein (AHRD V3.3 *-* AT4G08850.2)	CDS	NONSYNONYMOUS	L	V	99	0.03	2.46	125	novel	DELETERIOUS
SL3.0ch01	9813140	T	A	mRNA.Solyc01g012690.1.1	gene.Solyc01g012690.1	Leucine-rich repeat receptor-like protein kinase family protein (AHRD V3.3 *-* AT4G08850.2)	CDS	SYNONYMOUS	S	S	98	1	2.46	125	novel	TOLERATED
SL3.0ch01	9813185	G	C	mRNA.Solyc01g012690.1.1	gene.Solyc01g012690.1	Leucine-rich repeat receptor-like protein kinase family protein (AHRD V3.3 *-* AT4G08850.2)	CDS	SYNONYMOUS	L	L	83	1	2.46	135	novel	TOLERATED
SL3.0ch01	9813233	A	G	mRNA.Solyc01g012690.1.1	gene.Solyc01g012690.1	Leucine-rich repeat receptor-like protein kinase family protein (AHRD V3.3 *-* AT4G08850.2)	CDS	SYNONYMOUS	H	H	67	1	2.46	135	novel	TOLERATED
SL3.0ch01	9813242	C	T	mRNA.Solyc01g012690.1.1	gene.Solyc01g012690.1	Leucine-rich repeat receptor-like protein kinase family protein (AHRD V3.3 *-* AT4G08850.2)	CDS	SYNONYMOUS	L	L	64	1	2.46	135	novel	TOLERATED
SL3.0ch01	9813262	T	A	mRNA.Solyc01g012690.1.1	gene.Solyc01g012690.1	Leucine-rich repeat receptor-like protein kinase family protein (AHRD V3.3 *-* AT4G08850.2)	CDS	NONSYNONYMOUS	N	Y	58	0	2.46	134	novel	DELETERIOUS
SL3.0ch01	9813271	G	C	mRNA.Solyc01g012690.1.1	gene.Solyc01g012690.1	Leucine-rich repeat receptor-like protein kinase family protein (AHRD V3.3 *-* AT4G08850.2)	CDS	NONSYNONYMOUS	R	G	55	0.02	2.46	134	novel	DELETERIOUS
SL3.0ch01	9813279	A	C	mRNA.Solyc01g012690.1.1	gene.Solyc01g012690.1	Leucine-rich repeat receptor-like protein kinase family protein (AHRD V3.3 *-* AT4G08850.2)	CDS	NONSYNONYMOUS	V	G	52	0.34	2.46	134	novel	TOLERATED
SL3.0ch01	9813281	G	A	mRNA.Solyc01g012690.1.1	gene.Solyc01g012690.1	Leucine-rich repeat receptor-like protein kinase family protein (AHRD V3.3 *-* AT4G08850.2)	CDS	SYNONYMOUS	L	L	51	1	2.46	134	novel	TOLERATED
SL3.0ch01	9813993	T	A	mRNA.Solyc01g012690.1.1	gene.Solyc01g012690.1	Leucine-rich repeat receptor-like protein kinase family protein (AHRD V3.3 *-* AT4G08850.2)	CDS	NONSYNONYMOUS	Q	L	35	0.32	2.72	60	novel	TOLERATED
SL3.0ch01	9814078	C	T	mRNA.Solyc01g012690.1.1	gene.Solyc01g012690.1	Leucine-rich repeat receptor-like protein kinase family protein (AHRD V3.3 *-* AT4G08850.2)	CDS	NONSYNONYMOUS	E	K	7	0.83	2.95	12	novel	TOLERATED
SL3.0ch01	9961636	G	T	mRNA.Solyc01g012740.1.1	gene.Solyc01g012740.1	LOW QUALITY:Endoribonuclease Dicer 2a (AHRD V3.3 *-* A0A159UTQ7_SOLLC)	CDS	NONSYNONYMOUS	T	K	80	0.05	4	8	novel	TOLERATED
SL3.0ch01	9961664	C	T	mRNA.Solyc01g012740.1.1	gene.Solyc01g012740.1	LOW QUALITY:Endoribonuclease Dicer 2a (AHRD V3.3 *-* A0A159UTQ7_SOLLC)	CDS	NONSYNONYMOUS	D	N	71	1	3.69	12	novel	TOLERATED
SL3.0ch01	9961667	C	G	mRNA.Solyc01g012740.1.1	gene.Solyc01g012740.1	LOW QUALITY:Endoribonuclease Dicer 2a (AHRD V3.3 *-* A0A159UTQ7_SOLLC)	CDS	NONSYNONYMOUS	G	R	70	1	3.69	12	novel	TOLERATED
SL3.0ch01	10089397	T	C	mRNA.Solyc01g013780.1.1	gene.Solyc01g013780.1	LOW QUALITY:Endoribonuclease dicer-like protein (AHRD V3.3 *-* A0A072TSQ0_MEDTR)	CDS	NONSYNONYMOUS	K	R	5	0.06	3.62	19	novel	TOLERATED
SL3.0ch01	10090659	G	A	mRNA.Solyc01g013790.1.1	gene.Solyc01g013790.1	LOW QUALITY:Endoribonuclease Dicer 2c (AHRD V3.3 *-* A0A164W6M7_SOLLC)	CDS	START-LOST	M	I	1	0.27	3.67	8	novel	TOLERATED
SL3.0ch01	10090661	T	A	mRNA.Solyc01g013790.1.1	gene.Solyc01g013790.1	LOW QUALITY:Endoribonuclease Dicer 2c (AHRD V3.3 *-* A0A164W6M7_SOLLC)	CDS	NONSYNONYMOUS	L	H	2	0	3.67	8	novel	DELETERIOUS (*WARNING! Low confidence)
SL3.0ch01	10090664	C	T	mRNA.Solyc01g013790.1.1	gene.Solyc01g013790.1	LOW QUALITY:Endoribonuclease Dicer 2c (AHRD V3.3 *-* A0A164W6M7_SOLLC)	CDS	NONSYNONYMOUS	S	L	3	1	3.67	8	novel	TOLERATED
SL3.0ch01	10090666	A	G	mRNA.Solyc01g013790.1.1	gene.Solyc01g013790.1	LOW QUALITY:Endoribonuclease Dicer 2c (AHRD V3.3 *-* A0A164W6M7_SOLLC)	CDS	NONSYNONYMOUS	N	D	4	0.23	3.67	8	novel	TOLERATED
SL3.0ch01	10090673	C	G	mRNA.Solyc01g013790.1.1	gene.Solyc01g013790.1	LOW QUALITY:Endoribonuclease Dicer 2c (AHRD V3.3 *-* A0A164W6M7_SOLLC)	CDS	NONSYNONYMOUS	S	C	6	0.1	3.67	8	novel	TOLERATED
SL3.0ch01	10090674	C	T	mRNA.Solyc01g013790.1.1	gene.Solyc01g013790.1	LOW QUALITY:Endoribonuclease Dicer 2c (AHRD V3.3 *-* A0A164W6M7_SOLLC)	CDS	SYNONYMOUS	S	S	6	1	3.67	8	novel	TOLERATED
SL3.0ch01	10090696	A	T	mRNA.Solyc01g013790.1.1	gene.Solyc01g013790.1	LOW QUALITY:Endoribonuclease Dicer 2c (AHRD V3.3 *-* A0A164W6M7_SOLLC)	CDS	NONSYNONYMOUS	T	S	14	0.11	3.67	8	novel	TOLERATED
SL3.0ch01	10090698	A	T	mRNA.Solyc01g013790.1.1	gene.Solyc01g013790.1	LOW QUALITY:Endoribonuclease Dicer 2c (AHRD V3.3 *-* A0A164W6M7_SOLLC)	CDS	SYNONYMOUS	T	T	14	1	3.67	8	novel	TOLERATED
SL3.0ch01	10090704	G	C	mRNA.Solyc01g013790.1.1	gene.Solyc01g013790.1	LOW QUALITY:Endoribonuclease Dicer 2c (AHRD V3.3 *-* A0A164W6M7_SOLLC)	CDS	NONSYNONYMOUS	K	N	16	0.11	3.51	9	novel	TOLERATED
SL3.0ch01	10090888	G	A	mRNA.Solyc01g013790.1.1	gene.Solyc01g013790.1	LOW QUALITY:Endoribonuclease Dicer 2c (AHRD V3.3 *-* A0A164W6M7_SOLLC)	CDS	NONSYNONYMOUS	A	T	78	1	3.6	8	novel	TOLERATED
SL3.0ch01	10191169	C	T	mRNA.Solyc01g013850.1.1	gene.Solyc01g013850.1	LOW QUALITY:Endoribonuclease dicer-like protein (AHRD V3.3 *-* A0A072TSQ0_MEDTR)	CDS	NONSYNONYMOUS	M	I	51	1	3.09	18	novel	TOLERATED
SL3.0ch01	10191185	C	G	mRNA.Solyc01g013850.1.1	gene.Solyc01g013850.1	LOW QUALITY:Endoribonuclease dicer-like protein (AHRD V3.3 *-* A0A072TSQ0_MEDTR)	CDS	NONSYNONYMOUS	R	T	46	0.06	3.04	24	novel	TOLERATED
SL3.0ch01	10191191	G	T	mRNA.Solyc01g013850.1.1	gene.Solyc01g013850.1	LOW QUALITY:Endoribonuclease dicer-like protein (AHRD V3.3 *-* A0A072TSQ0_MEDTR)	CDS	NONSYNONYMOUS	T	K	44	0.26	3.04	24	novel	TOLERATED
SL3.0ch01	10223506	C	G	mRNA.Solyc01g013870.1.1	gene.Solyc01g013870.1	LOW QUALITY:Hcr9-OR3A (AHRD V3.3 *-* Q4VSU2_SOLPI)	CDS	NONSYNONYMOUS	R	T	64	0.02	3.4	22	novel	DELETERIOUS
SL3.0ch01	10503001	G	T	mRNA.Solyc01g013960.2.1	gene.Solyc01g013960.2	LOW QUALITY:Leucine-rich repeat protein kinase family protein (AHRD V3.3 --* AT1G51860.2)	UTR_3	NONCODING	NA	NA	NA	NA	NA	NA	novel	NA
SL3.0ch01	10503002	T	C	mRNA.Solyc01g013960.2.1	gene.Solyc01g013960.2	LOW QUALITY:Leucine-rich repeat protein kinase family protein (AHRD V3.3 --* AT1G51860.2)	UTR_3	NONCODING	NA	NA	NA	NA	NA	NA	novel	NA
SL3.0ch01	10503019	T	C	mRNA.Solyc01g013960.2.1	gene.Solyc01g013960.2	LOW QUALITY:Leucine-rich repeat protein kinase family protein (AHRD V3.3 --* AT1G51860.2)	UTR_3	NONCODING	NA	NA	NA	NA	NA	NA	novel	NA
SL3.0ch01	10503046	C	A	mRNA.Solyc01g013960.2.1	gene.Solyc01g013960.2	LOW QUALITY:Leucine-rich repeat protein kinase family protein (AHRD V3.3 --* AT1G51860.2)	UTR_3	NONCODING	NA	NA	NA	NA	NA	NA	novel	NA
SL3.0ch01	10503081	A	T	mRNA.Solyc01g013960.2.1	gene.Solyc01g013960.2	LOW QUALITY:Leucine-rich repeat protein kinase family protein (AHRD V3.3 --* AT1G51860.2)	CDS	NONSYNONYMOUS	F	I	42	0	4.32	1	novel	DELETERIOUS (*WARNING! Low confidence)
SL3.0ch01	10503129	T	C	mRNA.Solyc01g013960.2.1	gene.Solyc01g013960.2	LOW QUALITY:Leucine-rich repeat protein kinase family protein (AHRD V3.3 --* AT1G51860.2)	CDS	NONSYNONYMOUS	N	D	26	0	4.32	2	novel	DELETERIOUS (*WARNING! Low confidence)
SL3.0ch01	10503147	T	G	mRNA.Solyc01g013960.2.1	gene.Solyc01g013960.2	LOW QUALITY:Leucine-rich repeat protein kinase family protein (AHRD V3.3 --* AT1G51860.2)	CDS	NONSYNONYMOUS	I	L	20	0	4.32	2	novel	DELETERIOUS (*WARNING! Low confidence)
SL3.0ch01	10503150	T	A	mRNA.Solyc01g013960.2.1	gene.Solyc01g013960.2	LOW QUALITY:Leucine-rich repeat protein kinase family protein (AHRD V3.3 --* AT1G51860.2)	CDS	NONSYNONYMOUS	T	S	19	0.53	4.32	2	novel	TOLERATED
SL3.0ch01	10503153	T	A	mRNA.Solyc01g013960.2.1	gene.Solyc01g013960.2	LOW QUALITY:Leucine-rich repeat protein kinase family protein (AHRD V3.3 --* AT1G51860.2)	CDS	NONSYNONYMOUS	I	F	18	0	4.32	2	novel	DELETERIOUS (*WARNING! Low confidence)
SL3.0ch01	10503175	G	T	mRNA.Solyc01g013960.2.1	gene.Solyc01g013960.2	LOW QUALITY:Leucine-rich repeat protein kinase family protein (AHRD V3.3 --* AT1G51860.2)	CDS	NONSYNONYMOUS	S	R	10	0	4.32	2	novel	DELETERIOUS (*WARNING! Low confidence)
SL3.0ch01	10503189	C	A	mRNA.Solyc01g013960.2.1	gene.Solyc01g013960.2	LOW QUALITY:Leucine-rich repeat protein kinase family protein (AHRD V3.3 --* AT1G51860.2)	CDS	NONSYNONYMOUS	V	F	6	0	4.32	2	novel	DELETERIOUS (*WARNING! Low confidence)
SL3.0ch01	10652400	C	A	mRNA.Solyc01g013980.1.1	gene.Solyc01g013980.1	LOW QUALITY:Vacuolar sorting-associated protein 33-like protein (AHRD V3.3 *-* A0A0B0PTP0_GOSAR)	CDS	NONSYNONYMOUS	Q	K	4	0	4.32	4	novel	DELETERIOUS (*WARNING! Low confidence)
SL3.0ch01	10652417	G	A	mRNA.Solyc01g013980.1.1	gene.Solyc01g013980.1	LOW QUALITY:Vacuolar sorting-associated protein 33-like protein (AHRD V3.3 *-* A0A0B0PTP0_GOSAR)	CDS	SYNONYMOUS	L	L	9	1	4.32	4	novel	TOLERATED
SL3.0ch01	10652436	C	A	mRNA.Solyc01g013980.1.1	gene.Solyc01g013980.1	LOW QUALITY:Vacuolar sorting-associated protein 33-like protein (AHRD V3.3 *-* A0A0B0PTP0_GOSAR)	CDS	NONSYNONYMOUS	L	I	16	0	4.32	4	novel	DELETERIOUS (*WARNING! Low confidence)
SL3.0ch01	10652441	C	T	mRNA.Solyc01g013980.1.1	gene.Solyc01g013980.1	LOW QUALITY:Vacuolar sorting-associated protein 33-like protein (AHRD V3.3 *-* A0A0B0PTP0_GOSAR)	CDS	SYNONYMOUS	N	N	17	1	4.32	4	novel	TOLERATED
SL3.0ch01	10652450	A	T	mRNA.Solyc01g013980.1.1	gene.Solyc01g013980.1	LOW QUALITY:Vacuolar sorting-associated protein 33-like protein (AHRD V3.3 *-* A0A0B0PTP0_GOSAR)	CDS	SYNONYMOUS	P	P	20	1	4.32	4	novel	TOLERATED
SL3.0ch01	10652453	A	G	mRNA.Solyc01g013980.1.1	gene.Solyc01g013980.1	LOW QUALITY:Vacuolar sorting-associated protein 33-like protein (AHRD V3.3 *-* A0A0B0PTP0_GOSAR)	CDS	SYNONYMOUS	K	K	21	0.53	4.32	4	novel	TOLERATED
SL3.0ch01	10740020	A	T	mRNA.Solyc01g013995.1.1	gene.Solyc01g013995.1	B3 domain-containing protein family (AHRD V3.3 *** A0A151S4J0_CAJCA)	CDS	NONSYNONYMOUS	E	V	114	0.27	3.24	14	novel	TOLERATED
SL3.0ch01	10740311	G	T	mRNA.Solyc01g013995.1.1	gene.Solyc01g013995.1	B3 domain-containing protein family (AHRD V3.3 *** A0A151S4J0_CAJCA)	CDS	STOP-GAIN	E	*	138	NA	NA	NA	novel	NA
SL3.0ch01	10740407	G	T	mRNA.Solyc01g013995.1.1	gene.Solyc01g013995.1	B3 domain-containing protein family (AHRD V3.3 *** A0A151S4J0_CAJCA)	CDS	NONSYNONYMOUS	A	S	170	0.13	3.32	12	novel	TOLERATED
SL3.0ch01	10740418	A	T	mRNA.Solyc01g013995.1.1	gene.Solyc01g013995.1	B3 domain-containing protein family (AHRD V3.3 *** A0A151S4J0_CAJCA)	CDS	NONSYNONYMOUS	E	D	173	0.05	3.32	12	novel	TOLERATED
SL3.0ch01	10740444	G	T	mRNA.Solyc01g013995.1.1	gene.Solyc01g013995.1	B3 domain-containing protein family (AHRD V3.3 *** A0A151S4J0_CAJCA)	CDS	NONSYNONYMOUS	G	V	182	0	3.32	12	novel	DELETERIOUS
SL3.0ch01	10740472	G	A	mRNA.Solyc01g013995.1.1	gene.Solyc01g013995.1	B3 domain-containing protein family (AHRD V3.3 *** A0A151S4J0_CAJCA)	UTR_3	NONCODING	NA	NA	NA	NA	NA	NA	novel	NA
SL3.0ch01	10740504	A	T	mRNA.Solyc01g013995.1.1	gene.Solyc01g013995.1	B3 domain-containing protein family (AHRD V3.3 *** A0A151S4J0_CAJCA)	UTR_3	NONCODING	NA	NA	NA	NA	NA	NA	novel	NA
SL3.0ch01	10740522	G	A	mRNA.Solyc01g013995.1.1	gene.Solyc01g013995.1	B3 domain-containing protein family (AHRD V3.3 *** A0A151S4J0_CAJCA)	UTR_3	NONCODING	NA	NA	NA	NA	NA	NA	novel	NA
SL3.0ch01	10740561	G	A	mRNA.Solyc01g013995.1.1	gene.Solyc01g013995.1	B3 domain-containing protein family (AHRD V3.3 *** A0A151S4J0_CAJCA)	UTR_3	NONCODING	NA	NA	NA	NA	NA	NA	novel	NA
SL3.0ch01	10740567	G	T	mRNA.Solyc01g013995.1.1	gene.Solyc01g013995.1	B3 domain-containing protein family (AHRD V3.3 *** A0A151S4J0_CAJCA)	UTR_3	NONCODING	NA	NA	NA	NA	NA	NA	novel	NA
SL3.0ch01	10740584	T	A	mRNA.Solyc01g013995.1.1	gene.Solyc01g013995.1	B3 domain-containing protein family (AHRD V3.3 *** A0A151S4J0_CAJCA)	UTR_3	NONCODING	NA	NA	NA	NA	NA	NA	novel	NA
SL3.0ch01	10740587	T	A	mRNA.Solyc01g013995.1.1	gene.Solyc01g013995.1	B3 domain-containing protein family (AHRD V3.3 *** A0A151S4J0_CAJCA)	UTR_3	NONCODING	NA	NA	NA	NA	NA	NA	novel	NA
SL3.0ch01	10740594	A	G	mRNA.Solyc01g013995.1.1	gene.Solyc01g013995.1	B3 domain-containing protein family (AHRD V3.3 *** A0A151S4J0_CAJCA)	UTR_3	NONCODING	NA	NA	NA	NA	NA	NA	novel	NA
SL3.0ch01	10740646	G	C	mRNA.Solyc01g013995.1.1	gene.Solyc01g013995.1	B3 domain-containing protein family (AHRD V3.3 *** A0A151S4J0_CAJCA)	UTR_3	NONCODING	NA	NA	NA	NA	NA	NA	novel	NA
SL3.0ch01	10740647	A	G	mRNA.Solyc01g013995.1.1	gene.Solyc01g013995.1	B3 domain-containing protein family (AHRD V3.3 *** A0A151S4J0_CAJCA)	UTR_3	NONCODING	NA	NA	NA	NA	NA	NA	novel	NA
SL3.0ch01	10740678	C	T	mRNA.Solyc01g013995.1.1	gene.Solyc01g013995.1	B3 domain-containing protein family (AHRD V3.3 *** A0A151S4J0_CAJCA)	UTR_3	NONCODING	NA	NA	NA	NA	NA	NA	novel	NA
SL3.0ch01	10877140	C	T	mRNA.Solyc01g014010.1.1	gene.Solyc01g014010.1	Disease resistance protein (TIR-NBS-LRR class) (AHRD V3.3 --* AT5G45050.4)	CDS	NONSYNONYMOUS	L	F	47	0.25	4.32	3	novel	TOLERATED
SL3.0ch01	10877259	T	C	mRNA.Solyc01g014010.1.1	gene.Solyc01g014010.1	Disease resistance protein (TIR-NBS-LRR class) (AHRD V3.3 --* AT5G45050.4)	CDS	SYNONYMOUS	Y	Y	86	1	4.32	1	novel	TOLERATED
SL3.0ch01	10991284	C	A	mRNA.Solyc01g014020.1.1	gene.Solyc01g014020.1	Leucine-rich repeat receptor-like protein kinase family protein (AHRD V3.3 *-* AT3G24240.1)	CDS	NONSYNONYMOUS	L	F	117	0.76	2.69	113	novel	TOLERATED
SL3.0ch01	10991317	C	T	mRNA.Solyc01g014020.1.1	gene.Solyc01g014020.1	Leucine-rich repeat receptor-like protein kinase family protein (AHRD V3.3 *-* AT3G24240.1)	CDS	SYNONYMOUS	K	K	106	0.13	2.69	128	novel	TOLERATED
SL3.0ch01	10991371	G	A	mRNA.Solyc01g014020.1.1	gene.Solyc01g014020.1	Leucine-rich repeat receptor-like protein kinase family protein (AHRD V3.3 *-* AT3G24240.1)	CDS	SYNONYMOUS	I	I	88	0.55	2.68	135	novel	TOLERATED
SL3.0ch01	10992222	T	A	mRNA.Solyc01g014020.1.1	gene.Solyc01g014020.1	Leucine-rich repeat receptor-like protein kinase family protein (AHRD V3.3 *-* AT3G24240.1)	CDS	NONSYNONYMOUS	E	D	24	0.09	2.93	28	novel	TOLERATED
SL3.0ch01	13184054	T	G	mRNA.Solyc01g014400.1.1	gene.Solyc01g014400.1	LOW QUALITY:Endoribonuclease Dicer 2a (AHRD V3.3 *-* A0A159UTQ7_SOLLC)	CDS	NONSYNONYMOUS	S	A	101	0.52	4.32	10	novel	TOLERATED
SL3.0ch01	13184058	G	A	mRNA.Solyc01g014400.1.1	gene.Solyc01g014400.1	LOW QUALITY:Endoribonuclease Dicer 2a (AHRD V3.3 *-* A0A159UTQ7_SOLLC)	CDS	NONSYNONYMOUS	R	Q	102	0.14	4.32	10	novel	TOLERATED
SL3.0ch01	13184062	G	A	mRNA.Solyc01g014400.1.1	gene.Solyc01g014400.1	LOW QUALITY:Endoribonuclease Dicer 2a (AHRD V3.3 *-* A0A159UTQ7_SOLLC)	CDS	SYNONYMOUS	T	T	103	1	4.32	10	novel	TOLERATED
SL3.0ch01	13184077	T	C	mRNA.Solyc01g014400.1.1	gene.Solyc01g014400.1	LOW QUALITY:Endoribonuclease Dicer 2a (AHRD V3.3 *-* A0A159UTQ7_SOLLC)	CDS	SYNONYMOUS	A	A	108	1	4.32	11	novel	TOLERATED
SL3.0ch01	13184097	A	T	mRNA.Solyc01g014400.1.1	gene.Solyc01g014400.1	LOW QUALITY:Endoribonuclease Dicer 2a (AHRD V3.3 *-* A0A159UTQ7_SOLLC)	CDS	NONSYNONYMOUS	N	I	115	0.41	4.02	15	novel	TOLERATED
SL3.0ch01	13184107	C	G	mRNA.Solyc01g014400.1.1	gene.Solyc01g014400.1	LOW QUALITY:Endoribonuclease Dicer 2a (AHRD V3.3 *-* A0A159UTQ7_SOLLC)	CDS	NONSYNONYMOUS	D	E	118	0.01	4.14	17	novel	DELETERIOUS (*WARNING! Low confidence)
SL3.0ch01	13184114	T	A	mRNA.Solyc01g014400.1.1	gene.Solyc01g014400.1	LOW QUALITY:Endoribonuclease Dicer 2a (AHRD V3.3 *-* A0A159UTQ7_SOLLC)	CDS	NONSYNONYMOUS	F	I	121	0	3.96	18	novel	DELETERIOUS (*WARNING! Low confidence)
SL3.0ch01	13184120	T	G	mRNA.Solyc01g014400.1.1	gene.Solyc01g014400.1	LOW QUALITY:Endoribonuclease Dicer 2a (AHRD V3.3 *-* A0A159UTQ7_SOLLC)	CDS	NONSYNONYMOUS	Y	D	123	0.5	4.14	17	novel	TOLERATED
SL3.0ch01	13184131	C	A	mRNA.Solyc01g014400.1.1	gene.Solyc01g014400.1	LOW QUALITY:Endoribonuclease Dicer 2a (AHRD V3.3 *-* A0A159UTQ7_SOLLC)	CDS	SYNONYMOUS	I	I	126	1	4.05	18	novel	TOLERATED
SL3.0ch01	13184137	G	A	mRNA.Solyc01g014400.1.1	gene.Solyc01g014400.1	LOW QUALITY:Endoribonuclease Dicer 2a (AHRD V3.3 *-* A0A159UTQ7_SOLLC)	CDS	SYNONYMOUS	R	R	128	1	4.05	18	novel	TOLERATED
SL3.0ch01	14529212	G	T	mRNA.Solyc01g014720.2.1	gene.Solyc01g014720.2	Solanum lycopersicum Cytokinin Response Factor 7	CDS	NONSYNONYMOUS	G	V	29	0.1	2.6	33	novel	TOLERATED
SL3.0ch01	15046842	C	A	mRNA.Solyc01g014790.2.1	gene.Solyc01g014790.2	LOW QUALITY:Endoribonuclease dicer-like protein (AHRD V3.3 *-* A0A072VJ60_MEDTR)	CDS	SYNONYMOUS	G	G	59	0.38	3.35	15	novel	TOLERATED
SL3.0ch01	15046898	G	A	mRNA.Solyc01g014790.2.1	gene.Solyc01g014790.2	LOW QUALITY:Endoribonuclease dicer-like protein (AHRD V3.3 *-* A0A072VJ60_MEDTR)	CDS	SYNONYMOUS	L	L	41	0.39	3.35	18	novel	TOLERATED
SL3.0ch01	15046907	G	T	mRNA.Solyc01g014790.2.1	gene.Solyc01g014790.2	LOW QUALITY:Endoribonuclease dicer-like protein (AHRD V3.3 *-* A0A072VJ60_MEDTR)	CDS	NONSYNONYMOUS	L	I	38	0	3.35	18	novel	DELETERIOUS
SL3.0ch01	15046929	G	A	mRNA.Solyc01g014790.2.1	gene.Solyc01g014790.2	LOW QUALITY:Endoribonuclease dicer-like protein (AHRD V3.3 *-* A0A072VJ60_MEDTR)	CDS	SYNONYMOUS	H	H	30	1	3.35	22	novel	TOLERATED
SL3.0ch01	15046939	A	G	mRNA.Solyc01g014790.2.1	gene.Solyc01g014790.2	LOW QUALITY:Endoribonuclease dicer-like protein (AHRD V3.3 *-* A0A072VJ60_MEDTR)	CDS	NONSYNONYMOUS	L	P	27	0	3.35	22	novel	DELETERIOUS
SL3.0ch01	15046940	G	A	mRNA.Solyc01g014790.2.1	gene.Solyc01g014790.2	LOW QUALITY:Endoribonuclease dicer-like protein (AHRD V3.3 *-* A0A072VJ60_MEDTR)	CDS	SYNONYMOUS	L	L	27	1	3.35	22	novel	TOLERATED
SL3.0ch01	15046942	T	C	mRNA.Solyc01g014790.2.1	gene.Solyc01g014790.2	LOW QUALITY:Endoribonuclease dicer-like protein (AHRD V3.3 *-* A0A072VJ60_MEDTR)	CDS	NONSYNONYMOUS	N	S	26	1	3.36	21	novel	TOLERATED
SL3.0ch01	15046952	C	G	mRNA.Solyc01g014790.2.1	gene.Solyc01g014790.2	LOW QUALITY:Endoribonuclease dicer-like protein (AHRD V3.3 *-* A0A072VJ60_MEDTR)	CDS	NONSYNONYMOUS	V	L	23	0.12	3.5	16	novel	TOLERATED
SL3.0ch01	16482974	T	C	mRNA.Solyc01g014980.3.1	gene.Solyc01g014980.3	S-adenosyl-L-methionine-dependent methyltransferases superfamily protein (AHRD V3.3 --* AT4G26600.8)	CDS	SYNONYMOUS	R	R	95	1	3.53	9	novel	TOLERATED
SL3.0ch01	16482982	A	T	mRNA.Solyc01g014980.3.1	gene.Solyc01g014980.3	S-adenosyl-L-methionine-dependent methyltransferases superfamily protein (AHRD V3.3 --* AT4G26600.8)	CDS	NONSYNONYMOUS	Y	N	93	1	3.57	8	novel	TOLERATED
SL3.0ch01	16482985	C	T	mRNA.Solyc01g014980.3.1	gene.Solyc01g014980.3	S-adenosyl-L-methionine-dependent methyltransferases superfamily protein (AHRD V3.3 --* AT4G26600.8)	CDS	NONSYNONYMOUS	E	K	92	0.03	3.57	8	novel	DELETERIOUS (*WARNING! Low confidence)
SL3.0ch01	16483001	C	T	mRNA.Solyc01g014980.3.1	gene.Solyc01g014980.3	S-adenosyl-L-methionine-dependent methyltransferases superfamily protein (AHRD V3.3 --* AT4G26600.8)	CDS	SYNONYMOUS	V	V	86	0.58	3.57	8	novel	TOLERATED
SL3.0ch01	16483002	A	G	mRNA.Solyc01g014980.3.1	gene.Solyc01g014980.3	S-adenosyl-L-methionine-dependent methyltransferases superfamily protein (AHRD V3.3 --* AT4G26600.8)	CDS	NONSYNONYMOUS	V	A	86	1	3.57	8	novel	TOLERATED
SL3.0ch01	16483025	C	T	mRNA.Solyc01g014980.3.1	gene.Solyc01g014980.3	S-adenosyl-L-methionine-dependent methyltransferases superfamily protein (AHRD V3.3 --* AT4G26600.8)	CDS	SYNONYMOUS	E	E	78	1	3.55	8	novel	TOLERATED
SL3.0ch01	17830208	T	A	mRNA.Solyc01g015210.1.1	gene.Solyc01g015210.1	LOW QUALITY:B3 domain-containing protein family (AHRD V3.3 *-* A0A151RF19_CAJCA)	CDS	NONSYNONYMOUS	N	K	158	0.02	3.53	15	novel	DELETERIOUS (*WARNING! Low confidence)
SL3.0ch01	17830209	A	C	mRNA.Solyc01g015210.1.1	gene.Solyc01g015210.1	LOW QUALITY:B3 domain-containing protein family (AHRD V3.3 *-* A0A151RF19_CAJCA)	CDS	NONSYNONYMOUS	S	R	159	0.25	3.56	13	novel	TOLERATED
SL3.0ch01	17830245	A	T	mRNA.Solyc01g015210.1.1	gene.Solyc01g015210.1	LOW QUALITY:B3 domain-containing protein family (AHRD V3.3 *-* A0A151RF19_CAJCA)	CDS	NONSYNONYMOUS	S	C	171	0.01	3.54	14	novel	DELETERIOUS (*WARNING! Low confidence)
SL3.0ch01	17830280	G	T	mRNA.Solyc01g015210.1.1	gene.Solyc01g015210.1	LOW QUALITY:B3 domain-containing protein family (AHRD V3.3 *-* A0A151RF19_CAJCA)	CDS	NONSYNONYMOUS	K	N	182	0.48	3.54	12	novel	TOLERATED
SL3.0ch01	17830282	T	C	mRNA.Solyc01g015210.1.1	gene.Solyc01g015210.1	LOW QUALITY:B3 domain-containing protein family (AHRD V3.3 *-* A0A151RF19_CAJCA)	CDS	NONSYNONYMOUS	L	P	183	0.13	3.54	12	novel	TOLERATED
SL3.0ch01	17830309	C	T	mRNA.Solyc01g015210.1.1	gene.Solyc01g015210.1	LOW QUALITY:B3 domain-containing protein family (AHRD V3.3 *-* A0A151RF19_CAJCA)	CDS	NONSYNONYMOUS	A	V	192	0.03	3.6	8	novel	DELETERIOUS (*WARNING! Low confidence)
SL3.0ch01	23415343	C	A	mRNA.Solyc01g016985.1.1	gene.Solyc01g016985.1	ARID/BRIGHT DNA-binding domain-containing protein (AHRD V3.3 *-* AT1G76510.4)	CDS	NONSYNONYMOUS	H	N	80	0	3.67	187	novel	DELETERIOUS (*WARNING! Low confidence)
SL3.0ch01	23853978	G	A	mRNA.Solyc01g017330.2.1	gene.Solyc01g017330.2	Photosystem I P700 chlorophyll a apoprotein A1 (AHRD V3.3 *-* PSAA_NICTO)	CDS	NONSYNONYMOUS	V	M	15	0.27	3.49	108	novel	TOLERATED
SL3.0ch01	23853988	G	C	mRNA.Solyc01g017330.2.1	gene.Solyc01g017330.2	Photosystem I P700 chlorophyll a apoprotein A1 (AHRD V3.3 *-* PSAA_NICTO)	CDS	NONSYNONYMOUS	C	S	18	0.59	3.49	108	novel	TOLERATED
SL3.0ch01	23854000	A	C	mRNA.Solyc01g017330.2.1	gene.Solyc01g017330.2	Photosystem I P700 chlorophyll a apoprotein A1 (AHRD V3.3 *-* PSAA_NICTO)	CDS	NONSYNONYMOUS	K	T	22	0.32	3.48	127	novel	TOLERATED
SL3.0ch01	23854030	T	C	mRNA.Solyc01g017330.2.1	gene.Solyc01g017330.2	Photosystem I P700 chlorophyll a apoprotein A1 (AHRD V3.3 *-* PSAA_NICTO)	CDS	NONSYNONYMOUS	L	P	32	0.12	3.47	138	novel	TOLERATED
SL3.0ch01	23854032	A	C	mRNA.Solyc01g017330.2.1	gene.Solyc01g017330.2	Photosystem I P700 chlorophyll a apoprotein A1 (AHRD V3.3 *-* PSAA_NICTO)	CDS	NONSYNONYMOUS	K	Q	33	0.18	3.47	138	novel	TOLERATED
SL3.0ch01	23854052	A	G	mRNA.Solyc01g017330.2.1	gene.Solyc01g017330.2	Photosystem I P700 chlorophyll a apoprotein A1 (AHRD V3.3 *-* PSAA_NICTO)	CDS	SYNONYMOUS	S	S	39	0.81	3.44	140	novel	TOLERATED
SL3.0ch01	23854788	T	C	mRNA.Solyc01g017300.1.1	gene.Solyc01g017300.1	Photosystem I P700 chlorophyll a apoprotein A1 (AHRD V3.3 *-* PSAA_POPAL)	CDS	NONSYNONYMOUS	Y	H	216	1	4.24	91	novel	TOLERATED
SL3.0ch01	23856066	C	G	mRNA.Solyc01g017330.2.1	gene.Solyc01g017330.2	Photosystem I P700 chlorophyll a apoprotein A1 (AHRD V3.3 *-* PSAA_NICTO)	CDS	NONSYNONYMOUS	N	K	209	0.72	3.34	243	novel	TOLERATED
SL3.0ch01	23856068	T	A	mRNA.Solyc01g017330.2.1	gene.Solyc01g017330.2	Photosystem I P700 chlorophyll a apoprotein A1 (AHRD V3.3 *-* PSAA_NICTO)	CDS	NONSYNONYMOUS	L	H	210	0.56	3.34	242	novel	TOLERATED
SL3.0ch01	23856412	T	A	mRNA.Solyc01g017333.1.1	gene.Solyc01g017333.1	NAD(P)H-quinone oxidoreductase chain 4, chloroplastic (AHRD V3.3 *-* NU4C_SOLTU)	CDS	SYNONYMOUS	V	V	34	1	3.24	93	novel	TOLERATED
SL3.0ch01	23861700	C	G	mRNA.Solyc01g017380.1.1	gene.Solyc01g017380.1	DNA-directed RNA polymerase subunit (AHRD V3.3 *-* A0A0K1ZCY1_9LAMI)	CDS	NONSYNONYMOUS	R	G	18	1	3.73	377	novel	TOLERATED
SL3.0ch01	23861740	A	T	mRNA.Solyc01g017380.1.1	gene.Solyc01g017380.1	DNA-directed RNA polymerase subunit (AHRD V3.3 *-* A0A0K1ZCY1_9LAMI)	CDS	NONSYNONYMOUS	D	V	31	1	3.72	396	novel	TOLERATED
SL3.0ch01	23861840	T	C	mRNA.Solyc01g017380.1.1	gene.Solyc01g017380.1	DNA-directed RNA polymerase subunit (AHRD V3.3 *-* A0A0K1ZCY1_9LAMI)	CDS	SYNONYMOUS	V	V	64	1	3.74	397	novel	TOLERATED
SL3.0ch01	23861853	T	C	mRNA.Solyc01g017380.1.1	gene.Solyc01g017380.1	DNA-directed RNA polymerase subunit (AHRD V3.3 *-* A0A0K1ZCY1_9LAMI)	CDS	NONSYNONYMOUS	F	L	69	1	3.71	397	novel	TOLERATED
SL3.0ch01	23861866	A	G	mRNA.Solyc01g017380.1.1	gene.Solyc01g017380.1	DNA-directed RNA polymerase subunit (AHRD V3.3 *-* A0A0K1ZCY1_9LAMI)	CDS	NONSYNONYMOUS	Q	R	73	0.2	3.77	396	novel	TOLERATED
SL3.0ch01	23867383	A	G	mRNA.Solyc01g017420.1.1	gene.Solyc01g017420.1	DNA-directed RNA polymerase subunit beta'' (AHRD V3.3 *-* RPOC2_SOLLC)	CDS	NONSYNONYMOUS	E	G	174	1	3.37	356	novel	TOLERATED
SL3.0ch01	23867384	G	T	mRNA.Solyc01g017420.1.1	gene.Solyc01g017420.1	DNA-directed RNA polymerase subunit beta'' (AHRD V3.3 *-* RPOC2_SOLLC)	CDS	NONSYNONYMOUS	E	D	174	0	3.37	356	novel	DELETERIOUS
SL3.0ch01	23869491	T	A	mRNA.Solyc01g017440.1.1	gene.Solyc01g017440.1	DNA-directed RNA polymerase subunit alpha (AHRD V3.3 *** RPOA_SOLLC)	CDS	NONSYNONYMOUS	E	D	164	1	3.17	267	novel	TOLERATED
SL3.0ch01	23870523	G	T	mRNA.Solyc01g017450.1.1	gene.Solyc01g017450.1	30S ribosomal protein S11, chloroplastic (AHRD V3.3 *** RR11_NICTO)	CDS	NONSYNONYMOUS	T	N	70	0	3.22	398	novel	DELETERIOUS
SL3.0ch01	23877523	T	C	mRNA.Solyc01g017500.2.1	gene.Solyc01g017500.2	Flowering time control FCA-like protein (AHRD V3.3 --* A0A072UF76_MEDTR)	UTR_5	NONCODING	NA	NA	NA	NA	NA	NA	novel	NA
SL3.0ch01	23877601	A	C	mRNA.Solyc01g017500.2.1	gene.Solyc01g017500.2	Flowering time control FCA-like protein (AHRD V3.3 --* A0A072UF76_MEDTR)	UTR_5	NONCODING	NA	NA	NA	NA	NA	NA	novel	NA
SL3.0ch01	25041924	A	C	mRNA.Solyc01g017740.1.1	gene.Solyc01g017740.1	LOW QUALITY:Cytochrome b6 (AHRD V3.3 *-* CYB6_HORVU)	CDS	SYNONYMOUS	P	P	56	1	3.33	301	novel	TOLERATED
SL3.0ch01	27683358	T	C	mRNA.Solyc01g020115.1.1	gene.Solyc01g020115.1	NADP-dependent alkenal double bond reductase P1 (AHRD V3.3 *-* A0A0B2RWA9_GLYSO)	UTR_3	NONCODING	NA	NA	NA	NA	NA	NA	novel	NA
SL3.0ch01	27790378	C	A	mRNA.Solyc01g020200.1.1	gene.Solyc01g020200.1	LOW QUALITY:Ycf1 (AHRD V3.3 *-* A0A0C5C9W8_SOLLC)	CDS	NONSYNONYMOUS	T	N	104	0.55	2.85	35	novel	TOLERATED
SL3.0ch01	27790392	A	G	mRNA.Solyc01g020200.1.1	gene.Solyc01g020200.1	LOW QUALITY:Ycf1 (AHRD V3.3 *-* A0A0C5C9W8_SOLLC)	CDS	NONSYNONYMOUS	I	V	109	0.67	2.83	31	novel	TOLERATED
SL3.0ch01	27790430	T	A	mRNA.Solyc01g020200.1.1	gene.Solyc01g020200.1	LOW QUALITY:Ycf1 (AHRD V3.3 *-* A0A0C5C9W8_SOLLC)	CDS	SYNONYMOUS	L	L	121	0.93	3	25	novel	TOLERATED
SL3.0ch01	29360725	G	T	mRNA.Solyc01g020371.1.1	gene.Solyc01g020371.1	LOW QUALITY:GRF zinc finger family protein (AHRD V3.3 --* Q2QWQ9_ORYSJ)	CDS	NONSYNONYMOUS	L	F	102	0	3.69	8	novel	DELETERIOUS (*WARNING! Low confidence)
SL3.0ch01	29360749	T	G	mRNA.Solyc01g020371.1.1	gene.Solyc01g020371.1	LOW QUALITY:GRF zinc finger family protein (AHRD V3.3 --* Q2QWQ9_ORYSJ)	CDS	NONSYNONYMOUS	N	K	110	0.31	3.7	7	novel	TOLERATED
SL3.0ch01	29360778	G	A	mRNA.Solyc01g020371.1.1	gene.Solyc01g020371.1	LOW QUALITY:GRF zinc finger family protein (AHRD V3.3 --* Q2QWQ9_ORYSJ)	CDS	NONSYNONYMOUS	G	D	120	0.27	3.77	7	novel	TOLERATED
SL3.0ch01	29360794	T	A	mRNA.Solyc01g020371.1.1	gene.Solyc01g020371.1	LOW QUALITY:GRF zinc finger family protein (AHRD V3.3 --* Q2QWQ9_ORYSJ)	CDS	SYNONYMOUS	S	S	125	1	4.32	4	novel	TOLERATED
SL3.0ch01	29360891	A	G	mRNA.Solyc01g020371.1.1	gene.Solyc01g020371.1	LOW QUALITY:GRF zinc finger family protein (AHRD V3.3 --* Q2QWQ9_ORYSJ)	CDS	NONSYNONYMOUS	K	E	158	0.42	3.78	5	novel	TOLERATED
SL3.0ch01	29360970	A	G	mRNA.Solyc01g020371.1.1	gene.Solyc01g020371.1	LOW QUALITY:GRF zinc finger family protein (AHRD V3.3 --* Q2QWQ9_ORYSJ)	CDS	NONSYNONYMOUS	Q	R	184	0	4.32	1	novel	DELETERIOUS (*WARNING! Low confidence)
SL3.0ch01	32868806	A	G	mRNA.Solyc01g022780.1.1	gene.Solyc01g022780.1	LOW QUALITY:Nascent polypeptide-associated complex subunit beta (AHRD V3.3 *-* B8BHJ4_ORYSI)	CDS	NONSYNONYMOUS	I	M	17	0.04	4.32	2	novel	DELETERIOUS (*WARNING! Low confidence)
SL3.0ch01	32868807	A	C	mRNA.Solyc01g022780.1.1	gene.Solyc01g022780.1	LOW QUALITY:Nascent polypeptide-associated complex subunit beta (AHRD V3.3 *-* B8BHJ4_ORYSI)	CDS	NONSYNONYMOUS	K	Q	18	0.5	4.32	2	novel	TOLERATED
SL3.0ch01	39004901	C	G	mRNA.Solyc01g038235.1.1	gene.Solyc01g038235.1	Methyltransferase family protein (AHRD V3.3 --* AT1G54650.3)	UTR_5	NONCODING	NA	NA	NA	NA	NA	NA	novel	NA
SL3.0ch01	39005723	G	A	mRNA.Solyc01g038235.1.1	gene.Solyc01g038235.1	Methyltransferase family protein (AHRD V3.3 --* AT1G54650.3)	UTR_5	NONCODING	NA	NA	NA	NA	NA	NA	novel	NA
SL3.0ch01	39007081	C	A	mRNA.Solyc01g038235.1.1	gene.Solyc01g038235.1	Methyltransferase family protein (AHRD V3.3 --* AT1G54650.3)	UTR_5	NONCODING	NA	NA	NA	NA	NA	NA	novel	NA
SL3.0ch01	39007086	T	A	mRNA.Solyc01g038235.1.1	gene.Solyc01g038235.1	Methyltransferase family protein (AHRD V3.3 --* AT1G54650.3)	UTR_5	NONCODING	NA	NA	NA	NA	NA	NA	novel	NA
SL3.0ch01	39007115	G	A	mRNA.Solyc01g038235.1.1	gene.Solyc01g038235.1	Methyltransferase family protein (AHRD V3.3 --* AT1G54650.3)	UTR_5	NONCODING	NA	NA	NA	NA	NA	NA	novel	NA
SL3.0ch01	39007123	T	C	mRNA.Solyc01g038235.1.1	gene.Solyc01g038235.1	Methyltransferase family protein (AHRD V3.3 --* AT1G54650.3)	UTR_5	NONCODING	NA	NA	NA	NA	NA	NA	novel	NA
SL3.0ch01	39007125	G	T	mRNA.Solyc01g038235.1.1	gene.Solyc01g038235.1	Methyltransferase family protein (AHRD V3.3 --* AT1G54650.3)	UTR_5	NONCODING	NA	NA	NA	NA	NA	NA	novel	NA
SL3.0ch01	39007146	A	T	mRNA.Solyc01g038235.1.1	gene.Solyc01g038235.1	Methyltransferase family protein (AHRD V3.3 --* AT1G54650.3)	UTR_5	NONCODING	NA	NA	NA	NA	NA	NA	novel	NA
SL3.0ch01	39007335	A	T	mRNA.Solyc01g038235.1.1	gene.Solyc01g038235.1	Methyltransferase family protein (AHRD V3.3 --* AT1G54650.3)	UTR_5	NONCODING	NA	NA	NA	NA	NA	NA	novel	NA
SL3.0ch01	39007339	A	G	mRNA.Solyc01g038235.1.1	gene.Solyc01g038235.1	Methyltransferase family protein (AHRD V3.3 --* AT1G54650.3)	UTR_5	NONCODING	NA	NA	NA	NA	NA	NA	novel	NA
SL3.0ch01	39007354	T	C	mRNA.Solyc01g038235.1.1	gene.Solyc01g038235.1	Methyltransferase family protein (AHRD V3.3 --* AT1G54650.3)	UTR_5	NONCODING	NA	NA	NA	NA	NA	NA	novel	NA
SL3.0ch01	39007363	C	T	mRNA.Solyc01g038235.1.1	gene.Solyc01g038235.1	Methyltransferase family protein (AHRD V3.3 --* AT1G54650.3)	UTR_5	NONCODING	NA	NA	NA	NA	NA	NA	novel	NA
SL3.0ch01	39007602	G	A	mRNA.Solyc01g038235.1.1	gene.Solyc01g038235.1	Methyltransferase family protein (AHRD V3.3 --* AT1G54650.3)	UTR_5	NONCODING	NA	NA	NA	NA	NA	NA	novel	NA
SL3.0ch01	39007664	C	T	mRNA.Solyc01g038235.1.1	gene.Solyc01g038235.1	Methyltransferase family protein (AHRD V3.3 --* AT1G54650.3)	UTR_5	NONCODING	NA	NA	NA	NA	NA	NA	novel	NA
SL3.0ch01	39007670	T	A	mRNA.Solyc01g038235.1.1	gene.Solyc01g038235.1	Methyltransferase family protein (AHRD V3.3 --* AT1G54650.3)	UTR_5	NONCODING	NA	NA	NA	NA	NA	NA	novel	NA
SL3.0ch01	39007703	C	G	mRNA.Solyc01g038235.1.1	gene.Solyc01g038235.1	Methyltransferase family protein (AHRD V3.3 --* AT1G54650.3)	UTR_5	NONCODING	NA	NA	NA	NA	NA	NA	novel	NA
SL3.0ch01	40727413	G	T	mRNA.Solyc01g028900.3.1	gene.Solyc01g028900.3	Pyruvate dehydrogenase E1 component subunit beta (AHRD V3.3 *** A0A0K9PF29_ZOSMR)	UTR_3	NONCODING	NA	NA	NA	NA	NA	NA	novel	NA
SL3.0ch01	43790900	G	A	mRNA.Solyc01g044373.1.1	gene.Solyc01g044373.1	HAT family dimerisation domain containing protein (AHRD V3.3 *-* Q2QRD1_ORYSJ)	CDS	NONSYNONYMOUS	T	M	246	0.28	2.92	5	novel	TOLERATED
SL3.0ch01	43790905	A	G	mRNA.Solyc01g044373.1.1	gene.Solyc01g044373.1	HAT family dimerisation domain containing protein (AHRD V3.3 *-* Q2QRD1_ORYSJ)	CDS	SYNONYMOUS	P	P	244	1	2.92	5	novel	TOLERATED
SL3.0ch01	44887591	G	T	mRNA.Solyc01g047590.2.1	gene.Solyc01g047590.2	Signal recognition particle subunit SRP72 (AHRD V3.3 *** K4D938_SOLLC)	CDS	NONSYNONYMOUS	A	E	216	1	3.28	65	novel	TOLERATED
SL3.0ch01	44887951	G	A	mRNA.Solyc01g047590.2.1	gene.Solyc01g047590.2	Signal recognition particle subunit SRP72 (AHRD V3.3 *** K4D938_SOLLC)	CDS	NONSYNONYMOUS	T	I	110	0.91	3.37	64	novel	TOLERATED
SL3.0ch01	44890031	C	T	mRNA.Solyc01g047593.1.1	gene.Solyc01g047593.1	Signal recognition particle subunit SRP72 (AHRD V3.3 *-* K4D938_SOLLC)	CDS	SYNONYMOUS	K	K	26	1	4	19	novel	TOLERATED
SL3.0ch01	66029534	T	G	mRNA.Solyc01g058320.3.1	gene.Solyc01g058320.3	transmembrane protein (AHRD V3.3 *** AT3G17120.5)	UTR_5	NONCODING	NA	NA	NA	NA	NA	NA	novel	NA
SL3.0ch01	66431941	T	A	mRNA.Solyc01g058420.1.1	gene.Solyc01g058420.1	LOW QUALITY:Ribosomal protein S3 (AHRD V3.3 *-* E5DMH7_SIMCH)	CDS	SYNONYMOUS	A	A	102	1	4.32	4	novel	TOLERATED
SL3.0ch01	66431947	A	G	mRNA.Solyc01g058420.1.1	gene.Solyc01g058420.1	LOW QUALITY:Ribosomal protein S3 (AHRD V3.3 *-* E5DMH7_SIMCH)	CDS	SYNONYMOUS	S	S	104	1	4.32	4	novel	TOLERATED
SL3.0ch01	66431967	T	A	mRNA.Solyc01g058420.1.1	gene.Solyc01g058420.1	LOW QUALITY:Ribosomal protein S3 (AHRD V3.3 *-* E5DMH7_SIMCH)	CDS	NONSYNONYMOUS	I	N	111	0	4.32	3	novel	DELETERIOUS (*WARNING! Low confidence)
SL3.0ch01	66431973	T	A	mRNA.Solyc01g058420.1.1	gene.Solyc01g058420.1	LOW QUALITY:Ribosomal protein S3 (AHRD V3.3 *-* E5DMH7_SIMCH)	CDS	STOP-GAIN	L	*	113	NA	NA	NA	novel	NA
SL3.0ch01	66431978	T	C	mRNA.Solyc01g058420.1.1	gene.Solyc01g058420.1	LOW QUALITY:Ribosomal protein S3 (AHRD V3.3 *-* E5DMH7_SIMCH)	CDS	NONSYNONYMOUS	Y	H	115	0	4.32	1	novel	DELETERIOUS (*WARNING! Low confidence)
SL3.0ch01	66431993	C	T	mRNA.Solyc01g058420.1.1	gene.Solyc01g058420.1	LOW QUALITY:Ribosomal protein S3 (AHRD V3.3 *-* E5DMH7_SIMCH)	CDS	NONSYNONYMOUS	P	S	120	0	4.32	1	novel	DELETERIOUS (*WARNING! Low confidence)
SL3.0ch01	66782722	G	C	mRNA.Solyc01g058500.3.1	gene.Solyc01g058500.3	LOW QUALITY:TBP-associated factor 2 (AHRD V3.3 --* AT1G73960.2)	CDS	NONSYNONYMOUS	H	Q	18	0.49	4.32	3	novel	TOLERATED
SL3.0ch01	66785713	C	G	mRNA.Solyc01g058510.1.1	gene.Solyc01g058510.1	LOW QUALITY:GATA transcription factor 17 (AHRD V3.3 --* GAT17_ORYSJ)	CDS	NONSYNONYMOUS	D	H	74	0	4.32	1	novel	DELETERIOUS (*WARNING! Low confidence)
SL3.0ch01	66785887	T	C	mRNA.Solyc01g058510.1.1	gene.Solyc01g058510.1	LOW QUALITY:GATA transcription factor 17 (AHRD V3.3 --* GAT17_ORYSJ)	CDS	NONSYNONYMOUS	T	A	16	0.56	4.32	2	novel	TOLERATED
SL3.0ch01	66785897	A	C	mRNA.Solyc01g058510.1.1	gene.Solyc01g058510.1	LOW QUALITY:GATA transcription factor 17 (AHRD V3.3 --* GAT17_ORYSJ)	CDS	SYNONYMOUS	A	A	12	1	4.32	2	novel	TOLERATED
SL3.0ch01	66785911	A	C	mRNA.Solyc01g058510.1.1	gene.Solyc01g058510.1	LOW QUALITY:GATA transcription factor 17 (AHRD V3.3 --* GAT17_ORYSJ)	CDS	NONSYNONYMOUS	W	G	8	0.9	4.32	2	novel	TOLERATED
SL3.0ch01	66785919	C	T	mRNA.Solyc01g058510.1.1	gene.Solyc01g058510.1	LOW QUALITY:GATA transcription factor 17 (AHRD V3.3 --* GAT17_ORYSJ)	CDS	NONSYNONYMOUS	G	E	5	1	4.32	2	novel	TOLERATED
SL3.0ch01	66785921	A	T	mRNA.Solyc01g058510.1.1	gene.Solyc01g058510.1	LOW QUALITY:GATA transcription factor 17 (AHRD V3.3 --* GAT17_ORYSJ)	CDS	STOP-GAIN	Y	*	4	NA	NA	NA	novel	NA
SL3.0ch01	68469400	G	A	mRNA.Solyc01g059810.1.1	gene.Solyc01g059810.1	LOW QUALITY:Disease resistance protein (TIR-NBS-LRR class) family (AHRD V3.3 --* AT4G16950.6)	CDS	NONSYNONYMOUS	A	T	21	0.71	4.32	2	novel	TOLERATED
SL3.0ch01	70807062	G	C	mRNA.Solyc01g060380.1.1	gene.Solyc01g060380.1	NAD(P)-binding Rossmann-fold superfamily protein (AHRD V3.3 --* AT5G50130.9)	CDS	NONSYNONYMOUS	T	S	161	0	4.32	2	novel	DELETERIOUS (*WARNING! Low confidence)
SL3.0ch01	70807075	G	A	mRNA.Solyc01g060380.1.1	gene.Solyc01g060380.1	NAD(P)-binding Rossmann-fold superfamily protein (AHRD V3.3 --* AT5G50130.9)	CDS	STOP-GAIN	Q	*	157	NA	NA	NA	novel	NA
SL3.0ch01	70807080	C	T	mRNA.Solyc01g060380.1.1	gene.Solyc01g060380.1	NAD(P)-binding Rossmann-fold superfamily protein (AHRD V3.3 --* AT5G50130.9)	CDS	NONSYNONYMOUS	G	E	155	0.03	4.32	2	novel	DELETERIOUS (*WARNING! Low confidence)
SL3.0ch01	70807085	A	T	mRNA.Solyc01g060380.1.1	gene.Solyc01g060380.1	NAD(P)-binding Rossmann-fold superfamily protein (AHRD V3.3 --* AT5G50130.9)	CDS	SYNONYMOUS	T	T	153	1	4.32	2	novel	TOLERATED
SL3.0ch01	71551025	A	G	mRNA.Solyc01g065495.1.1	gene.Solyc01g065495.1	NAD(P)-linked oxidoreductase superfamily protein (AHRD V3.3 *-* AT1G60730.3)	CDS	NONSYNONYMOUS	N	D	52	0.01	2.94	399	novel	DELETERIOUS
SL3.0ch01	71551042	G	A	mRNA.Solyc01g065495.1.1	gene.Solyc01g065495.1	NAD(P)-linked oxidoreductase superfamily protein (AHRD V3.3 *-* AT1G60730.3)	CDS	SYNONYMOUS	K	K	57	1	2.94	398	novel	TOLERATED
SL3.0ch01	71551043	C	A	mRNA.Solyc01g065495.1.1	gene.Solyc01g065495.1	NAD(P)-linked oxidoreductase superfamily protein (AHRD V3.3 *-* AT1G60730.3)	CDS	NONSYNONYMOUS	Q	K	58	1	2.94	398	novel	TOLERATED
SL3.0ch01	71551048	A	T	mRNA.Solyc01g065495.1.1	gene.Solyc01g065495.1	NAD(P)-linked oxidoreductase superfamily protein (AHRD V3.3 *-* AT1G60730.3)	CDS	SYNONYMOUS	V	V	59	0.22	2.94	397	novel	TOLERATED
SL3.0ch01	71551053	T	A	mRNA.Solyc01g065495.1.1	gene.Solyc01g065495.1	NAD(P)-linked oxidoreductase superfamily protein (AHRD V3.3 *-* AT1G60730.3)	CDS	NONSYNONYMOUS	V	E	61	1	2.94	396	novel	TOLERATED
SL3.0ch01	71551057	T	A	mRNA.Solyc01g065495.1.1	gene.Solyc01g065495.1	NAD(P)-linked oxidoreductase superfamily protein (AHRD V3.3 *-* AT1G60730.3)	CDS	NONSYNONYMOUS	N	K	62	0.34	2.94	397	novel	TOLERATED
SL3.0ch01	71551090	T	G	mRNA.Solyc01g065495.1.1	gene.Solyc01g065495.1	NAD(P)-linked oxidoreductase superfamily protein (AHRD V3.3 *-* AT1G60730.3)	CDS	SYNONYMOUS	T	T	73	1	2.94	399	novel	TOLERATED
SL3.0ch01	71551099	A	G	mRNA.Solyc01g065495.1.1	gene.Solyc01g065495.1	NAD(P)-linked oxidoreductase superfamily protein (AHRD V3.3 *-* AT1G60730.3)	CDS	SYNONYMOUS	Q	Q	76	1	2.94	399	novel	TOLERATED
SL3.0ch01	71551346	C	T	mRNA.Solyc01g065495.1.1	gene.Solyc01g065495.1	NAD(P)-linked oxidoreductase superfamily protein (AHRD V3.3 *-* AT1G60730.3)	UTR_3	NONCODING	NA	NA	NA	NA	NA	NA	novel	NA
SL3.0ch01	71551365	A	G	mRNA.Solyc01g065495.1.1	gene.Solyc01g065495.1	NAD(P)-linked oxidoreductase superfamily protein (AHRD V3.3 *-* AT1G60730.3)	UTR_3	NONCODING	NA	NA	NA	NA	NA	NA	novel	NA
SL3.0ch01	71551366	G	A	mRNA.Solyc01g065495.1.1	gene.Solyc01g065495.1	NAD(P)-linked oxidoreductase superfamily protein (AHRD V3.3 *-* AT1G60730.3)	UTR_3	NONCODING	NA	NA	NA	NA	NA	NA	novel	NA
SL3.0ch01	71551395	T	A	mRNA.Solyc01g065495.1.1	gene.Solyc01g065495.1	NAD(P)-linked oxidoreductase superfamily protein (AHRD V3.3 *-* AT1G60730.3)	UTR_3	NONCODING	NA	NA	NA	NA	NA	NA	novel	NA
SL3.0ch01	71551405	A	G	mRNA.Solyc01g065495.1.1	gene.Solyc01g065495.1	NAD(P)-linked oxidoreductase superfamily protein (AHRD V3.3 *-* AT1G60730.3)	UTR_3	NONCODING	NA	NA	NA	NA	NA	NA	novel	NA
SL3.0ch01	71551407	C	G	mRNA.Solyc01g065495.1.1	gene.Solyc01g065495.1	NAD(P)-linked oxidoreductase superfamily protein (AHRD V3.3 *-* AT1G60730.3)	UTR_3	NONCODING	NA	NA	NA	NA	NA	NA	novel	NA
SL3.0ch01	71551413	G	C	mRNA.Solyc01g065495.1.1	gene.Solyc01g065495.1	NAD(P)-linked oxidoreductase superfamily protein (AHRD V3.3 *-* AT1G60730.3)	UTR_3	NONCODING	NA	NA	NA	NA	NA	NA	novel	NA
SL3.0ch01	71551414	G	A	mRNA.Solyc01g065495.1.1	gene.Solyc01g065495.1	NAD(P)-linked oxidoreductase superfamily protein (AHRD V3.3 *-* AT1G60730.3)	UTR_3	NONCODING	NA	NA	NA	NA	NA	NA	novel	NA
SL3.0ch01	71551419	C	A	mRNA.Solyc01g065495.1.1	gene.Solyc01g065495.1	NAD(P)-linked oxidoreductase superfamily protein (AHRD V3.3 *-* AT1G60730.3)	UTR_3	NONCODING	NA	NA	NA	NA	NA	NA	novel	NA
SL3.0ch01	71551429	T	G	mRNA.Solyc01g065495.1.1	gene.Solyc01g065495.1	NAD(P)-linked oxidoreductase superfamily protein (AHRD V3.3 *-* AT1G60730.3)	UTR_3	NONCODING	NA	NA	NA	NA	NA	NA	novel	NA
SL3.0ch01	71551460	C	T	mRNA.Solyc01g065495.1.1	gene.Solyc01g065495.1	NAD(P)-linked oxidoreductase superfamily protein (AHRD V3.3 *-* AT1G60730.3)	UTR_3	NONCODING	NA	NA	NA	NA	NA	NA	novel	NA
SL3.0ch01	71551470	G	A	mRNA.Solyc01g065495.1.1	gene.Solyc01g065495.1	NAD(P)-linked oxidoreductase superfamily protein (AHRD V3.3 *-* AT1G60730.3)	UTR_3	NONCODING	NA	NA	NA	NA	NA	NA	novel	NA
SL3.0ch01	71551477	A	T	mRNA.Solyc01g065495.1.1	gene.Solyc01g065495.1	NAD(P)-linked oxidoreductase superfamily protein (AHRD V3.3 *-* AT1G60730.3)	UTR_3	NONCODING	NA	NA	NA	NA	NA	NA	novel	NA
SL3.0ch01	71551483	T	C	mRNA.Solyc01g065495.1.1	gene.Solyc01g065495.1	NAD(P)-linked oxidoreductase superfamily protein (AHRD V3.3 *-* AT1G60730.3)	UTR_3	NONCODING	NA	NA	NA	NA	NA	NA	novel	NA
SL3.0ch01	71551490	A	G	mRNA.Solyc01g065495.1.1	gene.Solyc01g065495.1	NAD(P)-linked oxidoreductase superfamily protein (AHRD V3.3 *-* AT1G60730.3)	UTR_3	NONCODING	NA	NA	NA	NA	NA	NA	novel	NA
SL3.0ch01	71551492	T	C	mRNA.Solyc01g065495.1.1	gene.Solyc01g065495.1	NAD(P)-linked oxidoreductase superfamily protein (AHRD V3.3 *-* AT1G60730.3)	UTR_3	NONCODING	NA	NA	NA	NA	NA	NA	novel	NA
SL3.0ch01	71551499	A	G	mRNA.Solyc01g065495.1.1	gene.Solyc01g065495.1	NAD(P)-linked oxidoreductase superfamily protein (AHRD V3.3 *-* AT1G60730.3)	UTR_3	NONCODING	NA	NA	NA	NA	NA	NA	novel	NA
SL3.0ch01	71551500	C	T	mRNA.Solyc01g065495.1.1	gene.Solyc01g065495.1	NAD(P)-linked oxidoreductase superfamily protein (AHRD V3.3 *-* AT1G60730.3)	UTR_3	NONCODING	NA	NA	NA	NA	NA	NA	novel	NA
SL3.0ch01	71551509	G	A	mRNA.Solyc01g065495.1.1	gene.Solyc01g065495.1	NAD(P)-linked oxidoreductase superfamily protein (AHRD V3.3 *-* AT1G60730.3)	UTR_3	NONCODING	NA	NA	NA	NA	NA	NA	novel	NA
SL3.0ch01	71551512	A	G	mRNA.Solyc01g065495.1.1	gene.Solyc01g065495.1	NAD(P)-linked oxidoreductase superfamily protein (AHRD V3.3 *-* AT1G60730.3)	UTR_3	NONCODING	NA	NA	NA	NA	NA	NA	novel	NA
SL3.0ch01	71551531	C	T	mRNA.Solyc01g065495.1.1	gene.Solyc01g065495.1	NAD(P)-linked oxidoreductase superfamily protein (AHRD V3.3 *-* AT1G60730.3)	UTR_3	NONCODING	NA	NA	NA	NA	NA	NA	novel	NA
SL3.0ch01	71551537	T	A	mRNA.Solyc01g065495.1.1	gene.Solyc01g065495.1	NAD(P)-linked oxidoreductase superfamily protein (AHRD V3.3 *-* AT1G60730.3)	UTR_3	NONCODING	NA	NA	NA	NA	NA	NA	novel	NA
SL3.0ch01	71551542	A	G	mRNA.Solyc01g065495.1.1	gene.Solyc01g065495.1	NAD(P)-linked oxidoreductase superfamily protein (AHRD V3.3 *-* AT1G60730.3)	UTR_3	NONCODING	NA	NA	NA	NA	NA	NA	novel	NA
SL3.0ch01	71551574	G	A	mRNA.Solyc01g065495.1.1	gene.Solyc01g065495.1	NAD(P)-linked oxidoreductase superfamily protein (AHRD V3.3 *-* AT1G60730.3)	UTR_3	NONCODING	NA	NA	NA	NA	NA	NA	novel	NA
SL3.0ch01	71551579	A	G	mRNA.Solyc01g065495.1.1	gene.Solyc01g065495.1	NAD(P)-linked oxidoreductase superfamily protein (AHRD V3.3 *-* AT1G60730.3)	UTR_3	NONCODING	NA	NA	NA	NA	NA	NA	novel	NA
SL3.0ch01	71551595	G	A	mRNA.Solyc01g065495.1.1	gene.Solyc01g065495.1	NAD(P)-linked oxidoreductase superfamily protein (AHRD V3.3 *-* AT1G60730.3)	UTR_3	NONCODING	NA	NA	NA	NA	NA	NA	novel	NA
SL3.0ch01	71551598	C	A	mRNA.Solyc01g065495.1.1	gene.Solyc01g065495.1	NAD(P)-linked oxidoreductase superfamily protein (AHRD V3.3 *-* AT1G60730.3)	UTR_3	NONCODING	NA	NA	NA	NA	NA	NA	novel	NA
SL3.0ch01	71551616	A	G	mRNA.Solyc01g065495.1.1	gene.Solyc01g065495.1	NAD(P)-linked oxidoreductase superfamily protein (AHRD V3.3 *-* AT1G60730.3)	UTR_3	NONCODING	NA	NA	NA	NA	NA	NA	novel	NA
SL3.0ch01	71551627	T	A	mRNA.Solyc01g065495.1.1	gene.Solyc01g065495.1	NAD(P)-linked oxidoreductase superfamily protein (AHRD V3.3 *-* AT1G60730.3)	UTR_3	NONCODING	NA	NA	NA	NA	NA	NA	novel	NA
SL3.0ch01	71551639	G	A	mRNA.Solyc01g065495.1.1	gene.Solyc01g065495.1	NAD(P)-linked oxidoreductase superfamily protein (AHRD V3.3 *-* AT1G60730.3)	UTR_3	NONCODING	NA	NA	NA	NA	NA	NA	novel	NA
SL3.0ch01	71551645	G	A	mRNA.Solyc01g065495.1.1	gene.Solyc01g065495.1	NAD(P)-linked oxidoreductase superfamily protein (AHRD V3.3 *-* AT1G60730.3)	UTR_3	NONCODING	NA	NA	NA	NA	NA	NA	novel	NA
SL3.0ch01	71551648	C	T	mRNA.Solyc01g065495.1.1	gene.Solyc01g065495.1	NAD(P)-linked oxidoreductase superfamily protein (AHRD V3.3 *-* AT1G60730.3)	UTR_3	NONCODING	NA	NA	NA	NA	NA	NA	novel	NA
SL3.0ch01	71551650	G	C	mRNA.Solyc01g065495.1.1	gene.Solyc01g065495.1	NAD(P)-linked oxidoreductase superfamily protein (AHRD V3.3 *-* AT1G60730.3)	UTR_3	NONCODING	NA	NA	NA	NA	NA	NA	novel	NA
SL3.0ch01	71551652	A	T	mRNA.Solyc01g065495.1.1	gene.Solyc01g065495.1	NAD(P)-linked oxidoreductase superfamily protein (AHRD V3.3 *-* AT1G60730.3)	UTR_3	NONCODING	NA	NA	NA	NA	NA	NA	novel	NA
SL3.0ch01	71551689	T	G	mRNA.Solyc01g065495.1.1	gene.Solyc01g065495.1	NAD(P)-linked oxidoreductase superfamily protein (AHRD V3.3 *-* AT1G60730.3)	UTR_3	NONCODING	NA	NA	NA	NA	NA	NA	novel	NA
SL3.0ch01	71551696	G	A	mRNA.Solyc01g065495.1.1	gene.Solyc01g065495.1	NAD(P)-linked oxidoreductase superfamily protein (AHRD V3.3 *-* AT1G60730.3)	UTR_3	NONCODING	NA	NA	NA	NA	NA	NA	novel	NA
SL3.0ch01	71771202	T	C	mRNA.Solyc01g065590.1.1	gene.Solyc01g065590.1	Cell wall-associated hydrolase (AHRD V3.3 *-* A0A061S5B2_9CHLO)	CDS	NONSYNONYMOUS	H	R	99	1	2.81	45	novel	TOLERATED
SL3.0ch01	71771206	A	T	mRNA.Solyc01g065590.1.1	gene.Solyc01g065590.1	Cell wall-associated hydrolase (AHRD V3.3 *-* A0A061S5B2_9CHLO)	CDS	NONSYNONYMOUS	F	I	98	1	2.81	45	novel	TOLERATED
SL3.0ch01	72227587	C	T	mRNA.Solyc01g065830.1.1	gene.Solyc01g065830.1	LOW QUALITY:S-adenosyl-L-methionine-dependent methyltransferases superfamily protein (AHRD V3.3 --* AT1G77260.1)	CDS	SYNONYMOUS	G	G	148	0.8	4.32	6	novel	TOLERATED
SL3.0ch01	72227592	G	A	mRNA.Solyc01g065830.1.1	gene.Solyc01g065830.1	LOW QUALITY:S-adenosyl-L-methionine-dependent methyltransferases superfamily protein (AHRD V3.3 --* AT1G77260.1)	CDS	NONSYNONYMOUS	P	S	147	0.44	4.32	6	novel	TOLERATED
SL3.0ch01	72227625	A	G	mRNA.Solyc01g065830.1.1	gene.Solyc01g065830.1	LOW QUALITY:S-adenosyl-L-methionine-dependent methyltransferases superfamily protein (AHRD V3.3 --* AT1G77260.1)	CDS	NONSYNONYMOUS	S	P	136	0.27	4.32	6	novel	TOLERATED
SL3.0ch01	74095930	C	T	mRNA.Solyc01g066410.1.1	gene.Solyc01g066410.1	Pectinesterase (AHRD V3.3 *** K4AWP4_SOLLC)	CDS	STOP-GAIN	W	*	150	NA	NA	NA	novel	NA
SL3.0ch01	74103329	C	G	mRNA.Solyc01g066420.2.1	gene.Solyc01g066420.2	Pectinesterase (AHRD V3.3 *** K4AWP5_SOLLC)	CDS	NONSYNONYMOUS	E	Q	230	0.58	2.67	146	novel	TOLERATED
SL3.0ch01	74291059	C	G	mRNA.Solyc01g066457.1.1	gene.Solyc01g066457.1	Epoxide hydrolase-like protein (AHRD V3.3 *** A0A103YM44_CYNCS)	UTR_3	NONCODING	NA	NA	NA	NA	NA	NA	novel	NA
SL3.0ch01	74956283	T	C	mRNA.Solyc01g066890.1.1	gene.Solyc01g066890.1	LOW QUALITY:Protein kinase superfamily protein (AHRD V3.3 --* AT4G32660.3)	CDS	NONSYNONYMOUS	K	R	241	0.08	4.32	6	novel	TOLERATED
SL3.0ch01	74956284	T	C	mRNA.Solyc01g066890.1.1	gene.Solyc01g066890.1	LOW QUALITY:Protein kinase superfamily protein (AHRD V3.3 --* AT4G32660.3)	CDS	NONSYNONYMOUS	K	E	241	1	4.32	6	novel	TOLERATED
SL3.0ch01	74956287	G	A	mRNA.Solyc01g066890.1.1	gene.Solyc01g066890.1	LOW QUALITY:Protein kinase superfamily protein (AHRD V3.3 --* AT4G32660.3)	CDS	STOP-GAIN	Q	*	240	NA	NA	NA	novel	NA
SL3.0ch01	74956290	T	A	mRNA.Solyc01g066890.1.1	gene.Solyc01g066890.1	LOW QUALITY:Protein kinase superfamily protein (AHRD V3.3 --* AT4G32660.3)	CDS	NONSYNONYMOUS	N	Y	239	0	4.32	6	novel	DELETERIOUS (*WARNING! Low confidence)
SL3.0ch01	74956293	G	C	mRNA.Solyc01g066890.1.1	gene.Solyc01g066890.1	LOW QUALITY:Protein kinase superfamily protein (AHRD V3.3 --* AT4G32660.3)	CDS	NONSYNONYMOUS	Q	E	238	0.35	4.32	6	novel	TOLERATED
SL3.0ch01	74956297	T	C	mRNA.Solyc01g066890.1.1	gene.Solyc01g066890.1	LOW QUALITY:Protein kinase superfamily protein (AHRD V3.3 --* AT4G32660.3)	CDS	SYNONYMOUS	L	L	236	1	4.32	6	novel	TOLERATED
SL3.0ch01	74956299	A	G	mRNA.Solyc01g066890.1.1	gene.Solyc01g066890.1	LOW QUALITY:Protein kinase superfamily protein (AHRD V3.3 --* AT4G32660.3)	CDS	SYNONYMOUS	L	L	236	1	4.32	6	novel	TOLERATED
SL3.0ch01	74956300	C	A	mRNA.Solyc01g066890.1.1	gene.Solyc01g066890.1	LOW QUALITY:Protein kinase superfamily protein (AHRD V3.3 --* AT4G32660.3)	CDS	NONSYNONYMOUS	R	S	235	0.06	4.32	6	novel	TOLERATED
SL3.0ch01	74956311	G	T	mRNA.Solyc01g066890.1.1	gene.Solyc01g066890.1	LOW QUALITY:Protein kinase superfamily protein (AHRD V3.3 --* AT4G32660.3)	CDS	NONSYNONYMOUS	H	N	232	0	4.32	6	novel	DELETERIOUS (*WARNING! Low confidence)
SL3.0ch01	74956314	C	A	mRNA.Solyc01g066890.1.1	gene.Solyc01g066890.1	LOW QUALITY:Protein kinase superfamily protein (AHRD V3.3 --* AT4G32660.3)	CDS	NONSYNONYMOUS	D	Y	231	0	4.32	6	novel	DELETERIOUS (*WARNING! Low confidence)
SL3.0ch01	74956317	C	T	mRNA.Solyc01g066890.1.1	gene.Solyc01g066890.1	LOW QUALITY:Protein kinase superfamily protein (AHRD V3.3 --* AT4G32660.3)	CDS	NONSYNONYMOUS	E	K	230	0	4.32	6	novel	DELETERIOUS (*WARNING! Low confidence)
SL3.0ch01	74956324	C	T	mRNA.Solyc01g066890.1.1	gene.Solyc01g066890.1	LOW QUALITY:Protein kinase superfamily protein (AHRD V3.3 --* AT4G32660.3)	CDS	SYNONYMOUS	S	S	227	1	4.32	6	novel	TOLERATED
SL3.0ch01	74956327	G	T	mRNA.Solyc01g066890.1.1	gene.Solyc01g066890.1	LOW QUALITY:Protein kinase superfamily protein (AHRD V3.3 --* AT4G32660.3)	CDS	SYNONYMOUS	I	I	226	1	4.32	6	novel	TOLERATED
SL3.0ch01	75776945	G	A	mRNA.Solyc01g067410.2.1	gene.Solyc01g067410.2	Pectinesterase (AHRD V3.3 *** K4AWZ0_SOLLC)	UTR_5	NONCODING	NA	NA	NA	NA	NA	NA	novel	NA
SL3.0ch01	76113417	T	A	mRNA.Solyc01g067550.3.1	gene.Solyc01g067550.3	Zinc finger transcription factor 8	UTR_3	NONCODING	NA	NA	NA	NA	NA	NA	novel	NA
SL3.0ch01	77344097	T	A	mRNA.Solyc01g068320.2.1	gene.Solyc01g068320.2	chromatin remodeling 31 (AHRD V3.3 *** AT1G05490.1)	CDS	SYNONYMOUS	L	L	326	1	2.77	98	novel	TOLERATED
SL3.0ch01	77344677	C	T	mRNA.Solyc01g068320.2.1	gene.Solyc01g068320.2	chromatin remodeling 31 (AHRD V3.3 *** AT1G05490.1)	CDS	STOP-GAIN	W	*	133	NA	NA	NA	novel	NA
SL3.0ch01	77344998	C	G	mRNA.Solyc01g068320.2.1	gene.Solyc01g068320.2	chromatin remodeling 31 (AHRD V3.3 *** AT1G05490.1)	CDS	NONSYNONYMOUS	R	T	26	0.4	2.88	66	novel	TOLERATED
SL3.0ch01	77344999	T	A	mRNA.Solyc01g068320.2.1	gene.Solyc01g068320.2	chromatin remodeling 31 (AHRD V3.3 *** AT1G05490.1)	CDS	STOP-GAIN	R	*	26	NA	NA	NA	novel	NA
SL3.0ch01	78307707	C	T	mRNA.Solyc01g079350.3.1	gene.Solyc01g079350.3	HIT zinc finger,PAPA-1-like conserved region, putative (AHRD V3.3 *** A0A061F305_THECC)	CDS	NONSYNONYMOUS	R	C	516	0	2.59	75	novel	DELETERIOUS
SL3.0ch01	78919184	G	A	mRNA.Solyc01g079890.3.1	gene.Solyc01g079890.3	NOD26-like intrinsic protein 7.1	UTR_3	NONCODING	NA	NA	NA	NA	NA	NA	novel	NA
SL3.0ch01	79250635	A	C	mRNA.Solyc01g080180.3.1	gene.Solyc01g080180.3	Ribosomal protein L34e superfamily protein (AHRD V3.3 *** AT3G06180.1)	UTR_5	NONCODING	NA	NA	NA	NA	NA	NA	novel	NA
SL3.0ch01	79250641	A	C	mRNA.Solyc01g080180.3.1	gene.Solyc01g080180.3	Ribosomal protein L34e superfamily protein (AHRD V3.3 *** AT3G06180.1)	UTR_5	NONCODING	NA	NA	NA	NA	NA	NA	novel	NA
SL3.0ch01	80140645	C	A	mRNA.Solyc01g080950.3.1	gene.Solyc01g080950.3	Late embryogenesis abundant protein (AHRD V3.3 *** A0A072TZA1_MEDTR)	CDS	NONSYNONYMOUS	H	N	57	0.55	2.61	35	novel	TOLERATED
SL3.0ch01	80354148	G	A	mRNA.Solyc01g081220.2.1	gene.Solyc01g081220.2	Phenylalanyl-tRNA synthetase alpha chain, putative (AHRD V3.3 *-* G7JG63_MEDTR)	CDS	SYNONYMOUS	H	H	14	1	3.75	78	novel	TOLERATED
SL3.0ch01	81627979	G	A	mRNA.Solyc01g086810.2.1	gene.Solyc01g086810.2	NBS-LRR disease resistance protein (AHRD V3.3 *** G7IVT3_MEDTR)	UTR_3	NONCODING	NA	NA	NA	NA	NA	NA	novel	NA
SL3.0ch01	81627988	T	A	mRNA.Solyc01g086810.2.1	gene.Solyc01g086810.2	NBS-LRR disease resistance protein (AHRD V3.3 *** G7IVT3_MEDTR)	UTR_3	NONCODING	NA	NA	NA	NA	NA	NA	novel	NA
SL3.0ch01	83076879	A	G	mRNA.Solyc01g088400.3.1	gene.Solyc01g088400.3	ECERIFERUM 1	CDS	SYNONYMOUS	G	G	94	1	3.42	277	novel	TOLERATED
SL3.0ch01	83076880	C	T	mRNA.Solyc01g088400.3.1	gene.Solyc01g088400.3	ECERIFERUM 1	CDS	SYNONYMOUS	L	L	95	1	3.46	276	novel	TOLERATED
SL3.0ch01	83076883	T	G	mRNA.Solyc01g088400.3.1	gene.Solyc01g088400.3	ECERIFERUM 1	CDS	NONSYNONYMOUS	L	V	96	0.11	3.46	276	novel	TOLERATED
SL3.0ch01	83076894	T	C	mRNA.Solyc01g088400.3.1	gene.Solyc01g088400.3	ECERIFERUM 1	CDS	SYNONYMOUS	I	I	99	0.74	3.46	276	novel	TOLERATED
SL3.0ch01	83076906	G	T	mRNA.Solyc01g088400.3.1	gene.Solyc01g088400.3	ECERIFERUM 1	CDS	NONSYNONYMOUS	M	I	103	1	3.43	276	novel	TOLERATED
SL3.0ch01	83076925	C	A	mRNA.Solyc01g088400.3.1	gene.Solyc01g088400.3	ECERIFERUM 1	CDS	NONSYNONYMOUS	L	M	110	0.22	3.41	283	novel	TOLERATED
SL3.0ch01	83076928	C	T	mRNA.Solyc01g088400.3.1	gene.Solyc01g088400.3	ECERIFERUM 1	CDS	NONSYNONYMOUS	P	S	111	0.01	3.41	285	novel	DELETERIOUS
SL3.0ch01	83076931	T	A	mRNA.Solyc01g088400.3.1	gene.Solyc01g088400.3	ECERIFERUM 1	CDS	NONSYNONYMOUS	L	M	112	0.28	3.41	284	novel	TOLERATED
SL3.0ch01	83076939	A	G	mRNA.Solyc01g088400.3.1	gene.Solyc01g088400.3	ECERIFERUM 1	CDS	SYNONYMOUS	R	R	114	1	3.42	280	novel	TOLERATED
SL3.0ch01	83076941	G	C	mRNA.Solyc01g088400.3.1	gene.Solyc01g088400.3	ECERIFERUM 1	CDS	NONSYNONYMOUS	S	T	115	1	3.41	278	novel	TOLERATED
SL3.0ch01	83076942	T	C	mRNA.Solyc01g088400.3.1	gene.Solyc01g088400.3	ECERIFERUM 1	CDS	SYNONYMOUS	S	S	115	0.53	3.41	278	novel	TOLERATED
SL3.0ch01	83076952	A	G	mRNA.Solyc01g088400.3.1	gene.Solyc01g088400.3	ECERIFERUM 1	CDS	NONSYNONYMOUS	I	V	119	0.37	3.41	280	novel	TOLERATED
SL3.0ch01	83076959	T	C	mRNA.Solyc01g088400.3.1	gene.Solyc01g088400.3	ECERIFERUM 1	CDS	NONSYNONYMOUS	I	T	121	1	3.41	280	novel	TOLERATED
SL3.0ch01	83076962	G	C	mRNA.Solyc01g088400.3.1	gene.Solyc01g088400.3	ECERIFERUM 1	CDS	NONSYNONYMOUS	G	A	122	0.62	3.42	279	novel	TOLERATED
SL3.0ch01	83076974	G	T	mRNA.Solyc01g088400.3.1	gene.Solyc01g088400.3	ECERIFERUM 1	CDS	NONSYNONYMOUS	S	I	126	0.33	3.42	276	novel	TOLERATED
SL3.0ch01	83076981	A	T	mRNA.Solyc01g088400.3.1	gene.Solyc01g088400.3	ECERIFERUM 1	CDS	SYNONYMOUS	P	P	128	1	3.42	275	novel	TOLERATED
SL3.0ch01	83076984	G	A	mRNA.Solyc01g088400.3.1	gene.Solyc01g088400.3	ECERIFERUM 1	CDS	SYNONYMOUS	V	V	129	1	3.43	276	novel	TOLERATED
SL3.0ch01	83076993	T	C	mRNA.Solyc01g088400.3.1	gene.Solyc01g088400.3	ECERIFERUM 1	CDS	SYNONYMOUS	L	L	132	1	3.41	277	novel	TOLERATED
SL3.0ch01	83077005	T	A	mRNA.Solyc01g088400.3.1	gene.Solyc01g088400.3	ECERIFERUM 1	CDS	SYNONYMOUS	L	L	136	1	3.42	278	novel	TOLERATED
SL3.0ch01	83077008	T	C	mRNA.Solyc01g088400.3.1	gene.Solyc01g088400.3	ECERIFERUM 1	CDS	SYNONYMOUS	H	H	137	1	3.41	279	novel	TOLERATED
SL3.0ch01	83078272	T	C	mRNA.Solyc01g088400.3.1	gene.Solyc01g088400.3	ECERIFERUM 1	CDS	SYNONYMOUS	L	L	307	1	3.41	292	novel	TOLERATED
SL3.0ch01	83078280	G	A	mRNA.Solyc01g088400.3.1	gene.Solyc01g088400.3	ECERIFERUM 1	CDS	SYNONYMOUS	S	S	309	1	3.41	289	novel	TOLERATED
SL3.0ch01	83078283	C	G	mRNA.Solyc01g088400.3.1	gene.Solyc01g088400.3	ECERIFERUM 1	CDS	NONSYNONYMOUS	N	K	310	1	3.41	289	novel	TOLERATED
SL3.0ch01	83078290	A	G	mRNA.Solyc01g088400.3.1	gene.Solyc01g088400.3	ECERIFERUM 1	CDS	NONSYNONYMOUS	T	A	313	0.62	3.41	288	novel	TOLERATED
SL3.0ch01	83078297	G	A	mRNA.Solyc01g088400.3.1	gene.Solyc01g088400.3	ECERIFERUM 1	CDS	NONSYNONYMOUS	R	K	315	1	3.41	289	novel	TOLERATED
SL3.0ch01	83078313	A	C	mRNA.Solyc01g088400.3.1	gene.Solyc01g088400.3	ECERIFERUM 1	CDS	NONSYNONYMOUS	L	F	320	0.1	3.41	288	novel	TOLERATED
SL3.0ch01	83078322	T	C	mRNA.Solyc01g088400.3.1	gene.Solyc01g088400.3	ECERIFERUM 1	CDS	SYNONYMOUS	P	P	323	1	3.41	290	novel	TOLERATED
SL3.0ch01	83078344	A	C	mRNA.Solyc01g088400.3.1	gene.Solyc01g088400.3	ECERIFERUM 1	CDS	NONSYNONYMOUS	I	L	331	1	3.41	286	novel	TOLERATED
SL3.0ch01	83078347	A	G	mRNA.Solyc01g088400.3.1	gene.Solyc01g088400.3	ECERIFERUM 1	CDS	NONSYNONYMOUS	T	A	332	0.17	3.42	287	novel	TOLERATED
SL3.0ch01	83078349	T	A	mRNA.Solyc01g088400.3.1	gene.Solyc01g088400.3	ECERIFERUM 1	CDS	SYNONYMOUS	T	T	332	1	3.42	287	novel	TOLERATED
SL3.0ch01	83078360	G	A	mRNA.Solyc01g088400.3.1	gene.Solyc01g088400.3	ECERIFERUM 1	CDS	NONSYNONYMOUS	G	D	336	0.02	3.42	287	novel	DELETERIOUS
SL3.0ch01	83078385	T	C	mRNA.Solyc01g088400.3.1	gene.Solyc01g088400.3	ECERIFERUM 1	CDS	SYNONYMOUS	N	N	344	1	3.42	289	novel	TOLERATED
SL3.0ch01	83078386	A	T	mRNA.Solyc01g088400.3.1	gene.Solyc01g088400.3	ECERIFERUM 1	CDS	NONSYNONYMOUS	I	F	345	0.72	3.42	290	novel	TOLERATED
SL3.0ch01	83078388	C	G	mRNA.Solyc01g088400.3.1	gene.Solyc01g088400.3	ECERIFERUM 1	CDS	NONSYNONYMOUS	I	M	345	0.25	3.42	290	novel	TOLERATED
SL3.0ch01	83078398	A	C	mRNA.Solyc01g088400.3.1	gene.Solyc01g088400.3	ECERIFERUM 1	CDS	NONSYNONYMOUS	I	L	349	1	3.41	291	novel	TOLERATED
SL3.0ch01	83078421	C	T	mRNA.Solyc01g088400.3.1	gene.Solyc01g088400.3	ECERIFERUM 1	CDS	SYNONYMOUS	I	I	356	1	3.41	287	novel	TOLERATED
SL3.0ch01	83078427	A	G	mRNA.Solyc01g088400.3.1	gene.Solyc01g088400.3	ECERIFERUM 1	CDS	SYNONYMOUS	K	K	358	0.86	3.41	286	novel	TOLERATED
SL3.0ch01	83078512	C	T	mRNA.Solyc01g088400.3.1	gene.Solyc01g088400.3	ECERIFERUM 1	CDS	SYNONYMOUS	F	F	364	1	3.45	271	novel	TOLERATED
SL3.0ch01	83078516	A	C	mRNA.Solyc01g088400.3.1	gene.Solyc01g088400.3	ECERIFERUM 1	CDS	NONSYNONYMOUS	K	Q	366	0.89	3.42	274	novel	TOLERATED
SL3.0ch01	83078532	C	G	mRNA.Solyc01g088400.3.1	gene.Solyc01g088400.3	ECERIFERUM 1	CDS	NONSYNONYMOUS	T	S	371	0.93	3.43	274	novel	TOLERATED
SL3.0ch01	83078536	C	T	mRNA.Solyc01g088400.3.1	gene.Solyc01g088400.3	ECERIFERUM 1	CDS	SYNONYMOUS	I	I	372	1	3.43	273	novel	TOLERATED
SL3.0ch01	83078542	G	T	mRNA.Solyc01g088400.3.1	gene.Solyc01g088400.3	ECERIFERUM 1	CDS	NONSYNONYMOUS	K	N	374	0.62	3.43	271	novel	TOLERATED
SL3.0ch01	83078543	T	A	mRNA.Solyc01g088400.3.1	gene.Solyc01g088400.3	ECERIFERUM 1	CDS	NONSYNONYMOUS	L	M	375	0.18	3.42	273	novel	TOLERATED
SL3.0ch01	83078548	T	C	mRNA.Solyc01g088400.3.1	gene.Solyc01g088400.3	ECERIFERUM 1	CDS	SYNONYMOUS	I	I	376	1	3.42	273	novel	TOLERATED
SL3.0ch01	83078552	G	A	mRNA.Solyc01g088400.3.1	gene.Solyc01g088400.3	ECERIFERUM 1	CDS	NONSYNONYMOUS	E	K	378	0.54	3.42	275	novel	TOLERATED
SL3.0ch01	83078555	T	G	mRNA.Solyc01g088400.3.1	gene.Solyc01g088400.3	ECERIFERUM 1	CDS	NONSYNONYMOUS	S	A	379	1	3.42	275	novel	TOLERATED
SL3.0ch01	83078560	T	C	mRNA.Solyc01g088400.3.1	gene.Solyc01g088400.3	ECERIFERUM 1	CDS	SYNONYMOUS	I	I	380	1	3.42	277	novel	TOLERATED
SL3.0ch01	83518358	T	G	mRNA.Solyc01g089940.1.1	gene.Solyc01g089940.1	LOW QUALITY:BAX inhibitor 1 (AHRD V3.3 *-* AT5G47120.1)	CDS	NONSYNONYMOUS	K	Q	246	0	4.32	1	novel	DELETERIOUS (*WARNING! Low confidence)
SL3.0ch01	83518359	T	C	mRNA.Solyc01g089940.1.1	gene.Solyc01g089940.1	LOW QUALITY:BAX inhibitor 1 (AHRD V3.3 *-* AT5G47120.1)	CDS	SYNONYMOUS	G	G	245	1	4.32	1	novel	TOLERATED
SL3.0ch01	83518362	T	C	mRNA.Solyc01g089940.1.1	gene.Solyc01g089940.1	LOW QUALITY:BAX inhibitor 1 (AHRD V3.3 *-* AT5G47120.1)	CDS	SYNONYMOUS	S	S	244	1	4.32	1	novel	TOLERATED
SL3.0ch01	83518374	C	T	mRNA.Solyc01g089940.1.1	gene.Solyc01g089940.1	LOW QUALITY:BAX inhibitor 1 (AHRD V3.3 *-* AT5G47120.1)	CDS	STOP-GAIN	W	*	240	NA	NA	NA	novel	NA
SL3.0ch01	83518384	A	C	mRNA.Solyc01g089940.1.1	gene.Solyc01g089940.1	LOW QUALITY:BAX inhibitor 1 (AHRD V3.3 *-* AT5G47120.1)	CDS	NONSYNONYMOUS	V	G	237	0	4.32	1	novel	DELETERIOUS (*WARNING! Low confidence)
SL3.0ch01	83518398	A	C	mRNA.Solyc01g089940.1.1	gene.Solyc01g089940.1	LOW QUALITY:BAX inhibitor 1 (AHRD V3.3 *-* AT5G47120.1)	CDS	SYNONYMOUS	G	G	232	1	4.32	1	novel	TOLERATED
SL3.0ch01	83518443	T	A	mRNA.Solyc01g089940.1.1	gene.Solyc01g089940.1	LOW QUALITY:BAX inhibitor 1 (AHRD V3.3 *-* AT5G47120.1)	CDS	SYNONYMOUS	G	G	217	1	4.32	1	novel	TOLERATED
SL3.0ch01	83599871	A	G	mRNA.Solyc01g090030.2.1	gene.Solyc01g090030.2	BAX inhibitor 1 (AHRD V3.3 *** AT5G47120.1)	CDS	NONSYNONYMOUS	N	S	234	0.84	3.07	17	novel	TOLERATED
SL3.0ch01	83599879	G	C	mRNA.Solyc01g090030.2.1	gene.Solyc01g090030.2	BAX inhibitor 1 (AHRD V3.3 *** AT5G47120.1)	CDS	NONSYNONYMOUS	D	H	237	1	3.09	14	novel	TOLERATED
SL3.0ch01	83599888	G	A	mRNA.Solyc01g090030.2.1	gene.Solyc01g090030.2	BAX inhibitor 1 (AHRD V3.3 *** AT5G47120.1)	CDS	NONSYNONYMOUS	D	N	240	1	3.33	12	novel	TOLERATED
SL3.0ch01	83599893	C	A	mRNA.Solyc01g090030.2.1	gene.Solyc01g090030.2	BAX inhibitor 1 (AHRD V3.3 *** AT5G47120.1)	CDS	STOP-GAIN	Y	*	241	NA	NA	NA	novel	NA
SL3.0ch01	85240787	T	C	mRNA.Solyc01g091810.1.1	gene.Solyc01g091810.1	LOW QUALITY:Two-component response regulator (AHRD V3.3 *-* W9QMB4_9ROSA)	CDS	SYNONYMOUS	L	L	540	1	4.32	3	novel	TOLERATED
SL3.0ch01	85525845	T	C	mRNA.Solyc01g094060.3.1	gene.Solyc01g094060.3	BEACH domain-containing protein (AHRD V3.3 *** A0A124SBD7_CYNCS)	CDS	SYNONYMOUS	H	H	1273	1	3.11	257	novel	TOLERATED
SL3.0ch01	86040398	A	T	mRNA.Solyc01g094725.1.1	gene.Solyc01g094725.1	Ulp1 protease family, C-terminal catalytic domain containing protein (AHRD V3.3 *** Q60D46_SOLDE)	UTR_3	NONCODING	NA	NA	NA	NA	NA	NA	novel	NA
SL3.0ch01	86040840	T	C	mRNA.Solyc01g094725.1.1	gene.Solyc01g094725.1	Ulp1 protease family, C-terminal catalytic domain containing protein (AHRD V3.3 *** Q60D46_SOLDE)	UTR_3	NONCODING	NA	NA	NA	NA	NA	NA	novel	NA
SL3.0ch01	86040907	A	T	mRNA.Solyc01g094725.1.1	gene.Solyc01g094725.1	Ulp1 protease family, C-terminal catalytic domain containing protein (AHRD V3.3 *** Q60D46_SOLDE)	UTR_3	NONCODING	NA	NA	NA	NA	NA	NA	novel	NA
SL3.0ch01	86040957	A	T	mRNA.Solyc01g094725.1.1	gene.Solyc01g094725.1	Ulp1 protease family, C-terminal catalytic domain containing protein (AHRD V3.3 *** Q60D46_SOLDE)	UTR_3	NONCODING	NA	NA	NA	NA	NA	NA	novel	NA
SL3.0ch01	86040980	G	A	mRNA.Solyc01g094725.1.1	gene.Solyc01g094725.1	Ulp1 protease family, C-terminal catalytic domain containing protein (AHRD V3.3 *** Q60D46_SOLDE)	UTR_3	NONCODING	NA	NA	NA	NA	NA	NA	novel	NA
SL3.0ch01	86041050	T	C	mRNA.Solyc01g094725.1.1	gene.Solyc01g094725.1	Ulp1 protease family, C-terminal catalytic domain containing protein (AHRD V3.3 *** Q60D46_SOLDE)	UTR_3	NONCODING	NA	NA	NA	NA	NA	NA	novel	NA
SL3.0ch01	86041056	C	T	mRNA.Solyc01g094725.1.1	gene.Solyc01g094725.1	Ulp1 protease family, C-terminal catalytic domain containing protein (AHRD V3.3 *** Q60D46_SOLDE)	UTR_3	NONCODING	NA	NA	NA	NA	NA	NA	novel	NA
SL3.0ch01	86041092	A	T	mRNA.Solyc01g094725.1.1	gene.Solyc01g094725.1	Ulp1 protease family, C-terminal catalytic domain containing protein (AHRD V3.3 *** Q60D46_SOLDE)	UTR_3	NONCODING	NA	NA	NA	NA	NA	NA	novel	NA
SL3.0ch01	86043089	C	A	mRNA.Solyc01g094725.1.1	gene.Solyc01g094725.1	Ulp1 protease family, C-terminal catalytic domain containing protein (AHRD V3.3 *** Q60D46_SOLDE)	CDS	NONSYNONYMOUS	D	Y	485	0.01	3.55	16	novel	DELETERIOUS (*WARNING! Low confidence)
SL3.0ch01	86044010	A	T	mRNA.Solyc01g094725.1.1	gene.Solyc01g094725.1	Ulp1 protease family, C-terminal catalytic domain containing protein (AHRD V3.3 *** Q60D46_SOLDE)	CDS	NONSYNONYMOUS	I	N	302	0	3.62	17	novel	DELETERIOUS (*WARNING! Low confidence)
SL3.0ch01	86044014	C	T	mRNA.Solyc01g094725.1.1	gene.Solyc01g094725.1	Ulp1 protease family, C-terminal catalytic domain containing protein (AHRD V3.3 *** Q60D46_SOLDE)	CDS	NONSYNONYMOUS	V	I	301	0.42	3.62	17	novel	TOLERATED
SL3.0ch01	86044058	C	T	mRNA.Solyc01g094725.1.1	gene.Solyc01g094725.1	Ulp1 protease family, C-terminal catalytic domain containing protein (AHRD V3.3 *** Q60D46_SOLDE)	CDS	NONSYNONYMOUS	G	E	286	1	3.54	18	novel	TOLERATED
SL3.0ch01	86044185	A	G	mRNA.Solyc01g094725.1.1	gene.Solyc01g094725.1	Ulp1 protease family, C-terminal catalytic domain containing protein (AHRD V3.3 *** Q60D46_SOLDE)	CDS	NONSYNONYMOUS	S	P	244	1	4.09	18	novel	TOLERATED
SL3.0ch01	86044412	G	A	mRNA.Solyc01g094725.1.1	gene.Solyc01g094725.1	Ulp1 protease family, C-terminal catalytic domain containing protein (AHRD V3.3 *** Q60D46_SOLDE)	CDS	SYNONYMOUS	N	N	206	1	3.48	25	novel	TOLERATED
SL3.0ch01	86044413	T	A	mRNA.Solyc01g094725.1.1	gene.Solyc01g094725.1	Ulp1 protease family, C-terminal catalytic domain containing protein (AHRD V3.3 *** Q60D46_SOLDE)	CDS	NONSYNONYMOUS	N	I	206	0.02	3.48	25	novel	DELETERIOUS
SL3.0ch01	86044685	A	G	mRNA.Solyc01g094725.1.1	gene.Solyc01g094725.1	Ulp1 protease family, C-terminal catalytic domain containing protein (AHRD V3.3 *** Q60D46_SOLDE)	CDS	SYNONYMOUS	S	S	115	1	3.8	22	novel	TOLERATED
SL3.0ch01	86044698	T	A	mRNA.Solyc01g094725.1.1	gene.Solyc01g094725.1	Ulp1 protease family, C-terminal catalytic domain containing protein (AHRD V3.3 *** Q60D46_SOLDE)	CDS	NONSYNONYMOUS	E	V	111	0.09	3.8	22	novel	TOLERATED
SL3.0ch01	86044809	A	G	mRNA.Solyc01g094725.1.1	gene.Solyc01g094725.1	Ulp1 protease family, C-terminal catalytic domain containing protein (AHRD V3.3 *** Q60D46_SOLDE)	CDS	NONSYNONYMOUS	L	P	74	0.5	3.81	24	novel	TOLERATED
SL3.0ch01	86045041	A	G	mRNA.Solyc01g094725.1.1	gene.Solyc01g094725.1	Ulp1 protease family, C-terminal catalytic domain containing protein (AHRD V3.3 *** Q60D46_SOLDE)	UTR_5	NONCODING	NA	NA	NA	NA	NA	NA	novel	NA
SL3.0ch01	86394595	A	T	mRNA.Solyc01g095130.3.1	gene.Solyc01g095130.3	E3 SUMO-protein ligase pli1 (AHRD V3.3 *-* A0A0B2RRT6_GLYSO)	UTR_5	NONCODING	NA	NA	NA	NA	NA	NA	novel	NA
SL3.0ch01	86526158	G	C	mRNA.Solyc01g095370.3.1	gene.Solyc01g095370.3	F-box family protein (AHRD V3.3 *** B9GQF5_POPTR)	CDS	NONSYNONYMOUS	S	T	146	0.12	2.95	94	novel	TOLERATED
SL3.0ch01	86526159	C	T	mRNA.Solyc01g095370.3.1	gene.Solyc01g095370.3	F-box family protein (AHRD V3.3 *** B9GQF5_POPTR)	CDS	SYNONYMOUS	S	S	146	1	2.95	94	novel	TOLERATED
SL3.0ch01	86526204	T	C	mRNA.Solyc01g095370.3.1	gene.Solyc01g095370.3	F-box family protein (AHRD V3.3 *** B9GQF5_POPTR)	CDS	SYNONYMOUS	L	L	161	1	2.94	95	novel	TOLERATED
SL3.0ch01	86526205	C	G	mRNA.Solyc01g095370.3.1	gene.Solyc01g095370.3	F-box family protein (AHRD V3.3 *** B9GQF5_POPTR)	CDS	NONSYNONYMOUS	Q	E	162	1	2.94	95	novel	TOLERATED
SL3.0ch01	86526209	A	T	mRNA.Solyc01g095370.3.1	gene.Solyc01g095370.3	F-box family protein (AHRD V3.3 *** B9GQF5_POPTR)	CDS	NONSYNONYMOUS	E	V	163	0.04	2.94	95	novel	DELETERIOUS
SL3.0ch01	86526213	T	A	mRNA.Solyc01g095370.3.1	gene.Solyc01g095370.3	F-box family protein (AHRD V3.3 *** B9GQF5_POPTR)	CDS	SYNONYMOUS	P	P	164	1	2.94	95	novel	TOLERATED
SL3.0ch01	86526300	T	A	mRNA.Solyc01g095370.3.1	gene.Solyc01g095370.3	F-box family protein (AHRD V3.3 *** B9GQF5_POPTR)	CDS	SYNONYMOUS	S	S	193	1	2.95	94	novel	TOLERATED
SL3.0ch01	86526306	A	C	mRNA.Solyc01g095370.3.1	gene.Solyc01g095370.3	F-box family protein (AHRD V3.3 *** B9GQF5_POPTR)	CDS	NONSYNONYMOUS	Q	H	195	0.06	2.95	94	novel	TOLERATED
SL3.0ch01	86526307	G	A	mRNA.Solyc01g095370.3.1	gene.Solyc01g095370.3	F-box family protein (AHRD V3.3 *** B9GQF5_POPTR)	CDS	NONSYNONYMOUS	V	I	196	0.18	2.95	94	novel	TOLERATED
SL3.0ch01	86526309	A	C	mRNA.Solyc01g095370.3.1	gene.Solyc01g095370.3	F-box family protein (AHRD V3.3 *** B9GQF5_POPTR)	CDS	SYNONYMOUS	V	V	196	1	2.95	94	novel	TOLERATED
SL3.0ch01	86526314	G	A	mRNA.Solyc01g095370.3.1	gene.Solyc01g095370.3	F-box family protein (AHRD V3.3 *** B9GQF5_POPTR)	CDS	NONSYNONYMOUS	G	D	198	0.65	2.95	94	novel	TOLERATED
SL3.0ch01	86526315	T	A	mRNA.Solyc01g095370.3.1	gene.Solyc01g095370.3	F-box family protein (AHRD V3.3 *** B9GQF5_POPTR)	CDS	SYNONYMOUS	G	G	198	1	2.95	94	novel	TOLERATED
SL3.0ch01	86526496	C	T	mRNA.Solyc01g095370.3.1	gene.Solyc01g095370.3	F-box family protein (AHRD V3.3 *** B9GQF5_POPTR)	CDS	SYNONYMOUS	L	L	259	1	2.95	94	novel	TOLERATED
SL3.0ch01	86526498	G	A	mRNA.Solyc01g095370.3.1	gene.Solyc01g095370.3	F-box family protein (AHRD V3.3 *** B9GQF5_POPTR)	CDS	SYNONYMOUS	L	L	259	1	2.95	94	novel	TOLERATED
SL3.0ch01	86526516	A	C	mRNA.Solyc01g095370.3.1	gene.Solyc01g095370.3	F-box family protein (AHRD V3.3 *** B9GQF5_POPTR)	CDS	SYNONYMOUS	S	S	265	1	3.02	94	novel	TOLERATED
SL3.0ch01	86526527	C	A	mRNA.Solyc01g095370.3.1	gene.Solyc01g095370.3	F-box family protein (AHRD V3.3 *** B9GQF5_POPTR)	CDS	NONSYNONYMOUS	S	Y	269	0.01	2.94	93	novel	DELETERIOUS
SL3.0ch01	86526540	A	G	mRNA.Solyc01g095370.3.1	gene.Solyc01g095370.3	F-box family protein (AHRD V3.3 *** B9GQF5_POPTR)	CDS	SYNONYMOUS	L	L	273	1	2.95	95	novel	TOLERATED
SL3.0ch01	86935939	A	G	mRNA.Solyc01g095910.1.1	gene.Solyc01g095910.1	Cytochrome b561 and DOMON domain-containing protein (AHRD V3.3 *-* A0A199VYL9_ANACO)	CDS	NONSYNONYMOUS	F	L	420	0.02	4.32	16	novel	DELETERIOUS (*WARNING! Low confidence)
SL3.0ch01	86936597	C	A	mRNA.Solyc01g095910.1.1	gene.Solyc01g095910.1	Cytochrome b561 and DOMON domain-containing protein (AHRD V3.3 *-* A0A199VYL9_ANACO)	CDS	STOP-GAIN	E	*	258	NA	NA	NA	novel	NA
SL3.0ch01	86936649	A	G	mRNA.Solyc01g095910.1.1	gene.Solyc01g095910.1	Cytochrome b561 and DOMON domain-containing protein (AHRD V3.3 *-* A0A199VYL9_ANACO)	CDS	SYNONYMOUS	G	G	240	1	4.32	18	novel	TOLERATED
SL3.0ch01	86936674	G	A	mRNA.Solyc01g095910.1.1	gene.Solyc01g095910.1	Cytochrome b561 and DOMON domain-containing protein (AHRD V3.3 *-* A0A199VYL9_ANACO)	CDS	NONSYNONYMOUS	T	I	232	0.06	4.32	17	novel	TOLERATED
SL3.0ch01	86937791	T	C	mRNA.Solyc01g095910.1.1	gene.Solyc01g095910.1	Cytochrome b561 and DOMON domain-containing protein (AHRD V3.3 *-* A0A199VYL9_ANACO)	CDS	SYNONYMOUS	K	K	62	0.79	4.32	23	novel	TOLERATED
SL3.0ch01	86937873	G	A	mRNA.Solyc01g095910.1.1	gene.Solyc01g095910.1	Cytochrome b561 and DOMON domain-containing protein (AHRD V3.3 *-* A0A199VYL9_ANACO)	CDS	NONSYNONYMOUS	T	M	35	1	4.32	19	novel	TOLERATED
SL3.0ch01	86937932	C	T	mRNA.Solyc01g095910.1.1	gene.Solyc01g095910.1	Cytochrome b561 and DOMON domain-containing protein (AHRD V3.3 *-* A0A199VYL9_ANACO)	CDS	SYNONYMOUS	S	S	15	1	4.32	19	novel	TOLERATED
SL3.0ch01	86937937	C	T	mRNA.Solyc01g095910.1.1	gene.Solyc01g095910.1	Cytochrome b561 and DOMON domain-containing protein (AHRD V3.3 *-* A0A199VYL9_ANACO)	CDS	NONSYNONYMOUS	A	T	14	0.37	4.32	19	novel	TOLERATED
SL3.0ch01	86937938	C	A	mRNA.Solyc01g095910.1.1	gene.Solyc01g095910.1	Cytochrome b561 and DOMON domain-containing protein (AHRD V3.3 *-* A0A199VYL9_ANACO)	CDS	SYNONYMOUS	T	T	13	1	4.32	19	novel	TOLERATED
SL3.0ch01	87369304	T	G	mRNA.Solyc01g096390.3.1	gene.Solyc01g096390.3	DNA-directed RNA polymerase subunit (AHRD V3.3 *** K4B027_SOLLC)	UTR_3	NONCODING	NA	NA	NA	NA	NA	NA	novel	NA
SL3.0ch01	87369340	G	T	mRNA.Solyc01g096390.3.1	gene.Solyc01g096390.3	DNA-directed RNA polymerase subunit (AHRD V3.3 *** K4B027_SOLLC)	UTR_3	NONCODING	NA	NA	NA	NA	NA	NA	novel	NA
SL3.0ch01	87369377	T	A	mRNA.Solyc01g096390.3.1	gene.Solyc01g096390.3	DNA-directed RNA polymerase subunit (AHRD V3.3 *** K4B027_SOLLC)	UTR_3	NONCODING	NA	NA	NA	NA	NA	NA	novel	NA
SL3.0ch01	87979350	C	T	mRNA.Solyc01g097150.3.1	gene.Solyc01g097150.3	Amino acid permease family protein (AHRD V3.3 *-* AT5G05630.1)	UTR_5	NONCODING	NA	NA	NA	NA	NA	NA	novel	NA
SL3.0ch01	88419067	A	C	mRNA.Solyc01g097840.3.1	gene.Solyc01g097840.3	MAP kinase kinase kinase 6	UTR_5	NONCODING	NA	NA	NA	NA	NA	NA	novel	NA
SL3.0ch01	88419073	A	C	mRNA.Solyc01g097840.3.1	gene.Solyc01g097840.3	MAP kinase kinase kinase 6	UTR_5	NONCODING	NA	NA	NA	NA	NA	NA	novel	NA
SL3.0ch01	88419078	T	C	mRNA.Solyc01g097840.3.1	gene.Solyc01g097840.3	MAP kinase kinase kinase 6	UTR_5	NONCODING	NA	NA	NA	NA	NA	NA	novel	NA
SL3.0ch01	88419081	A	C	mRNA.Solyc01g097840.3.1	gene.Solyc01g097840.3	MAP kinase kinase kinase 6	UTR_5	NONCODING	NA	NA	NA	NA	NA	NA	novel	NA
SL3.0ch01	89113571	C	A	mRNA.Solyc01g098830.3.1	gene.Solyc01g098830.3	RING/U-box superfamily protein (AHRD V3.3 *** AT3G05250.1)	UTR_3	NONCODING	NA	NA	NA	NA	NA	NA	novel	NA
SL3.0ch01	89191060	A	G	mRNA.Solyc01g098950.2.1	gene.Solyc01g098950.2	Glyceraldehyde-3-phosphate dehydrogenase (AHRD V3.3 *** M1CKC5_SOLTU)	CDS	NONSYNONYMOUS	K	R	74	0.02	3.87	399	novel	DELETERIOUS (*WARNING! Low confidence)
SL3.0ch01	89492359	C	T	mRNA.Solyc01g099330.3.1	gene.Solyc01g099330.3	S-adenosyl-L-methionine-dependent methyltransferases superfamily protein (AHRD V3.3 *** AT4G01240.1)	CDS	NONSYNONYMOUS	S	L	42	1	4.32	31	novel	TOLERATED
SL3.0ch01	89492373	C	A	mRNA.Solyc01g099330.3.1	gene.Solyc01g099330.3	S-adenosyl-L-methionine-dependent methyltransferases superfamily protein (AHRD V3.3 *** AT4G01240.1)	CDS	NONSYNONYMOUS	Q	K	47	0.05	4.32	31	novel	TOLERATED
SL3.0ch01	89492562	C	T	mRNA.Solyc01g099330.3.1	gene.Solyc01g099330.3	S-adenosyl-L-methionine-dependent methyltransferases superfamily protein (AHRD V3.3 *** AT4G01240.1)	CDS	NONSYNONYMOUS	H	Y	110	0.03	4.32	31	novel	DELETERIOUS (*WARNING! Low confidence)
SL3.0ch01	89671819	C	T	mRNA.Solyc01g099615.1.1	gene.Solyc01g099615.1	Unknown protein (AHRD V3.3 )	UTR_5	NONCODING	NA	NA	NA	NA	NA	NA	novel	NA
SL3.0ch01	89672216	G	A	mRNA.Solyc01g099615.1.1	gene.Solyc01g099615.1	Unknown protein (AHRD V3.3 )	CDS	SYNONYMOUS	*	*	21	NA	NA	NA	novel	NA
SL3.0ch01	89672339	A	C	mRNA.Solyc01g099615.1.1	gene.Solyc01g099615.1	Unknown protein (AHRD V3.3 )	UTR_3	NONCODING	NA	NA	NA	NA	NA	NA	novel	NA
SL3.0ch01	91182006	A	C	mRNA.Solyc01g102510.3.1	gene.Solyc01g102510.3	Transducin/WD40 repeat-like superfamily protein (AHRD V3.3 *** AT5G24710.1)	CDS	SYNONYMOUS	G	G	93	1	4.32	1	novel	TOLERATED
SL3.0ch01	91182009	T	C	mRNA.Solyc01g102510.3.1	gene.Solyc01g102510.3	Transducin/WD40 repeat-like superfamily protein (AHRD V3.3 *** AT5G24710.1)	CDS	SYNONYMOUS	G	G	92	1	4.32	1	novel	TOLERATED
SL3.0ch01	91816916	C	A	mRNA.Solyc01g103310.3.1	gene.Solyc01g103310.3	Binding protein, putative isoform 3 (AHRD V3.3 *-* A0A061DJC6_THECC)	CDS	NONSYNONYMOUS	R	S	478	0.5	3.64	29	novel	TOLERATED
SL3.0ch01	92170011	C	T	mRNA.Solyc01g103760.3.1	gene.Solyc01g103760.3	magnesium transporter NIPA (DUF803) (AHRD V3.3 *** AT4G13800.8)	CDS	NONSYNONYMOUS	P	S	69	0.02	2.91	374	novel	DELETERIOUS
SL3.0ch01	92435384	A	C	mRNA.Solyc01g104070.3.1	gene.Solyc01g104070.3	ARM repeat superfamily protein (AHRD V3.3 *** AT4G27640.1)	UTR_3	NONCODING	NA	NA	NA	NA	NA	NA	novel	NA
SL3.0ch01	92435390	A	C	mRNA.Solyc01g104070.3.1	gene.Solyc01g104070.3	ARM repeat superfamily protein (AHRD V3.3 *** AT4G27640.1)	UTR_3	NONCODING	NA	NA	NA	NA	NA	NA	novel	NA
SL3.0ch01	93833065	G	A	mRNA.Solyc01g105893.1.1	gene.Solyc01g105893.1	LOW QUALITY:D111/G-patch domain-containing protein (AHRD V3.3 --* AT4G34140.8)	CDS	NONSYNONYMOUS	E	K	209	0	4.32	7	novel	DELETERIOUS (*WARNING! Low confidence)
SL3.0ch01	93833102	C	A	mRNA.Solyc01g105893.1.1	gene.Solyc01g105893.1	LOW QUALITY:D111/G-patch domain-containing protein (AHRD V3.3 --* AT4G34140.8)	CDS	NONSYNONYMOUS	A	E	221	0	4.32	8	novel	DELETERIOUS (*WARNING! Low confidence)
SL3.0ch01	94225509	T	A	mRNA.Solyc01g106430.3.1	gene.Solyc01g106430.3	Inorganic pyrophosphatase (AHRD V3.3 *** A0A124SF20_CYNCS)	UTR_5	NONCODING	NA	NA	NA	NA	NA	NA	novel	NA
SL3.0ch01	94243586	T	A	mRNA.Solyc01g106460.3.1	gene.Solyc01g106460.3	bHLH transcription factor 007	UTR_5	NONCODING	NA	NA	NA	NA	NA	NA	novel	NA
SL3.0ch01	94255719	G	A	mRNA.Solyc01g106480.3.1	gene.Solyc01g106480.3	glyoxisomal malate dehydrogenase	UTR_3	NONCODING	NA	NA	NA	NA	NA	NA	novel	NA
SL3.0ch01	94265318	T	G	mRNA.Solyc01g106500.3.1	gene.Solyc01g106500.3	Leucine-rich receptor-like protein kinase family protein (AHRD V3.3 *** AT1G09970.1)	CDS	NONSYNONYMOUS	N	K	161	1	2.66	125	novel	TOLERATED
SL3.0ch01	94266437	A	G	mRNA.Solyc01g106500.3.1	gene.Solyc01g106500.3	Leucine-rich receptor-like protein kinase family protein (AHRD V3.3 *** AT1G09970.1)	CDS	SYNONYMOUS	P	P	534	1	2.51	163	novel	TOLERATED
SL3.0ch01	94266475	C	T	mRNA.Solyc01g106500.3.1	gene.Solyc01g106500.3	Leucine-rich receptor-like protein kinase family protein (AHRD V3.3 *** AT1G09970.1)	CDS	NONSYNONYMOUS	S	L	547	0.34	2.54	162	novel	TOLERATED
SL3.0ch01	94266487	A	G	mRNA.Solyc01g106500.3.1	gene.Solyc01g106500.3	Leucine-rich receptor-like protein kinase family protein (AHRD V3.3 *** AT1G09970.1)	CDS	NONSYNONYMOUS	D	G	551	1	2.53	162	novel	TOLERATED
SL3.0ch01	94266536	G	T	mRNA.Solyc01g106500.3.1	gene.Solyc01g106500.3	Leucine-rich receptor-like protein kinase family protein (AHRD V3.3 *** AT1G09970.1)	CDS	SYNONYMOUS	T	T	567	0.27	2.58	147	novel	TOLERATED
SL3.0ch01	94266580	C	T	mRNA.Solyc01g106500.3.1	gene.Solyc01g106500.3	Leucine-rich receptor-like protein kinase family protein (AHRD V3.3 *** AT1G09970.1)	CDS	NONSYNONYMOUS	A	V	582	0.69	2.57	151	novel	TOLERATED
SL3.0ch01	94266612	G	T	mRNA.Solyc01g106500.3.1	gene.Solyc01g106500.3	Leucine-rich receptor-like protein kinase family protein (AHRD V3.3 *** AT1G09970.1)	CDS	NONSYNONYMOUS	G	C	593	0.45	2.6	141	novel	TOLERATED
SL3.0ch01	94266618	A	G	mRNA.Solyc01g106500.3.1	gene.Solyc01g106500.3	Leucine-rich receptor-like protein kinase family protein (AHRD V3.3 *** AT1G09970.1)	CDS	NONSYNONYMOUS	I	V	595	0.32	2.6	149	novel	TOLERATED
SL3.0ch01	94266812	C	T	mRNA.Solyc01g106500.3.1	gene.Solyc01g106500.3	Leucine-rich receptor-like protein kinase family protein (AHRD V3.3 *** AT1G09970.1)	CDS	SYNONYMOUS	A	A	659	1	2.51	163	novel	TOLERATED
SL3.0ch01	94269092	A	G	mRNA.Solyc01g106510.2.1	gene.Solyc01g106510.2	LOW QUALITY:F-box protein (AHRD V3.3 *** A0A1D1YUP5_9ARAE)	CDS	NONSYNONYMOUS	Y	H	103	0.03	2.67	20	novel	DELETERIOUS
SL3.0ch01	94271062	G	A	mRNA.Solyc01g106520.1.1	gene.Solyc01g106520.1	LOW QUALITY:F-box protein SKIP23 (AHRD V3.3 *-* A0A151TCP0_CAJCA)	CDS	SYNONYMOUS	T	T	351	1	4.32	11	novel	TOLERATED
SL3.0ch01	94271270	C	T	mRNA.Solyc01g106520.1.1	gene.Solyc01g106520.1	LOW QUALITY:F-box protein SKIP23 (AHRD V3.3 *-* A0A151TCP0_CAJCA)	CDS	NONSYNONYMOUS	S	N	282	1	3	23	novel	TOLERATED
SL3.0ch01	94271366	A	T	mRNA.Solyc01g106520.1.1	gene.Solyc01g106520.1	LOW QUALITY:F-box protein SKIP23 (AHRD V3.3 *-* A0A151TCP0_CAJCA)	CDS	NONSYNONYMOUS	L	H	250	0	3	22	novel	DELETERIOUS
SL3.0ch01	94271673	G	A	mRNA.Solyc01g106520.1.1	gene.Solyc01g106520.1	LOW QUALITY:F-box protein SKIP23 (AHRD V3.3 *-* A0A151TCP0_CAJCA)	CDS	NONSYNONYMOUS	R	C	148	0.19	2.99	16	novel	TOLERATED
SL3.0ch01	94272094	T	A	mRNA.Solyc01g106520.1.1	gene.Solyc01g106520.1	LOW QUALITY:F-box protein SKIP23 (AHRD V3.3 *-* A0A151TCP0_CAJCA)	CDS	SYNONYMOUS	P	P	27	1	3.02	16	novel	TOLERATED
SL3.0ch01	94272265	G	C	mRNA.Solyc01g106540.3.1	gene.Solyc01g106540.3	neurofilament heavy protein (AHRD V3.3 *** AT4G17000.3)	UTR_3	NONCODING	NA	NA	NA	NA	NA	NA	novel	NA
SL3.0ch01	94272282	A	G	mRNA.Solyc01g106540.3.1	gene.Solyc01g106540.3	neurofilament heavy protein (AHRD V3.3 *** AT4G17000.3)	UTR_3	NONCODING	NA	NA	NA	NA	NA	NA	novel	NA
SL3.0ch01	94272722	A	C	mRNA.Solyc01g106530.1.1	gene.Solyc01g106530.1	LOW QUALITY:F-box protein family-like (AHRD V3.3 *** Q6ZCS3_ORYSJ)	CDS	NONSYNONYMOUS	I	L	32	1	3.59	3	novel	TOLERATED
SL3.0ch01	94272838	G	A	mRNA.Solyc01g106530.1.1	gene.Solyc01g106530.1	LOW QUALITY:F-box protein family-like (AHRD V3.3 *** Q6ZCS3_ORYSJ)	CDS	SYNONYMOUS	L	L	70	1	3.59	3	novel	TOLERATED
SL3.0ch01	94272862	A	T	mRNA.Solyc01g106530.1.1	gene.Solyc01g106530.1	LOW QUALITY:F-box protein family-like (AHRD V3.3 *** Q6ZCS3_ORYSJ)	CDS	NONSYNONYMOUS	Q	H	78	0.6	3.59	3	novel	TOLERATED
SL3.0ch01	94272952	C	A	mRNA.Solyc01g106530.1.1	gene.Solyc01g106530.1	LOW QUALITY:F-box protein family-like (AHRD V3.3 *** Q6ZCS3_ORYSJ)	CDS	NONSYNONYMOUS	D	E	108	0	4.32	2	novel	DELETERIOUS (*WARNING! Low confidence)
SL3.0ch01	94272999	C	T	mRNA.Solyc01g106530.1.1	gene.Solyc01g106530.1	LOW QUALITY:F-box protein family-like (AHRD V3.3 *** Q6ZCS3_ORYSJ)	CDS	NONSYNONYMOUS	A	V	124	1	3.54	4	novel	TOLERATED
SL3.0ch01	94273243	C	T	mRNA.Solyc01g106530.1.1	gene.Solyc01g106530.1	LOW QUALITY:F-box protein family-like (AHRD V3.3 *** Q6ZCS3_ORYSJ)	CDS	SYNONYMOUS	I	I	205	0.54	3.52	6	novel	TOLERATED
SL3.0ch01	94273410	T	C	mRNA.Solyc01g106530.1.1	gene.Solyc01g106530.1	LOW QUALITY:F-box protein family-like (AHRD V3.3 *** Q6ZCS3_ORYSJ)	CDS	NONSYNONYMOUS	I	T	232	0.27	3.52	6	novel	TOLERATED
SL3.0ch01	94273518	A	G	mRNA.Solyc01g106530.1.1	gene.Solyc01g106530.1	LOW QUALITY:F-box protein family-like (AHRD V3.3 *** Q6ZCS3_ORYSJ)	CDS	NONSYNONYMOUS	Y	C	268	0.01	3.52	6	novel	DELETERIOUS (*WARNING! Low confidence)
SL3.0ch01	94274856	G	A	mRNA.Solyc01g106540.3.1	gene.Solyc01g106540.3	neurofilament heavy protein (AHRD V3.3 *** AT4G17000.3)	CDS	NONSYNONYMOUS	L	F	524	0.06	2.78	14	novel	TOLERATED
SL3.0ch01	94275529	T	C	mRNA.Solyc01g106540.3.1	gene.Solyc01g106540.3	neurofilament heavy protein (AHRD V3.3 *** AT4G17000.3)	CDS	SYNONYMOUS	A	A	370	0.77	2.86	13	novel	TOLERATED
SL3.0ch01	94275835	G	A	mRNA.Solyc01g106540.3.1	gene.Solyc01g106540.3	neurofilament heavy protein (AHRD V3.3 *** AT4G17000.3)	CDS	SYNONYMOUS	I	I	268	0.19	2.78	14	novel	TOLERATED
SL3.0ch01	94276046	T	G	mRNA.Solyc01g106540.3.1	gene.Solyc01g106540.3	neurofilament heavy protein (AHRD V3.3 *** AT4G17000.3)	CDS	NONSYNONYMOUS	N	T	198	1	2.78	14	novel	TOLERATED
SL3.0ch01	94276621	T	C	mRNA.Solyc01g106540.3.1	gene.Solyc01g106540.3	neurofilament heavy protein (AHRD V3.3 *** AT4G17000.3)	CDS	NONSYNONYMOUS	M	V	106	0.04	2.78	14	novel	DELETERIOUS
SL3.0ch01	94277353	T	C	mRNA.Solyc01g106540.3.1	gene.Solyc01g106540.3	neurofilament heavy protein (AHRD V3.3 *** AT4G17000.3)	CDS	NONSYNONYMOUS	I	V	52	0.36	2.91	11	novel	TOLERATED
SL3.0ch01	94280542	T	C	mRNA.Solyc01g106560.3.1	gene.Solyc01g106560.3	At4g33690-like protein (AHRD V3.3 *** A0A068F6W6_BRANA)	UTR_5	NONCODING	NA	NA	NA	NA	NA	NA	novel	NA
SL3.0ch01	94310852	G	A	mRNA.Solyc01g106590.3.1	gene.Solyc01g106590.3	TRICHOME BIREFRINGENCE-LIKE 13 (AHRD V3.3 *** AT2G14530.1)	CDS	NONSYNONYMOUS	G	D	185	1	2.94	145	novel	TOLERATED
SL3.0ch01	94326432	A	T	mRNA.Solyc01g106635.1.1	gene.Solyc01g106635.1	Polyprotein (AHRD V3.3 *-* Q9FLA4_ARATH)	UTR_5	NONCODING	NA	NA	NA	NA	NA	NA	novel	NA
SL3.0ch01	94330014	A	T	mRNA.Solyc01g106650.3.1	gene.Solyc01g106650.3	Xyloglucan endotransglucosylase/hydrolase (AHRD V3.3 *** K4B2N2_SOLLC)	UTR_5	NONCODING	NA	NA	NA	NA	NA	NA	novel	NA
SL3.0ch01	94357155	A	T	mRNA.Solyc01g106690.3.1	gene.Solyc01g106690.3	DUF1005 family protein (AHRD V3.3 *** G7J413_MEDTR)	UTR_3	NONCODING	NA	NA	NA	NA	NA	NA	novel	NA
SL3.0ch01	94357156	A	T	mRNA.Solyc01g106690.3.1	gene.Solyc01g106690.3	DUF1005 family protein (AHRD V3.3 *** G7J413_MEDTR)	UTR_3	NONCODING	NA	NA	NA	NA	NA	NA	novel	NA
SL3.0ch01	94385057	C	G	mRNA.Solyc01g106750.2.1	gene.Solyc01g106750.2	Transmembrane protein, putative (AHRD V3.3 *** G7JJ78_MEDTR)	UTR_5	NONCODING	NA	NA	NA	NA	NA	NA	novel	NA
SL3.0ch01	94405847	A	G	mRNA.Solyc01g106770.3.1	gene.Solyc01g106770.3	Serine/threonine-protein kinase (AHRD V3.3 *** A0A0K0XR78_TOBAC)	UTR_5	NONCODING	NA	NA	NA	NA	NA	NA	novel	NA
SL3.0ch01	94405850	T	A	mRNA.Solyc01g106770.3.1	gene.Solyc01g106770.3	Serine/threonine-protein kinase (AHRD V3.3 *** A0A0K0XR78_TOBAC)	UTR_5	NONCODING	NA	NA	NA	NA	NA	NA	novel	NA
SL3.0ch01	94406369	A	G	mRNA.Solyc01g106770.3.1	gene.Solyc01g106770.3	Serine/threonine-protein kinase (AHRD V3.3 *** A0A0K0XR78_TOBAC)	UTR_5	NONCODING	NA	NA	NA	NA	NA	NA	novel	NA
SL3.0ch01	94407242	A	G	mRNA.Solyc01g106770.3.1	gene.Solyc01g106770.3	Serine/threonine-protein kinase (AHRD V3.3 *** A0A0K0XR78_TOBAC)	UTR_5	NONCODING	NA	NA	NA	NA	NA	NA	novel	NA
SL3.0ch01	94407521	C	T	mRNA.Solyc01g106770.3.1	gene.Solyc01g106770.3	Serine/threonine-protein kinase (AHRD V3.3 *** A0A0K0XR78_TOBAC)	UTR_5	NONCODING	NA	NA	NA	NA	NA	NA	novel	NA
SL3.0ch01	94434932	T	C	mRNA.Solyc01g106770.3.1	gene.Solyc01g106770.3	Serine/threonine-protein kinase (AHRD V3.3 *** A0A0K0XR78_TOBAC)	CDS	NONSYNONYMOUS	I	T	1997	0.55	2.58	194	novel	TOLERATED
SL3.0ch01	94471979	T	A	mRNA.Solyc01g106830.3.1	gene.Solyc01g106830.3	Phytosulfokines 3 (AHRD V3.3 *** W9QZQ5_9ROSA)	UTR_3	NONCODING	NA	NA	NA	NA	NA	NA	novel	NA
SL3.0ch01	94522790	T	C	mRNA.Solyc01g106920.3.1	gene.Solyc01g106920.3	Nucleobase-ascorbate transporter-like protein (AHRD V3.3 *** G7LFG1_MEDTR)	CDS	SYNONYMOUS	R	R	377	1	2.82	362	novel	TOLERATED
SL3.0ch01	94529428	G	A	mRNA.Solyc01g106940.3.1	gene.Solyc01g106940.3	Myb transcription factor (AHRD V3.3 *-* A0A072VG04_MEDTR)	CDS	NONSYNONYMOUS	R	K	7	1	4.32	229	novel	TOLERATED
SL3.0ch01	94529807	A	C	mRNA.Solyc01g106940.3.1	gene.Solyc01g106940.3	Myb transcription factor (AHRD V3.3 *-* A0A072VG04_MEDTR)	CDS	NONSYNONYMOUS	K	T	81	0.07	4.32	213	novel	TOLERATED
SL3.0ch01	94529854	G	A	mRNA.Solyc01g106940.3.1	gene.Solyc01g106940.3	Myb transcription factor (AHRD V3.3 *-* A0A072VG04_MEDTR)	CDS	NONSYNONYMOUS	E	K	97	0.44	4.32	215	novel	TOLERATED
SL3.0ch01	94533240	A	G	mRNA.Solyc01g106950.3.1	gene.Solyc01g106950.3	myosin heavy chain-like protein (AHRD V3.3 *** AT2G14680.3)	UTR_5	NONCODING	NA	NA	NA	NA	NA	NA	novel	NA
SL3.0ch01	94533253	G	A	mRNA.Solyc01g106950.3.1	gene.Solyc01g106950.3	myosin heavy chain-like protein (AHRD V3.3 *** AT2G14680.3)	UTR_5	NONCODING	NA	NA	NA	NA	NA	NA	novel	NA
SL3.0ch01	94533264	A	G	mRNA.Solyc01g106950.3.1	gene.Solyc01g106950.3	myosin heavy chain-like protein (AHRD V3.3 *** AT2G14680.3)	UTR_5	NONCODING	NA	NA	NA	NA	NA	NA	novel	NA
SL3.0ch01	94533320	A	C	mRNA.Solyc01g106950.3.1	gene.Solyc01g106950.3	myosin heavy chain-like protein (AHRD V3.3 *** AT2G14680.3)	UTR_5	NONCODING	NA	NA	NA	NA	NA	NA	novel	NA
SL3.0ch01	94533387	A	G	mRNA.Solyc01g106950.3.1	gene.Solyc01g106950.3	myosin heavy chain-like protein (AHRD V3.3 *** AT2G14680.3)	UTR_5	NONCODING	NA	NA	NA	NA	NA	NA	novel	NA
SL3.0ch01	94533556	A	G	mRNA.Solyc01g106950.3.1	gene.Solyc01g106950.3	myosin heavy chain-like protein (AHRD V3.3 *** AT2G14680.3)	UTR_5	NONCODING	NA	NA	NA	NA	NA	NA	novel	NA
SL3.0ch01	94543883	T	G	mRNA.Solyc01g106943.1.1	gene.Solyc01g106943.1	Myosin heavy chain-like protein (AHRD V3.3 *-* G7JZT3_MEDTR)	UTR_5	NONCODING	NA	NA	NA	NA	NA	NA	novel	NA
SL3.0ch01	94545128	G	A	mRNA.Solyc01g106943.1.1	gene.Solyc01g106943.1	Myosin heavy chain-like protein (AHRD V3.3 *-* G7JZT3_MEDTR)	CDS	NONSYNONYMOUS	G	R	163	0.08	3.16	29	novel	TOLERATED
SL3.0ch01	94566913	G	C	mRNA.Solyc01g106970.2.1	gene.Solyc01g106970.2	F-box family protein (AHRD V3.3 *** A0A061EZ38_THECC)	CDS	NONSYNONYMOUS	D	E	240	0.03	4.32	9	novel	DELETERIOUS (*WARNING! Low confidence)
SL3.0ch01	94568431	C	T	mRNA.Solyc01g106970.2.1	gene.Solyc01g106970.2	F-box family protein (AHRD V3.3 *** A0A061EZ38_THECC)	UTR_5	NONCODING	NA	NA	NA	NA	NA	NA	novel	NA
SL3.0ch01	94576029	G	A	mRNA.Solyc01g106980.2.1	gene.Solyc01g106980.2	Endo-1,4-beta-xylanase C (AHRD V3.3 *** A0A199V4M1_ANACO)	CDS	SYNONYMOUS	L	L	400	1	4.32	42	novel	TOLERATED
SL3.0ch01	94585886	C	G	mRNA.Solyc01g107000.2.1	gene.Solyc01g107000.2	Endo-1,4-beta-xylanase C (AHRD V3.3 *** A0A199V4M1_ANACO)	CDS	NONSYNONYMOUS	S	T	198	0.02	4.32	6	novel	DELETERIOUS (*WARNING! Low confidence)
SL3.0ch01	94616932	T	C	mRNA.Solyc01g107070.3.1	gene.Solyc01g107070.3	HXXXD-type acyl-transferase family protein, putative (AHRD V3.3 *** A0A061DGL0_THECC)	CDS	NONSYNONYMOUS	N	S	127	0.69	2.71	64	novel	TOLERATED
SL3.0ch01	94623965	C	A	mRNA.Solyc01g107090.2.1	gene.Solyc01g107090.2	LOW QUALITY:beta-1,4-xylosidase (AHRD V3.3 *** AT3G19615.1)	UTR_3	NONCODING	NA	NA	NA	NA	NA	NA	novel	NA
SL3.0ch01	94785374	T	C	mRNA.Solyc01g107300.3.1	gene.Solyc01g107300.3	Protein phosphatase 2C family protein (AHRD V3.3 *** AT4G33920.1)	UTR_3	NONCODING	NA	NA	NA	NA	NA	NA	novel	NA
SL3.0ch01	94844498	A	G	mRNA.Solyc01g107390.3.1	gene.Solyc01g107390.3	GH3 (AHRD V3.3 *** E2FHL1_9ROSI)	CDS	SYNONYMOUS	G	G	110	1	2.69	372	novel	TOLERATED
SL3.0ch01	94918481	T	A	mRNA.Solyc01g107490.2.1	gene.Solyc01g107490.2	basic helix-loop-helix (bHLH) DNA-binding superfamily protein (AHRD V3.3 *** AT3G19500.1)	UTR_5	NONCODING	NA	NA	NA	NA	NA	NA	novel	NA
SL3.0ch01	95128870	A	G	mRNA.Solyc01g107820.2.1	gene.Solyc01g107820.2	TOMATO WOUND-INDUCED 1	UTR_5	NONCODING	NA	NA	NA	NA	NA	NA	novel	NA
SL3.0ch01	95204946	T	C	mRNA.Solyc01g107930.3.1	gene.Solyc01g107930.3	RING/U-box superfamily protein (AHRD V3.3 *-* AT4G34040.1)	UTR_5	NONCODING	NA	NA	NA	NA	NA	NA	novel	NA
SL3.0ch01	95228286	T	A	mRNA.Solyc01g107950.2.1	gene.Solyc01g107950.2	bHLH transcription factor 008	UTR_3	NONCODING	NA	NA	NA	NA	NA	NA	novel	NA
SL3.0ch01	95238618	T	C	mRNA.Solyc01g107961.1.1	gene.Solyc01g107961.1	Basic helix-loop-helix transcription factor (AHRD V3.3 *** A0A0H3YC60_SALMI)	UTR_3	NONCODING	NA	NA	NA	NA	NA	NA	novel	NA
SL3.0ch01	95244653	A	G	mRNA.Solyc01g107962.1.1	gene.Solyc01g107962.1	Basic helix-loop-helix transcription factor (AHRD V3.3 --* A0A0H3YBU1_SALMI)	CDS	SYNONYMOUS	R	R	58	1	3.68	16	novel	TOLERATED
SL3.0ch01	95246209	A	G	mRNA.Solyc01g107964.1.1	gene.Solyc01g107964.1	Basic helix-loop-helix transcription factor (AHRD V3.3 *-* A0A0H3YC60_SALMI)	UTR_3	NONCODING	NA	NA	NA	NA	NA	NA	novel	NA
SL3.0ch01	95279739	A	G	mRNA.Solyc01g108000.3.1	gene.Solyc01g108000.3	Kinase family protein (AHRD V3.3 *** D7L9X7_ARALL)	UTR_5	NONCODING	NA	NA	NA	NA	NA	NA	novel	NA
SL3.0ch01	95283981	G	A	mRNA.Solyc01g108000.3.1	gene.Solyc01g108000.3	Kinase family protein (AHRD V3.3 *** D7L9X7_ARALL)	CDS	NONSYNONYMOUS	G	R	592	1	2.65	115	novel	TOLERATED
SL3.0ch01	95284048	A	C	mRNA.Solyc01g108000.3.1	gene.Solyc01g108000.3	Kinase family protein (AHRD V3.3 *** D7L9X7_ARALL)	CDS	NONSYNONYMOUS	Y	S	614	0.27	2.91	82	novel	TOLERATED
SL3.0ch01	95285219	C	T	mRNA.Solyc01g108010.3.1	gene.Solyc01g108010.3	Endonuclease or glycosyl hydrolase (AHRD V3.3 *** A0A061E1S3_THECC)	UTR_3	NONCODING	NA	NA	NA	NA	NA	NA	novel	NA
SL3.0ch01	95288327	A	C	mRNA.Solyc01g108010.3.1	gene.Solyc01g108010.3	Endonuclease or glycosyl hydrolase (AHRD V3.3 *** A0A061E1S3_THECC)	CDS	NONSYNONYMOUS	S	A	251	0.45	2.86	68	novel	TOLERATED
SL3.0ch01	95295122	G	T	mRNA.Solyc01g108020.3.1	gene.Solyc01g108020.3	Thioredoxin (AHRD V3.3 *** A0A103YKE9_CYNCS)	CDS	SYNONYMOUS	I	I	70	0.46	2.72	43	novel	TOLERATED
SL3.0ch01	95332766	G	A	mRNA.Solyc01g108083.1.1	gene.Solyc01g108083.1	Glucosamine--fructose-6-phosphateaminotransferase (Isomerizing) (AHRD V3.3 --* A0A0D2JBK9_9CHLO)	CDS	NONSYNONYMOUS	E	K	54	0	4.32	1	novel	DELETERIOUS (*WARNING! Low confidence)
SL3.0ch01	95366931	G	A	mRNA.Solyc01g108110.3.1	gene.Solyc01g108110.3	Alpha 1,3 fucosyltransferase (AHRD V3.3 *** Q5DTC8_MEDSA)	UTR_3	NONCODING	NA	NA	NA	NA	NA	NA	novel	NA
SL3.0ch01	95394645	A	T	mRNA.Solyc01g108140.3.1	gene.Solyc01g108140.3	B3 domain-containing protein (AHRD V3.3 *** W9RY77_9ROSA)	UTR_5	NONCODING	NA	NA	NA	NA	NA	NA	novel	NA
SL3.0ch01	95399730	G	T	mRNA.Solyc01g108140.3.1	gene.Solyc01g108140.3	B3 domain-containing protein (AHRD V3.3 *** W9RY77_9ROSA)	UTR_3	NONCODING	NA	NA	NA	NA	NA	NA	novel	NA
SL3.0ch01	95422992	A	G	mRNA.Solyc01g108160.3.1	gene.Solyc01g108160.3	Autophagy-related protein 2 (AHRD V3.3 *** A0A0K0XR15_TOBAC)	CDS	NONSYNONYMOUS	N	D	402	1	2.52	31	novel	TOLERATED
SL3.0ch01	95569669	A	G	mRNA.Solyc01g108320.3.1	gene.Solyc01g108320.3	Peroxidase (AHRD V3.3 *** K4B348_SOLLC)	UTR_3	NONCODING	NA	NA	NA	NA	NA	NA	novel	NA
SL3.0ch01	95588124	T	C	mRNA.Solyc01g108350.3.1	gene.Solyc01g108350.3	Plastocyanin-like domain protein (AHRD V3.3 *** G7JMH4_MEDTR)	CDS	SYNONYMOUS	G	G	29	1	2.83	56	novel	TOLERATED
SL3.0ch01	95588141	T	G	mRNA.Solyc01g108350.3.1	gene.Solyc01g108350.3	Plastocyanin-like domain protein (AHRD V3.3 *** G7JMH4_MEDTR)	CDS	NONSYNONYMOUS	L	W	35	0.68	2.85	45	novel	TOLERATED
SL3.0ch01	95588147	A	G	mRNA.Solyc01g108350.3.1	gene.Solyc01g108350.3	Plastocyanin-like domain protein (AHRD V3.3 *** G7JMH4_MEDTR)	CDS	NONSYNONYMOUS	K	R	37	0.49	2.89	55	novel	TOLERATED
SL3.0ch01	95588265	G	A	mRNA.Solyc01g108350.3.1	gene.Solyc01g108350.3	Plastocyanin-like domain protein (AHRD V3.3 *** G7JMH4_MEDTR)	CDS	SYNONYMOUS	K	K	76	1	2.84	74	novel	TOLERATED
SL3.0ch01	95588292	A	T	mRNA.Solyc01g108350.3.1	gene.Solyc01g108350.3	Plastocyanin-like domain protein (AHRD V3.3 *** G7JMH4_MEDTR)	CDS	SYNONYMOUS	T	T	85	1	2.84	74	novel	TOLERATED
SL3.0ch01	95588612	T	C	mRNA.Solyc01g108350.3.1	gene.Solyc01g108350.3	Plastocyanin-like domain protein (AHRD V3.3 *** G7JMH4_MEDTR)	CDS	SYNONYMOUS	G	G	159	1	2.83	73	novel	TOLERATED
SL3.0ch01	95588615	T	C	mRNA.Solyc01g108350.3.1	gene.Solyc01g108350.3	Plastocyanin-like domain protein (AHRD V3.3 *** G7JMH4_MEDTR)	CDS	SYNONYMOUS	T	T	160	0.64	2.81	71	novel	TOLERATED
SL3.0ch01	95592257	A	G	mRNA.Solyc01g108360.3.1	gene.Solyc01g108360.3	Blue copper protein (AHRD V3.3 *** A0A199VY96_ANACO)	CDS	NONSYNONYMOUS	K	R	21	0.88	2.97	60	novel	TOLERATED
SL3.0ch01	95592267	C	T	mRNA.Solyc01g108360.3.1	gene.Solyc01g108360.3	Blue copper protein (AHRD V3.3 *** A0A199VY96_ANACO)	CDS	SYNONYMOUS	C	C	24	0.18	2.98	53	novel	TOLERATED
SL3.0ch01	95592270	T	C	mRNA.Solyc01g108360.3.1	gene.Solyc01g108360.3	Blue copper protein (AHRD V3.3 *** A0A199VY96_ANACO)	CDS	SYNONYMOUS	P	P	25	0.86	2.99	54	novel	TOLERATED
SL3.0ch01	95592275	C	G	mRNA.Solyc01g108360.3.1	gene.Solyc01g108360.3	Blue copper protein (AHRD V3.3 *** A0A199VY96_ANACO)	CDS	NONSYNONYMOUS	A	G	27	0.72	2.94	47	novel	TOLERATED
SL3.0ch01	95592276	T	C	mRNA.Solyc01g108360.3.1	gene.Solyc01g108360.3	Blue copper protein (AHRD V3.3 *** A0A199VY96_ANACO)	CDS	SYNONYMOUS	A	A	27	0.81	2.94	47	novel	TOLERATED
SL3.0ch01	95592321	G	T	mRNA.Solyc01g108360.3.1	gene.Solyc01g108360.3	Blue copper protein (AHRD V3.3 *** A0A199VY96_ANACO)	CDS	SYNONYMOUS	V	V	42	1	2.79	113	novel	TOLERATED
SL3.0ch01	95592330	C	T	mRNA.Solyc01g108360.3.1	gene.Solyc01g108360.3	Blue copper protein (AHRD V3.3 *** A0A199VY96_ANACO)	CDS	SYNONYMOUS	S	S	45	1	2.79	113	novel	TOLERATED
SL3.0ch01	95592341	A	G	mRNA.Solyc01g108360.3.1	gene.Solyc01g108360.3	Blue copper protein (AHRD V3.3 *** A0A199VY96_ANACO)	CDS	NONSYNONYMOUS	H	R	49	1	2.79	113	novel	TOLERATED
SL3.0ch01	95595325	G	A	mRNA.Solyc01g108380.2.1	gene.Solyc01g108380.2	Proteinase inhibitor (AHRD V3.3 *** A0A0R4WFE3_TOBAC)	CDS	SYNONYMOUS	V	V	60	1	2.76	13	novel	TOLERATED
SL3.0ch01	95595400	T	A	mRNA.Solyc01g108380.2.1	gene.Solyc01g108380.2	Proteinase inhibitor (AHRD V3.3 *** A0A0R4WFE3_TOBAC)	CDS	SYNONYMOUS	T	T	35	0.61	2.76	13	novel	TOLERATED
SL3.0ch01	95595401	G	T	mRNA.Solyc01g108380.2.1	gene.Solyc01g108380.2	Proteinase inhibitor (AHRD V3.3 *** A0A0R4WFE3_TOBAC)	CDS	NONSYNONYMOUS	T	K	35	1	2.76	13	novel	TOLERATED
SL3.0ch01	95655527	T	G	mRNA.Solyc01g108420.2.1	gene.Solyc01g108420.2	LOW QUALITY:mitogen-activated protein kinase kinase kinase 3 (AHRD V3.3 --* AT1G53570.7)	CDS	NONSYNONYMOUS	V	G	69	0	4.32	1	novel	DELETERIOUS (*WARNING! Low confidence)
SL3.0ch01	95690911	A	C	mRNA.Solyc01g108480.1.1	gene.Solyc01g108480.1	Carboxypeptidase (AHRD V3.3 *** K4B363_SOLLC)	CDS	NONSYNONYMOUS	S	A	97	1	2.66	263	novel	TOLERATED
SL3.0ch01	95720950	A	T	mRNA.Solyc01g108520.2.1	gene.Solyc01g108520.2	Acetyl esterase IPR013094 Alpha_beta hydrolase fold-3	CDS	SYNONYMOUS	A	A	265	0.14	2.73	124	novel	TOLERATED
SL3.0ch01	95732084	G	T	mRNA.Solyc01g108570.3.1	gene.Solyc01g108570.3	Gibberellin receptor GID1L2 IPR013094 Alpha_beta hydrolase fold-3	UTR_3	NONCODING	NA	NA	NA	NA	NA	NA	novel	NA
SL3.0ch01	95748761	C	T	mRNA.Solyc01g108600.3.1	gene.Solyc01g108600.3	presequence protease 2 (AHRD V3.3 *** AT1G49630.3)	CDS	SYNONYMOUS	S	S	270	1	2.53	128	novel	TOLERATED
SL3.0ch01	95749576	C	T	mRNA.Solyc01g108600.3.1	gene.Solyc01g108600.3	presequence protease 2 (AHRD V3.3 *** AT1G49630.3)	CDS	SYNONYMOUS	F	F	299	1	2.54	132	novel	TOLERATED
SL3.0ch01	95754010	A	G	mRNA.Solyc01g108600.3.1	gene.Solyc01g108600.3	presequence protease 2 (AHRD V3.3 *** AT1G49630.3)	CDS	SYNONYMOUS	P	P	607	1	2.54	134	novel	TOLERATED
SL3.0ch01	95756682	T	C	mRNA.Solyc01g108600.3.1	gene.Solyc01g108600.3	presequence protease 2 (AHRD V3.3 *** AT1G49630.3)	CDS	SYNONYMOUS	G	G	773	1	2.55	132	novel	TOLERATED
SL3.0ch01	95757118	C	T	mRNA.Solyc01g108600.3.1	gene.Solyc01g108600.3	presequence protease 2 (AHRD V3.3 *** AT1G49630.3)	CDS	NONSYNONYMOUS	A	V	849	0.53	2.54	128	novel	TOLERATED
SL3.0ch01	95757132	A	C	mRNA.Solyc01g108600.3.1	gene.Solyc01g108600.3	presequence protease 2 (AHRD V3.3 *** AT1G49630.3)	CDS	NONSYNONYMOUS	S	R	854	0.5	2.54	128	novel	TOLERATED
SL3.0ch01	95760167	T	C	mRNA.Solyc01g108600.3.1	gene.Solyc01g108600.3	presequence protease 2 (AHRD V3.3 *** AT1G49630.3)	UTR_3	NONCODING	NA	NA	NA	NA	NA	NA	novel	NA
SL3.0ch01	95760392	T	C	mRNA.Solyc01g108600.3.1	gene.Solyc01g108600.3	presequence protease 2 (AHRD V3.3 *** AT1G49630.3)	UTR_3	NONCODING	NA	NA	NA	NA	NA	NA	novel	NA
SL3.0ch01	95760409	A	G	mRNA.Solyc01g108600.3.1	gene.Solyc01g108600.3	presequence protease 2 (AHRD V3.3 *** AT1G49630.3)	UTR_3	NONCODING	NA	NA	NA	NA	NA	NA	novel	NA
SL3.0ch01	95763217	A	C	mRNA.Solyc01g108610.3.1	gene.Solyc01g108610.3	Cyclin-dependent kinase inhibitor (AHRD V3.3 *** A0A103YKD7_CYNCS)	UTR_5	NONCODING	NA	NA	NA	NA	NA	NA	novel	NA
SL3.0ch01	95763291	A	G	mRNA.Solyc01g108610.3.1	gene.Solyc01g108610.3	Cyclin-dependent kinase inhibitor (AHRD V3.3 *** A0A103YKD7_CYNCS)	UTR_5	NONCODING	NA	NA	NA	NA	NA	NA	novel	NA
SL3.0ch01	95763321	T	G	mRNA.Solyc01g108610.3.1	gene.Solyc01g108610.3	Cyclin-dependent kinase inhibitor (AHRD V3.3 *** A0A103YKD7_CYNCS)	UTR_5	NONCODING	NA	NA	NA	NA	NA	NA	novel	NA
SL3.0ch01	95763324	A	G	mRNA.Solyc01g108610.3.1	gene.Solyc01g108610.3	Cyclin-dependent kinase inhibitor (AHRD V3.3 *** A0A103YKD7_CYNCS)	UTR_5	NONCODING	NA	NA	NA	NA	NA	NA	novel	NA
SL3.0ch01	95763662	T	C	mRNA.Solyc01g108610.3.1	gene.Solyc01g108610.3	Cyclin-dependent kinase inhibitor (AHRD V3.3 *** A0A103YKD7_CYNCS)	UTR_5	NONCODING	NA	NA	NA	NA	NA	NA	novel	NA
SL3.0ch01	95767929	A	G	mRNA.Solyc01g108620.3.1	gene.Solyc01g108620.3	Transmembrane 53 (AHRD V3.3 *** A0A0B0NXX7_GOSAR)	UTR_5	NONCODING	NA	NA	NA	NA	NA	NA	novel	NA
SL3.0ch01	95768168	T	A	mRNA.Solyc01g108620.3.1	gene.Solyc01g108620.3	Transmembrane 53 (AHRD V3.3 *** A0A0B0NXX7_GOSAR)	UTR_5	NONCODING	NA	NA	NA	NA	NA	NA	novel	NA
SL3.0ch01	95768455	T	C	mRNA.Solyc01g108620.3.1	gene.Solyc01g108620.3	Transmembrane 53 (AHRD V3.3 *** A0A0B0NXX7_GOSAR)	UTR_5	NONCODING	NA	NA	NA	NA	NA	NA	novel	NA
SL3.0ch01	95768558	C	T	mRNA.Solyc01g108620.3.1	gene.Solyc01g108620.3	Transmembrane 53 (AHRD V3.3 *** A0A0B0NXX7_GOSAR)	CDS	SYNONYMOUS	L	L	35	1	2.82	92	novel	TOLERATED
SL3.0ch01	95771756	C	A	mRNA.Solyc01g108620.3.1	gene.Solyc01g108620.3	Transmembrane 53 (AHRD V3.3 *** A0A0B0NXX7_GOSAR)	UTR_3	NONCODING	NA	NA	NA	NA	NA	NA	novel	NA
SL3.0ch01	95772980	A	T	mRNA.Solyc01g108630.3.1	gene.Solyc01g108630.3	nii1 nitrite reductase	UTR_5	NONCODING	NA	NA	NA	NA	NA	NA	novel	NA
SL3.0ch01	95781850	G	A	mRNA.Solyc01g108650.2.1	gene.Solyc01g108650.2	LOW QUALITY:embryo defective 1273 (AHRD V3.3 *** AT1G49510.3)	CDS	NONSYNONYMOUS	T	I	41	0.41	2.93	33	novel	TOLERATED
SL3.0ch01	95783318	T	G	mRNA.Solyc01g108660.3.1	gene.Solyc01g108660.3	N-acetyl-gamma-glutamyl-phosphate reductase (AHRD V3.3 *** S8C8Q1_9LAMI)	UTR_3	NONCODING	NA	NA	NA	NA	NA	NA	novel	NA
SL3.0ch01	95793129	C	T	mRNA.Solyc01g108670.3.1	gene.Solyc01g108670.3	Kinesin motor family protein (AHRD V3.3 *** U5GJ60_POPTR)	UTR_3	NONCODING	NA	NA	NA	NA	NA	NA	novel	NA
SL3.0ch01	95801390	G	T	mRNA.Solyc01g108670.3.1	gene.Solyc01g108670.3	Kinesin motor family protein (AHRD V3.3 *** U5GJ60_POPTR)	CDS	SYNONYMOUS	R	R	695	1	2.57	64	novel	TOLERATED
SL3.0ch01	95807044	T	C	mRNA.Solyc01g108670.3.1	gene.Solyc01g108670.3	Kinesin motor family protein (AHRD V3.3 *** U5GJ60_POPTR)	UTR_5	NONCODING	NA	NA	NA	NA	NA	NA	novel	NA
SL3.0ch01	95820343	G	A	mRNA.Solyc01g108680.3.1	gene.Solyc01g108680.3	Methyl esterase (AHRD V3.3 *** A0A072UEL6_MEDTR)	UTR_5	NONCODING	NA	NA	NA	NA	NA	NA	novel	NA
SL3.0ch01	95869204	G	A	mRNA.Solyc01g108780.3.1	gene.Solyc01g108780.3	methylketone synthase 1a	CDS	SYNONYMOUS	N	N	322	1	4.32	2	novel	TOLERATED
SL3.0ch01	96020467	G	A	mRNA.Solyc01g109020.2.1	gene.Solyc01g109020.2	Lipase, GDSL (AHRD V3.3 *-* A0A124SDS7_CYNCS)	CDS	SYNONYMOUS	F	F	34	1	2.76	237	novel	TOLERATED
SL3.0ch01	96041142	C	A	mRNA.Solyc01g109080.3.1	gene.Solyc01g109080.3	Serine/threonine-protein kinase SMG1 (AHRD V3.3 *** A0A0B2PF15_GLYSO)	CDS	NONSYNONYMOUS	Q	K	2107	0.41	3.08	62	novel	TOLERATED
SL3.0ch01	96059857	T	G	mRNA.Solyc01g109110.3.1	gene.Solyc01g109110.3	Guanine nucleotide-binding protein alpha-2 subunit (AHRD V3.3 *** A0A151THZ4_CAJCA)	CDS	NONSYNONYMOUS	T	P	586	1	2.61	119	novel	TOLERATED
SL3.0ch01	96063360	T	C	mRNA.Solyc01g109110.3.1	gene.Solyc01g109110.3	Guanine nucleotide-binding protein alpha-2 subunit (AHRD V3.3 *** A0A151THZ4_CAJCA)	UTR_5	NONCODING	NA	NA	NA	NA	NA	NA	novel	NA
SL3.0ch01	96107424	A	T	mRNA.Solyc01g109140.3.1	gene.Solyc01g109140.3	divinyl ether synthase	CDS	NONSYNONYMOUS	N	I	146	0.01	2.89	123	novel	DELETERIOUS
SL3.0ch01	96107491	C	A	mRNA.Solyc01g109140.3.1	gene.Solyc01g109140.3	divinyl ether synthase	CDS	NONSYNONYMOUS	F	L	168	0.06	2.9	127	novel	TOLERATED
SL3.0ch01	96554234	T	C	mRNA.Solyc01g109790.3.1	gene.Solyc01g109790.3	ADP-glucose pyrophosphorylase large subunit 1	CDS	NONSYNONYMOUS	T	A	103	0.06	3.04	372	novel	TOLERATED
SL3.0ch01	96554240	C	A	mRNA.Solyc01g109790.3.1	gene.Solyc01g109790.3	ADP-glucose pyrophosphorylase large subunit 1	CDS	STOP-GAIN	E	*	101	NA	NA	NA	novel	NA
SL3.0ch01	96784574	C	T	mRNA.Solyc01g110070.2.1	gene.Solyc01g110070.2	Transposon-like element Lyt2-2 DNA (AHRD V3.3 *** D5MNY6_SOLLC)	CDS	NONSYNONYMOUS	P	S	537	0.25	3.34	19	novel	TOLERATED
SL3.0ch01	97209615	A	C	mRNA.Solyc01g110670.3.1	gene.Solyc01g110670.3	SAUR-like auxin-responsive protein family (AHRD V3.3 *** AT2G21210.2)	CDS	NONSYNONYMOUS	I	R	80	1	3.44	350	novel	TOLERATED
SL3.0ch01	97209616	T	G	mRNA.Solyc01g110670.3.1	gene.Solyc01g110670.3	SAUR-like auxin-responsive protein family (AHRD V3.3 *** AT2G21210.2)	CDS	NONSYNONYMOUS	I	L	80	0.11	3.44	350	novel	TOLERATED
SL3.0ch01	97209628	T	C	mRNA.Solyc01g110670.3.1	gene.Solyc01g110670.3	SAUR-like auxin-responsive protein family (AHRD V3.3 *** AT2G21210.2)	CDS	NONSYNONYMOUS	N	D	76	1	3.43	395	novel	TOLERATED
SL3.0ch01	97209641	T	C	mRNA.Solyc01g110670.3.1	gene.Solyc01g110670.3	SAUR-like auxin-responsive protein family (AHRD V3.3 *** AT2G21210.2)	CDS	SYNONYMOUS	E	E	71	1	3.41	397	novel	TOLERATED
SL3.0ch01	97209730	C	G	mRNA.Solyc01g110670.3.1	gene.Solyc01g110670.3	SAUR-like auxin-responsive protein family (AHRD V3.3 *** AT2G21210.2)	CDS	NONSYNONYMOUS	E	Q	42	1	3.41	398	novel	TOLERATED
SL3.0ch01	97209764	T	C	mRNA.Solyc01g110670.3.1	gene.Solyc01g110670.3	SAUR-like auxin-responsive protein family (AHRD V3.3 *** AT2G21210.2)	CDS	SYNONYMOUS	K	K	30	1	3.4	387	novel	TOLERATED
SL3.0ch01	97256384	A	G	mRNA.Solyc01g110770.2.1	gene.Solyc01g110770.2	Small auxin up-regulated RNA11	CDS	NONSYNONYMOUS	I	T	87	0.01	4.04	14	novel	DELETERIOUS (*WARNING! Low confidence)
SL3.0ch01	97418487	A	G	mRNA.Solyc01g111130.3.1	gene.Solyc01g111130.3	bHLH transcription factor 011	UTR_5	NONCODING	NA	NA	NA	NA	NA	NA	novel	NA
SL3.0ch01	97418498	A	T	mRNA.Solyc01g111130.3.1	gene.Solyc01g111130.3	bHLH transcription factor 011	UTR_5	NONCODING	NA	NA	NA	NA	NA	NA	novel	NA
SL3.0ch01	98053269	A	G	mRNA.Solyc01g112010.3.1	gene.Solyc01g112010.3	Pre-rRNA-processing protein esf2 (AHRD V3.3 *-* A0A0B2SES6_GLYSO)	UTR_5	NONCODING	NA	NA	NA	NA	NA	NA	novel	NA
SL3.0ch01	98414039	G	A	mRNA.Solyc01g113450.2.1	gene.Solyc01g113450.2	LOW QUALITY:DEAD-box ATP-dependent RNA helicase 29 (AHRD V3.3 --* RH29_ORYSI)	CDS	NONSYNONYMOUS	A	V	125	0.03	3.29	8	novel	DELETERIOUS
SL3.0ch02	155883	C	A	mRNA.Solyc02g044020.2.1	gene.Solyc02g044020.2	Ribosomal RNA large subunit methyltransferase N (AHRD V3.3 *-* A0A0B0PAE8_GOSAR)	CDS	NONSYNONYMOUS	R	M	27	0	2.24	120	novel	DELETERIOUS
SL3.0ch02	165862	T	G	mRNA.Solyc02g044000.2.1	gene.Solyc02g044000.2	Nucleic acid-binding, OB-fold (AHRD V3.3 *** A0A118JUD2_CYNCS)	CDS	NONSYNONYMOUS	L	V	93	1	3.34	32	novel	TOLERATED
SL3.0ch02	166443	A	G	mRNA.Solyc02g044000.2.1	gene.Solyc02g044000.2	Nucleic acid-binding, OB-fold (AHRD V3.3 *** A0A118JUD2_CYNCS)	CDS	NONSYNONYMOUS	I	V	189	1	3.32	37	novel	TOLERATED
SL3.0ch02	166582	G	A	mRNA.Solyc02g044000.2.1	gene.Solyc02g044000.2	Nucleic acid-binding, OB-fold (AHRD V3.3 *** A0A118JUD2_CYNCS)	CDS	NONSYNONYMOUS	R	H	235	0.59	3.32	39	novel	TOLERATED
SL3.0ch02	166594	T	C	mRNA.Solyc02g044000.2.1	gene.Solyc02g044000.2	Nucleic acid-binding, OB-fold (AHRD V3.3 *** A0A118JUD2_CYNCS)	CDS	NONSYNONYMOUS	M	T	239	0	3.32	42	novel	DELETERIOUS
SL3.0ch02	1684832	G	T	mRNA.Solyc02g043815.1.1	gene.Solyc02g043815.1	LOW QUALITY:Polyprotein, 3'-partial, putative (AHRD V3.3 *-* Q0KIP3_SOLDE)	CDS	NONSYNONYMOUS	G	C	74	0.03	4.32	10	novel	DELETERIOUS (*WARNING! Low confidence)
SL3.0ch02	1684853	G	T	mRNA.Solyc02g043815.1.1	gene.Solyc02g043815.1	LOW QUALITY:Polyprotein, 3'-partial, putative (AHRD V3.3 *-* Q0KIP3_SOLDE)	CDS	NONSYNONYMOUS	D	Y	81	0	4.32	10	novel	DELETERIOUS (*WARNING! Low confidence)
SL3.0ch02	1684979	G	A	mRNA.Solyc02g043815.1.1	gene.Solyc02g043815.1	LOW QUALITY:Polyprotein, 3'-partial, putative (AHRD V3.3 *-* Q0KIP3_SOLDE)	CDS	NONSYNONYMOUS	A	T	123	0.02	4.14	12	novel	DELETERIOUS (*WARNING! Low confidence)
SL3.0ch02	2261070	G	A	mRNA.Solyc02g055535.1.1	gene.Solyc02g055535.1	AT hook motif-containing protein, putative (AHRD V3.3 *-* Q2R1R7_ORYSJ)	CDS	SYNONYMOUS	Q	Q	205	0.88	2.76	50	novel	TOLERATED
SL3.0ch02	2261072	T	C	mRNA.Solyc02g055535.1.1	gene.Solyc02g055535.1	AT hook motif-containing protein, putative (AHRD V3.3 *-* Q2R1R7_ORYSJ)	CDS	NONSYNONYMOUS	F	S	206	0.03	2.83	49	novel	DELETERIOUS
SL3.0ch02	2261588	G	A	mRNA.Solyc02g055535.1.1	gene.Solyc02g055535.1	AT hook motif-containing protein, putative (AHRD V3.3 *-* Q2R1R7_ORYSJ)	CDS	NONSYNONYMOUS	G	D	322	0.2	2.79	55	novel	TOLERATED
SL3.0ch02	8621485	C	T	mRNA.Solyc02g005410.2.1	gene.Solyc02g005410.2	Flavin-containing monooxygenase (AHRD V3.3 *** M1DQI5_SOLTU)	CDS	NONSYNONYMOUS	C	Y	68	0.09	2.96	20	novel	TOLERATED
SL3.0ch02	8770925	G	A	mRNA.Solyc02g005423.1.1	gene.Solyc02g005423.1	Pectinesterase (AHRD V3.3 *-* K4CWJ9_SOLLC)	UTR_5	NONCODING	NA	NA	NA	NA	NA	NA	novel	NA
SL3.0ch02	9856435	C	T	mRNA.Solyc02g005580.1.1	gene.Solyc02g005580.1	LOW QUALITY:Unknown protein (AHRD V3.3 )	CDS	NONSYNONYMOUS	R	Q	72	0.55	3.47	5	novel	TOLERATED
SL3.0ch02	9856447	T	C	mRNA.Solyc02g005580.1.1	gene.Solyc02g005580.1	LOW QUALITY:Unknown protein (AHRD V3.3 )	CDS	NONSYNONYMOUS	Y	C	68	0.19	3.52	4	novel	TOLERATED
SL3.0ch02	9856448	A	T	mRNA.Solyc02g005580.1.1	gene.Solyc02g005580.1	LOW QUALITY:Unknown protein (AHRD V3.3 )	CDS	NONSYNONYMOUS	Y	N	68	0.48	3.52	4	novel	TOLERATED
SL3.0ch02	9856453	G	A	mRNA.Solyc02g005580.1.1	gene.Solyc02g005580.1	LOW QUALITY:Unknown protein (AHRD V3.3 )	CDS	NONSYNONYMOUS	T	I	66	0.5	3.52	4	novel	TOLERATED
SL3.0ch02	9856454	T	A	mRNA.Solyc02g005580.1.1	gene.Solyc02g005580.1	LOW QUALITY:Unknown protein (AHRD V3.3 )	CDS	NONSYNONYMOUS	T	S	66	0.38	3.52	4	novel	TOLERATED
SL3.0ch02	9856465	A	G	mRNA.Solyc02g005580.1.1	gene.Solyc02g005580.1	LOW QUALITY:Unknown protein (AHRD V3.3 )	CDS	NONSYNONYMOUS	L	P	62	0.26	3.52	4	novel	TOLERATED
SL3.0ch02	9856478	C	T	mRNA.Solyc02g005580.1.1	gene.Solyc02g005580.1	LOW QUALITY:Unknown protein (AHRD V3.3 )	CDS	NONSYNONYMOUS	G	R	58	0.02	3.52	4	novel	DELETERIOUS (*WARNING! Low confidence)
SL3.0ch02	9856482	G	A	mRNA.Solyc02g005580.1.1	gene.Solyc02g005580.1	LOW QUALITY:Unknown protein (AHRD V3.3 )	CDS	SYNONYMOUS	D	D	56	1	3.47	5	novel	TOLERATED
SL3.0ch02	9856483	T	C	mRNA.Solyc02g005580.1.1	gene.Solyc02g005580.1	LOW QUALITY:Unknown protein (AHRD V3.3 )	CDS	NONSYNONYMOUS	D	G	56	0.14	3.47	5	novel	TOLERATED
SL3.0ch02	9856484	C	T	mRNA.Solyc02g005580.1.1	gene.Solyc02g005580.1	LOW QUALITY:Unknown protein (AHRD V3.3 )	CDS	NONSYNONYMOUS	D	N	56	0.65	3.47	5	novel	TOLERATED
SL3.0ch02	9856540	C	T	mRNA.Solyc02g005580.1.1	gene.Solyc02g005580.1	LOW QUALITY:Unknown protein (AHRD V3.3 )	CDS	NONSYNONYMOUS	G	E	37	0.79	3.51	4	novel	TOLERATED
SL3.0ch02	9856548	G	T	mRNA.Solyc02g005580.1.1	gene.Solyc02g005580.1	LOW QUALITY:Unknown protein (AHRD V3.3 )	CDS	NONSYNONYMOUS	H	Q	34	0	3.56	3	novel	DELETERIOUS (*WARNING! Low confidence)
SL3.0ch02	9856555	T	G	mRNA.Solyc02g005580.1.1	gene.Solyc02g005580.1	LOW QUALITY:Unknown protein (AHRD V3.3 )	CDS	NONSYNONYMOUS	K	T	32	0.72	3.56	3	novel	TOLERATED
SL3.0ch02	9856564	A	C	mRNA.Solyc02g005580.1.1	gene.Solyc02g005580.1	LOW QUALITY:Unknown protein (AHRD V3.3 )	CDS	NONSYNONYMOUS	F	C	29	0.2	3.56	3	novel	TOLERATED
SL3.0ch02	9856567	G	T	mRNA.Solyc02g005580.1.1	gene.Solyc02g005580.1	LOW QUALITY:Unknown protein (AHRD V3.3 )	CDS	NONSYNONYMOUS	P	H	28	0.51	3.56	3	novel	TOLERATED
SL3.0ch02	14134618	A	G	mRNA.Solyc02g011750.1.1	gene.Solyc02g011750.1	NAD(P)H-quinone oxidoreductase chain 4, chloroplastic (AHRD V3.3 *-* NU4C_SOLLC)	CDS	NONSYNONYMOUS	V	A	36	1	3.92	75	novel	TOLERATED
SL3.0ch02	14136678	A	T	mRNA.Solyc02g011770.1.1	gene.Solyc02g011770.1	NAD(P)H-quinone oxidoreductase subunit 6, chloroplastic (AHRD V3.3 *** NU6C_ATRBE)	CDS	NONSYNONYMOUS	F	I	124	1	2.5	200	novel	TOLERATED
SL3.0ch02	14136697	G	A	mRNA.Solyc02g011770.1.1	gene.Solyc02g011770.1	NAD(P)H-quinone oxidoreductase subunit 6, chloroplastic (AHRD V3.3 *** NU6C_ATRBE)	CDS	SYNONYMOUS	D	D	117	1	2.48	217	novel	TOLERATED
SL3.0ch02	14136700	A	T	mRNA.Solyc02g011770.1.1	gene.Solyc02g011770.1	NAD(P)H-quinone oxidoreductase subunit 6, chloroplastic (AHRD V3.3 *** NU6C_ATRBE)	CDS	SYNONYMOUS	S	S	116	0.46	2.48	217	novel	TOLERATED
SL3.0ch02	14136721	T	A	mRNA.Solyc02g011770.1.1	gene.Solyc02g011770.1	NAD(P)H-quinone oxidoreductase subunit 6, chloroplastic (AHRD V3.3 *** NU6C_ATRBE)	CDS	SYNONYMOUS	I	I	109	0.49	2.44	218	novel	TOLERATED
SL3.0ch02	14143792	G	A	mRNA.Solyc02g011830.1.1	gene.Solyc02g011830.1	Ycf1 (AHRD V3.3 *-* A0A0U1ZJ99_SOLCI)	CDS	SYNONYMOUS	Y	Y	32	1	4.32	4	novel	TOLERATED
SL3.0ch02	14143793	T	C	mRNA.Solyc02g011830.1.1	gene.Solyc02g011830.1	Ycf1 (AHRD V3.3 *-* A0A0U1ZJ99_SOLCI)	CDS	NONSYNONYMOUS	Y	C	32	0.51	4.32	4	novel	TOLERATED
SL3.0ch02	14143800	A	T	mRNA.Solyc02g011830.1.1	gene.Solyc02g011830.1	Ycf1 (AHRD V3.3 *-* A0A0U1ZJ99_SOLCI)	CDS	NONSYNONYMOUS	S	T	30	1	4.32	4	novel	TOLERATED
SL3.0ch02	14172021	T	C	mRNA.Solyc02g011930.1.1	gene.Solyc02g011930.1	Protein Ycf2 (AHRD V3.3 *-* YCF2_IPOPU)	CDS	NONSYNONYMOUS	N	D	405	1	3.3	204	novel	TOLERATED
SL3.0ch02	14172033	C	G	mRNA.Solyc02g011930.1.1	gene.Solyc02g011930.1	Protein Ycf2 (AHRD V3.3 *-* YCF2_IPOPU)	CDS	NONSYNONYMOUS	V	L	401	0.15	3.3	202	novel	TOLERATED
SL3.0ch02	14179781	T	C	mRNA.Solyc02g011990.1.1	gene.Solyc02g011990.1	Photosystem II protein D1 (AHRD V3.3 *** F1KC16_9ASTE)	CDS	NONSYNONYMOUS	T	A	261	0	4.32	2	novel	DELETERIOUS (*WARNING! Low confidence)
SL3.0ch02	14179782	A	T	mRNA.Solyc02g011990.1.1	gene.Solyc02g011990.1	Photosystem II protein D1 (AHRD V3.3 *** F1KC16_9ASTE)	CDS	SYNONYMOUS	L	L	260	1	4.32	3	novel	TOLERATED
SL3.0ch02	14179808	G	C	mRNA.Solyc02g011990.1.1	gene.Solyc02g011990.1	Photosystem II protein D1 (AHRD V3.3 *** F1KC16_9ASTE)	CDS	NONSYNONYMOUS	P	A	252	0.19	3.61	27	novel	TOLERATED
SL3.0ch02	14189408	T	C	mRNA.Solyc02g012010.2.1	gene.Solyc02g012010.2	ATP synthase subunit alpha, chloroplastic (AHRD V3.3 *-* ATPA_ATRBE)	CDS	SYNONYMOUS	Q	Q	85	1	3.21	397	novel	TOLERATED
SL3.0ch02	14189426	T	C	mRNA.Solyc02g012010.2.1	gene.Solyc02g012010.2	ATP synthase subunit alpha, chloroplastic (AHRD V3.3 *-* ATPA_ATRBE)	CDS	SYNONYMOUS	Q	Q	79	1	3.19	399	novel	TOLERATED
SL3.0ch02	14189429	T	G	mRNA.Solyc02g012010.2.1	gene.Solyc02g012010.2	ATP synthase subunit alpha, chloroplastic (AHRD V3.3 *-* ATPA_ATRBE)	CDS	SYNONYMOUS	A	A	78	1	3.19	399	novel	TOLERATED
SL3.0ch02	14189434	T	C	mRNA.Solyc02g012010.2.1	gene.Solyc02g012010.2	ATP synthase subunit alpha, chloroplastic (AHRD V3.3 *-* ATPA_ATRBE)	CDS	NONSYNONYMOUS	M	V	77	1	3.19	399	novel	TOLERATED
SL3.0ch02	14189437	G	A	mRNA.Solyc02g012010.2.1	gene.Solyc02g012010.2	ATP synthase subunit alpha, chloroplastic (AHRD V3.3 *-* ATPA_ATRBE)	CDS	NONSYNONYMOUS	P	S	76	1	3.19	399	novel	TOLERATED
SL3.0ch02	14189442	A	G	mRNA.Solyc02g012010.2.1	gene.Solyc02g012010.2	ATP synthase subunit alpha, chloroplastic (AHRD V3.3 *-* ATPA_ATRBE)	CDS	NONSYNONYMOUS	V	A	74	1	3.19	399	novel	TOLERATED
SL3.0ch02	14189454	T	A	mRNA.Solyc02g012010.2.1	gene.Solyc02g012010.2	ATP synthase subunit alpha, chloroplastic (AHRD V3.3 *-* ATPA_ATRBE)	CDS	NONSYNONYMOUS	N	I	70	1	3.21	397	novel	TOLERATED
SL3.0ch02	14189457	C	G	mRNA.Solyc02g012010.2.1	gene.Solyc02g012010.2	ATP synthase subunit alpha, chloroplastic (AHRD V3.3 *-* ATPA_ATRBE)	CDS	NONSYNONYMOUS	G	A	69	1	3.21	397	novel	TOLERATED
SL3.0ch02	14189506	G	C	mRNA.Solyc02g012010.2.1	gene.Solyc02g012010.2	ATP synthase subunit alpha, chloroplastic (AHRD V3.3 *-* ATPA_ATRBE)	CDS	NONSYNONYMOUS	H	D	53	1	3.19	396	novel	TOLERATED
SL3.0ch02	14189518	T	C	mRNA.Solyc02g012010.2.1	gene.Solyc02g012010.2	ATP synthase subunit alpha, chloroplastic (AHRD V3.3 *-* ATPA_ATRBE)	CDS	NONSYNONYMOUS	T	A	49	1	3.19	394	novel	TOLERATED
SL3.0ch02	14189526	T	C	mRNA.Solyc02g012010.2.1	gene.Solyc02g012010.2	ATP synthase subunit alpha, chloroplastic (AHRD V3.3 *-* ATPA_ATRBE)	CDS	NONSYNONYMOUS	D	G	46	1	3.18	392	novel	TOLERATED
SL3.0ch02	14189533	T	G	mRNA.Solyc02g012010.2.1	gene.Solyc02g012010.2	ATP synthase subunit alpha, chloroplastic (AHRD V3.3 *-* ATPA_ATRBE)	CDS	NONSYNONYMOUS	K	Q	44	1	3.19	396	novel	TOLERATED
SL3.0ch02	14189548	C	T	mRNA.Solyc02g012010.2.1	gene.Solyc02g012010.2	ATP synthase subunit alpha, chloroplastic (AHRD V3.3 *-* ATPA_ATRBE)	CDS	NONSYNONYMOUS	V	I	39	1	3.19	390	novel	TOLERATED
SL3.0ch02	14189895	C	T	mRNA.Solyc02g012010.2.1	gene.Solyc02g012010.2	ATP synthase subunit alpha, chloroplastic (AHRD V3.3 *-* ATPA_ATRBE)	CDS	NONSYNONYMOUS	G	E	4	1	3.39	239	novel	TOLERATED
SL3.0ch02	17505540	T	A	mRNA.Solyc02g014540.2.1	gene.Solyc02g014540.2	Actin-related protein 2/3 complex subunit 3 (AHRD V3.3 *** K4B4Q3_SOLLC)	CDS	SYNONYMOUS	T	T	74	1	2.68	89	novel	TOLERATED
SL3.0ch02	19008966	A	T	mRNA.Solyc02g014775.1.1	gene.Solyc02g014775.1	Ycf15 protein (AHRD V3.3 --* A0A0C5C0V6_9SOLA)	CDS	STOP-GAIN	K	*	60	NA	NA	NA	novel	NA
SL3.0ch02	21227744	T	C	mRNA.Solyc02g020960.2.1	gene.Solyc02g020960.2	Photosystem I P700 chlorophyll a apoprotein A1 (AHRD V3.3 *** PSAA_ATRBE)	CDS	NONSYNONYMOUS	T	A	224	1	3.44	268	novel	TOLERATED
SL3.0ch02	21227749	T	G	mRNA.Solyc02g020960.2.1	gene.Solyc02g020960.2	Photosystem I P700 chlorophyll a apoprotein A1 (AHRD V3.3 *** PSAA_ATRBE)	CDS	NONSYNONYMOUS	D	A	222	1	3.41	269	novel	TOLERATED
SL3.0ch02	21227757	T	G	mRNA.Solyc02g020960.2.1	gene.Solyc02g020960.2	Photosystem I P700 chlorophyll a apoprotein A1 (AHRD V3.3 *** PSAA_ATRBE)	CDS	NONSYNONYMOUS	Q	H	219	1	3.4	268	novel	TOLERATED
SL3.0ch02	21227777	A	G	mRNA.Solyc02g020960.2.1	gene.Solyc02g020960.2	Photosystem I P700 chlorophyll a apoprotein A1 (AHRD V3.3 *** PSAA_ATRBE)	CDS	SYNONYMOUS	L	L	213	1	3.45	263	novel	TOLERATED
SL3.0ch02	21227791	A	G	mRNA.Solyc02g020960.2.1	gene.Solyc02g020960.2	Photosystem I P700 chlorophyll a apoprotein A1 (AHRD V3.3 *** PSAA_ATRBE)	CDS	NONSYNONYMOUS	I	T	208	1	3.38	268	novel	TOLERATED
SL3.0ch02	21227796	A	T	mRNA.Solyc02g020960.2.1	gene.Solyc02g020960.2	Photosystem I P700 chlorophyll a apoprotein A1 (AHRD V3.3 *** PSAA_ATRBE)	CDS	SYNONYMOUS	P	P	206	1	3.39	270	novel	TOLERATED
SL3.0ch02	21227809	T	C	mRNA.Solyc02g020960.2.1	gene.Solyc02g020960.2	Photosystem I P700 chlorophyll a apoprotein A1 (AHRD V3.3 *** PSAA_ATRBE)	CDS	NONSYNONYMOUS	E	G	202	1	3.39	271	novel	TOLERATED
SL3.0ch02	21774892	T	A	mRNA.Solyc02g021010.2.1	gene.Solyc02g021010.2	NagB/RpiA/CoA transferase-like superfamily protein (AHRD V3.3 --* AT1G48970.2)	UTR_5	NONCODING	NA	NA	NA	NA	NA	NA	novel	NA
SL3.0ch02	22893993	T	A	mRNA.Solyc02g021290.1.1	gene.Solyc02g021290.1	LOW QUALITY:Photosystem II 32 kDa protein (AHRD V3.3 *-* G4VY79_9MARC)	CDS	NONSYNONYMOUS	Q	H	40	1	3.65	197	novel	TOLERATED
SL3.0ch02	23093908	T	G	mRNA.Solyc02g021390.1.1	gene.Solyc02g021390.1	ATPase subunit 4 (AHRD V3.3 *-* A0A0D5CRP9_CALPC)	CDS	NONSYNONYMOUS	Y	D	17	0.04	3.62	25	novel	DELETERIOUS (*WARNING! Low confidence)
SL3.0ch02	23093909	A	C	mRNA.Solyc02g021390.1.1	gene.Solyc02g021390.1	ATPase subunit 4 (AHRD V3.3 *-* A0A0D5CRP9_CALPC)	CDS	NONSYNONYMOUS	Y	S	17	0.16	3.62	25	novel	TOLERATED
SL3.0ch02	23093913	C	T	mRNA.Solyc02g021390.1.1	gene.Solyc02g021390.1	ATPase subunit 4 (AHRD V3.3 *-* A0A0D5CRP9_CALPC)	CDS	SYNONYMOUS	I	I	18	1	3.62	25	novel	TOLERATED
SL3.0ch02	23093925	C	T	mRNA.Solyc02g021390.1.1	gene.Solyc02g021390.1	ATPase subunit 4 (AHRD V3.3 *-* A0A0D5CRP9_CALPC)	CDS	SYNONYMOUS	C	C	22	1	3.62	25	novel	TOLERATED
SL3.0ch02	23093941	T	A	mRNA.Solyc02g021390.1.1	gene.Solyc02g021390.1	ATPase subunit 4 (AHRD V3.3 *-* A0A0D5CRP9_CALPC)	CDS	NONSYNONYMOUS	L	M	28	0.04	3.62	25	novel	DELETERIOUS (*WARNING! Low confidence)
SL3.0ch02	23093942	T	A	mRNA.Solyc02g021390.1.1	gene.Solyc02g021390.1	ATPase subunit 4 (AHRD V3.3 *-* A0A0D5CRP9_CALPC)	CDS	STOP-GAIN	L	*	28	NA	NA	NA	novel	NA
SL3.0ch02	23093950	T	A	mRNA.Solyc02g021390.1.1	gene.Solyc02g021390.1	ATPase subunit 4 (AHRD V3.3 *-* A0A0D5CRP9_CALPC)	CDS	NONSYNONYMOUS	F	I	31	1	3.62	25	novel	TOLERATED
SL3.0ch02	23093958	C	T	mRNA.Solyc02g021390.1.1	gene.Solyc02g021390.1	ATPase subunit 4 (AHRD V3.3 *-* A0A0D5CRP9_CALPC)	CDS	SYNONYMOUS	N	N	33	1	3.62	25	novel	TOLERATED
SL3.0ch02	25683233	C	T	mRNA.Solyc02g030137.1.1	gene.Solyc02g030137.1	Ulp1 protease family, C-terminal catalytic domain containing protein (AHRD V3.3 *-* Q60D46_SOLDE)	CDS	STOP-GAIN	W	*	747	NA	NA	NA	novel	NA
SL3.0ch02	25685406	A	G	mRNA.Solyc02g030137.1.1	gene.Solyc02g030137.1	Ulp1 protease family, C-terminal catalytic domain containing protein (AHRD V3.3 *-* Q60D46_SOLDE)	CDS	NONSYNONYMOUS	F	L	473	0	4.32	16	novel	DELETERIOUS (*WARNING! Low confidence)
SL3.0ch02	25685558	T	A	mRNA.Solyc02g030137.1.1	gene.Solyc02g030137.1	Ulp1 protease family, C-terminal catalytic domain containing protein (AHRD V3.3 *-* Q60D46_SOLDE)	CDS	NONSYNONYMOUS	Q	L	422	0	4.32	18	novel	DELETERIOUS (*WARNING! Low confidence)
SL3.0ch02	25757336	C	A	mRNA.Solyc02g030185.1.1	gene.Solyc02g030185.1	LOW QUALITY:HAT family dimerisation domain containing protein (AHRD V3.3 *-* Q2R0F0_ORYSJ)	CDS	NONSYNONYMOUS	R	L	46	0.23	3.81	4	novel	TOLERATED
SL3.0ch02	25757373	G	A	mRNA.Solyc02g030185.1.1	gene.Solyc02g030185.1	LOW QUALITY:HAT family dimerisation domain containing protein (AHRD V3.3 *-* Q2R0F0_ORYSJ)	CDS	NONSYNONYMOUS	P	S	34	0.41	4.32	3	novel	TOLERATED
SL3.0ch02	25757386	C	T	mRNA.Solyc02g030185.1.1	gene.Solyc02g030185.1	LOW QUALITY:HAT family dimerisation domain containing protein (AHRD V3.3 *-* Q2R0F0_ORYSJ)	CDS	SYNONYMOUS	S	S	29	1	4.32	3	novel	TOLERATED
SL3.0ch02	27319303	A	C	mRNA.Solyc02g031740.3.1	gene.Solyc02g031740.3	Phloem protein 2 (AHRD V3.3 *** D0R6I7_MALDO)	UTR_3	NONCODING	NA	NA	NA	NA	NA	NA	novel	NA
SL3.0ch02	27319309	A	G	mRNA.Solyc02g031740.3.1	gene.Solyc02g031740.3	Phloem protein 2 (AHRD V3.3 *** D0R6I7_MALDO)	UTR_3	NONCODING	NA	NA	NA	NA	NA	NA	novel	NA
SL3.0ch02	28544949	A	C	mRNA.Solyc02g032260.1.1	gene.Solyc02g032260.1	LOW QUALITY:NBS-LRR disease resistance protein (AHRD V3.3 *-* Q1WGB0_ORYSI)	CDS	SYNONYMOUS	R	R	70	0.61	2.93	44	novel	TOLERATED
SL3.0ch02	30067708	T	G	mRNA.Solyc02g032983.1.1	gene.Solyc02g032983.1	Acyl-CoA N-acyltransferases (NAT) superfamily protein (AHRD V3.3 --* AT1G26220.1)	CDS	NONSYNONYMOUS	I	L	23	0	4.32	1	novel	DELETERIOUS (*WARNING! Low confidence)
SL3.0ch02	30067821	T	C	mRNA.Solyc02g032983.1.1	gene.Solyc02g032983.1	Acyl-CoA N-acyltransferases (NAT) superfamily protein (AHRD V3.3 --* AT1G26220.1)	CDS	NONSYNONYMOUS	I	V	15	0	4.32	1	novel	DELETERIOUS (*WARNING! Low confidence)
SL3.0ch02	30067848	C	T	mRNA.Solyc02g032983.1.1	gene.Solyc02g032983.1	Acyl-CoA N-acyltransferases (NAT) superfamily protein (AHRD V3.3 --* AT1G26220.1)	CDS	NONSYNONYMOUS	G	S	6	0	4.32	1	novel	DELETERIOUS (*WARNING! Low confidence)
SL3.0ch02	30067852	C	T	mRNA.Solyc02g032983.1.1	gene.Solyc02g032983.1	Acyl-CoA N-acyltransferases (NAT) superfamily protein (AHRD V3.3 --* AT1G26220.1)	CDS	SYNONYMOUS	G	G	4	1	4.32	1	novel	TOLERATED
SL3.0ch02	30067858	G	A	mRNA.Solyc02g032983.1.1	gene.Solyc02g032983.1	Acyl-CoA N-acyltransferases (NAT) superfamily protein (AHRD V3.3 --* AT1G26220.1)	CDS	SYNONYMOUS	N	N	2	1	4.32	1	novel	TOLERATED
SL3.0ch02	30067860	T	A	mRNA.Solyc02g032983.1.1	gene.Solyc02g032983.1	Acyl-CoA N-acyltransferases (NAT) superfamily protein (AHRD V3.3 --* AT1G26220.1)	CDS	NONSYNONYMOUS	N	Y	2	0	4.32	1	novel	DELETERIOUS (*WARNING! Low confidence)
SL3.0ch02	30067863	T	C	mRNA.Solyc02g032983.1.1	gene.Solyc02g032983.1	Acyl-CoA N-acyltransferases (NAT) superfamily protein (AHRD V3.3 --* AT1G26220.1)	CDS	START-LOST	M	V	1	0	4.32	1	novel	DELETERIOUS (*WARNING! Low confidence)
SL3.0ch02	30373338	C	T	mRNA.Solyc02g033110.2.1	gene.Solyc02g033110.2	PLATZ transcription factor family protein (AHRD V3.3 *** A0A061EE86_THECC)	CDS	NONSYNONYMOUS	V	I	105	0.18	2.95	43	novel	TOLERATED
SL3.0ch02	30423050	C	G	mRNA.Solyc02g033115.1.1	gene.Solyc02g033115.1	PLATZ transcription factor family protein (AHRD V3.3 *** A0A061EE86_THECC)	CDS	NONSYNONYMOUS	V	L	112	0.46	2.96	36	novel	TOLERATED
SL3.0ch02	30423116	C	T	mRNA.Solyc02g033120.2.1	gene.Solyc02g033120.2	PLATZ transcription factor family protein (AHRD V3.3 *** A0A061EE86_THECC)	CDS	NONSYNONYMOUS	V	I	112	0.23	3.04	36	novel	TOLERATED
SL3.0ch02	32642172	G	C	mRNA.Solyc00g007150.3.1	gene.Solyc00g007150.3	LOW QUALITY:WAT1-related protein (AHRD V3.3 --* R0HAL8_9BRAS)	CDS	STOP-GAIN	S	*	2	NA	NA	NA	novel	NA
SL3.0ch02	33709230	A	G	mRNA.Solyc02g061660.1.1	gene.Solyc02g061660.1	LOW QUALITY:C2H2-like zinc finger protein (AHRD V3.3 --* AT2G18490.1)	CDS	NONSYNONYMOUS	L	P	69	0.35	4.32	2	novel	TOLERATED
SL3.0ch02	33709271	C	T	mRNA.Solyc02g061660.1.1	gene.Solyc02g061660.1	LOW QUALITY:C2H2-like zinc finger protein (AHRD V3.3 --* AT2G18490.1)	CDS	SYNONYMOUS	S	S	55	1	4.32	4	novel	TOLERATED
SL3.0ch02	33997760	G	A	mRNA.Solyc02g094753.1.1	gene.Solyc02g094753.1	LOW QUALITY:serine/threonine-protein phosphatase 7 long form-like protein (AHRD V3.3 *-* AT1G32120.1)	CDS	SYNONYMOUS	A	A	288	0.41	3.29	12	novel	TOLERATED
SL3.0ch02	33997835	A	G	mRNA.Solyc02g094753.1.1	gene.Solyc02g094753.1	LOW QUALITY:serine/threonine-protein phosphatase 7 long form-like protein (AHRD V3.3 *-* AT1G32120.1)	CDS	SYNONYMOUS	E	E	313	1	3.22	13	novel	TOLERATED
SL3.0ch02	33997841	C	A	mRNA.Solyc02g094753.1.1	gene.Solyc02g094753.1	LOW QUALITY:serine/threonine-protein phosphatase 7 long form-like protein (AHRD V3.3 *-* AT1G32120.1)	CDS	SYNONYMOUS	G	G	315	0.89	3.33	12	novel	TOLERATED
SL3.0ch02	33998064	C	T	mRNA.Solyc02g094753.1.1	gene.Solyc02g094753.1	LOW QUALITY:serine/threonine-protein phosphatase 7 long form-like protein (AHRD V3.3 *-* AT1G32120.1)	CDS	SYNONYMOUS	L	L	390	0.66	3.26	16	novel	TOLERATED
SL3.0ch02	33999056	C	A	mRNA.Solyc02g094753.1.1	gene.Solyc02g094753.1	LOW QUALITY:serine/threonine-protein phosphatase 7 long form-like protein (AHRD V3.3 *-* AT1G32120.1)	CDS	NONSYNONYMOUS	A	E	654	0.01	3.38	13	novel	DELETERIOUS
SL3.0ch02	34483861	A	C	mRNA.Solyc02g062320.3.1	gene.Solyc02g062320.3	BURP domain protein RD22 (AHRD V3.3 *** RD22_ARATH)	CDS	NONSYNONYMOUS	T	P	150	1	2.6	85	novel	TOLERATED
SL3.0ch02	34483876	C	T	mRNA.Solyc02g062320.3.1	gene.Solyc02g062320.3	BURP domain protein RD22 (AHRD V3.3 *** RD22_ARATH)	CDS	NONSYNONYMOUS	H	Y	155	0.22	2.6	85	novel	TOLERATED
SL3.0ch02	34491038	G	A	mRNA.Solyc02g062330.2.1	gene.Solyc02g062330.2	Kinesin-like protein (AHRD V3.3 *** M1AVJ1_SOLTU)	UTR_5	NONCODING	NA	NA	NA	NA	NA	NA	novel	NA
SL3.0ch02	34495908	G	A	mRNA.Solyc02g062340.3.1	gene.Solyc02g062340.3	Fructose-bisphosphate aldolase (AHRD V3.3 *** K4B6C3_SOLLC)	CDS	SYNONYMOUS	Y	Y	48	1	2.77	266	novel	TOLERATED
SL3.0ch02	34500719	C	A	mRNA.Solyc02g062350.3.1	gene.Solyc02g062350.3	DnaJ, mitochondrial (AHRD V3.3 *** A0A0B0PT99_GOSAR)	CDS	NONSYNONYMOUS	M	I	53	0.51	3.18	57	novel	TOLERATED
SL3.0ch02	34528408	A	T	mRNA.Solyc02g062385.1.1	gene.Solyc02g062385.1	GATA transcription factor (AHRD V3.3 *** K4B6C7_SOLLC)	UTR_5	NONCODING	NA	NA	NA	NA	NA	NA	novel	NA
SL3.0ch02	34570762	T	A	mRNA.Solyc02g062420.3.1	gene.Solyc02g062420.3	green ripe-like 2	UTR_3	NONCODING	NA	NA	NA	NA	NA	NA	novel	NA
SL3.0ch02	35423353	T	C	mRNA.Solyc02g062930.3.1	gene.Solyc02g062930.3	vacuolar iron transporter (VIT) family protein (AHRD V3.3 --* AT4G27860.4)	CDS	STOP-LOSS	*	Q	233	NA	NA	NA	novel	NA
SL3.0ch02	35423408	T	C	mRNA.Solyc02g062930.3.1	gene.Solyc02g062930.3	vacuolar iron transporter (VIT) family protein (AHRD V3.3 --* AT4G27860.4)	CDS	NONSYNONYMOUS	L	P	251	0	4.32	1	novel	DELETERIOUS (*WARNING! Low confidence)
SL3.0ch02	35423425	C	G	mRNA.Solyc02g062930.3.1	gene.Solyc02g062930.3	vacuolar iron transporter (VIT) family protein (AHRD V3.3 --* AT4G27860.4)	CDS	NONSYNONYMOUS	P	A	257	0	4.32	1	novel	DELETERIOUS (*WARNING! Low confidence)
SL3.0ch02	35681235	A	T	mRNA.Solyc02g063075.1.1	gene.Solyc02g063075.1	Target SNARE coiled-coil domain-containing protein (AHRD V3.3 *** A0A103XBX5_CYNCS)	UTR_3	NONCODING	NA	NA	NA	NA	NA	NA	novel	NA
SL3.0ch02	35720537	G	A	mRNA.Solyc02g063130.3.1	gene.Solyc02g063130.3	Rad23 UV excision repair protein family (AHRD V3.3 *** AT3G02540.3)	CDS	NONSYNONYMOUS	R	C	285	0.01	2.62	263	novel	DELETERIOUS
SL3.0ch02	37667415	C	T	mRNA.Solyc02g066890.1.1	gene.Solyc02g066890.1	Ninja-family protein (AHRD V3.3 *-* A0A1D1YDC3_9ARAE)	CDS	STOP-GAIN	Q	*	7	NA	NA	NA	novel	NA
SL3.0ch02	37698352	G	A	mRNA.Solyc02g066900.2.1	gene.Solyc02g066900.2	Ninja-family protein (AHRD V3.3 *-* A0A199VX64_ANACO)	CDS	NONSYNONYMOUS	R	K	115	0.64	2.79	22	novel	TOLERATED
SL3.0ch02	37698365	T	G	mRNA.Solyc02g066900.2.1	gene.Solyc02g066900.2	Ninja-family protein (AHRD V3.3 *-* A0A199VX64_ANACO)	CDS	NONSYNONYMOUS	D	E	119	1	2.67	25	novel	TOLERATED
SL3.0ch02	37698373	G	C	mRNA.Solyc02g066900.2.1	gene.Solyc02g066900.2	Ninja-family protein (AHRD V3.3 *-* A0A199VX64_ANACO)	CDS	NONSYNONYMOUS	W	S	122	0.41	2.68	26	novel	TOLERATED
SL3.0ch02	37860245	C	T	mRNA.Solyc02g067060.3.1	gene.Solyc02g067060.3	Hexosyltransferase (AHRD V3.3 *** K4B738_SOLLC)	UTR_3	NONCODING	NA	NA	NA	NA	NA	NA	novel	NA
SL3.0ch02	38373431	C	T	mRNA.Solyc02g067670.3.1	gene.Solyc02g067670.3	Flap endonuclease 1 (AHRD V3.3 *-* A0A0K9NZY8_ZOSMR)	CDS	NONSYNONYMOUS	S	L	356	0.19	2.66	24	novel	TOLERATED
SL3.0ch02	38378855	C	T	mRNA.Solyc02g067670.3.1	gene.Solyc02g067670.3	Flap endonuclease 1 (AHRD V3.3 *-* A0A0K9NZY8_ZOSMR)	CDS	NONSYNONYMOUS	R	W	1324	0	2.72	23	novel	DELETERIOUS
SL3.0ch02	38386040	G	T	mRNA.Solyc02g067690.3.1	gene.Solyc02g067690.3	Glycosyltransferase (AHRD V3.3 *** M1A9P1_SOLTU)	CDS	NONSYNONYMOUS	P	H	188	0.05	2.6	125	novel	TOLERATED
SL3.0ch02	38569500	C	T	mRNA.Solyc02g067920.3.1	gene.Solyc02g067920.3	CCT motif family protein (AHRD V3.3 --* AT5G53420.1)	CDS	SYNONYMOUS	S	S	24	0.95	2.73	14	novel	TOLERATED
SL3.0ch02	38574687	C	T	mRNA.Solyc02g067925.1.1	gene.Solyc02g067925.1	Alpha/beta-Hydrolases superfamily protein (AHRD V3.3 *** A0A061ED84_THECC)	UTR_5	NONCODING	NA	NA	NA	NA	NA	NA	novel	NA
SL3.0ch02	38582743	A	T	mRNA.Solyc02g067930.3.1	gene.Solyc02g067930.3	Glycerol-3-phosphate dehydrogenase [NAD(+)] (AHRD V3.3 *** K4B7C5_SOLLC)	CDS	NONSYNONYMOUS	V	E	130	0.4	2.71	396	novel	TOLERATED
SL3.0ch02	38608517	T	C	mRNA.Solyc02g067980.3.1	gene.Solyc02g067980.3	Serine/threonine protein phosphatase 2A regulatory subunit B (AHRD V3.3 *** B9HTC9_POPTR)	CDS	NONSYNONYMOUS	T	A	518	1	3.19	113	novel	TOLERATED
SL3.0ch02	38634323	T	G	mRNA.Solyc02g068000.2.1	gene.Solyc02g068000.2	F-box family protein (AHRD V3.3 *** U5G645_POPTR)	CDS	SYNONYMOUS	G	G	111	1	3.31	13	novel	TOLERATED
SL3.0ch02	38641865	T	A	mRNA.Solyc02g068010.3.1	gene.Solyc02g068010.3	TRAM, LAG1 and CLN8 (TLC) lipid-sensing domain containing protein (AHRD V3.3 *** A0A0K9PUQ1_ZOSMR)	UTR_5	NONCODING	NA	NA	NA	NA	NA	NA	novel	NA
SL3.0ch02	38641867	A	T	mRNA.Solyc02g068010.3.1	gene.Solyc02g068010.3	TRAM, LAG1 and CLN8 (TLC) lipid-sensing domain containing protein (AHRD V3.3 *** A0A0K9PUQ1_ZOSMR)	UTR_5	NONCODING	NA	NA	NA	NA	NA	NA	novel	NA
SL3.0ch02	38644668	A	C	mRNA.Solyc02g068020.1.1	gene.Solyc02g068020.1	LOW QUALITY:Disease resistance protein (TIR-NBS-LRR class) family (AHRD V3.3 --* AT1G56520.3)	CDS	NONSYNONYMOUS	K	Q	23	0	4.32	1	novel	DELETERIOUS (*WARNING! Low confidence)
SL3.0ch02	38656413	C	A	mRNA.Solyc02g068040.3.1	gene.Solyc02g068040.3	RNI-like superfamily protein (AHRD V3.3 --* AT4G02760.9)	UTR_3	NONCODING	NA	NA	NA	NA	NA	NA	novel	NA
SL3.0ch02	38656442	C	T	mRNA.Solyc02g068040.3.1	gene.Solyc02g068040.3	RNI-like superfamily protein (AHRD V3.3 --* AT4G02760.9)	UTR_3	NONCODING	NA	NA	NA	NA	NA	NA	novel	NA
SL3.0ch02	38714434	A	G	mRNA.Solyc02g068100.3.1	gene.Solyc02g068100.3	SWIB complex BAF60b domain-containing family protein (AHRD V3.3 *** B9GJS7_POPTR)	UTR_5	NONCODING	NA	NA	NA	NA	NA	NA	novel	NA
SL3.0ch02	38715530	A	G	mRNA.Solyc02g068100.3.1	gene.Solyc02g068100.3	SWIB complex BAF60b domain-containing family protein (AHRD V3.3 *** B9GJS7_POPTR)	UTR_5	NONCODING	NA	NA	NA	NA	NA	NA	novel	NA
SL3.0ch02	38717002	A	G	mRNA.Solyc02g068100.3.1	gene.Solyc02g068100.3	SWIB complex BAF60b domain-containing family protein (AHRD V3.3 *** B9GJS7_POPTR)	CDS	SYNONYMOUS	L	L	95	1	3.25	71	novel	TOLERATED
SL3.0ch02	38726443	A	G	mRNA.Solyc02g068120.3.1	gene.Solyc02g068120.3	DCD (Development and Cell Death) domain protein (AHRD V3.3 *** AT3G27090.3)	UTR_3	NONCODING	NA	NA	NA	NA	NA	NA	novel	NA
SL3.0ch02	38729412	C	A	mRNA.Solyc02g068120.3.1	gene.Solyc02g068120.3	DCD (Development and Cell Death) domain protein (AHRD V3.3 *** AT3G27090.3)	CDS	SYNONYMOUS	G	G	142	1	2.67	164	novel	TOLERATED
SL3.0ch02	38740058	T	C	mRNA.Solyc02g068130.3.1	gene.Solyc02g068130.3	Mitochondrial import receptor subunit TOM20 (AHRD V3.3 *** TOM20_SOLTU)	UTR_3	NONCODING	NA	NA	NA	NA	NA	NA	novel	NA
SL3.0ch02	38741878	A	T	mRNA.Solyc02g068140.3.1	gene.Solyc02g068140.3	Major facilitator superfamily protein (AHRD V3.3 *** AT3G01930.2)	CDS	SYNONYMOUS	S	S	208	1	3.03	144	novel	TOLERATED
SL3.0ch02	38773671	C	T	mRNA.Solyc02g068180.3.1	gene.Solyc02g068180.3	ABC transporter family protein (AHRD V3.3 *** A0A097P9S1_HEVBR)	CDS	SYNONYMOUS	S	S	258	1	2.59	148	novel	TOLERATED
SL3.0ch02	38787985	C	A	mRNA.Solyc02g068220.1.1	gene.Solyc02g068220.1	UDP-glycosyltransferase (AHRD V3.3 *-* A0A067XVF0_CICAR)	CDS	NONSYNONYMOUS	R	S	51	0.03	3.25	122	novel	DELETERIOUS
SL3.0ch02	38811916	G	C	mRNA.Solyc02g068250.3.1	gene.Solyc02g068250.3	microspore-specific promoter 2 (AHRD V3.3 *-* AT5G46795.1)	CDS	NONSYNONYMOUS	L	V	25	0.09	2.52	20	novel	TOLERATED
SL3.0ch02	38812212	T	A	mRNA.Solyc02g068250.3.1	gene.Solyc02g068250.3	microspore-specific promoter 2 (AHRD V3.3 *-* AT5G46795.1)	UTR_5	NONCODING	NA	NA	NA	NA	NA	NA	novel	NA
SL3.0ch02	38819142	T	C	mRNA.Solyc02g068270.3.1	gene.Solyc02g068270.3	Dimethylaniline monooxygenase [N-oxide-forming] 1 (AHRD V3.3 *** A0A1D1Y4W4_9ARAE)	CDS	NONSYNONYMOUS	K	R	79	0.39	2.87	73	novel	TOLERATED
SL3.0ch02	38850059	G	A	mRNA.Solyc02g068300.3.1	gene.Solyc02g068300.3	clade XVI lectin receptor kinase	UTR_5	NONCODING	NA	NA	NA	NA	NA	NA	novel	NA
SL3.0ch02	38854242	T	C	mRNA.Solyc02g068300.3.1	gene.Solyc02g068300.3	clade XVI lectin receptor kinase	CDS	SYNONYMOUS	D	D	684	1	3.08	27	novel	TOLERATED
SL3.0ch02	38855578	G	A	mRNA.Solyc02g068310.3.1	gene.Solyc02g068310.3	2-oxoglutarate (2OG) and Fe(II)-dependent oxygenase superfamily protein (AHRD V3.3 *** AT1G14130.1)	CDS	NONSYNONYMOUS	A	V	162	0.02	2.91	106	novel	DELETERIOUS
SL3.0ch02	38865235	G	A	mRNA.Solyc02g068330.2.1	gene.Solyc02g068330.2	2-oxoglutarate-dependent dioxygenase (AHRD V3.3 *** G7K2M3_MEDTR)	UTR_3	NONCODING	NA	NA	NA	NA	NA	NA	novel	NA
SL3.0ch02	38887266	A	T	mRNA.Solyc02g068360.3.1	gene.Solyc02g068360.3	Phospholipid/glycerol acyltransferase family protein (AHRD V3.3 *** G7L7V8_MEDTR)	UTR_3	NONCODING	NA	NA	NA	NA	NA	NA	novel	NA
SL3.0ch02	38922353	A	C	mRNA.Solyc02g068400.3.1	gene.Solyc02g068400.3	Pectin lyase-like superfamily protein (AHRD V3.3 *** AT4G20050.5)	CDS	NONSYNONYMOUS	D	A	375	0.26	2.94	126	novel	TOLERATED
SL3.0ch02	38922595	A	G	mRNA.Solyc02g068400.3.1	gene.Solyc02g068400.3	Pectin lyase-like superfamily protein (AHRD V3.3 *** AT4G20050.5)	CDS	NONSYNONYMOUS	I	V	456	1	2.93	123	novel	TOLERATED
SL3.0ch02	38922649	C	T	mRNA.Solyc02g068400.3.1	gene.Solyc02g068400.3	Pectin lyase-like superfamily protein (AHRD V3.3 *** AT4G20050.5)	CDS	NONSYNONYMOUS	L	F	474	0.71	2.95	121	novel	TOLERATED
SL3.0ch02	38922651	C	T	mRNA.Solyc02g068400.3.1	gene.Solyc02g068400.3	Pectin lyase-like superfamily protein (AHRD V3.3 *** AT4G20050.5)	CDS	SYNONYMOUS	L	L	474	0.65	2.95	121	novel	TOLERATED
SL3.0ch02	38928382	T	A	mRNA.Solyc02g068410.2.1	gene.Solyc02g068410.2	Polygalacturonase QRT3-like protein (AHRD V3.3 *** A0A0B0NBR9_GOSAR)	CDS	NONSYNONYMOUS	I	K	89	0.97	3.17	50	novel	TOLERATED
SL3.0ch02	39020239	C	T	mRNA.Solyc02g068500.3.1	gene.Solyc02g068500.3	Thioredoxin (AHRD V3.3 *** A0A103XJM9_CYNCS)	UTR_3	NONCODING	NA	NA	NA	NA	NA	NA	novel	NA
SL3.0ch02	39035459	G	T	mRNA.Solyc02g068510.2.1	gene.Solyc02g068510.2	PLATZ transcription factor family protein (AHRD V3.3 *** A0A061DWT2_THECC)	UTR_5	NONCODING	NA	NA	NA	NA	NA	NA	novel	NA
SL3.0ch02	39058666	A	T	mRNA.Solyc02g068530.3.1	gene.Solyc02g068530.3	N-acetylglucosamine-1-phosphate uridylyltransferase 1 (AHRD V3.3 *** AT1G31070.2)	UTR_3	NONCODING	NA	NA	NA	NA	NA	NA	novel	NA
SL3.0ch02	39072249	T	C	mRNA.Solyc02g068550.2.1	gene.Solyc02g068550.2	FAR1-related sequence 1 (AHRD V3.3 *** AT4G19990.5)	UTR_5	NONCODING	NA	NA	NA	NA	NA	NA	novel	NA
SL3.0ch02	39072262	C	G	mRNA.Solyc02g068550.2.1	gene.Solyc02g068550.2	FAR1-related sequence 1 (AHRD V3.3 *** AT4G19990.5)	UTR_5	NONCODING	NA	NA	NA	NA	NA	NA	novel	NA
SL3.0ch02	39080641	C	A	mRNA.Solyc02g068560.3.1	gene.Solyc02g068560.3	CHD3-type chromatin-remodeling factor PICKLE (AHRD V3.3 *** A0A142CD29_9LAMI)	UTR_3	NONCODING	NA	NA	NA	NA	NA	NA	novel	NA
SL3.0ch02	39081361	A	G	mRNA.Solyc02g068560.3.1	gene.Solyc02g068560.3	CHD3-type chromatin-remodeling factor PICKLE (AHRD V3.3 *** A0A142CD29_9LAMI)	CDS	NONSYNONYMOUS	I	T	2224	0.39	2.74	47	novel	TOLERATED
SL3.0ch02	39081515	T	C	mRNA.Solyc02g068560.3.1	gene.Solyc02g068560.3	CHD3-type chromatin-remodeling factor PICKLE (AHRD V3.3 *** A0A142CD29_9LAMI)	CDS	NONSYNONYMOUS	I	V	2173	0.52	2.69	57	novel	TOLERATED
SL3.0ch02	39081997	A	T	mRNA.Solyc02g068560.3.1	gene.Solyc02g068560.3	CHD3-type chromatin-remodeling factor PICKLE (AHRD V3.3 *** A0A142CD29_9LAMI)	CDS	NONSYNONYMOUS	I	N	2012	0.2	2.58	69	novel	TOLERATED
SL3.0ch02	39082031	C	T	mRNA.Solyc02g068560.3.1	gene.Solyc02g068560.3	CHD3-type chromatin-remodeling factor PICKLE (AHRD V3.3 *** A0A142CD29_9LAMI)	CDS	NONSYNONYMOUS	G	S	2001	0.17	2.67	62	novel	TOLERATED
SL3.0ch02	39082104	T	C	mRNA.Solyc02g068560.3.1	gene.Solyc02g068560.3	CHD3-type chromatin-remodeling factor PICKLE (AHRD V3.3 *** A0A142CD29_9LAMI)	CDS	SYNONYMOUS	P	P	1976	0.33	2.6	62	novel	TOLERATED
SL3.0ch02	39082213	T	C	mRNA.Solyc02g068560.3.1	gene.Solyc02g068560.3	CHD3-type chromatin-remodeling factor PICKLE (AHRD V3.3 *** A0A142CD29_9LAMI)	CDS	NONSYNONYMOUS	D	G	1940	1	2.63	65	novel	TOLERATED
SL3.0ch02	39082431	G	T	mRNA.Solyc02g068560.3.1	gene.Solyc02g068560.3	CHD3-type chromatin-remodeling factor PICKLE (AHRD V3.3 *** A0A142CD29_9LAMI)	CDS	SYNONYMOUS	I	I	1867	1	2.56	72	novel	TOLERATED
SL3.0ch02	39088860	G	C	mRNA.Solyc02g068560.3.1	gene.Solyc02g068560.3	CHD3-type chromatin-remodeling factor PICKLE (AHRD V3.3 *** A0A142CD29_9LAMI)	CDS	NONSYNONYMOUS	D	E	1265	1	2.55	71	novel	TOLERATED
SL3.0ch02	39089847	G	A	mRNA.Solyc02g068560.3.1	gene.Solyc02g068560.3	CHD3-type chromatin-remodeling factor PICKLE (AHRD V3.3 *** A0A142CD29_9LAMI)	CDS	SYNONYMOUS	G	G	936	1	2.55	69	novel	TOLERATED
SL3.0ch02	39091635	G	A	mRNA.Solyc02g068560.3.1	gene.Solyc02g068560.3	CHD3-type chromatin-remodeling factor PICKLE (AHRD V3.3 *** A0A142CD29_9LAMI)	CDS	NONSYNONYMOUS	A	V	400	0.35	2.6	64	novel	TOLERATED
SL3.0ch02	39095851	G	A	mRNA.Solyc02g068565.1.1	gene.Solyc02g068565.1	Regulator of chromosome condensation (RCC1) family with FYVE zinc finger domain-containing protein (AHRD V3.3 --* AT5G19420.3)	CDS	NONSYNONYMOUS	P	L	40	0	4.32	1	novel	DELETERIOUS (*WARNING! Low confidence)
SL3.0ch02	39112469	A	C	mRNA.Solyc02g068590.3.1	gene.Solyc02g068590.3	Potassium transporter (AHRD V3.3 *** M1AP28_SOLTU)	CDS	NONSYNONYMOUS	L	V	785	0.02	2.74	392	novel	DELETERIOUS
SL3.0ch02	39276395	G	A	mRNA.Solyc02g068790.3.1	gene.Solyc02g068790.3	DCD (Development and Cell Death) domain protein (AHRD V3.3 --* AT2G35140.6)	CDS	NONSYNONYMOUS	G	E	73	1	4.32	6	novel	TOLERATED
SL3.0ch02	39278192	C	T	mRNA.Solyc02g068795.1.1	gene.Solyc02g068795.1	Rho GTPase activation protein (RhoGAP) with PH domain-containing protein (AHRD V3.3 --* AT5G12150.2)	UTR_5	NONCODING	NA	NA	NA	NA	NA	NA	novel	NA
SL3.0ch02	39304357	C	G	mRNA.Solyc02g068825.1.1	gene.Solyc02g068825.1	nucleosome assembly protein1-1 (AHRD V3.3 --* AT4G26110.2)	UTR_5	NONCODING	NA	NA	NA	NA	NA	NA	novel	NA
SL3.0ch02	39304362	T	C	mRNA.Solyc02g068825.1.1	gene.Solyc02g068825.1	nucleosome assembly protein1-1 (AHRD V3.3 --* AT4G26110.2)	UTR_5	NONCODING	NA	NA	NA	NA	NA	NA	novel	NA
SL3.0ch02	39313877	A	G	mRNA.Solyc02g068830.2.1	gene.Solyc02g068830.2	Non-specific serine/threonine protein kinase (AHRD V3.3 *** M1ANR5_SOLTU)	CDS	SYNONYMOUS	R	R	147	0.62	2.59	231	novel	TOLERATED
SL3.0ch02	39325131	G	A	mRNA.Solyc02g068863.1.1	gene.Solyc02g068863.1	Leucine-rich repeat receptor-like protein kinase family protein (AHRD V3.3 *-* AT2G33170.2)	CDS	NONSYNONYMOUS	S	F	47	0	4.32	1	novel	DELETERIOUS (*WARNING! Low confidence)
SL3.0ch02	39559553	C	T	mRNA.Solyc02g069045.1.1	gene.Solyc02g069045.1	Phloem protein 2 (AHRD V3.3 *** D0R6I7_MALDO)	CDS	NONSYNONYMOUS	D	N	65	0.6	2.66	25	novel	TOLERATED
SL3.0ch02	39559560	G	A	mRNA.Solyc02g069045.1.1	gene.Solyc02g069045.1	Phloem protein 2 (AHRD V3.3 *** D0R6I7_MALDO)	CDS	SYNONYMOUS	C	C	62	0.23	2.64	32	novel	TOLERATED
SL3.0ch02	39601923	C	T	mRNA.Solyc02g069060.3.1	gene.Solyc02g069060.3	Phloem protein 2 (AHRD V3.3 *** D0R6I7_MALDO)	CDS	NONSYNONYMOUS	G	E	33	0	3.47	8	novel	DELETERIOUS
SL3.0ch02	39741209	T	A	mRNA.Solyc02g069230.3.1	gene.Solyc02g069230.3	RING/U-box superfamily protein (AHRD V3.3 *** AT4G19670.7)	UTR_5	NONCODING	NA	NA	NA	NA	NA	NA	novel	NA
SL3.0ch02	39921009	A	G	mRNA.Solyc02g069480.2.1	gene.Solyc02g069480.2	Pectin lyase-like superfamily protein, putative (AHRD V3.3 *** A0A061F588_THECC)	CDS	SYNONYMOUS	D	D	87	1	2.71	22	novel	TOLERATED
SL3.0ch02	40393893	T	G	mRNA.Solyc02g070035.1.1	gene.Solyc02g070035.1	Small RNA 2'-O-methyltransferase (AHRD V3.3 *** W9R7I9_9ROSA)	UTR_5	NONCODING	NA	NA	NA	NA	NA	NA	novel	NA
SL3.0ch02	40544078	T	C	mRNA.Solyc02g070210.3.1	gene.Solyc02g070210.3	Sec14p-like phosphatidylinositol transfer family protein (AHRD V3.3 *** A0A061G966_THECC)	CDS	NONSYNONYMOUS	T	A	229	0.02	2.52	294	novel	DELETERIOUS
SL3.0ch02	40589247	G	A	mRNA.Solyc02g070260.3.1	gene.Solyc02g070260.3	Leucine-rich repeat-containing protein (AHRD V3.3 *** A0A103XCI4_CYNCS)	UTR_5	NONCODING	NA	NA	NA	NA	NA	NA	novel	NA
SL3.0ch02	40589423	G	A	mRNA.Solyc02g070260.3.1	gene.Solyc02g070260.3	Leucine-rich repeat-containing protein (AHRD V3.3 *** A0A103XCI4_CYNCS)	UTR_5	NONCODING	NA	NA	NA	NA	NA	NA	novel	NA
SL3.0ch02	40589538	T	G	mRNA.Solyc02g070260.3.1	gene.Solyc02g070260.3	Leucine-rich repeat-containing protein (AHRD V3.3 *** A0A103XCI4_CYNCS)	UTR_5	NONCODING	NA	NA	NA	NA	NA	NA	novel	NA
SL3.0ch02	40603452	T	C	mRNA.Solyc02g070260.3.1	gene.Solyc02g070260.3	Leucine-rich repeat-containing protein (AHRD V3.3 *** A0A103XCI4_CYNCS)	CDS	SYNONYMOUS	Y	Y	1066	1	3.31	85	novel	TOLERATED
SL3.0ch02	40605446	T	C	mRNA.Solyc02g070260.3.1	gene.Solyc02g070260.3	Leucine-rich repeat-containing protein (AHRD V3.3 *** A0A103XCI4_CYNCS)	CDS	SYNONYMOUS	I	I	1305	0.22	3.33	83	novel	TOLERATED
SL3.0ch02	40622985	G	A	mRNA.Solyc02g070280.3.1	gene.Solyc02g070280.3	Cationic amino acid transporter, putative (AHRD V3.3 *** B9SKU5_RICCO)	CDS	SYNONYMOUS	N	N	582	0.75	3.06	159	novel	TOLERATED
SL3.0ch02	40678517	G	A	mRNA.Solyc02g070340.3.1	gene.Solyc02g070340.3	40S ribosomal protein S4 (AHRD V3.3 *** RS4_SOLTU)	UTR_3	NONCODING	NA	NA	NA	NA	NA	NA	novel	NA
SL3.0ch02	40686272	T	C	mRNA.Solyc02g070390.3.1	gene.Solyc02g070390.3	plastid transcriptionally active 12 (AHRD V3.3 *** AT2G34640.1)	UTR_3	NONCODING	NA	NA	NA	NA	NA	NA	novel	NA
SL3.0ch02	41166808	A	C	mRNA.Solyc02g071120.3.1	gene.Solyc02g071120.3	protein REDUCED WALL ACETYLATION-like	UTR_5	NONCODING	NA	NA	NA	NA	NA	NA	novel	NA
SL3.0ch02	41166815	A	C	mRNA.Solyc02g071120.3.1	gene.Solyc02g071120.3	protein REDUCED WALL ACETYLATION-like	UTR_5	NONCODING	NA	NA	NA	NA	NA	NA	novel	NA
SL3.0ch02	41166818	G	C	mRNA.Solyc02g071120.3.1	gene.Solyc02g071120.3	protein REDUCED WALL ACETYLATION-like	UTR_5	NONCODING	NA	NA	NA	NA	NA	NA	novel	NA
SL3.0ch02	41166821	A	C	mRNA.Solyc02g071120.3.1	gene.Solyc02g071120.3	protein REDUCED WALL ACETYLATION-like	UTR_5	NONCODING	NA	NA	NA	NA	NA	NA	novel	NA
SL3.0ch02	41166826	A	C	mRNA.Solyc02g071120.3.1	gene.Solyc02g071120.3	protein REDUCED WALL ACETYLATION-like	UTR_5	NONCODING	NA	NA	NA	NA	NA	NA	novel	NA
SL3.0ch02	41166831	A	C	mRNA.Solyc02g071120.3.1	gene.Solyc02g071120.3	protein REDUCED WALL ACETYLATION-like	UTR_5	NONCODING	NA	NA	NA	NA	NA	NA	novel	NA
SL3.0ch02	41650826	A	T	mRNA.Solyc02g071710.2.1	gene.Solyc02g071710.2	Lipase, GDSL (AHRD V3.3 *** A0A124S9Z4_CYNCS)	CDS	NONSYNONYMOUS	L	F	1	0	4.32	2	novel	DELETERIOUS (*WARNING! Low confidence)
SL3.0ch02	41999292	A	G	mRNA.Solyc02g072150.3.1	gene.Solyc02g072150.3	Trehalose-6-phosphate synthase, putative (AHRD V3.3 *** B9S8D6_RICCO)	UTR_3	NONCODING	NA	NA	NA	NA	NA	NA	novel	NA
SL3.0ch02	42373625	G	A	mRNA.Solyc02g076660.3.1	gene.Solyc02g076660.3	Receptor protein kinase, putative (AHRD V3.3 *** B9T7R3_RICCO)	UTR_5	NONCODING	NA	NA	NA	NA	NA	NA	novel	NA
SL3.0ch02	42423966	G	A	mRNA.Solyc02g076740.2.1	gene.Solyc02g076740.2	Late embryogenesis abundant protein (LEA) family protein (AHRD V3.3 --* AT5G44310.2)	CDS	NONSYNONYMOUS	R	H	140	0.1	3.41	4	novel	TOLERATED
SL3.0ch02	42457969	A	C	mRNA.Solyc02g076780.3.1	gene.Solyc02g076780.3	MAP kinase kinase kinase 17	CDS	NONSYNONYMOUS	Q	H	398	0.12	3.15	122	novel	TOLERATED
SL3.0ch02	42549184	G	A	mRNA.Solyc02g076860.3.1	gene.Solyc02g076860.3	Pollen Ole e 1 allergen and extensin family protein (AHRD V3.3 *** AT4G18596.1)	CDS	SYNONYMOUS	I	I	115	1	2.61	17	novel	TOLERATED
SL3.0ch02	42549238	G	A	mRNA.Solyc02g076860.3.1	gene.Solyc02g076860.3	Pollen Ole e 1 allergen and extensin family protein (AHRD V3.3 *** AT4G18596.1)	CDS	SYNONYMOUS	N	N	97	1	2.56	20	novel	TOLERATED
SL3.0ch02	42549244	A	G	mRNA.Solyc02g076860.3.1	gene.Solyc02g076860.3	Pollen Ole e 1 allergen and extensin family protein (AHRD V3.3 *** AT4G18596.1)	CDS	SYNONYMOUS	H	H	95	1	2.56	20	novel	TOLERATED
SL3.0ch02	42549265	G	A	mRNA.Solyc02g076860.3.1	gene.Solyc02g076860.3	Pollen Ole e 1 allergen and extensin family protein (AHRD V3.3 *** AT4G18596.1)	CDS	SYNONYMOUS	H	H	88	0.29	2.56	20	novel	TOLERATED
SL3.0ch02	42549277	A	C	mRNA.Solyc02g076860.3.1	gene.Solyc02g076860.3	Pollen Ole e 1 allergen and extensin family protein (AHRD V3.3 *** AT4G18596.1)	CDS	SYNONYMOUS	T	T	84	0.74	2.56	20	novel	TOLERATED
SL3.0ch02	42549307	T	C	mRNA.Solyc02g076860.3.1	gene.Solyc02g076860.3	Pollen Ole e 1 allergen and extensin family protein (AHRD V3.3 *** AT4G18596.1)	CDS	SYNONYMOUS	T	T	74	1	2.56	20	novel	TOLERATED
SL3.0ch02	42550243	G	A	mRNA.Solyc02g076860.3.1	gene.Solyc02g076860.3	Pollen Ole e 1 allergen and extensin family protein (AHRD V3.3 *** AT4G18596.1)	CDS	SYNONYMOUS	R	R	45	1	2.56	19	novel	TOLERATED
SL3.0ch02	42703070	A	C	mRNA.Solyc02g077080.3.1	gene.Solyc02g077080.3	Trichome birefringence-like protein (AHRD V3.3 *** G7IKB9_MEDTR)	UTR_5	NONCODING	NA	NA	NA	NA	NA	NA	novel	NA
SL3.0ch02	42737945	T	C	mRNA.Solyc02g077110.3.1	gene.Solyc02g077110.3	alpha/beta-Hydrolases superfamily protein (AHRD V3.3 *** AT4G18550.2)	CDS	SYNONYMOUS	Y	Y	131	1	2.53	249	novel	TOLERATED
SL3.0ch02	42751960	A	T	mRNA.Solyc02g077140.3.1	gene.Solyc02g077140.3	Alpha/beta-Hydrolases superfamily protein (AHRD V3.3 *** A0A061GF41_THECC)	UTR_5	NONCODING	NA	NA	NA	NA	NA	NA	novel	NA
SL3.0ch02	42756280	C	T	mRNA.Solyc02g077160.3.1	gene.Solyc02g077160.3	Alpha/beta-Hydrolases superfamily protein (AHRD V3.3 *** A0A061GF41_THECC)	CDS	NONSYNONYMOUS	V	I	229	0.44	2.58	232	novel	TOLERATED
SL3.0ch02	42795713	A	C	mRNA.Solyc02g077230.3.1	gene.Solyc02g077230.3	alpha/beta-Hydrolases superfamily protein (AHRD V3.3 --* AT2G03140.9)	UTR_3	NONCODING	NA	NA	NA	NA	NA	NA	novel	NA
SL3.0ch02	42818152	C	T	mRNA.Solyc02g077260.3.1	gene.Solyc02g077260.3	SUN-like protein5	UTR_3	NONCODING	NA	NA	NA	NA	NA	NA	novel	NA
SL3.0ch02	42830944	A	T	mRNA.Solyc02g077270.3.1	gene.Solyc02g077270.3	Calcium-binding EF-hand (AHRD V3.3 *-* A0A103XMB0_CYNCS)	UTR_5	NONCODING	NA	NA	NA	NA	NA	NA	novel	NA
SL3.0ch02	42840339	A	G	mRNA.Solyc02g077290.2.1	gene.Solyc02g077290.2	glutamate receptor 1.2	UTR_5	NONCODING	NA	NA	NA	NA	NA	NA	novel	NA
SL3.0ch02	42872959	A	G	mRNA.Solyc02g077330.3.1	gene.Solyc02g077330.3	GDSL esterase/lipase family (AHRD V3.3 *** A0A151SAY8_CAJCA)	CDS	NONSYNONYMOUS	S	G	298	1	2.69	54	novel	TOLERATED
SL3.0ch02	42903499	G	T	mRNA.Solyc02g077390.2.1	gene.Solyc02g077390.2	compound inflorescence	UTR_3	NONCODING	NA	NA	NA	NA	NA	NA	novel	NA
SL3.0ch02	42920441	T	C	mRNA.Solyc02g077400.3.1	gene.Solyc02g077400.3	Rac-like GTP binding protein (AHRD V3.3 *** Q9S821_PHYPA)	UTR_5	NONCODING	NA	NA	NA	NA	NA	NA	novel	NA
SL3.0ch02	42929453	C	T	mRNA.Solyc02g077420.3.1	gene.Solyc02g077420.3	Phospholipase A1 (AHRD V3.3 *** A5YW95_CAPAN)	CDS	SYNONYMOUS	Q	Q	148	0.51	2.53	245	novel	TOLERATED
SL3.0ch02	42951284	C	A	mRNA.Solyc02g077450.3.1	gene.Solyc02g077450.3	Vascular plant one zinc finger transcription factor protein (AHRD V3.3 *** V6BQR5_9BRYO)	UTR_3	NONCODING	NA	NA	NA	NA	NA	NA	novel	NA
SL3.0ch02	42953647	T	C	mRNA.Solyc02g077450.3.1	gene.Solyc02g077450.3	Vascular plant one zinc finger transcription factor protein (AHRD V3.3 *** V6BQR5_9BRYO)	CDS	NONSYNONYMOUS	D	G	114	0.89	2.84	117	novel	TOLERATED
SL3.0ch02	42961589	T	C	mRNA.Solyc02g077460.2.1	gene.Solyc02g077460.2	Lipoate-protein ligase B, putative (AHRD V3.3 *** B9SJ07_RICCO)	UTR_3	NONCODING	NA	NA	NA	NA	NA	NA	novel	NA
SL3.0ch02	42973170	C	G	mRNA.Solyc02g077470.3.1	gene.Solyc02g077470.3	Optic atrophy 3 protein (OPA3) (AHRD V3.3 *** AT1G28510.1)	UTR_5	NONCODING	NA	NA	NA	NA	NA	NA	novel	NA
SL3.0ch02	42979258	A	G	mRNA.Solyc02g077510.3.1	gene.Solyc02g077510.3	O-methyltransferase (AHRD V3.3 *** A5HK00_VITVI)	CDS	SYNONYMOUS	S	S	123	0.12	2.63	194	novel	TOLERATED
SL3.0ch02	43031045	A	G	mRNA.Solyc02g077560.3.1	gene.Solyc02g077560.3	auxin response factor 3	CDS	NONSYNONYMOUS	N	D	353	1	2.6	89	novel	TOLERATED
SL3.0ch02	43040401	T	C	mRNA.Solyc02g077575.1.1	gene.Solyc02g077575.1	MLO-like protein (AHRD V3.3 *** G9BBX3_CAPAN)	UTR_3	NONCODING	NA	NA	NA	NA	NA	NA	novel	NA
SL3.0ch02	43041538	C	T	mRNA.Solyc02g077580.1.1	gene.Solyc02g077580.1	Glutaredoxin-like family protein (AHRD V3.3 *** B9H2P7_POPTR)	CDS	NONSYNONYMOUS	A	V	47	0.2	2.69	40	novel	TOLERATED
SL3.0ch02	43107705	A	T	mRNA.Solyc02g077650.2.1	gene.Solyc02g077650.2	Pentatricopeptide repeat-containing family protein (AHRD V3.3 *** B9N3J7_POPTR)	CDS	NONSYNONYMOUS	S	T	188	0.59	2.6	71	novel	TOLERATED
SL3.0ch02	43113669	A	T	mRNA.Solyc02g077660.3.1	gene.Solyc02g077660.3	Homeobox protein, putative (AHRD V3.3 *** B9RB95_RICCO)	UTR_5	NONCODING	NA	NA	NA	NA	NA	NA	novel	NA
SL3.0ch02	43126961	A	T	mRNA.Solyc02g077670.3.1	gene.Solyc02g077670.3	DnaJ-like protein (AHRD V3.3 *** Q9SP09_TOBAC)	UTR_3	NONCODING	NA	NA	NA	NA	NA	NA	novel	NA
SL3.0ch02	43131015	A	G	mRNA.Solyc02g077670.3.1	gene.Solyc02g077670.3	DnaJ-like protein (AHRD V3.3 *** Q9SP09_TOBAC)	UTR_5	NONCODING	NA	NA	NA	NA	NA	NA	novel	NA
SL3.0ch02	43162629	T	G	mRNA.Solyc02g077710.1.1	gene.Solyc02g077710.1	LOW QUALITY:ROX1 homologue (AHRD V3.3 *** I7GSE9_TOBAC)	CDS	NONSYNONYMOUS	S	A	209	0.26	2.74	18	novel	TOLERATED
SL3.0ch02	43173200	T	A	mRNA.Solyc02g077720.3.1	gene.Solyc02g077720.3	Transmembrane protein, putative (AHRD V3.3 *** G7ISF1_MEDTR)	CDS	NONSYNONYMOUS	F	Y	8	0	4.32	1	novel	DELETERIOUS (*WARNING! Low confidence)
SL3.0ch02	43183268	T	C	mRNA.Solyc02g077750.3.1	gene.Solyc02g077750.3	Dehydration-induced 19 (AHRD V3.3 *** A0A0B0N551_GOSAR)	CDS	SYNONYMOUS	A	A	13	1	2.86	94	novel	TOLERATED
SL3.0ch02	43188196	G	A	mRNA.Solyc02g077760.2.1	gene.Solyc02g077760.2	Late embryogenesis abundant (LEA) hydroxyproline-rich glycoprotein family (AHRD V3.3 --* AT2G35970.1)	UTR_3	NONCODING	NA	NA	NA	NA	NA	NA	novel	NA
SL3.0ch02	43298049	A	T	mRNA.Solyc02g077900.3.1	gene.Solyc02g077900.3	peroxisomal leader peptide-processing protease	CDS	NONSYNONYMOUS	K	N	25	0	2.63	58	novel	DELETERIOUS
SL3.0ch02	43313232	G	T	mRNA.Solyc02g077920.3.1	gene.Solyc02g077920.3	Colorless non-ripening	UTR_5	NONCODING	NA	NA	NA	NA	NA	NA	novel	NA
SL3.0ch02	43313375	C	T	mRNA.Solyc02g077920.3.1	gene.Solyc02g077920.3	Colorless non-ripening	UTR_5	NONCODING	NA	NA	NA	NA	NA	NA	novel	NA
SL3.0ch02	43369512	T	C	mRNA.Solyc02g078010.3.1	gene.Solyc02g078010.3	transcriptional corepressor LEUNIG (AHRD V3.3 *-* AT4G32551.2)	CDS	SYNONYMOUS	A	A	580	1	2.55	29	novel	TOLERATED
SL3.0ch02	43380658	T	C	mRNA.Solyc02g078010.3.1	gene.Solyc02g078010.3	transcriptional corepressor LEUNIG (AHRD V3.3 *-* AT4G32551.2)	CDS	SYNONYMOUS	P	P	184	1	2.79	20	novel	TOLERATED
SL3.0ch02	43425636	T	A	mRNA.Solyc02g078040.3.1	gene.Solyc02g078040.3	Pollen Ole e 1 allergen and extensin family protein (AHRD V3.3 *** AT2G34700.1)	CDS	SYNONYMOUS	G	G	218	1	2.68	61	novel	TOLERATED
SL3.0ch02	43428212	T	A	mRNA.Solyc02g078050.3.1	gene.Solyc02g078050.3	120 kDa pistil extensin-like protein (AHRD V3.3 *-* Q49I27_9SOLA)	UTR_3	NONCODING	NA	NA	NA	NA	NA	NA	novel	NA
SL3.0ch02	43428295	G	A	mRNA.Solyc02g078050.3.1	gene.Solyc02g078050.3	120 kDa pistil extensin-like protein (AHRD V3.3 *-* Q49I27_9SOLA)	UTR_3	NONCODING	NA	NA	NA	NA	NA	NA	novel	NA
SL3.0ch02	43428422	G	A	mRNA.Solyc02g078050.3.1	gene.Solyc02g078050.3	120 kDa pistil extensin-like protein (AHRD V3.3 *-* Q49I27_9SOLA)	UTR_3	NONCODING	NA	NA	NA	NA	NA	NA	novel	NA
SL3.0ch02	43428477	C	T	mRNA.Solyc02g078050.3.1	gene.Solyc02g078050.3	120 kDa pistil extensin-like protein (AHRD V3.3 *-* Q49I27_9SOLA)	UTR_3	NONCODING	NA	NA	NA	NA	NA	NA	novel	NA
SL3.0ch02	43428804	C	T	mRNA.Solyc02g078050.3.1	gene.Solyc02g078050.3	120 kDa pistil extensin-like protein (AHRD V3.3 *-* Q49I27_9SOLA)	UTR_3	NONCODING	NA	NA	NA	NA	NA	NA	novel	NA
SL3.0ch02	43429029	A	T	mRNA.Solyc02g078050.3.1	gene.Solyc02g078050.3	120 kDa pistil extensin-like protein (AHRD V3.3 *-* Q49I27_9SOLA)	CDS	NONSYNONYMOUS	L	Q	341	0	3.48	12	novel	DELETERIOUS
SL3.0ch02	43430170	T	G	mRNA.Solyc02g078050.3.1	gene.Solyc02g078050.3	120 kDa pistil extensin-like protein (AHRD V3.3 *-* Q49I27_9SOLA)	CDS	NONSYNONYMOUS	E	A	32	0.01	3.37	21	novel	DELETERIOUS
SL3.0ch02	43483135	T	C	mRNA.Solyc02g078140.3.1	gene.Solyc02g078140.3	MAP kinase kinase kinase 18	UTR_3	NONCODING	NA	NA	NA	NA	NA	NA	novel	NA
SL3.0ch02	43522217	T	C	mRNA.Solyc02g078190.3.1	gene.Solyc02g078190.3	V-type proton ATPase subunit G (AHRD V3.3 *** A0A151QW52_CAJCA)	CDS	SYNONYMOUS	Q	Q	59	0.27	2.54	180	novel	TOLERATED
SL3.0ch02	43659275	G	C	mRNA.Solyc02g078390.3.1	gene.Solyc02g078390.3	DNA mismatch repair protein MutS2 (AHRD V3.3 *** G7ZZ93_MEDTR)	CDS	NONSYNONYMOUS	L	V	60	1	2.86	59	novel	TOLERATED
SL3.0ch02	43769442	A	G	mRNA.Solyc02g078530.3.1	gene.Solyc02g078530.3	Kinase family protein (AHRD V3.3 *** B9IG83_POPTR)	CDS	NONSYNONYMOUS	R	G	347	0.36	2.63	236	novel	TOLERATED
SL3.0ch02	43769506	C	T	mRNA.Solyc02g078530.3.1	gene.Solyc02g078530.3	Kinase family protein (AHRD V3.3 *** B9IG83_POPTR)	UTR_3	NONCODING	NA	NA	NA	NA	NA	NA	novel	NA
SL3.0ch02	43771417	T	C	mRNA.Solyc02g078540.3.1	gene.Solyc02g078540.3	Clathrin light chain (AHRD V3.3 *** A0A103XF03_CYNCS)	CDS	SYNONYMOUS	E	E	184	1	2.63	122	novel	TOLERATED
SL3.0ch02	43774395	A	C	mRNA.Solyc02g078540.3.1	gene.Solyc02g078540.3	Clathrin light chain (AHRD V3.3 *** A0A103XF03_CYNCS)	UTR_5	NONCODING	NA	NA	NA	NA	NA	NA	novel	NA
SL3.0ch02	43774462	A	G	mRNA.Solyc02g078540.3.1	gene.Solyc02g078540.3	Clathrin light chain (AHRD V3.3 *** A0A103XF03_CYNCS)	UTR_5	NONCODING	NA	NA	NA	NA	NA	NA	novel	NA
SL3.0ch02	43775999	A	G	mRNA.Solyc02g078550.3.1	gene.Solyc02g078550.3	RNA polymerase II C-terminal domain phosphatase-like protein (AHRD V3.3 *** A0A0K9PYY1_ZOSMR)	UTR_3	NONCODING	NA	NA	NA	NA	NA	NA	novel	NA
SL3.0ch02	43776034	C	T	mRNA.Solyc02g078550.3.1	gene.Solyc02g078550.3	RNA polymerase II C-terminal domain phosphatase-like protein (AHRD V3.3 *** A0A0K9PYY1_ZOSMR)	UTR_3	NONCODING	NA	NA	NA	NA	NA	NA	novel	NA
SL3.0ch02	43776266	G	A	mRNA.Solyc02g078550.3.1	gene.Solyc02g078550.3	RNA polymerase II C-terminal domain phosphatase-like protein (AHRD V3.3 *** A0A0K9PYY1_ZOSMR)	UTR_3	NONCODING	NA	NA	NA	NA	NA	NA	novel	NA
SL3.0ch02	43776338	C	T	mRNA.Solyc02g078550.3.1	gene.Solyc02g078550.3	RNA polymerase II C-terminal domain phosphatase-like protein (AHRD V3.3 *** A0A0K9PYY1_ZOSMR)	UTR_3	NONCODING	NA	NA	NA	NA	NA	NA	novel	NA
SL3.0ch02	43778718	T	A	mRNA.Solyc02g078550.3.1	gene.Solyc02g078550.3	RNA polymerase II C-terminal domain phosphatase-like protein (AHRD V3.3 *** A0A0K9PYY1_ZOSMR)	CDS	NONSYNONYMOUS	N	I	789	0.21	2.62	125	novel	TOLERATED
SL3.0ch02	43781787	C	T	mRNA.Solyc02g078550.3.1	gene.Solyc02g078550.3	RNA polymerase II C-terminal domain phosphatase-like protein (AHRD V3.3 *** A0A0K9PYY1_ZOSMR)	CDS	NONSYNONYMOUS	V	M	596	1	2.68	127	novel	TOLERATED
SL3.0ch02	43786218	A	C	mRNA.Solyc02g078550.3.1	gene.Solyc02g078550.3	RNA polymerase II C-terminal domain phosphatase-like protein (AHRD V3.3 *** A0A0K9PYY1_ZOSMR)	UTR_5	NONCODING	NA	NA	NA	NA	NA	NA	novel	NA
SL3.0ch02	43791159	T	A	mRNA.Solyc02g078560.3.1	gene.Solyc02g078560.3	Wings apart-like protein like (AHRD V3.3 *** A0A0B2PLL7_GLYSO)	CDS	NONSYNONYMOUS	S	T	36	0.18	2.66	45	novel	TOLERATED
SL3.0ch02	43791422	C	A	mRNA.Solyc02g078560.3.1	gene.Solyc02g078560.3	Wings apart-like protein like (AHRD V3.3 *** A0A0B2PLL7_GLYSO)	CDS	SYNONYMOUS	P	P	123	1	2.96	15	novel	TOLERATED
SL3.0ch02	43795965	T	C	mRNA.Solyc02g078560.3.1	gene.Solyc02g078560.3	Wings apart-like protein like (AHRD V3.3 *** A0A0B2PLL7_GLYSO)	CDS	SYNONYMOUS	S	S	423	1	2.6	53	novel	TOLERATED
SL3.0ch02	43802530	T	A	mRNA.Solyc02g078570.3.1	gene.Solyc02g078570.3	Epoxide hydrolase (AHRD V3.3 *** I3SWK6_MEDTR)	UTR_3	NONCODING	NA	NA	NA	NA	NA	NA	novel	NA
SL3.0ch02	43802538	A	G	mRNA.Solyc02g078570.3.1	gene.Solyc02g078570.3	Epoxide hydrolase (AHRD V3.3 *** I3SWK6_MEDTR)	UTR_3	NONCODING	NA	NA	NA	NA	NA	NA	novel	NA
SL3.0ch02	43802711	A	G	mRNA.Solyc02g078570.3.1	gene.Solyc02g078570.3	Epoxide hydrolase (AHRD V3.3 *** I3SWK6_MEDTR)	CDS	SYNONYMOUS	F	F	307	1	2.36	262	novel	TOLERATED
SL3.0ch02	43840996	T	C	mRNA.Solyc02g078620.1.1	gene.Solyc02g078620.1	Dof zinc finger protein (AHRD V3.3 *** W9RD26_9ROSA)	CDS	SYNONYMOUS	T	T	100	0.94	2.81	15	novel	TOLERATED
SL3.0ch02	43842881	A	T	mRNA.Solyc02g078630.2.1	gene.Solyc02g078630.2	LOW QUALITY:Fiber protein Fb34 (AHRD V3.3 *** A0A0A0L071_CUCSA)	UTR_3	NONCODING	NA	NA	NA	NA	NA	NA	novel	NA
SL3.0ch02	43847198	C	T	mRNA.Solyc02g078640.3.1	gene.Solyc02g078640.3	Protein MOR1 (AHRD V3.3 *** A0A0B2P031_GLYSO)	UTR_3	NONCODING	NA	NA	NA	NA	NA	NA	novel	NA
SL3.0ch02	43891255	T	C	mRNA.Solyc02g078660.3.1	gene.Solyc02g078660.3	Hydroxyproline-rich glycoprotein family protein (AHRD V3.3 *-* AT1G61080.6)	UTR_3	NONCODING	NA	NA	NA	NA	NA	NA	novel	NA
SL3.0ch02	43891451	A	G	mRNA.Solyc02g078660.3.1	gene.Solyc02g078660.3	Hydroxyproline-rich glycoprotein family protein (AHRD V3.3 *-* AT1G61080.6)	UTR_3	NONCODING	NA	NA	NA	NA	NA	NA	novel	NA
SL3.0ch02	43894214	A	G	mRNA.Solyc02g078660.3.1	gene.Solyc02g078660.3	Hydroxyproline-rich glycoprotein family protein (AHRD V3.3 *-* AT1G61080.6)	CDS	SYNONYMOUS	R	R	134	1	4.32	5	novel	TOLERATED
SL3.0ch02	43959184	G	T	mRNA.Solyc02g078720.3.1	gene.Solyc02g078720.3	Multidrug resistance 3 (AHRD V3.3 *** A0A0B0MAA3_GOSAR)	UTR_3	NONCODING	NA	NA	NA	NA	NA	NA	novel	NA
SL3.0ch02	43964799	G	A	mRNA.Solyc02g078750.3.1	gene.Solyc02g078750.3	G-type lectin S-receptor-like Serine/Threonine-kinase (AHRD V3.3 *** AT4G03230.4)	CDS	NONSYNONYMOUS	G	D	701	0	2.69	68	novel	DELETERIOUS
SL3.0ch02	44031794	T	G	mRNA.Solyc02g078810.3.1	gene.Solyc02g078810.3	Bromodomain 4, putative (AHRD V3.3 *** A0A061GG17_THECC)	CDS	NONSYNONYMOUS	V	G	8	0	2.85	22	novel	DELETERIOUS
SL3.0ch02	44031800	T	G	mRNA.Solyc02g078810.3.1	gene.Solyc02g078810.3	Bromodomain 4, putative (AHRD V3.3 *** A0A061GG17_THECC)	CDS	NONSYNONYMOUS	V	G	10	0.01	2.89	25	novel	DELETERIOUS
SL3.0ch02	44048002	G	A	mRNA.Solyc02g078820.3.1	gene.Solyc02g078820.3	lysine ketoglutarate reductase trans-splicing-like protein (DUF707) (AHRD V3.3 *** AT1G61240.6)	CDS	SYNONYMOUS	A	A	173	1	2.69	310	novel	TOLERATED
SL3.0ch02	44083914	C	T	mRNA.Solyc02g078890.1.1	gene.Solyc02g078890.1	LOW QUALITY:F-box associated ubiquitination effector family protein (AHRD V3.3 --* AT3G23685.1)	CDS	NONSYNONYMOUS	T	I	8	0.2	3.15	17	novel	TOLERATED
SL3.0ch02	44083915	A	G	mRNA.Solyc02g078890.1.1	gene.Solyc02g078890.1	LOW QUALITY:F-box associated ubiquitination effector family protein (AHRD V3.3 --* AT3G23685.1)	CDS	SYNONYMOUS	T	T	8	0.59	3.15	17	novel	TOLERATED
SL3.0ch02	44083935	G	A	mRNA.Solyc02g078890.1.1	gene.Solyc02g078890.1	LOW QUALITY:F-box associated ubiquitination effector family protein (AHRD V3.3 --* AT3G23685.1)	CDS	NONSYNONYMOUS	S	N	15	0.94	3.07	33	novel	TOLERATED
SL3.0ch02	44083939	A	G	mRNA.Solyc02g078890.1.1	gene.Solyc02g078890.1	LOW QUALITY:F-box associated ubiquitination effector family protein (AHRD V3.3 --* AT3G23685.1)	CDS	NONSYNONYMOUS	I	M	16	0.33	3.07	33	novel	TOLERATED
SL3.0ch02	44083941	C	T	mRNA.Solyc02g078890.1.1	gene.Solyc02g078890.1	LOW QUALITY:F-box associated ubiquitination effector family protein (AHRD V3.3 --* AT3G23685.1)	CDS	NONSYNONYMOUS	S	L	17	0.11	3.1	34	novel	TOLERATED
SL3.0ch02	44083943	A	C	mRNA.Solyc02g078890.1.1	gene.Solyc02g078890.1	LOW QUALITY:F-box associated ubiquitination effector family protein (AHRD V3.3 --* AT3G23685.1)	CDS	SYNONYMOUS	R	R	18	1	3.2	32	novel	TOLERATED
SL3.0ch02	44083950	A	T	mRNA.Solyc02g078890.1.1	gene.Solyc02g078890.1	LOW QUALITY:F-box associated ubiquitination effector family protein (AHRD V3.3 --* AT3G23685.1)	CDS	NONSYNONYMOUS	E	V	20	0.55	3.18	33	novel	TOLERATED
SL3.0ch02	44083972	A	G	mRNA.Solyc02g078890.1.1	gene.Solyc02g078890.1	LOW QUALITY:F-box associated ubiquitination effector family protein (AHRD V3.3 --* AT3G23685.1)	CDS	SYNONYMOUS	P	P	27	1	3.11	35	novel	TOLERATED
SL3.0ch02	44083991	A	G	mRNA.Solyc02g078890.1.1	gene.Solyc02g078890.1	LOW QUALITY:F-box associated ubiquitination effector family protein (AHRD V3.3 --* AT3G23685.1)	CDS	NONSYNONYMOUS	M	V	34	1	3.11	35	novel	TOLERATED
SL3.0ch02	44083993	G	T	mRNA.Solyc02g078890.1.1	gene.Solyc02g078890.1	LOW QUALITY:F-box associated ubiquitination effector family protein (AHRD V3.3 --* AT3G23685.1)	CDS	NONSYNONYMOUS	M	I	34	0.4	3.11	35	novel	TOLERATED
SL3.0ch02	44084008	C	A	mRNA.Solyc02g078890.1.1	gene.Solyc02g078890.1	LOW QUALITY:F-box associated ubiquitination effector family protein (AHRD V3.3 --* AT3G23685.1)	CDS	SYNONYMOUS	G	G	39	1	3.11	35	novel	TOLERATED
SL3.0ch02	44084024	A	T	mRNA.Solyc02g078890.1.1	gene.Solyc02g078890.1	LOW QUALITY:F-box associated ubiquitination effector family protein (AHRD V3.3 --* AT3G23685.1)	CDS	NONSYNONYMOUS	T	S	45	0.33	3.11	35	novel	TOLERATED
SL3.0ch02	44112878	T	C	mRNA.Solyc02g078940.3.1	gene.Solyc02g078940.3	Oxidoreductase, zinc-binding dehydrogenase family protein (AHRD V3.3 *** A8MRW5_ARATH)	UTR_3	NONCODING	NA	NA	NA	NA	NA	NA	novel	NA
SL3.0ch02	44240271	G	A	mRNA.Solyc02g079050.3.1	gene.Solyc02g079050.3	Anaphase-promoting complex subunit 4 (AHRD V3.3 *** A0A151T237_CAJCA)	UTR_5	NONCODING	NA	NA	NA	NA	NA	NA	novel	NA
SL3.0ch02	44372472	C	T	mRNA.Solyc02g079200.1.1	gene.Solyc02g079200.1	LOW QUALITY:Armadillo/beta-catenin repeat family protein (AHRD V3.3 *** B9H214_POPTR)	CDS	STOP-GAIN	R	*	421	NA	NA	NA	novel	NA
SL3.0ch02	44499355	A	G	mRNA.Solyc02g079350.3.1	gene.Solyc02g079350.3	Equilibrative nucleoside transporter family protein (AHRD V3.3 *** B9H1Z9_POPTR)	CDS	SYNONYMOUS	P	P	284	1	2.89	218	novel	TOLERATED
SL3.0ch02	44499401	A	T	mRNA.Solyc02g079350.3.1	gene.Solyc02g079350.3	Equilibrative nucleoside transporter family protein (AHRD V3.3 *** B9H1Z9_POPTR)	CDS	NONSYNONYMOUS	V	E	269	0.02	2.92	216	novel	DELETERIOUS
SL3.0ch02	44679198	T	C	mRNA.Solyc02g079600.3.1	gene.Solyc02g079600.3	Receptor-like protein kinase (AHRD V3.3 *** A0A061EYK6_THECC)	UTR_5	NONCODING	NA	NA	NA	NA	NA	NA	novel	NA
SL3.0ch02	44679204	G	A	mRNA.Solyc02g079600.3.1	gene.Solyc02g079600.3	Receptor-like protein kinase (AHRD V3.3 *** A0A061EYK6_THECC)	UTR_5	NONCODING	NA	NA	NA	NA	NA	NA	novel	NA
SL3.0ch02	44679214	T	C	mRNA.Solyc02g079600.3.1	gene.Solyc02g079600.3	Receptor-like protein kinase (AHRD V3.3 *** A0A061EYK6_THECC)	UTR_5	NONCODING	NA	NA	NA	NA	NA	NA	novel	NA
SL3.0ch02	44679215	T	C	mRNA.Solyc02g079600.3.1	gene.Solyc02g079600.3	Receptor-like protein kinase (AHRD V3.3 *** A0A061EYK6_THECC)	UTR_5	NONCODING	NA	NA	NA	NA	NA	NA	novel	NA
SL3.0ch02	44680288	G	A	mRNA.Solyc02g079600.3.1	gene.Solyc02g079600.3	Receptor-like protein kinase (AHRD V3.3 *** A0A061EYK6_THECC)	UTR_5	NONCODING	NA	NA	NA	NA	NA	NA	novel	NA
SL3.0ch02	44680295	T	C	mRNA.Solyc02g079600.3.1	gene.Solyc02g079600.3	Receptor-like protein kinase (AHRD V3.3 *** A0A061EYK6_THECC)	UTR_5	NONCODING	NA	NA	NA	NA	NA	NA	novel	NA
SL3.0ch02	44680301	C	T	mRNA.Solyc02g079600.3.1	gene.Solyc02g079600.3	Receptor-like protein kinase (AHRD V3.3 *** A0A061EYK6_THECC)	UTR_5	NONCODING	NA	NA	NA	NA	NA	NA	novel	NA
SL3.0ch02	44680304	G	A	mRNA.Solyc02g079600.3.1	gene.Solyc02g079600.3	Receptor-like protein kinase (AHRD V3.3 *** A0A061EYK6_THECC)	UTR_5	NONCODING	NA	NA	NA	NA	NA	NA	novel	NA
SL3.0ch02	44680307	C	T	mRNA.Solyc02g079600.3.1	gene.Solyc02g079600.3	Receptor-like protein kinase (AHRD V3.3 *** A0A061EYK6_THECC)	UTR_5	NONCODING	NA	NA	NA	NA	NA	NA	novel	NA
SL3.0ch02	44680309	A	T	mRNA.Solyc02g079600.3.1	gene.Solyc02g079600.3	Receptor-like protein kinase (AHRD V3.3 *** A0A061EYK6_THECC)	UTR_5	NONCODING	NA	NA	NA	NA	NA	NA	novel	NA
SL3.0ch02	44680314	G	A	mRNA.Solyc02g079600.3.1	gene.Solyc02g079600.3	Receptor-like protein kinase (AHRD V3.3 *** A0A061EYK6_THECC)	UTR_5	NONCODING	NA	NA	NA	NA	NA	NA	novel	NA
SL3.0ch02	44680322	T	G	mRNA.Solyc02g079600.3.1	gene.Solyc02g079600.3	Receptor-like protein kinase (AHRD V3.3 *** A0A061EYK6_THECC)	UTR_5	NONCODING	NA	NA	NA	NA	NA	NA	novel	NA
SL3.0ch02	44680326	G	T	mRNA.Solyc02g079600.3.1	gene.Solyc02g079600.3	Receptor-like protein kinase (AHRD V3.3 *** A0A061EYK6_THECC)	UTR_5	NONCODING	NA	NA	NA	NA	NA	NA	novel	NA
SL3.0ch02	44680903	T	C	mRNA.Solyc02g079600.3.1	gene.Solyc02g079600.3	Receptor-like protein kinase (AHRD V3.3 *** A0A061EYK6_THECC)	CDS	SYNONYMOUS	G	G	81	0.07	3.15	396	novel	TOLERATED
SL3.0ch02	44680964	G	A	mRNA.Solyc02g079600.3.1	gene.Solyc02g079600.3	Receptor-like protein kinase (AHRD V3.3 *** A0A061EYK6_THECC)	CDS	NONSYNONYMOUS	G	R	102	0.52	3.15	396	novel	TOLERATED
SL3.0ch02	44680969	C	A	mRNA.Solyc02g079600.3.1	gene.Solyc02g079600.3	Receptor-like protein kinase (AHRD V3.3 *** A0A061EYK6_THECC)	CDS	SYNONYMOUS	L	L	103	1	3.15	396	novel	TOLERATED
SL3.0ch02	44681284	A	T	mRNA.Solyc02g079600.3.1	gene.Solyc02g079600.3	Receptor-like protein kinase (AHRD V3.3 *** A0A061EYK6_THECC)	CDS	SYNONYMOUS	R	R	208	1	3.15	397	novel	TOLERATED
SL3.0ch02	44681296	C	A	mRNA.Solyc02g079600.3.1	gene.Solyc02g079600.3	Receptor-like protein kinase (AHRD V3.3 *** A0A061EYK6_THECC)	CDS	SYNONYMOUS	G	G	212	1	3.15	399	novel	TOLERATED
SL3.0ch02	44727438	A	G	mRNA.Solyc02g079710.3.1	gene.Solyc02g079710.3	Serine/threonine-protein kinase (AHRD V3.3 *** K4B9J2_SOLLC)	CDS	NONSYNONYMOUS	S	P	421	0.31	2.7	19	novel	TOLERATED
SL3.0ch02	44762925	C	G	mRNA.Solyc02g079760.3.1	gene.Solyc02g079760.3	basic helix-loop-helix (bHLH) DNA-binding superfamily protein (AHRD V3.3 *-* AT1G61660.7)	UTR_5	NONCODING	NA	NA	NA	NA	NA	NA	novel	NA
SL3.0ch02	44797953	C	T	mRNA.Solyc02g079815.1.1	gene.Solyc02g079815.1	basic helix-loop-helix (bHLH) DNA-binding superfamily protein (AHRD V3.3 --* AT5G57150.5)	UTR_5	NONCODING	NA	NA	NA	NA	NA	NA	novel	NA
SL3.0ch02	44801018	G	A	mRNA.Solyc02g079830.1.1	gene.Solyc02g079830.1	Pentatricopeptide repeat-containing protein, putative (AHRD V3.3 *** A0A061GG29_THECC)	CDS	SYNONYMOUS	G	G	241	0.35	2.67	41	novel	TOLERATED
SL3.0ch02	44809653	A	G	mRNA.Solyc02g079840.2.1	gene.Solyc02g079840.2	terpene synthase	CDS	NONSYNONYMOUS	N	S	179	0.39	2.58	143	novel	TOLERATED
SL3.0ch02	44811328	T	A	mRNA.Solyc02g079840.2.1	gene.Solyc02g079840.2	terpene synthase	UTR_3	NONCODING	NA	NA	NA	NA	NA	NA	novel	NA
SL3.0ch02	44811915	A	C	mRNA.Solyc02g079840.2.1	gene.Solyc02g079840.2	terpene synthase	UTR_3	NONCODING	NA	NA	NA	NA	NA	NA	novel	NA
SL3.0ch02	44812396	A	G	mRNA.Solyc02g079850.3.1	gene.Solyc02g079850.3	Vacuolar sorting-associated protein 27 (AHRD V3.3 *** A0A0B0NUH7_GOSAR)	CDS	SYNONYMOUS	P	P	897	0.29	2.69	58	novel	TOLERATED
SL3.0ch02	44813088	A	G	mRNA.Solyc02g079850.3.1	gene.Solyc02g079850.3	Vacuolar sorting-associated protein 27 (AHRD V3.3 *** A0A0B0NUH7_GOSAR)	CDS	NONSYNONYMOUS	W	R	667	0.41	2.71	67	novel	TOLERATED
SL3.0ch02	44815333	G	A	mRNA.Solyc02g079840.2.1	gene.Solyc02g079840.2	terpene synthase	UTR_3	NONCODING	NA	NA	NA	NA	NA	NA	novel	NA
SL3.0ch02	44815739	C	A	mRNA.Solyc02g079840.2.1	gene.Solyc02g079840.2	terpene synthase	UTR_3	NONCODING	NA	NA	NA	NA	NA	NA	novel	NA
SL3.0ch02	44834520	A	G	mRNA.Solyc02g079880.3.1	gene.Solyc02g079880.3	Eukaryotic translation initiation factor-related family protein (AHRD V3.3 *** B9HYT9_POPTR)	CDS	SYNONYMOUS	Y	Y	341	1	2.63	43	novel	TOLERATED
SL3.0ch02	44834912	A	C	mRNA.Solyc02g079880.3.1	gene.Solyc02g079880.3	Eukaryotic translation initiation factor-related family protein (AHRD V3.3 *** B9HYT9_POPTR)	CDS	NONSYNONYMOUS	S	A	211	1	2.65	44	novel	TOLERATED
SL3.0ch02	44836691	C	T	mRNA.Solyc02g079880.3.1	gene.Solyc02g079880.3	Eukaryotic translation initiation factor-related family protein (AHRD V3.3 *** B9HYT9_POPTR)	UTR_5	NONCODING	NA	NA	NA	NA	NA	NA	novel	NA
SL3.0ch02	44841846	T	A	mRNA.Solyc02g079890.2.1	gene.Solyc02g079890.2	Terpene synthase (AHRD V3.3 *** G5CV49_SOLLC)	CDS	NONSYNONYMOUS	T	S	48	0.43	2.79	53	novel	TOLERATED
SL3.0ch02	44842022	C	G	mRNA.Solyc02g079890.2.1	gene.Solyc02g079890.2	Terpene synthase (AHRD V3.3 *** G5CV49_SOLLC)	UTR_5	NONCODING	NA	NA	NA	NA	NA	NA	novel	NA
SL3.0ch02	44901978	C	A	mRNA.Solyc02g079980.3.1	gene.Solyc02g079980.3	Sulfite exporter TauE/SafE family protein (AHRD V3.3 *** AT1G61740.1)	CDS	NONSYNONYMOUS	M	I	420	1	2.73	92	novel	TOLERATED
SL3.0ch02	44911914	A	C	mRNA.Solyc02g079990.3.1	gene.Solyc02g079990.3	Cysteine-rich receptor-kinase-like protein (AHRD V3.3 *** G7KDB1_MEDTR)	UTR_5	NONCODING	NA	NA	NA	NA	NA	NA	novel	NA
SL3.0ch02	44919323	C	T	mRNA.Solyc02g080010.2.1	gene.Solyc02g080010.2	Receptor-like protein kinase (AHRD V3.3 *** C6ZRS0_SOYBN)	CDS	NONSYNONYMOUS	V	I	184	0.19	3.04	390	novel	TOLERATED
SL3.0ch02	44927069	A	T	mRNA.Solyc02g080030.1.1	gene.Solyc02g080030.1	Receptor-like protein kinase (AHRD V3.3 *** C6F1T6_SOYBN)	CDS	NONSYNONYMOUS	D	E	28	0.88	2.75	185	novel	TOLERATED
SL3.0ch02	45043134	G	A	mRNA.Solyc02g080210.3.1	gene.Solyc02g080210.3	Pectinesterase (AHRD V3.3 *** K4B9P2_SOLLC)	CDS	SYNONYMOUS	Y	Y	462	0.68	2.63	115	novel	TOLERATED
SL3.0ch02	45043140	T	G	mRNA.Solyc02g080200.3.1	gene.Solyc02g080200.3	Pectinesterase (AHRD V3.3 *** K4B9P2_SOLLC)	CDS	SYNONYMOUS	T	T	460	1	3.33	397	novel	TOLERATED
SL3.0ch02	45043145	T	G	mRNA.Solyc02g080200.3.1	gene.Solyc02g080200.3	Pectinesterase (AHRD V3.3 *** K4B9P2_SOLLC)	CDS	SYNONYMOUS	R	R	459	1	3.33	397	novel	TOLERATED
SL3.0ch02	45043146	C	T	mRNA.Solyc02g080200.3.1	gene.Solyc02g080200.3	Pectinesterase (AHRD V3.3 *** K4B9P2_SOLLC)	CDS	SYNONYMOUS	S	S	458	1	3.33	397	novel	TOLERATED
SL3.0ch02	45043149	G	A	mRNA.Solyc02g080200.3.1	gene.Solyc02g080200.3	Pectinesterase (AHRD V3.3 *** K4B9P2_SOLLC)	CDS	SYNONYMOUS	Y	Y	457	1	3.33	397	novel	TOLERATED
SL3.0ch02	45043185	G	C	mRNA.Solyc02g080200.3.1	gene.Solyc02g080200.3	Pectinesterase (AHRD V3.3 *** K4B9P2_SOLLC)	CDS	SYNONYMOUS	S	S	445	1	3.34	393	novel	TOLERATED
SL3.0ch02	45043190	C	G	mRNA.Solyc02g080200.3.1	gene.Solyc02g080200.3	Pectinesterase (AHRD V3.3 *** K4B9P2_SOLLC)	CDS	NONSYNONYMOUS	G	R	444	0.01	3.34	384	novel	DELETERIOUS
SL3.0ch02	45048146	C	A	mRNA.Solyc02g080210.3.1	gene.Solyc02g080210.3	Pectinesterase (AHRD V3.3 *** K4B9P2_SOLLC)	UTR_5	NONCODING	NA	NA	NA	NA	NA	NA	novel	NA
SL3.0ch02	45051180	T	A	mRNA.Solyc02g080210.3.1	gene.Solyc02g080210.3	Pectinesterase (AHRD V3.3 *** K4B9P2_SOLLC)	UTR_5	NONCODING	NA	NA	NA	NA	NA	NA	novel	NA
SL3.0ch02	45051181	T	A	mRNA.Solyc02g080210.3.1	gene.Solyc02g080210.3	Pectinesterase (AHRD V3.3 *** K4B9P2_SOLLC)	UTR_5	NONCODING	NA	NA	NA	NA	NA	NA	novel	NA
SL3.0ch02	45053864	A	G	mRNA.Solyc02g080220.3.1	gene.Solyc02g080220.3	Pectinesterase (AHRD V3.3 *** K4B9P3_SOLLC)	CDS	NONSYNONYMOUS	T	A	523	0.52	2.61	115	novel	TOLERATED
SL3.0ch02	45053866	A	G	mRNA.Solyc02g080220.3.1	gene.Solyc02g080220.3	Pectinesterase (AHRD V3.3 *** K4B9P3_SOLLC)	CDS	SYNONYMOUS	T	T	523	0.56	2.61	115	novel	TOLERATED
SL3.0ch02	45053869	G	A	mRNA.Solyc02g080220.3.1	gene.Solyc02g080220.3	Pectinesterase (AHRD V3.3 *** K4B9P3_SOLLC)	CDS	SYNONYMOUS	K	K	524	1	2.61	115	novel	TOLERATED
SL3.0ch02	45109497	A	T	mRNA.Solyc02g080290.3.1	gene.Solyc02g080290.3	Beta-glucosidase, putative (AHRD V3.3 *** B9RXP7_RICCO)	CDS	NONSYNONYMOUS	T	S	19	0.45	2.81	64	novel	TOLERATED
SL3.0ch02	45192627	C	T	mRNA.Solyc02g080410.3.1	gene.Solyc02g080410.3	Heat-shock protein, putative (AHRD V3.3 *** B9RXN2_RICCO)	UTR_3	NONCODING	NA	NA	NA	NA	NA	NA	novel	NA
SL3.0ch02	45415107	T	C	mRNA.Solyc02g080680.2.1	gene.Solyc02g080680.2	Myb family transcription factor (AHRD V3.3 *-* D7LIV0_ARALL)	CDS	NONSYNONYMOUS	C	R	140	0.06	3.66	5	novel	TOLERATED
SL3.0ch02	45415217	A	G	mRNA.Solyc02g080680.2.1	gene.Solyc02g080680.2	Myb family transcription factor (AHRD V3.3 *-* D7LIV0_ARALL)	CDS	SYNONYMOUS	V	V	176	1	4.32	8	novel	TOLERATED
SL3.0ch02	45425961	C	A	mRNA.Solyc02g080710.2.1	gene.Solyc02g080710.2	Myb family transcription factor (AHRD V3.3 *-* D7LIV0_ARALL)	CDS	NONSYNONYMOUS	L	I	139	0.01	2.71	44	novel	DELETERIOUS
SL3.0ch02	45425967	G	A	mRNA.Solyc02g080710.2.1	gene.Solyc02g080710.2	Myb family transcription factor (AHRD V3.3 *-* D7LIV0_ARALL)	CDS	NONSYNONYMOUS	V	I	141	1	2.71	44	novel	TOLERATED
SL3.0ch02	45426622	G	T	mRNA.Solyc02g080710.2.1	gene.Solyc02g080710.2	Myb family transcription factor (AHRD V3.3 *-* D7LIV0_ARALL)	CDS	NONSYNONYMOUS	R	I	169	0	2.74	39	novel	DELETERIOUS
SL3.0ch02	45426626	C	G	mRNA.Solyc02g080710.2.1	gene.Solyc02g080710.2	Myb family transcription factor (AHRD V3.3 *-* D7LIV0_ARALL)	CDS	NONSYNONYMOUS	N	K	170	0.08	2.74	39	novel	TOLERATED
SL3.0ch02	45426634	A	G	mRNA.Solyc02g080710.2.1	gene.Solyc02g080710.2	Myb family transcription factor (AHRD V3.3 *-* D7LIV0_ARALL)	CDS	NONSYNONYMOUS	D	G	173	0.19	3	22	novel	TOLERATED
SL3.0ch02	45426636	T	G	mRNA.Solyc02g080710.2.1	gene.Solyc02g080710.2	Myb family transcription factor (AHRD V3.3 *-* D7LIV0_ARALL)	CDS	NONSYNONYMOUS	C	G	174	0.54	3.21	19	novel	TOLERATED
SL3.0ch02	45426642	G	A	mRNA.Solyc02g080710.2.1	gene.Solyc02g080710.2	Myb family transcription factor (AHRD V3.3 *-* D7LIV0_ARALL)	CDS	NONSYNONYMOUS	D	N	176	0.04	3.13	19	novel	DELETERIOUS
SL3.0ch02	45426661	G	A	mRNA.Solyc02g080710.2.1	gene.Solyc02g080710.2	Myb family transcription factor (AHRD V3.3 *-* D7LIV0_ARALL)	CDS	NONSYNONYMOUS	R	Q	182	1	2.9	22	novel	TOLERATED
SL3.0ch02	45426705	G	C	mRNA.Solyc02g080710.2.1	gene.Solyc02g080710.2	Myb family transcription factor (AHRD V3.3 *-* D7LIV0_ARALL)	CDS	NONSYNONYMOUS	A	P	197	0.08	3.17	17	novel	TOLERATED
SL3.0ch02	45426708	G	A	mRNA.Solyc02g080710.2.1	gene.Solyc02g080710.2	Myb family transcription factor (AHRD V3.3 *-* D7LIV0_ARALL)	CDS	NONSYNONYMOUS	V	M	198	0.47	3.17	16	novel	TOLERATED
SL3.0ch02	45426785	T	C	mRNA.Solyc02g080710.2.1	gene.Solyc02g080710.2	Myb family transcription factor (AHRD V3.3 *-* D7LIV0_ARALL)	CDS	SYNONYMOUS	A	A	223	1	2.9	19	novel	TOLERATED
SL3.0ch02	45426788	C	T	mRNA.Solyc02g080710.2.1	gene.Solyc02g080710.2	Myb family transcription factor (AHRD V3.3 *-* D7LIV0_ARALL)	CDS	SYNONYMOUS	A	A	224	0.59	3	18	novel	TOLERATED
SL3.0ch02	45426789	A	G	mRNA.Solyc02g080710.2.1	gene.Solyc02g080710.2	Myb family transcription factor (AHRD V3.3 *-* D7LIV0_ARALL)	CDS	NONSYNONYMOUS	M	V	225	0.25	3	18	novel	TOLERATED
SL3.0ch02	45426798	G	A	mRNA.Solyc02g080710.2.1	gene.Solyc02g080710.2	Myb family transcription factor (AHRD V3.3 *-* D7LIV0_ARALL)	CDS	NONSYNONYMOUS	G	S	228	0.14	3.03	22	novel	TOLERATED
SL3.0ch02	45426803	T	C	mRNA.Solyc02g080710.2.1	gene.Solyc02g080710.2	Myb family transcription factor (AHRD V3.3 *-* D7LIV0_ARALL)	CDS	SYNONYMOUS	S	S	229	1	2.89	23	novel	TOLERATED
SL3.0ch02	45426821	T	A	mRNA.Solyc02g080710.2.1	gene.Solyc02g080710.2	Myb family transcription factor (AHRD V3.3 *-* D7LIV0_ARALL)	CDS	SYNONYMOUS	P	P	235	1	2.93	18	novel	TOLERATED
SL3.0ch02	45426893	A	T	mRNA.Solyc02g080710.2.1	gene.Solyc02g080710.2	Myb family transcription factor (AHRD V3.3 *-* D7LIV0_ARALL)	CDS	SYNONYMOUS	T	T	259	1	3.08	20	novel	TOLERATED
SL3.0ch02	45426896	G	A	mRNA.Solyc02g080710.2.1	gene.Solyc02g080710.2	Myb family transcription factor (AHRD V3.3 *-* D7LIV0_ARALL)	CDS	SYNONYMOUS	V	V	260	1	3.08	20	novel	TOLERATED
SL3.0ch02	45430623	A	C	mRNA.Solyc02g080720.1.1	gene.Solyc02g080720.1	MYB-like transcription factor family protein (AHRD V3.3 *-* G7KSC8_MEDTR)	CDS	NONSYNONYMOUS	H	P	131	0.1	2.94	17	novel	TOLERATED
SL3.0ch02	45436475	C	A	mRNA.Solyc02g080730.2.1	gene.Solyc02g080730.2	MYB-like transcription factor family protein (AHRD V3.3 *-* G7KSC8_MEDTR)	CDS	NONSYNONYMOUS	A	E	86	0.25	2.82	41	novel	TOLERATED
SL3.0ch02	45436477	G	T	mRNA.Solyc02g080730.2.1	gene.Solyc02g080730.2	MYB-like transcription factor family protein (AHRD V3.3 *-* G7KSC8_MEDTR)	CDS	STOP-GAIN	E	*	87	NA	NA	NA	novel	NA
SL3.0ch02	45436479	A	T	mRNA.Solyc02g080730.2.1	gene.Solyc02g080730.2	MYB-like transcription factor family protein (AHRD V3.3 *-* G7KSC8_MEDTR)	CDS	NONSYNONYMOUS	E	D	87	0.11	2.81	42	novel	TOLERATED
SL3.0ch02	45578071	T	C	mRNA.Solyc02g080930.2.1	gene.Solyc02g080930.2	Stigma-specific Stig1 family protein, putative (AHRD V3.3 *** A0A061GGS8_THECC)	CDS	NONSYNONYMOUS	S	G	152	0.05	2.66	37	novel	TOLERATED
[truncated: 5,956 more rows]

## Sheet: Deleteriously predicted gene id
CHROM	POS	REF_ALLELE	ALT_ALLELE	TRANSCRIPT_ID	GENE_ID	GENE_NAME	REGION	VARIANT_TYPE	REF_AMINO	ALT_AMINO	AMINO_POS	SIFT_SCORE	SIFT_MEDIAN	NUM_SEQS	dbSNP	SIFT_PREDICTION
SL3.0ch00	723913	A	C	mRNA.Solyc00g005060.1.1	gene.Solyc00g005060.1	LOW QUALITY:Cyclin/Brf1-like TBP-binding protein (AHRD V3.3 --* AT2G01280.3)	CDS	NONSYNONYMOUS	V	G	34	0	4.32	1	novel	DELETERIOUS (*WARNING! Low confidence)
SL3.0ch00	1127807	A	C	mRNA.Solyc00g005092.1.1	gene.Solyc00g005092.1	Serine/threonine phosphatase-like protein (AHRD V3.3 --* D5K8R0_9ASTR)	CDS	NONSYNONYMOUS	K	T	5	0	4.32	1	novel	DELETERIOUS (*WARNING! Low confidence)
SL3.0ch00	1127816	A	T	mRNA.Solyc00g005092.1.1	gene.Solyc00g005092.1	Serine/threonine phosphatase-like protein (AHRD V3.3 --* D5K8R0_9ASTR)	CDS	NONSYNONYMOUS	Q	L	8	0	4.32	1	novel	DELETERIOUS (*WARNING! Low confidence)
SL3.0ch00	4010575	A	T	mRNA.Solyc00g006090.1.1	gene.Solyc00g006090.1	LOW QUALITY:DUF4283 domain protein (AHRD V3.3 *-* A0A072V5W6_MEDTR)	CDS	NONSYNONYMOUS	T	S	212	0.01	2.87	58	novel	DELETERIOUS
SL3.0ch00	4101547	T	A	mRNA.Solyc00g006170.1.1	gene.Solyc00g006170.1	LOW QUALITY:DUF4283 domain protein (AHRD V3.3 --* A0A072TZU8_MEDTR)	CDS	NONSYNONYMOUS	V	E	87	0	2.93	48	novel	DELETERIOUS
SL3.0ch00	4101553	G	A	mRNA.Solyc00g006170.1.1	gene.Solyc00g006170.1	LOW QUALITY:DUF4283 domain protein (AHRD V3.3 --* A0A072TZU8_MEDTR)	CDS	NONSYNONYMOUS	G	D	89	0.01	2.94	50	novel	DELETERIOUS
SL3.0ch00	5682330	C	A	mRNA.Solyc00g006683.1.1	gene.Solyc00g006683.1	Tubulin alpha chain (AHRD V3.3 --* TBA_DAUCA)	CDS	NONSYNONYMOUS	W	L	3	0	3.53	4	novel	DELETERIOUS (*WARNING! Low confidence)
SL3.0ch00	5779465	C	G	mRNA.Solyc00g006800.3.1	gene.Solyc00g006800.3	transaldolase	CDS	NONSYNONYMOUS	A	G	325	0.01	2.67	185	novel	DELETERIOUS
SL3.0ch00	6392431	A	C	mRNA.Solyc00g006867.1.1	gene.Solyc00g006867.1	DNA repair (Rad51) family protein (AHRD V3.3 --* AT2G28560.6)	CDS	NONSYNONYMOUS	T	P	48	0	4.32	1	novel	DELETERIOUS (*WARNING! Low confidence)
SL3.0ch00	6546914	G	C	mRNA.Solyc00g006903.1.1	gene.Solyc00g006903.1	Photosystem I P700 chlorophyll a apoprotein A2 (AHRD V3.3 --* PSAB_CHAVU)	CDS	NONSYNONYMOUS	L	V	370	0	4.32	1	novel	DELETERIOUS (*WARNING! Low confidence)
SL3.0ch00	6547096	T	A	mRNA.Solyc00g006903.1.1	gene.Solyc00g006903.1	Photosystem I P700 chlorophyll a apoprotein A2 (AHRD V3.3 --* PSAB_CHAVU)	CDS	NONSYNONYMOUS	T	S	321	0	4.32	2	novel	DELETERIOUS (*WARNING! Low confidence)
SL3.0ch00	6549202	C	T	mRNA.Solyc00g006903.1.1	gene.Solyc00g006903.1	Photosystem I P700 chlorophyll a apoprotein A2 (AHRD V3.3 --* PSAB_CHAVU)	CDS	NONSYNONYMOUS	R	H	189	0	4.32	2	novel	DELETERIOUS (*WARNING! Low confidence)
SL3.0ch00	6549412	A	T	mRNA.Solyc00g006903.1.1	gene.Solyc00g006903.1	Photosystem I P700 chlorophyll a apoprotein A2 (AHRD V3.3 --* PSAB_CHAVU)	CDS	NONSYNONYMOUS	V	D	149	0	4.32	2	novel	DELETERIOUS (*WARNING! Low confidence)
SL3.0ch00	6549427	G	C	mRNA.Solyc00g006903.1.1	gene.Solyc00g006903.1	Photosystem I P700 chlorophyll a apoprotein A2 (AHRD V3.3 --* PSAB_CHAVU)	CDS	NONSYNONYMOUS	T	R	144	0	4.32	2	novel	DELETERIOUS (*WARNING! Low confidence)
SL3.0ch00	6890089	G	T	mRNA.Solyc00g007920.1.1	gene.Solyc00g007920.1	organic cation/carnitine transporter 3 (AHRD V3.3 --* AT1G16390.1)	CDS	NONSYNONYMOUS	T	K	64	0	4.32	1	novel	DELETERIOUS (*WARNING! Low confidence)
SL3.0ch00	7084373	C	A	mRNA.Solyc00g008090.2.1	gene.Solyc00g008090.2	DNA (cytosine-5)-methyltransferase 1A (AHRD V3.3 --* DNM1A_ORYSJ)	CDS	NONSYNONYMOUS	S	I	625	0	4.32	2	novel	DELETERIOUS (*WARNING! Low confidence)
SL3.0ch00	7084388	A	T	mRNA.Solyc00g008090.2.1	gene.Solyc00g008090.2	DNA (cytosine-5)-methyltransferase 1A (AHRD V3.3 --* DNM1A_ORYSJ)	CDS	NONSYNONYMOUS	V	D	620	0	4.32	2	novel	DELETERIOUS (*WARNING! Low confidence)
SL3.0ch00	7085671	G	A	mRNA.Solyc00g008090.2.1	gene.Solyc00g008090.2	DNA (cytosine-5)-methyltransferase 1A (AHRD V3.3 --* DNM1A_ORYSJ)	CDS	NONSYNONYMOUS	P	S	317	0	4.32	1	novel	DELETERIOUS (*WARNING! Low confidence)
SL3.0ch00	7085715	G	A	mRNA.Solyc00g008090.2.1	gene.Solyc00g008090.2	DNA (cytosine-5)-methyltransferase 1A (AHRD V3.3 --* DNM1A_ORYSJ)	CDS	NONSYNONYMOUS	A	V	302	0	4.32	1	novel	DELETERIOUS (*WARNING! Low confidence)
SL3.0ch00	7085961	T	G	mRNA.Solyc00g008090.2.1	gene.Solyc00g008090.2	DNA (cytosine-5)-methyltransferase 1A (AHRD V3.3 --* DNM1A_ORYSJ)	CDS	NONSYNONYMOUS	K	Q	249	0	4.32	1	novel	DELETERIOUS (*WARNING! Low confidence)
SL3.0ch00	7085969	T	G	mRNA.Solyc00g008090.2.1	gene.Solyc00g008090.2	DNA (cytosine-5)-methyltransferase 1A (AHRD V3.3 --* DNM1A_ORYSJ)	CDS	NONSYNONYMOUS	E	A	246	0	4.32	1	novel	DELETERIOUS (*WARNING! Low confidence)
SL3.0ch00	7085970	C	T	mRNA.Solyc00g008090.2.1	gene.Solyc00g008090.2	DNA (cytosine-5)-methyltransferase 1A (AHRD V3.3 --* DNM1A_ORYSJ)	CDS	NONSYNONYMOUS	E	K	246	0	4.32	1	novel	DELETERIOUS (*WARNING! Low confidence)
SL3.0ch00	7085987	A	T	mRNA.Solyc00g008090.2.1	gene.Solyc00g008090.2	DNA (cytosine-5)-methyltransferase 1A (AHRD V3.3 --* DNM1A_ORYSJ)	CDS	NONSYNONYMOUS	V	D	240	0	4.32	1	novel	DELETERIOUS (*WARNING! Low confidence)
SL3.0ch00	7085990	G	A	mRNA.Solyc00g008090.2.1	gene.Solyc00g008090.2	DNA (cytosine-5)-methyltransferase 1A (AHRD V3.3 --* DNM1A_ORYSJ)	CDS	NONSYNONYMOUS	S	L	239	0	4.32	1	novel	DELETERIOUS (*WARNING! Low confidence)
SL3.0ch00	7085999	C	G	mRNA.Solyc00g008090.2.1	gene.Solyc00g008090.2	DNA (cytosine-5)-methyltransferase 1A (AHRD V3.3 --* DNM1A_ORYSJ)	CDS	NONSYNONYMOUS	G	A	236	0	4.32	1	novel	DELETERIOUS (*WARNING! Low confidence)
SL3.0ch00	7086332	C	T	mRNA.Solyc00g008090.2.1	gene.Solyc00g008090.2	DNA (cytosine-5)-methyltransferase 1A (AHRD V3.3 --* DNM1A_ORYSJ)	CDS	NONSYNONYMOUS	G	R	150	0	4.32	1	novel	DELETERIOUS (*WARNING! Low confidence)
SL3.0ch00	7086346	G	A	mRNA.Solyc00g008090.2.1	gene.Solyc00g008090.2	DNA (cytosine-5)-methyltransferase 1A (AHRD V3.3 --* DNM1A_ORYSJ)	CDS	NONSYNONYMOUS	A	V	145	0	4.32	1	novel	DELETERIOUS (*WARNING! Low confidence)
SL3.0ch00	7119697	G	C	mRNA.Solyc00g008130.1.1	gene.Solyc00g008130.1	LOW QUALITY:Fibronectin type III domain-containing protein (AHRD V3.3 --* AT3G24440.2)	CDS	NONSYNONYMOUS	H	Q	17	0.04	3.47	4	novel	DELETERIOUS
SL3.0ch00	7120897	G	T	mRNA.Solyc00g008140.1.1	gene.Solyc00g008140.1	LOW QUALITY:Serine/threonine-protein kinase PBS1 (AHRD V3.3 --* A0A061DWS7_THECC)	CDS	NONSYNONYMOUS	A	D	226	0.01	4.25	6	novel	DELETERIOUS (*WARNING! Low confidence)
SL3.0ch00	7291815	G	C	mRNA.Solyc00g008265.1.1	gene.Solyc00g008265.1	4'-phosphopantetheinyl transferase superfamily (AHRD V3.3 --* AT3G11470.8)	CDS	NONSYNONYMOUS	G	A	72	0	3.52	4	novel	DELETERIOUS (*WARNING! Low confidence)
SL3.0ch00	7291906	G	A	mRNA.Solyc00g008265.1.1	gene.Solyc00g008265.1	4'-phosphopantetheinyl transferase superfamily (AHRD V3.3 --* AT3G11470.8)	CDS	STOP-GAIN	W	*	85	NA	NA	NA	novel	NA
SL3.0ch00	7311773	C	A	mRNA.Solyc00g008270.1.1	gene.Solyc00g008270.1	LOW QUALITY:Regulator of chromosome condensation (RCC1) family with FYVE zinc finger domain-containing protein (AHRD V3.3 --* AT5G19420.2)	CDS	NONSYNONYMOUS	P	Q	2	0	4.32	1	novel	DELETERIOUS (*WARNING! Low confidence)
SL3.0ch00	7734743	C	T	mRNA.Solyc00g008915.1.1	gene.Solyc00g008915.1	ADP,ATP carrier protein 3, mitochondrial (AHRD V3.3 --* ADT3_ARATH)	CDS	NONSYNONYMOUS	M	I	861	0	4.32	2	novel	DELETERIOUS (*WARNING! Low confidence)
SL3.0ch00	7734760	T	C	mRNA.Solyc00g008915.1.1	gene.Solyc00g008915.1	ADP,ATP carrier protein 3, mitochondrial (AHRD V3.3 --* ADT3_ARATH)	CDS	NONSYNONYMOUS	N	D	856	0	4.32	2	novel	DELETERIOUS (*WARNING! Low confidence)
SL3.0ch00	7734978	T	C	mRNA.Solyc00g008915.1.1	gene.Solyc00g008915.1	ADP,ATP carrier protein 3, mitochondrial (AHRD V3.3 --* ADT3_ARATH)	CDS	NONSYNONYMOUS	I	M	792	0	4.32	1	novel	DELETERIOUS (*WARNING! Low confidence)
SL3.0ch00	7735322	C	A	mRNA.Solyc00g008915.1.1	gene.Solyc00g008915.1	ADP,ATP carrier protein 3, mitochondrial (AHRD V3.3 --* ADT3_ARATH)	CDS	NONSYNONYMOUS	D	Y	715	0.01	4.32	2	novel	DELETERIOUS (*WARNING! Low confidence)
SL3.0ch00	7735333	C	T	mRNA.Solyc00g008915.1.1	gene.Solyc00g008915.1	ADP,ATP carrier protein 3, mitochondrial (AHRD V3.3 --* ADT3_ARATH)	CDS	NONSYNONYMOUS	R	Q	711	0	4.32	2	novel	DELETERIOUS (*WARNING! Low confidence)
SL3.0ch00	7735355	C	T	mRNA.Solyc00g008915.1.1	gene.Solyc00g008915.1	ADP,ATP carrier protein 3, mitochondrial (AHRD V3.3 --* ADT3_ARATH)	CDS	NONSYNONYMOUS	A	T	704	0	4.32	2	novel	DELETERIOUS (*WARNING! Low confidence)
SL3.0ch00	7735378	G	T	mRNA.Solyc00g008915.1.1	gene.Solyc00g008915.1	ADP,ATP carrier protein 3, mitochondrial (AHRD V3.3 --* ADT3_ARATH)	CDS	NONSYNONYMOUS	A	E	696	0	4.32	2	novel	DELETERIOUS (*WARNING! Low confidence)
SL3.0ch00	7735390	G	A	mRNA.Solyc00g008915.1.1	gene.Solyc00g008915.1	ADP,ATP carrier protein 3, mitochondrial (AHRD V3.3 --* ADT3_ARATH)	CDS	NONSYNONYMOUS	T	M	692	0.01	4.32	3	novel	DELETERIOUS (*WARNING! Low confidence)
SL3.0ch00	7735400	C	T	mRNA.Solyc00g008915.1.1	gene.Solyc00g008915.1	ADP,ATP carrier protein 3, mitochondrial (AHRD V3.3 --* ADT3_ARATH)	CDS	NONSYNONYMOUS	G	S	689	0	4.32	3	novel	DELETERIOUS (*WARNING! Low confidence)
SL3.0ch00	7736157	G	A	mRNA.Solyc00g008915.1.1	gene.Solyc00g008915.1	ADP,ATP carrier protein 3, mitochondrial (AHRD V3.3 --* ADT3_ARATH)	CDS	NONSYNONYMOUS	P	S	464	0	4.32	2	novel	DELETERIOUS (*WARNING! Low confidence)
SL3.0ch00	7736162	G	A	mRNA.Solyc00g008915.1.1	gene.Solyc00g008915.1	ADP,ATP carrier protein 3, mitochondrial (AHRD V3.3 --* ADT3_ARATH)	CDS	NONSYNONYMOUS	S	L	462	0	4.32	2	novel	DELETERIOUS (*WARNING! Low confidence)
SL3.0ch00	7736178	C	T	mRNA.Solyc00g008915.1.1	gene.Solyc00g008915.1	ADP,ATP carrier protein 3, mitochondrial (AHRD V3.3 --* ADT3_ARATH)	CDS	NONSYNONYMOUS	G	R	457	0	4.32	2	novel	DELETERIOUS (*WARNING! Low confidence)
SL3.0ch00	7736306	C	T	mRNA.Solyc00g008915.1.1	gene.Solyc00g008915.1	ADP,ATP carrier protein 3, mitochondrial (AHRD V3.3 --* ADT3_ARATH)	CDS	NONSYNONYMOUS	S	N	440	0.02	4.32	3	novel	DELETERIOUS (*WARNING! Low confidence)
SL3.0ch00	7736427	G	T	mRNA.Solyc00g008915.1.1	gene.Solyc00g008915.1	ADP,ATP carrier protein 3, mitochondrial (AHRD V3.3 --* ADT3_ARATH)	CDS	NONSYNONYMOUS	H	N	400	0.03	4.32	3	novel	DELETERIOUS (*WARNING! Low confidence)
SL3.0ch00	7736435	G	C	mRNA.Solyc00g008915.1.1	gene.Solyc00g008915.1	ADP,ATP carrier protein 3, mitochondrial (AHRD V3.3 --* ADT3_ARATH)	CDS	NONSYNONYMOUS	A	G	397	0	4.32	2	novel	DELETERIOUS (*WARNING! Low confidence)
SL3.0ch00	7736436	C	A	mRNA.Solyc00g008915.1.1	gene.Solyc00g008915.1	ADP,ATP carrier protein 3, mitochondrial (AHRD V3.3 --* ADT3_ARATH)	CDS	NONSYNONYMOUS	A	S	397	0	4.32	2	novel	DELETERIOUS (*WARNING! Low confidence)
SL3.0ch00	7736447	G	A	mRNA.Solyc00g008915.1.1	gene.Solyc00g008915.1	ADP,ATP carrier protein 3, mitochondrial (AHRD V3.3 --* ADT3_ARATH)	CDS	NONSYNONYMOUS	T	M	393	0	4.32	1	novel	DELETERIOUS (*WARNING! Low confidence)
SL3.0ch00	7736457	C	T	mRNA.Solyc00g008915.1.1	gene.Solyc00g008915.1	ADP,ATP carrier protein 3, mitochondrial (AHRD V3.3 --* ADT3_ARATH)	CDS	NONSYNONYMOUS	G	S	390	0	4.32	1	novel	DELETERIOUS (*WARNING! Low confidence)
SL3.0ch00	7736505	C	T	mRNA.Solyc00g008915.1.1	gene.Solyc00g008915.1	ADP,ATP carrier protein 3, mitochondrial (AHRD V3.3 --* ADT3_ARATH)	CDS	NONSYNONYMOUS	D	N	374	0	4.32	1	novel	DELETERIOUS (*WARNING! Low confidence)
SL3.0ch00	8050152	C	T	mRNA.Solyc00g009143.1.1	gene.Solyc00g009143.1	Glycosyltransferase (AHRD V3.3 --* D8TBD0_SELML)	CDS	NONSYNONYMOUS	R	C	46	0.04	3.35	6	novel	DELETERIOUS
SL3.0ch00	8202841	C	T	mRNA.Solyc00g009146.1.1	gene.Solyc00g009146.1	Protein phosphatase 2C family protein (AHRD V3.3 --* AT2G46920.4)	CDS	NONSYNONYMOUS	G	E	153	0.01	4.32	4	novel	DELETERIOUS (*WARNING! Low confidence)
SL3.0ch00	8202934	T	C	mRNA.Solyc00g009146.1.1	gene.Solyc00g009146.1	Protein phosphatase 2C family protein (AHRD V3.3 --* AT2G46920.4)	CDS	NONSYNONYMOUS	Q	R	122	0	4.32	1	novel	DELETERIOUS (*WARNING! Low confidence)
SL3.0ch00	8202954	A	T	mRNA.Solyc00g009146.1.1	gene.Solyc00g009146.1	Protein phosphatase 2C family protein (AHRD V3.3 --* AT2G46920.4)	CDS	STOP-GAIN	Y	*	115	NA	NA	NA	novel	NA
SL3.0ch00	8203080	G	T	mRNA.Solyc00g009146.1.1	gene.Solyc00g009146.1	Protein phosphatase 2C family protein (AHRD V3.3 --* AT2G46920.4)	CDS	NONSYNONYMOUS	H	Q	90	0	4.32	2	novel	DELETERIOUS (*WARNING! Low confidence)
SL3.0ch00	8300388	A	G	mRNA.Solyc00g009148.1.1	gene.Solyc00g009148.1	O-glucosyltransferase rumi-like protein (DUF821) (AHRD V3.3 --* AT1G07220.1)	CDS	NONSYNONYMOUS	N	D	11	0	4.32	1	novel	DELETERIOUS (*WARNING! Low confidence)
SL3.0ch00	8300395	C	T	mRNA.Solyc00g009148.1.1	gene.Solyc00g009148.1	O-glucosyltransferase rumi-like protein (DUF821) (AHRD V3.3 --* AT1G07220.1)	CDS	NONSYNONYMOUS	T	M	13	0	4.32	1	novel	DELETERIOUS (*WARNING! Low confidence)
SL3.0ch00	8300401	T	C	mRNA.Solyc00g009148.1.1	gene.Solyc00g009148.1	O-glucosyltransferase rumi-like protein (DUF821) (AHRD V3.3 --* AT1G07220.1)	CDS	NONSYNONYMOUS	F	S	15	0	4.32	1	novel	DELETERIOUS (*WARNING! Low confidence)
SL3.0ch00	8300491	C	T	mRNA.Solyc00g009148.1.1	gene.Solyc00g009148.1	O-glucosyltransferase rumi-like protein (DUF821) (AHRD V3.3 --* AT1G07220.1)	CDS	NONSYNONYMOUS	A	V	45	0.04	4.32	2	novel	DELETERIOUS (*WARNING! Low confidence)
SL3.0ch00	8300497	C	T	mRNA.Solyc00g009148.1.1	gene.Solyc00g009148.1	O-glucosyltransferase rumi-like protein (DUF821) (AHRD V3.3 --* AT1G07220.1)	CDS	NONSYNONYMOUS	S	L	47	0	4.32	2	novel	DELETERIOUS (*WARNING! Low confidence)
[truncated: 1,421 more rows]

## Sheet: Del gene id's mapped to pathway
Gene id's
Solyc00g006800.3
Solyc00g013130.3
Solyc01g098950.2
Solyc01g109140.3
[truncated: 12 more rows]
